# Supplementary material for: Bridging corpus diagnostics and EAP pedagogy: A corpus-driven study on lexical hedges in Chinese scholars’ spoken academic English
Source: PLoS One. 2026 Jul 6;21(7):e0353106. doi: 10.1371/journal.pone.0353106 (PMC13336206; doi:10.1371/journal.pone.0353106)
Supplement: S1 File — A compressed file containing the complete dataset and analysis details underlying the study, organized into two folders: (i) CASEC — all lists and concordances of hedges in CASEC; (ii) MICASE — all lists and concordances of hedges in MICASE. All file names, folder names, and metadata have been prepared in English in accordance with PLOS ONE policy. (ZIP) [file pone.0353106.s001.zip]

Archive with 20 entries (20 files):
- CASEC_assume.xlsx
- CASEC_consider.xlsx
- CASEC_evaluate.xlsx
- CASEC_feel.xlsx
- CASEC_indicate_Q.xlsx
- CASEC_look.xlsx
- CASEC_observe.xlsx
- CASEC_see.xlsx
- CASEC_think_Q.xlsx
- CASEC_think_S.xlsx
- assume.xlsx
- consider.xlsx
- evaluate.xlsx
- feel.xlsx
- indicate.xlsx
- look.xlsx
- observe.xlsx
- see.xlsx
- think.xlsx
- README.txt
