# Supplementary material for: Bridging corpus diagnostics and EAP pedagogy: A corpus-driven study on lexical hedges in Chinese scholars’ spoken academic English
Source: PLoS One. 2026 Jul 6;21(7):e0353106. doi: 10.1371/journal.pone.0353106 (PMC13336206; doi:10.1371/journal.pone.0353106)
Supplement: S1 File — A compressed file containing the complete dataset and analysis details underlying the study, organized into two folders: (i) CASEC — all lists and concordances of hedges in CASEC; (ii) MICASE — all lists and concordances of hedges in MICASE. All file names, folder names, and metadata have been prepared in English in accordance with PLOS ONE policy. (ZIP) [file pone.0353106.s001.zip › CASEC_assume.xlsx]

## Sheet: README
S1 DATA SET — ENGLISH-LANGUAGE VERSION
Manuscript: Bridging Corpus Diagnostics and EAP Pedagogy: A Corpus-Driven
Study on Lexical Hedges in Chinese Scholars' Spoken Academic English
(PLOS ONE, PONE-D-26-12996, revised April 2026).
This file is a cleaned, English-language version of the original CASEC/MICASE
concordance export. Two transformations were applied:
(1) Automatic-transcription metadata produced by Whisper large-v3 was
translated mechanically: the CJK string for 'speaker' was mapped to
'Speaker N'; the string for 'unknown speaker' was mapped to 'Unknown';
the string for 'transcript' was mapped to 'Transcript'; the string
for 'keyword' was mapped to 'Keyword'; date and time markers were
normalised (year/month/day, AM/PM, h/min/s); CJK enumeration and
full-width punctuation (commas, periods, brackets, quotation marks)
were mapped to ASCII equivalents.
(2) Any residual CJK characters after Stage 1 represent genuine
code-switches by the original speakers (proper names, cultural terms,
brief Mandarin quotations within otherwise English presentations).
These have been romanised to Hanyu Pinyin (with tone marks) and
wrapped as [Mandarin: pinyin]. The original CJK-containing files
are available from the corresponding author on request.
No English-language content, hedge node (Kwic / Hit string), or quantitative
value has been altered. Minor whitespace normalisation (collapse of
duplicated spaces to single spaces) has been applied throughout for
readability; this does not affect any analysis reported in the manuscript.
Columns and row counts are identical to the original.
Cleaning script and full provenance record are available from the
corresponding author (Yang Yu, yuyang89@dlmu.edu.cn).

## Sheet: Sheet1
method name: concordance
corpus: user/3088694740/casec_f
subcorpus: -
Reference	Left	Kwic	Right
doc#0	are too similar basically if one expert could not solve the task then the other would not either. </s><s> So the second, if 2 experts expertise are 2 different than they might know each other's domain very well. </s><s> They might not have very frequent communications. </s><s> Last few tasks would be transferred between them. </s><s> So based on these 3 observations, we try to build our own model…	assume	that whenan expert transfers a task he has to go through 2 phases. </s><s> In the first phase, of course, he has to establish a candidate pool. </s><s> That is he has to decide a set of experts he can, he can potentially transfer the task to. </s><s> And in the second phase, Speaker 1 06:21 he will decide to transfer the task to a specific expert from the candidate pool based on some patterns. </…
doc#0	the general trend of sending a task from from one expert to another, given their relative expertise difference and then we select one candidate, one expert from the candidate pool with a probability proportional to this lognormal density, so those are 3 basic patterns after to select one specific expert from the candidate pool. </s><s> Speaker 1 09:55 Given these 3 basic patterns and there are 2 …	assume	that the routing decision of an expert is generated through a mixture of these of 6 routing patterns. </s><s> In this generative model, there is a significant variable. </s><s> We called mixture weights where the mixture weights they note the each experts private preferences over different routing patterns where we are going to utilize this variable to analyze which expert tends to employ which k…
doc#0	HD is it went up Sita SitaZ are parameters. </s><s> Another contribution of our model is a sparse group recognizer ended to MLE function since the model involves many parameters for learning or natural idea is including sparsity to reduce complexity? </s><s> Speaker 1 To in incorporate both groups party and overall sparsity. </s><s> We use a Sports Group Regularizer as the regulation or combinati…	assumed	to be zeros. </s><s> The L one regularization encourages the whole matrix to be sparse. </s><s> The behind the ra rationale is that only a few profile features and event marker values will be the main contributor to the point process. </s><s> This means only a few columns will be activated so the final objective function is as equation for. </s><s> Speaker 1 And ATMM algorithm is used to nerd mod…
doc#0	159 total number of columns, and out of which 30 maintain a linear linear order. </s><s> Obviously M3, is not a valid AOPC because the fraction requirement is not satisfied, but when we check the biological significance of all these 3 patterns. </s><s> We found that M3 is actually more significant. </s><s> Than both M1 and M3,M2. </s><s> But but when the AOPC model is adopted this submatrix patte…	assume	that there existed back on order in that so associated with our- PSM. </s><s> And this back order captures the consensus train that the roles in the in the our-PSM follow. </s><s> And then all the other roles in our-PSM only need to induce similar orders with the best border. </s><s> Compared to AOPC you can see that we remove the fraction requirement. </s><s> Although the bad Holder plays a simi…
doc#0	from the Hong Kong Polytechnic University and the Nankai University from China. </s><s> Speaker 1 Ok, so firstly is the agenda of my presentation. </s><s> I will first give the introduction of where our idea comes from and after that will be some background knowledge and I will introduce the method followed with the experiments and finally would be the conclusion and future work. </s><s> Speaker …	assume	that these parameter is provided before hand and could be given by user. </s><s> But actually determine the number of cluster is a very hard problem, especially for users. </s><s> Suppose a user is given a collection of documents .If we ask him what is the number of clusters here like 2, participate with the documents, the only thing user can conduct can do is to browse all the documents and try …
doc#0	tradition sequence is much longer so it is very hard for us to estimate? </s><s> How many customers we conserve by a single reparation action besides. </s><s> Speaker 1 03:17 The current reparation impacts list reparation for example, if a track goes far away from the urban center it cannot return to the center to pick up or drop off some bags. </s><s> Speaker 1 03:30 Immediately, the third chall…	assume	that from station one to station 2. </s><s> It will may take 10 minutes or 20 minutes but in the practical in your practical process it is what is possible that it is not 10 or 20 minutes exactly Speaker 1 04:04 To solve this 3 challenges with proposed over solution and which includes 3 com ponents and each component can deal with one challenge at first. </s><s> We detailed the tanning function r…
doc#0	the custom the track and also has can also have a prediction about the back usage in the future period. </s><s> We can also describe this by 2 victors first one means how many bags are to be renting. </s><s> And iterating on the second one means how many bags are to be returned to each region, as I said, because we want the multiple tracks in each cluster can work cooperatively so at this time wh…	assume	that there are 4 tracks in the cluster onto the current traffic can observe the status of other tracks. </s><s> For example, here, the first week term means that the first track is on its way to the first region and it will unload it will allow it will load for bags there. </s><s> It seems like the second one, the second term is secret tribe is on its way to the next region. </s><s> And it will u…
doc#0	model can beat the baselines obviously. </s><s> I mean to show you cause study, but I think I am just ignore this one. </s><s> You can refer to the details in my paper. </s><s> Here's a congregation self overworked we just. </s><s> Proposed a clustering algorithm and operation model and the way conducts improvements on the Rover desert. </s><s> Ok, so. </s><s> Speaker 1 18:29 So let me ask a quic…	assume	it is 5 morning rush overs and at first. </s><s> We divide the episode to hours then we further divide each our 2 minutes each minute away simulator the zoom event .There's unti ones by opposing persons whose meaning is expected. </s><s> The real back demand and we simulated returned by tracking the rented bags and we also simulator reparation by tracking the reparation tracks. cause iterate unti…
doc#0	how about we think about documents or papers published in previous KDD conferences or other conferences, so that means we have a problem that is to find the experts. </s><s> In a specific domain, but this is a dynamic process is not a static precise. </s><s> And uh so people tried different ways, so in 2000. </s><s> In 2007, so there is a work that is using generative language modeling approach. …	assumes	that the user profiles is stationary is not changing. </s><s> So we need a dynamic user profiling because we know that the user interests change along time and in 2014. </s><s> There are these 2 interesting work. </s><s> I want to introduce here, so the first work here. </s><s> Is introduced by Rebecca and his colleagues and they use Unknown 06:12 Oh, heretical tree here to profile the user. </s>…
doc#0	of basket near the given seed basket otherwise go to the next iteration or return empty basket. </s><s> Speaker 1 So based on the cluster of similar basket obtained from hypergol,we predict return probability of the given basket first. </s><s> First, we need to define 2 types of basket basket with duplicated items in the basket with distinct items and we assume the ratio of the return probability…	assume	it to preserve this ratio of return probability, then based on lemma 2,the return probability of the given basket is roll one if this basket belong to type dupe, otherwise, roll two. </s><s> So for the product within this basket that has been predicted as return. </s><s> The return property the conditional return probability is given by the ratio of baskets with product G returned and all the bas…
doc#0	. </s><s> Similarly, more personalized search problem, we can use 10 search model the relation between users queries and URLs. </s><s> Now we check Triton recommendation for example, to explain matrix vectorization. </s><s> Matrix vectorization techniques decomposed and user item matrix into 2 smaller vector matrices. </s><s> One for the users and the other one for the items. </s><s> Now we want …	assume	that all the items can be divided into several ditum groups. </s><s> So that each item group corresponds to a column in the matrix. </s><s> Now we can explain the manage ,um of of the elements now. </s><s> The blue cell means the relation between that user ID and item group one. </s><s> For the following slides, we will check personalized recommendation problem as example to explain different ten…
doc#0	we will check personalized recommendation problem as example to explain different tensor factorization techniques. </s><s> Speaker 1 By making use of your history annotation data. </s><s> We can mail the user item tag tensor. </s><s> So that the problem can be divided as given use I an item J. You wonder predict that rather use I will annotate item J. We've all walked tax. </s><s> So the traditio…	assume	that one for the users one for the items and raining one for the tax. </s><s> While she decomposes third order tensor into 3 factor matrices and a core tensor. </s><s> As traditional times of vectorization techniques. </s><s> Speaker 1 They compose a tensor interaction matrices, and users hidden features are represented by a vector. </s><s> Now we want to explain the meaning of drawn element just…
doc#0	evaluate the performance. </s><s> We compared fast DTT with several baselines, the baselines can be divided into 3 categories. </s><s> For the TD based models we have a lot and extra Y sweetie. </s><s> And for the CPU based models. </s><s> We have PTF&CP. </s><s> And for the popularity algorithm we rank the text based on the frequency that I chairman tech or curt. </s><s> In the training set. </s…	assumed	that the users items and text can be divided into several groups. </s><s> So in the synthetic datasets, we randomly assigned each user item tag Troy Group. </s><s> Speaker 1 We assume that your service in eyes user group always annotate the items in the dress item group with the text energy job address tag groups actually I pray is generated. </s><s> Randomly. </s><s> Speaker 1 Now the performanc…
doc#0	sweetie. </s><s> And for the CPU based models. </s><s> We have PTF&CP. </s><s> And for the popularity algorithm we rank the text based on the frequency that I chairman tech or curt. </s><s> In the training set. </s><s> Speaker 1 We conduct some experiment on synthetic data set to evaluate different types of vectorization. </s><s> More those capacitive of expression. </s><s> So since we have assum…	assume	that your service in eyes user group always annotate the items in the dress item group with the text energy job address tag groups actually I pray is generated. </s><s> Randomly. </s><s> Speaker 1 Now the performance on the synthetic datasets. </s><s> It showed on the graph. </s><s> As you can see that our proposed model fast DTT is much better than other tensor vectorization and models. </s><s> …
doc#0	avoid this issue by defined one score for all variables. </s><s> However, existing score based measures usually have strong assumptions on data types. Speaker 1 02:35 Cause mechanisms and data distributions for a given school when they want to know whether it can be used for mixed continuous and discrete data whether it fits for much dimensionality. Speaker 1 02:49 Whether we need to assume some …	assumes	the underlying causal mechanism is linear and the data distribution is Gaussian. </s><s> The BTU and BTU score artist sign for discredit data which assume the data, the data is multinomial disputed the KGB score map the variables into the reproducing kernel here both spaces and define the score to a approximate the mutual information. </s><s> It had kind of mixed data types and multi dimensionali…
doc#0	Speaker 1 02:35 Cause mechanisms and data distributions for a given school when they want to know whether it can be used for mixed continuous and discrete data whether it fits for much dimensionality. Speaker 1 02:49 Whether we need to assume some causal mechanisms and whether it limits data solutions. </s><s> For example, the widely used to be icy and BG score. </s><s> It can be applied to conti…	assume	the data, the data is multinomial disputed the KGB score map the variables into the reproducing kernel here both spaces and define the score to a approximate the mutual information. </s><s> It had kind of mixed data types and multi dimensionality as well as a wide class of their distributions. </s><s> But it has some assumptions on the causal mechanism. </s><s> In addition, it cannot guarantee th…
doc#0	FPV drone flight model from a multivariate normal distribution and for example, beside 11, here is the code this matrix stands for how the view one. </s><s> Er sorry that's posted 12, here is the covariance matrix stands for how the view one and view two they are correlated with each other so as I just mentioned because the digital process is not good. </s><s> The prior is actually independent wi…	assume	that precise VV prime independently drawn from a distribution at VV Prime and so this is if we see the second you know formulation here. </s><s> This is just the you know stick breaking process of judicial. speaker 1 Just as prior if we give this WV prime a beta prior, however, as I just as I just showed there's some disadvantages here. </s><s> So we want to show is that we want to decompose this…
doc#0	, some simple methods for example, Euclidean distance cannot capture the statistical information in the data. Speaker 1 01:08 2 addresses it turning you the task on metric learning has been widely studied. </s><s> Giving a set of input samples metric learning aims learn learn a distant function and this dysfunction can ensure that the distance between similar pairs is less than a given thresholds…	assume	that the socially labels of the data instances are deterministic. </s><s> However, in many real world applications we know that the associated labels usually come naturally with probabilities. </s><s> In this paper, we consider 2 kinds of different probabilistic labels. </s><s> The first is a instance was probabilistic label and the second is the group was probably label. </s><s> We also give 3 f…
doc#0	threshold. </s><s> Here we will present turning use for existing metric learning works Existing metric learning works usually assume that the socially labels of the data instances are deterministic. </s><s> However, in many real world applications we know that the associated labels usually come naturally with probabilities. </s><s> In this paper, we consider 2 kinds of different probabilistic lab…	assume	that each instance has purple clicks label and this probabilistic label denotes the probability that this instance belong to particular class label. </s><s> In the group was setting, the training data set contains a set of disjoint groups and each group has a probability and this probability represents the proportion are positive instances in this group. Speaker 1 02:46 Here, I will give to appli…
doc#0	Update Scheme here, it cannot effectively address network with smallegan gap since this may introduce larger approximation errors like no dilution in the network. </s><s> Speaker1 Then the perturbation network would only have one column and one roll has non zero elements. </s><s> And if we are doing like edge deletion operations and we only have 2 non zero elements in the whole perturbation matri…	Assume	that we have the eigen decomposition of the original network and perturbation network then our updated network can be represented by the Stack Sagan vector matrices and eigenvalues matrices here. </s><s> So suppose we want to approximate the eigenvalue of the updated matrix so the idea of cases that we have the also normal matrix that represent the approximated the egg and vectors of the updated …
doc#0	want to test the list of 132 and we will and we will go over all the log data set and we can't match the exact list, then we cannot use this estimator to evaluate this test list. </s><s> Speaker1 Then, what should we do, and here we want to introduce the click model assumptions and to brings in the structure over the list and then we want to according to this structure to decompose the events in …	assume	the expected CTR of the item A, putting as case position only depends on the item A and doesn't depend on the position K and then let's look at the same problem again. </s><s> So because according to this assumption, so it doesn't matter we put the item in which position because we assume that the city only depends on the item that doesn't depend on the position. </s><s> So it doesn't matter. </s…
doc#0	assumptions and to brings in the structure over the list and then we want to according to this structure to decompose the events in the log data set. </s><s> So for example, in the document basically model here, we assume the expected CTR of the item A, putting as case position only depends on the item A and doesn't depend on the position K and then let's look at the same problem again. </s><s> S…	assume	that the city only depends on the item that doesn't depend on the position. </s><s> So it doesn't matter. </s><s> We put our first position or second position. </s><s> So we can decompose the list into pieces into the pieces or items, so for example, for the first event 321 and then we can decompose decompose it into the pieces or items and also we can decompose the events of all other events als…
doc#0	the structure estimators. </s><s> They have some bond here and then there is the best around I'm equal to 5. </s><s> And we're also run with more expected more curious,we, this is for the results of the 100 most frequent curious and first we start with the 2 positions, and you can also see the structure estimators that their best they are better than the lease estimator. </s><s> There also better…	assume	this click model assumes that the CTR will depend on the item position pair. </s><s> So the IP S meter is best. </s><s> It improves over over the list as measured by 18% improves over the trivial estimator by 13%. </s><s> And when we increase the number of positions by one, so we increase the number of position from 2 to 3 and you can see that this estimator. </s><s> The yellow curve. </s><s> It …
doc#0	<s> They have some bond here and then there is the best around I'm equal to 5. </s><s> And we're also run with more expected more curious,we, this is for the results of the 100 most frequent curious and first we start with the 2 positions, and you can also see the structure estimators that their best they are better than the lease estimator. </s><s> There also better than the trivial estimator an…	assumes	that the CTR will depend on the item position pair. </s><s> So the IP S meter is best. </s><s> It improves over over the list as measured by 18% improves over the trivial estimator by 13%. </s><s> And when we increase the number of positions by one, so we increase the number of position from 2 to 3 and you can see that this estimator. </s><s> The yellow curve. </s><s> It deteriorates very fast. <…
doc#0	see that the link structure is preserved at least layer, which means that the the if 2 nodes are from normal communities. </s><s> And they are linked together, then it's more likely that their their community label are same. </s><s> Speaker1 On the other hand, we put the note features at the bottom layer so which represent the feature values. </s><s> So we can see that, given the community, in th…	assume	that it is uniformly generated. </s><s> But for the note features of the normal communities, we assume that they are generated by a certain type of distributions, so for example, in this example, we assume that the salary comes from uh uh gaussian distribution. </s><s> Therefore we have a set of parameters to describe the model. </s><s> So suppose K is the number of communities, then we have K se…
doc#0	nodes are from normal communities. </s><s> And they are linked together, then it's more likely that their their community label are same. </s><s> Speaker1 On the other hand, we put the note features at the bottom layer so which represent the feature values. </s><s> So we can see that, given the community, in this model given the community label, then the note feature is independent from the other…	assume	that they are generated by a certain type of distributions, so for example, in this example, we assume that the salary comes from uh uh gaussian distribution. </s><s> Therefore we have a set of parameters to describe the model. </s><s> So suppose K is the number of communities, then we have K set up model parameters. </s><s> So in this example, the salary from the high income community and low in…
doc#0	label are same. </s><s> Speaker1 On the other hand, we put the note features at the bottom layer so which represent the feature values. </s><s> So we can see that, given the community, in this model given the community label, then the note feature is independent from the other notes. </s><s> And for outliers is uniformly will assume that it is uniformly generated. </s><s> But for the note feature…	assume	that the salary comes from uh uh gaussian distribution. </s><s> Therefore we have a set of parameters to describe the model. </s><s> So suppose K is the number of communities, then we have K set up model parameters. </s><s> So in this example, the salary from the high income community and low income community are generated by gaussian distributions with different parameters like mean and standard…
doc#0	first Initialize Z.and then given Z we find Z that maximizes the probability of X given Z. And then think of the fix the model parameters and find out Z that maximizes the probability of Z given X. And we repeat these 2 steps until convergence. </s><s> So therefore the 2 key components of the algorithms are parameterized estimation and inference. </s><s> So let's look at the detailed. </s><s> So …	assume	that the community labels are neighbors are coupled. </s><s> So therefore, we iteratively update the community labels of the nodes in the network. </s><s> So at each node, we suppose that the neighboring, the community labels of neighboring nodes are known, and we try to select label that maximizes the probability of Z given X and the community labels of its neighbors. </s><s> So let's look at an…
doc#0	income and low income communities and we can compute this conditional probability of Z given X and the community labels of neighbors and we had found out these numbers. </s><s> And therefore we select the one that maximize this probability. </s><s> Now the question is how to compute this conditional probability. </s><s> To calculate this probability, we consider both the note features and communi…	assume	outliers is uniformly generated so it's the probability is constant so that as as a threshold. </s><s> So the same example. </s><s> So we first compute this probability for high income and low income community. </s><s> We first look at this probability of salary equal to 100 K given high income,low income community because we know the model parameters, so this can be computed. </s><s> And then we…
doc#0	for instance, healthcare we still have only limited data points. </s><s> Due to either the hope the high cost of some expensive medical exam in procedures or the low availability of disease samples. </s><s> Therefore, multi task learning have been utilized to tackle this type of small data problem. </s><s> In which the different tasks are jointly learned in order to predict different outcomes. </…	assumes	linearity between the inputs and Outputs and thus do not able to capture the more complex nonlinear relationship between speaker1 features and targets. </s><s> Of course we are we can think of using deep learning methods to address to address the problem. </s><s> However, deep learning requires large number of data points in order to train or learn a good model. </s><s> Therefore, our main goal i…
doc#0	of cognitive impairment. </s><s> Therefore, accurately predict those cognitive status is important. </s><s> For learning the progression of those complex diseases. </s><s> And in those typically in those task in those tasks the targets are multiple cognitive scores with naturally bounded targets bounded values. </s><s> However, traditional multi task learning does not explicitly consider those up…	assumes	a latent target White Star, which is linearly dependent on the input feature by parameter W. Plus normally normally distributed error term Epsilon. </s><s> Therefore, the likelihood for the Top Model consists of 2 parts a censored part in the uncensored part. </s><s> For the uncensored part which the information is complete, the likelihood follows the convention. </s><s> It can be written as the …
doc#0	likelihood follows the convention. </s><s> It can be written as the first part of our equation. </s><s> The small fire here denotes the probability probability density function of Gaussian distribution. </s><s> And for the censored part where the information is incomplete, the likelihood becomes the probability of the latent target. </s><s> That being outside of the bound and this can be characte…	assumed	use assumption in multi task learning is that the wait we are going to learn lies in low rank subspace structure where the W can be decomposed into the product of 2 Matrices U&V. The columns of U spend the subspace and the V is matrix, which containing the embedding coefficients for recovering the weights. </s><s> And therefore by considering the low rank subspace structure, the likelihood for ea…
doc#0	referring to peers in China, our participants thus consciously position themselves back to the Chinese cultural field. </s><s> Speaker2 Okay, the 2nd theme of our finding is perceived transnational distinction as offering a superior global identity. </s><s> So one important acquisition we find is the new embodied gender disposition of mind. </s><s> Speaker2 Most respondents in our research believ…	assumed	her exposure to an understanding of the wider world, especially her global awareness, and her changes to be open to different patterns of women's life. </s><s> These kind of changes became a crucial signifier of her distinction. </s><s> Speaker2 Another example is respondents Coco's case. </s><s> In our participant observation, Coco, who is a master students, went to job interviews. </s><s> She w…
doc#0	to international students employment or employability. </s><s> Very often we see that international students are as statisticised. </s><s> You know,as lifeless figures that constitute graduate employment indicators. </s><s> And here you can see examples of higher education authorities or institutions that would compile reports about their graduates, especially international graduates, employment …	assumed	to be individual free agents who are able to respond to a suite of policies, including including migration policies in line with their individual career or lifestyle preferences. </s><s> As such, it seems that they are often this embedded from the very complex networks and webs of relationships that they are already. </s><s> Are within, established within. </s><s> And therefore we tend to ignore …
doc#0	output space. </s><s> Sorry, while the output space is associated with a single label. </s><s> In the training phase, based on such objects and supervised learning algorithm, a predictive model can be induced. </s><s> And in the testing phase, given an unseen instance, its label can be predicted by this model. </s><s> Speaker 1 Traditional supervised learning always based on the basic assumption …	assumed	that the labeling information of each instance is sufficient and explicit. </s><s> Generally, when strong supervision assumption is satisfied, we can build models with strong generalization ability with existing machine learning techniques. </s><s> However, due to the constraints such as limited resources, physical environment or problem properties, strong supervision is always difficult to have.…
doc#0	classes being overlooked. </s><s> Speaker 1 Thus, partial label learning suffers from class imbalance issue obviously. </s><s> And major techniques dealing with the class imbalance issue can be roughly grouped into 2 categories. </s><s> Data levels techniques preprocess the original data while some sampling techniques, such as oversampling or undersampling, which are independent of the classifica…	assume	that the ground truth label of each instance is available to the learning algorithm. </s><s> As the ground Truth Label is not accessible in partial label learning there is no Speaker 1 uh, existing,uh, existing class imbalance learning techniques cannot be directly applied in partial label learning, so this is the problem. </s><s> We need to solve in our paper. </s><s> And next we will prevent th…
doc#0	<s> To make a unified account of propositional meanings of over, we can on the basis of figure 4.5. </s><s> This one, we can make some elaborations and metaphorical extensions. </s><s> First of all, we can observe in figure 4.8, there are some specifications of the schema, which pinpoints the different the difference between the core schema and the present ones. Speaker 1 08:20 Variant a depicts …	assume	a size and shape which is similar to that of the landmark. </s><s> And be located quite close to it, so that the trajector actually covers the landmark. </s><s> As for the metaphorical linguistic example, we can turn to Lakoff's example. </s><s> She has a stranger pal. </s><s> She has a strange power over me. </s><s> Here the use of over can be explained by the metaphor power relations, our spati…
doc#0	illustrate how language shows prototype effects. </s><s> And let's come to the first part. Speaker 1 01:45 Long time the widely accepted views of language within both linguistics and the philosophy of language are that language is a separate, modular system independent of the rest of cognition. </s><s> For example, norm chomsky's theory of language actually rests on the fundamental Assumption tha…	assumes	that language is independent of our cognition, but also embodies the implicit Assumption that categories are classical and hence can be characterized by distinctive features. Speaker 1 02:42 However, the author of this book lack of believed that language actually makes use of our general cognitive apparatus. </s><s> It means that language is dependent on our cognition. </s><s> So if this claim is…
doc#0	etcetera. </s><s> In fact, they are not completely symmetric. </s><s> For example, if one asks how tall is harry, one is not suggesting that harry is tall, but if one asks how short is harry, one is suggesting that harry is short. </s><s> In this case, only one member of the pair tall and short can be used with a neutral meaning, and that one is tall. </s><s> Since it occurs in cases where the co…	assumed	that tallness is cognitively more basic than shortness, and thus it can occur in neutral contexts. Speaker 1 08:02 In summary, markedness in linguistics showcases a kind of prototype effects, namely an asymmetry in a category where one member or subcategory is taken to be somehow more basic than the other, or others. </s><s> Correspondingly, the unmarked member is the default value, that is, the …
doc#0	helping, Korean people are donating to China. </s><s> What he was telling was a Korean people are paying back a pass that that they owed from a Chinese support. </s><s> During the time of merce a merse was 5 years ago. </s><s> So they are claiming that they are in debt to China. </s><s> On when China and Japan donated they did the same. </s><s> All the donors claimed that they are in debt. </s><s…	assuming	reciprocal relationship. </s><s> Speaker1 So that leads us to think about the east Asian way of practicing reciprocity. </s><s> In the context of a of the pandemic as we just talked about, the 3 countries intended to building an expressive type by using the classical Chinese coins. </s><s> And in this case, if they ask for pay, ask for being paid back. </s><s> That means they emphasize being paid…
doc#1	future is always a risky business, and more than that, ends up in disappointment. </s><s> But keeping one's hopes up is a strategy once can resist cannot resist. </s><s> Speaker 2 On the other hand, we may look at the concept of face from another perspective. </s><s> Here I feel the need to quote government's definition of faith in full. </s><s> From his article on Facebook and analysis of ritual…	assume	he has taken during a particular contact. </s><s> Face is an image of the self delineated in terms of approved social attributes, albeit an image that others may share, as when a person makes a good showing for him profession or religion by making a good showing for himself and to coat. </s><s> Apparently government's image of the self depends on the rules and regulations, norms and values, custo…
doc#1	? </s><s> Speaker1 01:56 OK. </s><s> Speaker2 01:57 [Mandarin: xià miàn duì diǎn yī xià xià miàn quán píng]. </s><s> Speaker1 02:01 I'm going to use display aura. </s><s> Speaker2 02:06 Thank you. </s><s> Speaker1 02:07 This is aura. </s><s> Eh. </s><s> So first of all, let's look at how cultural pragmatics is understood or has been understood. </s><s> And this has to do with one book that is cal…	assume	culture specific functions. </s><s> A while hitting upon the key relations between speech acts and cultural assumptions. </s><s> With exemplator yeah, exemplary analysis of districts inclusion by Ronald Reagan, in saying, my fellow countrymen instead of ladies and gentlemen. </s><s> It re a lot remains under investigators. </s><s> And this turns out to be where we choose to cut in. </s><s> Speake…
doc#1	,[Mandarin: zěn me cóng zhè] ecology [Mandarin: de jiǎo dù lái lǐ jiě] teaching emotion? </s><s> Speaker 1 [Mandarin: wǒ qí shí],[Mandarin: wǒ xiàn zài wǒ kàn dào le éi],[Mandarin: nǐ zhēn de shì]. [Mandarin: nǐ]teacher motions [Mandarin: bǐ jiào duō de shì cóng hòu jié gòu zhǔ yì qù kàn mǒu yán jiū de] teacher motion. [Mandarin: wǒ yě]. [Mandarin: wǒ méi yǒu cháng shì guò yòng] ecologic [Mandari…	assume	emotion [Mandarin: kě néng shì gè fēi cháng gè rén de yí gè dōng xī],[Mandarin: kě néng],[Mandarin: dàn shì yě xǔ nǐ zài bù tóng wén huà bèi jǐng lǐ miàn],[Mandarin: wǒ men de] emotion [Mandarin: de biǎo dá shì bù yí yàng de]. [Mandarin: bǐ fāng yǒu de]h[Mandarin: hòu zhōng guó lǎo shī tā bù néng gòu kě yǐ zài xué shēng miàn qián fā nù],[Mandarin: yě xǔ zài mǒu gè huán jìng lǐ miàn],[Mandarin: kě…
doc#1	a more challenging setting called multiple permutations learning. </s><s> We're going to inform multiple ranking lists simultaneously from pairwise comparisons. </s><s> We also ho er study en how to actually query. </s><s> The label for further improvement system so our paper entitled active. </s><s> Collaborative permutation learning or helpful is to by exploring the permutation related news. </…	assume	that they receive er some ratings and they want to predict the unknown ratings. </s><s> Er active learney has also been studied as an issue for collaborative filtering but the main difference here er. </s><s> An overall works is that er instead of seeking er the pre prediction accuracy accuracy of the ratings, we seek to capture er permutation for each user. </s><s> Speaker 1 Single permutation i…
doc#1	the first one is collaborative filtering. </s><s> Er also known as the Netflix problem. </s><s> Basically, they assume that they receive er some ratings and they want to predict the unknown ratings. </s><s> Er active learney has also been studied as an issue for collaborative filtering but the main difference here er. </s><s> An overall works is that er instead of seeking er the pre prediction ac…	assume	that the real single global ranking for for the whole data set but we assume that there might be multiple ranking list for different users. </s><s> En addition en besides the their rank aggression usually assume that er the obser observations are dense where we only assume that very small fraction of the comparisons are observed. </s><s> Speaker 1 En another line of research related to us is the …
doc#1	<s> Basically, they assume that they receive er some ratings and they want to predict the unknown ratings. </s><s> Er active learney has also been studied as an issue for collaborative filtering but the main difference here er. </s><s> An overall works is that er instead of seeking er the pre prediction accuracy accuracy of the ratings, we seek to capture er permutation for each user. </s><s> Spe…	assume	that there might be multiple ranking list for different users. </s><s> En addition en besides the their rank aggression usually assume that er the obser observations are dense where we only assume that very small fraction of the comparisons are observed. </s><s> Speaker 1 En another line of research related to us is the active learning for ranking. </s><s> Er it is er ai well known that under the…
doc#1	learney has also been studied as an issue for collaborative filtering but the main difference here er. </s><s> An overall works is that er instead of seeking er the pre prediction accuracy accuracy of the ratings, we seek to capture er permutation for each user. </s><s> Speaker 1 Single permutation is also extensively studied under the rank aggression framework. </s><s> About they always assume t…	assume	that er the obser observations are dense where we only assume that very small fraction of the comparisons are observed. </s><s> Speaker 1 En another line of research related to us is the active learning for ranking. </s><s> Er it is er ai well known that under the consistency case just using sorting by er comparison. </s><s> We need only er aim login. </s><s> En some er various comparisons to un …
doc#1	but the main difference here er. </s><s> An overall works is that er instead of seeking er the pre prediction accuracy accuracy of the ratings, we seek to capture er permutation for each user. </s><s> Speaker 1 Single permutation is also extensively studied under the rank aggression framework. </s><s> About they always assume that the real single global ranking for for the whole data set but we a…	assume	that very small fraction of the comparisons are observed. </s><s> Speaker 1 En another line of research related to us is the active learning for ranking. </s><s> Er it is er ai well known that under the consistency case just using sorting by er comparison. </s><s> We need only er aim login. </s><s> En some er various comparisons to un un reveal the to ranking and under the inconsistent en case. <…
doc#1	to un un reveal the to ranking and under the inconsistent en case. </s><s> Speaker 1 The recent work shows that to the order of N Polylog N en observations are sufficient. </s><s> And if we are allowed to have small fraction of errors. </s><s> We need to the order of employee log one of Epsilont for Epsilon approximate recovery. </s><s> But the limitation of current study is that they only en foc…	assume	that there is underlying score matrix. </s><s> Er. </s><s> The generals are ranking list, latex IGA 2 represents the en score of a use of. </s><s> I am Jay when XIJ is larger than XIK that means that en for user I, items J is more preferred for I don'TK. </s><s> Speaker 1 Er now our problem is reduced to how to learn the score matrix. </s><s> And we adopted the large large margin. </s><s> Learnin…
doc#1	bound is to the order of N times log. </s><s> But here we show that our approach. </s><s> Only needs to load of our times N plus in so it's a huge reduce. </s><s> And the recent work by Jamison and Norwalk shows that. </s><s> Er er consider the single permutation learning under their embedding and sensitivity setting that requires only to the order of all times logan. </s><s> Here R is the dimens…	assume	that the features are given and we can learn the features from scratch. </s><s> Er let's see some experiments result we test our model on both simulated and real world data set and and the the rea real data set consists consists of various domains, including social surveys. </s><s> So say preferences and music preferences and so. </s><s> And we evaluate our model using them in Kendall Tau Distanc…
doc#1	model, it actually mimics the Origonal Classifier locally in measuring how malicious an instance is, so thanks to the property over transferability, we turn to attack this local model H instead of the original one. </s><s> And our adversarial instance is obtained by perturbing a seed instance, so that the malicious score is minimized under H and also the perturbance is subject to several constrai…	assume	we need to build one local model for each seed, so the competition will be very high if we use Speaker 1 07:19 many seed instances, so here we choose a very special set of samples called Evasion-prone problem samples. </s><s> That are more likely to shift across the decision boundary. </s><s> So we use the uncertainties score, which is borrowed from active learning to measure how easily an instan…
doc#1	08:50 Where each entry is a vector E. It, kind of, measure the effort cost for producing one unit for feature X. So here we also provide an empirical estimation of how to estimate the Vector E. </s><s> So it's showing the figure is showing the equation night, but the main idea here is that if the, here we make use of the event will also make use of the evasion-prone problem samples so if the evas…	assumed	that this feature at the cost of protecting this feature is lower. </s><s> If this is shown on the figure to the left. </s><s> However, if the immersion program as they are reluctant to move along a feature then we assume that the cost of putting that feature is very high. </s><s> Speaker 1 09:55 Yeah, and that's the methodology part so everyone, so now we introduced experiments. </s><s> So here …
doc#1	's showing the figure is showing the equation night, but the main idea here is that if the, here we make use of the event will also make use of the evasion-prone problem samples so if the evasion-prone samples they are more likely to shift towards the normal instances along a feature. </s><s> Then we are assumed that this feature at the cost of protecting this feature is lower. </s><s> If this is…	assume	that the cost of putting that feature is very high. </s><s> Speaker 1 09:55 Yeah, and that's the methodology part so everyone, so now we introduced experiments. </s><s> So here we use 2 datasets. </s><s> First one is Twitter; Second One is the YelpReview and on each dataset we try to classify between malicious accounts and normal accounts. </s><s> Here, we include 5 target classifiers. </s><s> Th…
doc#1	see the features are of a special order due to their closely along the genome. </s><s> Under this is closed choose a solution for the fuse, by the fuse lasso penalty. </s><s> It is a piecewise constant as it can capture the piecewise constant shape of the copy number changes. </s><s> This is important as it has been shown that the common number changes can be not only the large chromosome segment…	assumes	that the fused lasso came apart outperform, can outperform much better. </s><s> OK, perform much better than the other methods on this data. </s><s> In some applications, however, the features might have no prospective order. </s><s> Unfortunatelly, for example, the genes in the established data. </s><s> Fortunately, it has been shown by people running in his, in his 2005 paper. </s><s> For this …
doc#1	, however, the features might have no prospective order. </s><s> Unfortunatelly, for example, the genes in the established data. </s><s> Fortunately, it has been shown by people running in his, in his 2005 paper. </s><s> For this kind of data that we can also apply fuse Lasso after estimating or ordering by one, two or four estimating the ordering is higher clustering. Speaker 1 04:19 Next, we di…	assume	the first term. </s><s> The first term, the last term is a smooth and convex and the challenge here is that the few last term is not similar, not most, unanswerable and this is needed is to a very challenging problem. Speaker 1 04:45 Previous worker many uses smooth reformulation to solve this problem. </s><s> Specifically, we first this problem in first reformed as a smooth operating problem, by…
doc#1	the dual problem we can use this relationship between the primary per X&Y and Z to recover the Speaker 1 08:20 primal solution. </s><s> We've further you are assure that to show that we can use this used duality gap to control the quality of the solution. </s><s> So next we show how to solve this dual problem, so this dual problem we can this dual problem as I mentioned before this deal problem i…	assume	that we can use for this room by the gradient method and the nesterov's method and to show the performance of these methods. Speaker 1 08:57 I use a synthetic dataset, so I generate input V, which is this dimension is 100,000 and this and the the this figure shows the convergence of Uh this is 2 methods. </s><s> As you can see, by the radical under the green curve, so this is for these 2 matters.…
doc#1	the model. </s><s> However, their interactions with age may still be in the Model because the feature edges is selected here. </s><s> OK. </s><s> In weak hierarchical Lasso, so weak hierarchical constraints are proposed to guarantee the weak hierarchical structure. </s><s> In math form, it is the one norm of the G's column of Q is upper bounded by the absolute value of the J's entry of W. Let's g…	Assume	we are given 2 coefficients, so W is the coefficient vector for individual features, the main facts and the Q is the coefficient matrix for interactions. </s><s> Here, we are given 5 features M1 to M5, so W is a 5 dimensional vector and Q is a 5 by Five Square Matrix. </s><s> Speaker 1 05:01 Let's consider when J equals to one, so we consider only the first entry of W and the first column of, fir…
doc#1	1 04:41 Assume we are given 2 coefficients, so W is the coefficient vector for individual features, the main facts and the Q is the coefficient matrix for interactions. </s><s> Here, we are given 5 features M1 to M5, so W is a 5 dimensional vector and Q is a 5 by Five Square Matrix. </s><s> Speaker 1 05:01 Let's consider when J equals to one, so we consider only the first entry of W and the first…	assumes	the first feature M one is removed from the model. </s><s> Then the first entry of W will be zero. </s><s> We use a white block to represent the zero entry. </s><s> And according to the weak hierarchical constraints, the first column of Q will be all zeros. </s><s> Speaker 1 05:36 Let's consider when G equals to 2. </s><s> We consider the second entry of W and the second column of Q. Assume this …
doc#1	the first entry of W and the first column of, first column of Q. On the right, we give the graph structure assumes the first feature M one is removed from the model. </s><s> Then the first entry of W will be zero. </s><s> We use a white block to represent the zero entry. </s><s> And according to the weak hierarchical constraints, the first column of Q will be all zeros. </s><s> Speaker 1 05:36 Le…	Assume	this time M2 is selected in the model. </s><s> Then the second entry of W will be non zero. </s><s> And according to the weak hierarchical constraints, the interactions associated with the second feature M2 may or may not be in the model. </s><s> Speaker 1 06:02 Ok, in this case, the second, the fourth, the fifth interactions are removed and the first and last interactions are included in the mod…
doc#1	<s> You want to demo something like all the data or the concept ruffle you may visit our website. </s><s> Thank you very much. 2022-11-20 PM 11:57|15min49s Keyword: sentiment label, Chinese sentiment, opinion label, sentiment analysis, opinion words, word label, Chinese words, sentiment scores, Dirty sentiment label, expert label sentiment, sentiment analysis task, sentiment goals, sentiment tabl…	assume	you want from academic asnicar attire. </s><s> One and this is our paper. </s><s> Ntsd large Chinese sentiment dictionary. </s><s> This is the online of my presentation first I will describe the motivation that we build into SD and then I will describe how we build it by correcting words and Chinese words and labels from. </s><s> Speaker1 Several related corpora. </s><s> Usd also include machine …
doc#1	by which tasks with the with which tasks of the corrupted by across not noise. </s><s> The loose the loose the em. </s><s> If if If the the task corrupted by grass noise has lost value is very large, so his weight is very small so er using such a strategy we can, intro er we can introduce calibration. </s><s> Speaker 3 Ok, thanks I see. </s><s> Actually, my point was because I saw in Congress at …	assume	that your regression model? </s><s> For this I see identify quiet a lot, it's like quiet percent overtime so that is the definition of more common calibration in our regression's idea so basically my point. </s><s> What is 1000 calibrate cause for her. </s><s> But I see I cannot catch my dear some sense OK thank you? </s><s> Speaker 2 Ok so are there other questions. </s><s> Hey can you come to t…
doc#1	interval just one part of the of the interval to get a better prediction result. </s><s> Speaker 1 So what do I do? </s><s> Now let's look at the result. </s><s> Let's look at the result produce. </s><s> This is Andrew's are there any prediction combination algorithm produces and what can we do is to calculate the? </s><s> Speaker 1 Correlations between classes here we have 2 classes. </s><s> So …	assumed	to be known as a prior. </s><s> We want to minimize the distance between these 2 matrixes, so essentially we are hoping the an resolve that all will preserve the ideal class correlation matrix. </s><s> This myself to to be too to how to understand so here's an example again. </s><s> Suppose we have 2 classes. </s><s> Ann this ideal class correlation. </s><s> Matrix says that OK that should should…
doc#1	learned decision mask makes sense or not an more decissions. </s><s> Others here I only use one decision vector on each mode, which may not be enough. </s><s> We can use more and use the decision function as a trace of er the multiplication and. </s><s> How to incorporate expertise knowledge of course and also handle temporal correlation for example in Java use case if each patient the horizontal…	assumes	that every patient with the same size of of er er er matrices or tensors how to handle the I mean, patient with different size, so also future work. </s><s> So thank you. 2022-11-21 AM 0:05|15min39s Keyword: papers citations, query paper, different groups, relevant papers, site papers, papers specific recommendation, different interest groups, papers citation behavior, different objects, other pa…
doc#1	angle by considering the distinct citation behavioral patterns during the process so the basic idea, basic ideas like this. </s><s> We want to organize papers citations and into different groups. </s><s> Each having its own behaviors patterns to identify references of interest. </s><s> So we believe this would be a principal way to capture papers citation behavior. </s><s> And also this will lead…	assume	all papers adopt same criterion and follow the same behavior pattern inside the other papers. </s><s> Speaker 1 So let me help you better understand the basic idea. </s><s> Let's look at the tag example here. </s><s> Suppose we want to find the high quality references for the 2007 cigar paper called recommending citations for academic papers. </s><s> There are many 2 groups of papers that this qu…
doc#1	objects? </s><s> And in the complex article example, we have multiple contents and multiple images as the multi-modal multi-instance input while we wish to predict the match labels. </s><s> Another example is a video classification. we have multiple video frames and audio clips as a multi-modal multi-instance input while we wish to more predicate the multi-labels that is the James paralyze specif…	assume	that the multi-modal data complete and consistent while in reallocations, there are many issues. </s><s> For example, the articles may contain multiple contents and images as we mentioned before but some contents may have low corresponding images while some images have low corresponding text. </s><s> This is incomplete program. </s><s> Another problem is the inconsistent program. </s><s> And the …
doc#1	we mentioned before but some contents may have low corresponding images while some images have low corresponding text. </s><s> This is incomplete program. </s><s> Another problem is the inconsistent program. </s><s> And the inconsistent program is the correspondences between the images and contents in the articles are not ready-made and often require a lot of manual labeling. </s><s> Speaker 1 Be…	assumed	that there exists some prior knowledge as cost matrix, leaving the confidence of the cost matrix without considering. </s><s> Thus, we found there is the existing heterogeneous learning approaches that is the multi-modal approaches, multi-instance approaches or multi-label approaches can not directly be applied on the complex objects while label correlations are not considered. </s><s> Thus in th…
doc#1	approaches is firstly proposed. </s><s> However, this method, however, found that real-world objects contain variable number of inconsistent multi-modal instances. </s><s> For example, relationships between the images and contents have not marked as we mentioned in the examples. </s><s> Thus to handle, these types, er, handle this program, M 3 Approaches is proposed by Ngwane in 2013 and 2014, wh…	assume	that there exist some prior knowledge as cost matrix. </s><s> Yet there may be lower a direct or simple semantic information among labels, which needs the poor confidence of the cost matrix and, and performance. </s><s> Speaker 1 Thus, we proposed our method. </s><s> In this paper, we proposed a Multi- modal Multi-instance Multi-label Deep Network, M3DN for simplicity, which aims to simultaneousl…
doc#1	that is the season for the images and the fully connected for the context. </s><s> Then we map the level prediction, bag level prediction in the, with the lower bag concept layer. </s><s> Besides, based on the optimal transport techniques, M3DM adopts the optimal transport distance to measure the level prediction, which capture more, which provide a more meaningful measure in the multi-label task…	assumes	that the cost matrix is given. </s><s> Why the, er, why the confidence? </s><s> Why with a weak confidence I will mention before? </s><s> So we cast the ground latent metric as a learning program. </s><s> Consequently, M3DM can automatically learn the level prediction and label correlations. </s><s> Speaker 1 First, I will give the notations briefly. </s><s> Without any loss of, without any loss …
doc#1	. </s><s> Specifically, the raw articles can be divided into 2 model bags of heterogeneous instance. </s><s> For example, the image bag is with 4 images and the content bag is with 5 text paragraphs as in the given examples. </s><s> Without any loss of generality, we use the convolutional neural network for images and the fully connected network for text. </s><s> Then in the back-concept layer ea…	assume	that we have 5, er, the label dimension is 5, so that we have 5 * 4 matrix for the bag label prediction. </s><s> And we utilized the row-wise max pooling to get the bag level prediction, level prediction. </s><s> Thus, we have, the final we have the 5 * 1, er, bag level prediction, level prediction. </s><s> Ok, if so, if we fully connect to the label output, er, label output nail. </s><s> It real…
doc#1	<s> Is the optimal transport the ground post matrix, er, matrix M is always given in applications with, which is with the size of L * L. L is the labor dimension and the DM is distance one L, er one M is a metric matrix. </s><s> If we utilize the distance directly, we can formulate this formulation. </s><s> Ok. </s><s> In which the FXIV represents the bag level predictions of each modality as we …	assumes	that their existing there prior knowledge of, for constructing the cost Matrix M. Yes, since there may have no direct or informative information among labels in real applications, which need to the week cost Matrix M and poor classification performance. </s><s> Thus, we define learning the cost metric as an optimization program. </s><s> However, we find that if we directly optimize M, it is very …
doc#1	and at layer B we have SXB. </s><s> And the difference from layer A to layer B is denoted by SX A to B, this is called the feature transformation pattern. </s><s> It reflects the how the feature reputation is transformed the from layer A to layer B,ok. </s><s> So similarly we can also have the transformation pattern for all of the center images, C 1 to CK here. </s><s> And the last step, we can, …	assume	that X is an image in the source domain and then we can approximate the transformation pattern by a linear combination of the center images, right. </s><s> This is the transformation pattern for all of the K center images. </s><s> Then by a linear combination, we can get approximated transformation pattern for X. And the weight here, alpha actually is estimating how likely X is from the k-th clas…
doc#1	which meet the requirements of preserving structural properties in the network. </s><s> Here, I will give you the details of structural proximity. Speaker 1 08:33 In this paper, we used first order, proximity and second order proximity to preserve the both local and global network structures, the first order, proximity described this directed relationship between the nodes. </s><s> It implies tha…	assume	that if 2 nodes share coming neighbors, they tend to be similar. </s><s> Then, for the first order, proximity we designed the loss function to preserve it. </s><s> We want all knows who are linked with node. </s><s> We are to be closed to VI in embedding space. Speaker 1 09:19 Compared to those who are not. </s><s> So we use the following pairwise constraints to preserve the first order, proximit…
doc#1	all possible paths starting from every curiosity. </s><s> And then we try to merge this path if they have a common and vertex so that's a quite simple. </s><s> Speaker 1 05:11 Basic solution and as we will see later in the experiment. </s><s> This basically solution actually works reasonably fast, but we can do it faster. </s><s> How we can do that? </s><s> We can leverage the distance between en…	assumed	that the diameter. </s><s> Constraint is 3 OK. </s><s> So we are only interesting sub graphs that have a diameter of 1,2 or 3. </s><s> So when we do graph search starting from the Alice, which is a curiosity and wonder search arrives at this vertex, then we can immediately prompt the entire branch of search stemming from this answer. </s><s> So we can point here, why we can do that becausw. </s><…
doc#1	first estimates utility from each query result from each partition and then take the average of them. </s><s> And another approach is to first aggregate results from the query result from each partition and then after that, it based on the aggregate result. </s><s> So we take away do aggregation first because they did give us unbiased estimation when we use our partitions. </s><s> And it allows u…	assume	we can calculate that by using the activity, plus and minus a number. </s><s> Which we call confidence radius such as control shown in the figure on the left? </s><s> And the accounting radius will reduce when we sample more data and we carefully calculate that such that the true utility falls into the content intervals in alterations for all attributes with high probability one minus Delta. </s>…
doc#1	and each agent is defined as a driver so the state in. </s><s> The state is defined as the number of drivers and number of orders in different locations. </s><s> Also, the grid ID denotes the current location of this agent and also the time step time ID denotes the current time slot. </s><s> And there are 7 actions, 7 discrete actions for each agent, which indicates allocating the drivers or allo…	assume	that the action is deterministic, which means the drivers or the agent will always follow our allocation policy. </s><s> And the agents in the same location, we treat them as a homogeneous agents, which means we do not distinguish agents, but staying in the same location. </s><s> So our reward is defined as the averaged income of all agents that is arriving at the same location. Speaker 1 06:46 S…
doc#1	treat them as a homogeneous agents, which means we do not distinguish agents, but staying in the same location. </s><s> So our reward is defined as the averaged income of all agents that is arriving at the same location. Speaker 1 06:46 So take this figure as an example at Time T zero. </s><s> There are 2 agents at G Zero and one respectively. </s><s> And we ask them to go to move to location G 2…	assumed	action is deterministic and the locationNG 2 where there's a older value value of 10 emerged. </s><s> And therefore the reward for each agent is 10 divided by 2, which is 5 for each one of them. </s><s> And design rewarding this way. </s><s> Can alleviate this greedy policy that we ask too many drivers to go to the same location because in this case the average reward for each one of them is smal…
doc#1	level to wait the different loss functions right so we have this model. </s><s> But the problem is, we usually don't know what the lowest levels are right so for simplicity. </s><s> We just set the noise. Speaker 1 04:58 Sigma I as the same one Sigma and by solving the Sigma into the regular parameter. </s><s> We get the ordinary multitask learning. </s><s> So obviously, when we model, the task m…	assume	that the lost levels are the same. </s><s> But actually we should consider different noise level to calculate different tasks, so in the category of Multitasking learning, we set the lost levels. Speaker 1 05:40 To get my eye at proportional to the data fitting residuals. </s><s> It just means Sigma equal to this term right and substitute cinema, I into this formula we? </s><s> Get a new objectiv…
doc#1	levels. </s><s> What does this mean? </s><s> It means that for calibration multitasking running Lambda is lot of sensitive to the lowest level, right? </s><s> But for the ordinary more testimony. </s><s> It's very sensitive to the light levels in Axiom in the real application problems. </s><s> We usually don't know, do not know the large levels. </s><s> Llama is very similar to the lowest levels.…	assume	Sigma as the same Sigma and we also absorbing the Sigma into the regular parameters, so nomina is currently connected with a large level that very intuitive right, but in the Calibration muscle only we have already considered the lowest levels in the modeling of the multitask means so. </s><s> So dominant independent of the lost levels that also not surprising. Speaker 1 07:53 Ok, next we will fo…
doc#1	<s> So I would like to use our generative generative view. </s><s> Suppose there are key business area in Beijing and each busine business area is our cluster of real real estates. </s><s> So these estimates can be drawn from this from this business area and we also know that the more prosperous, the more easier we can identify an house from this business area. </s><s> So we use the multinomial d…	assume	that the key business business area is our key spatial hidden states. </s><s> They can together so the influence on the houses, so we, we can calculate the influence based on the the computational method, so actually it's a gaussian mixture model plus the learning to ran. </s><s> Speaker 1 And we want to estimate our neighborhood popularity. </s><s> So here we use the propagation view or suppose …
doc#1	see our basic methods skills ,er, in square and our improved methods ,er, have linear ,er, complexity with regard to the graph size. Speaker 1 05:14 Then I'll give you a little background and followed by ,er, the proposed algorithms and experimental results. </s><s> First, I'll talk about the minimal residual method on the crowd of subspace. </s><s> The, this, for this method basic idea. </s><s> …	assume	that the K is much smaller than N. And by doing,er, by minimizing the residual and we can get a smaller scale system. </s><s> And we can actually iteratively do er, to solve this muscular system and use the solution to update the solution in their original dimension. Speaker 1 06:01 Let me give, let me give you an example. </s><s> Let's say we only solve these 3 dimensional linear system ax equal…
doc#1	is unknown. </s><s> The preference Matrix B is uniform. </s><s> We set as a uniform so it's rank one we in the paper will prove that. </s><s> If B is low rank next must have low rank property as well. </s><s> So we have a solution that is too implicit represent the solution matrix and residual by low rank matrix. Speaker 1 11:32 So here after we, we have represented the residual by U1 U2. they're…	assume	that each node in G. </s><s> One has at most 11 to one anchoring to G 2, so generating calculating U one UT is very fast. </s><s> And in Step 2 and Step 3, is the same as the previous method. Speaker 1 12:07 Another little detail of the minimum residual method instead of updating the solution matrix and residual directly we represent them as low recommend tricks. </s><s> We summarized major step …
doc#1	bio grade and you can see that in terms of the you see the forward backward loss of Ranger Outperforms originally Grainger. </s><s> So, in conclusion, we think that this forward backward approach is indeed an intuitive and effective way to improve the temporal dependence discovery on time series data and also, er, the forward backward lots of grandeur the algorithm is also an efficient and effect…	assume	that the forward only lost grandeur should provide you with a reasonable result for us to improve upon. </s><s> And also especially helpful if it's under the high dimensional case. </s><s> As future work, we think that it's worth 2 study other more sophisticated approach to do the combination. </s><s> Anne also inspired by the result on the transfer entropy with things that this approach. </s><s>…
doc#1	have observed and we call this procedure identification. </s><s> So it's nothing better imputation or completion problem? </s><s> So before we go to the technical part. </s><s> I want to show that this approach basically has a very powerful as we see that we have huge increases in terms of final predictive performance by 2025 percent sometimes. </s><s> So it's really amazing results we have. </s>…	assume	that those mathematical features they form some groups we called medical concepts and the values corresponding to those medical concept evolves smoothly overtime. </s><s> So by doing this, assumption what we have is that we can factorize those partially observed matrix into 2 matrices. </s><s> So one is the you matrix what we call Layton medical concept mapping. </s><s> Each column of this matrix…
doc#1	the Aspen tree feature layers like Earth imagery and spatial contextual layers like the elevation from ladders and DM. Speaker 1 04:28 And also some training samples with some pixels that we know the class labels and output is a special classification model and the main difference here. </s><s> The spatial calculation model from traditional classification model is that input is a map is that of a…	assume	that as features contain some noise or obstacles. </s><s> And partial order dependency exists across locations based on the hydrology follow directions. </s><s> And finally the classes battery without the flood mapping problem. Speaker 1 05:15 And while this problem challenging. </s><s> The first challenge is that image really complicated is noisy and there's a lot of obstacles. </s><s> The pit t…
doc#1	establishing dependency based on spatial proximity like marker mental fields establishing a undirected graph. </s><s> Across in addis adjacent locations like nearby pixels. </s><s> All spatial autoregressive models use Adjacency Matrix, an auto regressions for model dependency or creating which user covariance across locations as a function of distance. </s><s> And Bayesian Network and hidden Mar…	assume	to follow the network topology like network vegging network auto regressive models and these models assume that dependency are sparse. </s><s> Not everywhere in the continuous space only following the network directions. </s><s> And finally there are some other works like a spatial representation of feature learnings and deep learnings spatial graph embeddings and so on. </s><s> And to summarize …
doc#1	graph. </s><s> Across in addis adjacent locations like nearby pixels. </s><s> All spatial autoregressive models use Adjacency Matrix, an auto regressions for model dependency or creating which user covariance across locations as a function of distance. </s><s> And Bayesian Network and hidden Markov models for directed graph, but general directed graph is very computationally infeasible because it…	assume	that dependency are sparse. </s><s> Not everywhere in the continuous space only following the network directions. </s><s> And finally there are some other works like a spatial representation of feature learnings and deep learnings spatial graph embeddings and so on. </s><s> And to summarize most of the existing research does not capture the complicated dependency structure as we see in Hydrology …
doc#1	optimization we have already introduced our object function, so for optimization basically we use iterative approach. </s><s> So basically 2 step . First. </s><s> We fix X and then be updated P&Q and in the paper we have calculated time complexity. </s><s> And then the next step is fixed P&Q and then we update the X so we do this iteratively. </s><s> I will not go into the detail but we have a nu…	assume	will be fixed X and then we are actually if we revisit the object function. </s><s> So we actually approximate knew are this, this I storage rating metrics and you are means actually the I will be minus by Speaker 1 11:56 the X multiplied by Y X&Y here at the activity area and influence areas, so for use given user if he has some activity area and for a location I around this active area is very …
doc#1	|16min16s Keyword: local differences, second matrix, blessing solution matrix, covariance matrix, Sigma Matrix, different parameter, special data, Laplace matrix, matrix signal, last matrix, inverse matrix, identity matrix, different situations, only difference, different estimator Transcript: Speaker 1 00:04 Lego the range that reducing the rate and also the state value. </s><s> Ok, so in existi…	assumes	that suppose we have a set of obser observations, we generate from a Gaussian random field so by the definition of Gaussian Field. </s><s> That means the vector of opportunity, the vector of observations Z must follow multi firing. Speaker 1 00:39 Multivariate normal distribution and you can just compare this one without without a regression model is very similar. </s><s> X represents a special l…
doc#1	theta out of inverse matrix, so this is our basic motivation. </s><s> Ok, the second we call local based, especially detection, so this is the motivation to try to do transformation so actually basically is just apply Laplacian. Speaker 1 03:40 Normalized Laplacian metrics tool transfer the problem to this one, so actually that is, we try to remove the similarity between each object and is specia…	assumes	this after trend can be moved by the Laplacian ? and also the conference can be removed by Laplacian Matrix. Speaker 1 04:13 So now it becomes very simple with the activities are iid normal distribution. </s><s> So we can calculate it means that the division and then we can calculate the value to identify outlier so. Speaker 1 04:30 So there's some to some issues there's some problems to estimate…
doc#1	one is is better depends on which model is more robust the second that means suppose Laplacian matrix can smooth can remove a special operation global trend can be removed and the convolution effects can be neglected, then almost become equivalent to local based methods. </s><s> That means local based method is our. Speaker 1 12:34 Special case so that's why we call almost at is generalized the l…	assume	about Serena field and you use different parameter to generate different simulation data we tried more than 800 different situations. </s><s> And for each situation will try 6 reputation. </s><s> We calculate the average mean average error as the final result. </s><s> An existing statistical measure, the publishes the Distichal Journal, you should only consider 10 to15. </s><s> But here we consid…
doc#1	or more correlated. </s><s> However, in many situations when something is more distant than it is 2 points that are more distant are considered closer to each other, or more related because it doesn't make a difference when they're so far. Speaker 1 15:40 Yeah, you're right. </s><s> Would that work? </s><s> Moises Casey will not work, yeah, actually. </s><s> Yeah, this case. </s><s> I think we ne…	assume	we already assume that correlation is the summer function of our like. </s><s> Like Kernel, Gaussian Kernel Gaussian kernel function. </s><s> Ok, thank you very much. 2022-11-21 AM 0:24|17min59s Keyword: feature selection, feature functions, tech features, possible features, first feature selection, other methods, feature selection structure learning, wrapper feature selection method, model struc…
doc#1	. </s><s> However, in many situations when something is more distant than it is 2 points that are more distant are considered closer to each other, or more related because it doesn't make a difference when they're so far. Speaker 1 15:40 Yeah, you're right. </s><s> Would that work? </s><s> Moises Casey will not work, yeah, actually. </s><s> Yeah, this case. </s><s> I think we need to to like make…	assume	that correlation is the summer function of our like. </s><s> Like Kernel, Gaussian Kernel Gaussian kernel function. </s><s> Ok, thank you very much. 2022-11-21 AM 0:24|17min59s Keyword: feature selection, feature functions, tech features, possible features, first feature selection, other methods, feature selection structure learning, wrapper feature selection method, model structures, total featu…
doc#1	regular optimization problem, so now the problem is how to efficiently solve this recognized optimization. </s><s> So I reminded you so an ideal algorithm should meet to requirements. </s><s> So here is existing servers are basically. Speaker 1 08:42 I mean, there are 2 types of solutions for this regular optimization. </s><s> Wait, the better measure and another one is the incremental measured h…	assumes	all the features are present. Speaker 1 09:08 At the very beginning of feature selection procedure procedure. </s><s> So this method can scale up to millions of features for example, used cause I Newton cause I Newton great design, so but the key thing is it's not applicable for structured learning because I, as I said if you consider all the features together, you will have a complete graph so i…
doc#1	1 Now comes to the last component how the network is generated from X, the vector space. </s><s> For simplicity, we focus on undirected unweighted networks that before be the observed data, it's instance RUV equals one if U&V are connected. </s><s> Alternatively, we can also augment the data set by adding positive links if 2 vertices co occur in a random words similar to the way divide us. </s><s…	assume	RUV follows that newly distribution whose expectation is related with the distance between XUXV, so this is how the networks generated from the vertice embeddings. </s><s> The whole probability model looks like this. speaker 1 Ok. </s><s> So we have 2 types parameters to optimize first. </s><s> There are the discrete variables that the end path C one appreciation second. </s><s> They are the cont…
doc#1	so that's why we want to see you know how we can do high order proximity proximity approximations. </s><s> And also many network data like social network. </s><s> This usually very sparse existing method cannot work very well for this large and sparse network data. </s><s> The other limitation is for this method is cannot handle the rich structures and also the attribute information associated wi…	assume	they're in edge and edge an unknowns so. </s><s> Here be represented the Binary Code of the for each node and because we want to get the binary representations. </s><s> Speaker1 We here, we, we consider 2 constraint when the balance and otherwise decorrelations, so for decoration basically it's like 4 because after we get a binary representations. </s><s> Each each each dimension in the binary re…
doc#1	the matrix and another. </s><s> Probably we can see that is stable rank, which is defined as squared for Britney's norm of a divided by squared operator norm A and the property is simply to test whether this rank the stable rank of the matrix is most parameter D but here we consider the problem in real access model. </s><s> That means each query reads an entire row of the matrix. </s><s> But here…	assume	that each row has 2 normal most one, because. one can change a single entry to an arbitrarily large value so that's the stable rank is arbitrarily close to one. </s><s> So we have to put upper bounds on Rownames and another thing is what the Epsilon phonics mean here. </s><s> The natural idea is that one needs to change at least Epsilon fraction of rose to make it. </s><s> To make this very stabl…
doc#1	. 2022-11-21 AM 0:26|11min46s Keyword: original matrix, matrix inverse, kernel matrix, Origonal Matrix, diagonal matrix, intersection matrix, low rank matrix, original Matrix K., matrix inverse case, Originel Matrix K., time complexity, small matrix DS, new store method, Vala time, linear time, time cost, time costly, shit killer original matrix Transcript: Speaker1 It is a joint work by Susan Wa…	assume	that not all of all of you are familiar with Nystrom Method. </s><s> So I will give to give us a short introduction to that method. </s><s> Ok. </s><s> Here Katie dejected kernel matrix and with an Instances and in many applications such as Gaussian process regression and least square SVM and so on. </s><s> We will just do this matrix inverse. </s><s> And it is time costly and the time complexity…
doc#1	is not only whether the car has come through the loop sensor, but we can get a full view of this intersection, including saying how many cars are waiting in the queue whether there is cars passing through the intersection where there are pedestrian or schools. </s><s> So all this information can be utilized more efficiently in this kind of case. </s><s> Speaker 1 So given this new data can may st…	assume	that is that they got very fancy very ideal traffic model which assumes say the traffic is moving smoothly moving uniformly. </s><s> Then they will derive some optimal optimization to make the cars move faster. </s><s> So one important issue of this is that usually they get this assumption, which does not always hold in the real world. </s><s> But in comparison, what data driven model do is that …
doc#1	but we can get a full view of this intersection, including saying how many cars are waiting in the queue whether there is cars passing through the intersection where there are pedestrian or schools. </s><s> So all this information can be utilized more efficiently in this kind of case. </s><s> Speaker 1 So given this new data can may still try some very classical transportation engineering methods…	assumes	say the traffic is moving smoothly moving uniformly. </s><s> Then they will derive some optimal optimization to make the cars move faster. </s><s> So one important issue of this is that usually they get this assumption, which does not always hold in the real world. </s><s> But in comparison, what data driven model do is that we don't need any of this assumption. </s><s> Speaker 1 We directly let …
doc#1	but also the reviews and in order to provide better recommendation, and we also want to learn what the user users are interested in like does the user cares more about like plot or story or special effects and we also want to know know more about the movies. </s><s> And at the same time, we can also extract the topics and the sentiment and and in a fully integrated model and we do it in an unsupe…	assume	that there are many aspects that a user can evaluate and [movie young]. </s><s> OK. </s><s> For example, he might evaluate movie based on the acting or story or how good it is there's a horror movie or Romance movie like that, so we will also have different ratings on these different aspects and there's also a distribution because, each of the aspects may have different importance. </s><s> And we…
doc#1	is the review model and I will explain each of the components next. speaker1 Ok so first of all we have aspect distributions for user movie and reviews. </s><s> So the aspect distribution for the user represents the interests of the the user like is it does he cares more about like plots or special effects things like that, and the aspect distribution for the review for the movie represents the p…	assume	that aspect distribution of the review is the combination of both the aspect Distribution of the user and the one of the movie. </s><s> OK, so the intuition is that the user write something in the review only if the user cares about this aspect and also then in the movie. </s><s> There is something about the aspect that can be discussed OK. </s><s> And we also have some rating model pretty simila…
doc#1	one of the movie. </s><s> OK, so the intuition is that the user write something in the review only if the user cares about this aspect and also then in the movie. </s><s> There is something about the aspect that can be discussed OK. </s><s> And we also have some rating model pretty similar to matrix factorization, we have latent features VU&VM and bias BUMBM over here. </s><s> But instead of just…	assume	that we have learned the aspects and we'll get to that in a minute. </s><s> Ok, so this is done by learning a matrix and may over here, which captures the properties of the aspect so that we can predict different ratings for different aspects. </s><s> In the overall rating would be the weighted sum of the aspect specific ratings with it by the aspect distribution. speaker1 And to extract the info…
doc#1	the aspect OK. </s><s> That's for not just assume that we have learned the aspects and we'll get to that in a minute. </s><s> Ok, so this is done by learning a matrix and may over here, which captures the properties of the aspect so that we can predict different ratings for different aspects. </s><s> In the overall rating would be the weighted sum of the aspect specific ratings with it by the asp…	assume	that there are 5 categories of words so first of all we have background words, which other words like movie or film was like that those words appears in almost all the reviews but provide free information. </s><s> And we also have some sentiment words that is the positive ones, and negative ones so for example, like positive ones. </s><s> We might have like good great amazing words like that. </s…
doc#1	movies specific words like the name of the characters, name of the actors etc. And what's more interesting is the aspect words. for example, for the aspect about say visual effects. </s><s> We might have words like CGI animation.3 D special effects things like that. </s><s> And we also want to learn the sentiment words for each aspect. </s><s> For example, for the aspect like about maybe story. <…	assume	that initial review over the 5 categories so for each word, we sampled one category that is Y over here for each word, and if the category is related to aspects. </s><s> We also sampled the aspect from the aspect distribution. </s><s> And if it is some words related to sentiment, we also want to sample the sentiment so the S here is binary variable takes the value positive or negative. </s><s> An…
doc#1	different drivers. </s><s> So what we do in practice is we decompose the problem into multiple drivers and each agent represents one driver so in that setting the state definition and also the state transition is much easier to define. </s><s> And we use action profile to compute the action with multiple agents and to Contact state, state transition on the whole platform and using that method the…	assume	that each agent is independent to each other. </s><s> That means in the environment, we [incur] we [included] the state and the action of other agents into the environment, so that we can further decompose the state space in 2 different agents. speaker1 And the second one is maybe the most interesting one here is that we assume that different agents are a common interest one, humans for one drive…
doc#1	using that method the global transformation, transportation efficiency decomposes into the sum of all agents. speaker1 So we further do some key assumptions to make it realistic in our application. </s><s> First we assume that each agent is independent to each other. </s><s> That means in the environment, we [incur] we [included] the state and the action of other agents into the environment, so t…	assume	that different agents are a common interest one, humans for one driver, the goal of this driver is not to optimize the global at the Accumulative Gang of his own. </s><s> But for all drivers they try to optimize that as a sum of all drivers in the platforms will. </s><s> And we finally assume that all agents are the same, so that we can use a shared value functions. </s><s> And that summarizes th…
doc#1	included] the state and the action of other agents into the environment, so that we can further decompose the state space in 2 different agents. speaker1 And the second one is maybe the most interesting one here is that we assume that different agents are a common interest one, humans for one driver, the goal of this driver is not to optimize the global at the Accumulative Gang of his own. </s><s…	assume	that all agents are the same, so that we can use a shared value functions. </s><s> And that summarizes the declaration and here we have changed original goal of a platform optimizing again over a day into that a sum of multiple drivers, which each one of them share the same definition of state space and also share the same definition of malfunctions. speaker1 And because in practice, there are mu…
doc#1	compose the Q Function into the advantage function and the link weight is in fact, a some of the oldest value. </s><s> And the value function of the drivers expected destination state. </s><s> Minus the value function of the driver's current state. speaker1 So we do several different kind of experiments. </s><s> The first one, is a toy example. </s><s> We use a great word formulation with time an…	assume	that the other comes from a mixture of Gaussian in different like a morning peak and an afternoon pick. speaker1 And we compared the proposed method to different baseline, including using the Cam algorithm. </s><s> But use the distance as the link weight and also a myopic method that only use the oldest price. speaker1 As the link. </s><s> So the the result shows that we can, we can produce a sig…
doc#1	multi label differences, label larger number Transcript: speaker1 This paper is about not laboring by exploring label dependency. </s><s> And unfortunately the 2 authors cannot come here to present the talk so they asked me to help them to present so. </s><s> That focus more on the general idea of this paper instead of technical technical details. </s><s> So this paper is done by John and Queen J…	assumed	that which instance can be assigned to only one category, so here is a you can only be less anyways one label no matter what classification on multi classical classification problem. </s><s> They are all they can all have one labels on each instance. </s><s> However, remain rule applications. </s><s> We often need to solve the problem that each is this can be a service those multiple labels and s…
doc#1	it as a different category, so for each model central actually you have different labels. </s><s> That intrinsically and Multi label classification problem, so in our case. </s><s> I mean life can be really tough in our case like the database we collect from practices can be really noisy and in our work going, show how we can attack those noisy data but you know, we can provide stable classificat…	assume	we have a customer. </s><s> And actually he just involves a lot of anti virus work network security products on this machine. </s><s> And the next step. </s><s> He wants to choose another product, but he don't want to have overlapping like he has some knew thing. </s><s> But the new thing cannot provide extra benefits. </s><s> That's the that's the point so how can we do this? </s><s> Let's just …
doc#1	of the study information like the spectral norm of the true feature matrix and since we know that blow the true depth data metrics and concentration of both low rank so this term should be very small and once we merge it out into the whole formula whole bond and we can show that if we really have a low rank matrix feature matrix and beautiful reconstruction there. speaker1 We can't really have a …	assume	the function mapping between the future and the labels are just linear so it's just linear regression. </s><s> Yes, we just put up a linear coefficients, there put some combination of features to give us labels. </s><s> This is like if we want to do labor construction or label prediction is just a logistical regression directly so that's the first case. speaker1 And a second case can be more chal…
doc#1	classification accuracy. </s><s> So for that case resume like we just divide the whole database in 2 parts and for the testing positive assumed the databases. </s><s> These cling is completely observation. </s><s> There's no missing data there and the purpose trying just trying to show like the classifier you learn from that process is usable is something you can use for the real world classifica…	assume	we are we have the error residue error term. </s><s> We assume the recursion error into that term and that term help us to stabilize the whole classifier. </s><s> Alright so the final final table will show how we can make use of the master proposed methods to help us get a better cybersecurity applications in real world practices. </s><s> And that's a secure data is collected from our different p…
doc#1	the whole database in 2 parts and for the testing positive assumed the databases. </s><s> These cling is completely observation. </s><s> There's no missing data there and the purpose trying just trying to show like the classifier you learn from that process is usable is something you can use for the real world classification task. </s><s> So again we can't get consistent results compared to the t…	assume	the recursion error into that term and that term help us to stabilize the whole classifier. </s><s> Alright so the final final table will show how we can make use of the master proposed methods to help us get a better cybersecurity applications in real world practices. </s><s> And that's a secure data is collected from our different products up diploid, and we want you click the user profiles fro…
doc#1	blue person is activated, so he will send the influence to his own neighbors. </s><s> Live here for these 0. 5 then the like. </s><s> The yellow person will have the 0. 5 percentage to be active by the blue person similar to other nodes. speaker1 So I'm going to give an example about the influence propagation. </s><s> That's 1st active the red node in the graph. </s><s> Then it has 0. 9 percentag…	assume	how No. </s><s> Ok, so the weight after we've done our simulation. </s><s> We we throw a dice because it's the 0. 9 percentage so actually in the real in the real case of how we do this so is away just branding a number if it's for example, is larger than 0. 9 then it cannot act their age cannot be active brace less than 0. 9 the age can be active, then the right person active this proper person.…
doc#1	like let the green and purple person to active the blue person. speaker1 So, in this case, we can reuse the informations to select node and we do not need to, we do not need to select no dancing simulated one by one. </s><s> So actually we can show the speed up is like a thousand times faster if we using the reverse reachable set by with our models compared to Monte Carlo Simulation. </s><s> The …	assume	we're using 2, We are using 2 data set one is the Flixster have like 30,000 nodes and 200. </s><s> Kh and the another is kind of a little smaller and all the models showed. </s><s> Adaptive model is better than across round mode now adaptive crossman model and but actually if we look at the detail. </s><s> They're really, really close so I think based on different companies strategies, they can p…
doc#1	2 stage approach to solve this problem. </s><s> Given the reviews with only the overall ratings. </s><s> We first performed aspect segmentation that is to associate this descriptive words with each predefined aspects for example, the location of the hotel or the room condition. </s><s> In this paper. </s><s> We use a bootstrapping method to perform this kind of segmentation, in the second stage b…	assume	that hidden aspect ratings is determined by the weighted sum of the words sentiment polarities of the words. </s><s> The reviewer has used to discuss this aspect and further the observed overall rating is determined by the weighted sum of the aspect ratings? </s><s> Where the aspect ways reflects the relative emphasis review has put on to those ratings. </s><s> The proposed model could be easily …
doc#1	the words. </s><s> The reviewer has used to discuss this aspect and further the observed overall rating is determined by the weighted sum of the aspect ratings? </s><s> Where the aspect ways reflects the relative emphasis review has put on to those ratings. </s><s> The proposed model could be easily understood by a Bayesian regression model and to give a detailed explanation of the components of …	assumes	that aspect ratings determined by the weighted sum of the words in each aspect segments and the observed overall rating is drawn from a Gaussian distribution. </s><s> With the weighted sum of the aspect ratings as its mean value. </s><s> Furthermore to take the diversity of reviews and dependency among the aspects into consideration, but further assume this aspect weights is drawn from a multivar…
doc#1	give a detailed explanation of the components of in this model. speaker1 Let's take the case in the last slides as an example. </s><s> Here give a given a review of the hotel or the target, our AI model assumes that aspect ratings determined by the weighted sum of the words in each aspect segments and the observed overall rating is drawn from a Gaussian distribution. </s><s> With the weighted sum…	assume	this aspect weights is drawn from a multivariate Gaussian distribution. </s><s> Based on those components the joint probability of the review given our model is defined as follows. </s><s> Therefore, the key problem, implying our AI model is to infer the aspect ratings and waits in the given reviews. </s><s> According to the definition aspect rating could be directly calculated by the weighted su…
doc#1	try to learn the data distribution by reconstructing. </s><s> This data distribution and use this data distribution is an is an auxili auxiliary information to prove improved model prediction and the low density separation is to try to find the discriminated dec decision boundary the lights in low density area of the data and so that. </s><s> The the soldier we have the maximum margin on both ori…	assume	that similar instance, they should be staying in the same class. </s><s> So here is the approach, including this self training and Co training self training is basically they learn from their own previous prediction. </s><s> So the model try to predict the unlabeled data and then. </s><s> Utilize this this is own prediction to em combined with the label data to train. </s><s> The model itself and…
doc#1	from the illustration figure we can see that er the model natural is trying to minimize the distribution between the lender representation from the encoder and the representation of the continuous er generator space. </s><s> So here we choose er we measure the distance between these 2 distributions using the earth mover distance also called the vast and distance. </s><s> So here basically er do y…	assume	that the XY is sampled from the joint distribution that which marginal distribution is defined the body hidden layer of the auto encoder space and the generator space. </s><s> So Luckily we have the dealer from of this us mover distance and which can be described as the following form. speaker 1 So here er we have a constraint to D because they have to er the function D has to match the er Lipsch…
doc#1	data point X and the corresponding label one. </s><s> So, ah, in tradition, we can apply the single task learning scheme to learn the multiple tasks. </s><s> In this scheme, ah, we, ah, we do not utilize the task relationship. </s><s> We just learn each task independently. </s><s> So we can just start from task one and then go to task two and ta the last one. </s><s> Speaker 1 Ah, recently, peopl…	assume	the ask are correlated. </s><s> So we try to utilize the task relationship and put them together and learn them simultaneously. </s><s> Ah, the major difference among between the 2 ah 2 method is whether we utilize the task relationship. </s><s> In our work, we focus on the second one. </s><s> Speaker 1 So we start from introduction. </s><s> A natural question is what's the goal of Multi-task lea…
doc#1	we are giving a set of training data. </s><s> X&y denotes the training data poin er training data pair. </s><s> And ah if we learned them predict er an functions, we could use the function for future prediciton. </s><s> In our work we focus on the linear classifiers. </s><s> Speaker 1 For the M tasks. </s><s> We are giving ah so now we have an pre linear prediction function. </s><s> For each func…	assume	all the tasks are correlated under er while some underlying relationship. </s><s> So, ah The low rank ah structure has been applied for capture the task relationship so ah for them tasks. </s><s> We have an ah transformation vectors and they can form a predictive structure. </s><s> We assume such a structure lie in a low dimensional subspace and the end task ah could be related using just a small…
doc#1	classifiers. </s><s> Speaker 1 For the M tasks. </s><s> We are giving ah so now we have an pre linear prediction function. </s><s> For each function, we have a transformation vector they so each task could be represented using the transformation vector. </s><s> In the multi task learning we assume all the tasks are correlated under er while some underlying relationship. </s><s> So, ah The low ran…	assume	such a structure lie in a low dimensional subspace and the end task ah could be related using just a small set of basis vectors. </s><s> But ah the limitation is ah the low rank structure could be too restrictive for the tasks. </s><s> Although the tasks are correlated. </s><s> They are still different in some sense, so we consider to learn an independent component for each task. </s><s> But ah i…
doc#1	So ah we denote the ah concatenation of the transformation vector using the capital, Z, the Matrix and they could be decomposed as 2 component P&Q. Here are Peel, er P includes the independent sparse. </s><s> Ah, ah, com ah Transformation Vector. </s><s> And I Q denotes the low rank structures, the end task could be correlated using just a small set of the transformation vector. </s><s> So now we…	assume	we need to recognize 5 persons so each per er the recognition of each person correspond to one task. </s><s> So through the multi task learning. </s><s> We hope we can obtain ah the sparse structure on the left and the low rank structure on the right. </s><s> We can observe ah the sparse structure can capture the detailed facial mark information of the human face and the low rank structure could …
doc#1	vectors. </s><s> So usually described the objects and we is the right singular vectors usually describe the features. </s><s> And as a is the diagonal matrix, having the singular values sorted in an increasing order describing these strengths of the latent semantics. </s><s> So SVD is widely used in the latent semantic analysis and naturally it gives a code clustering of the objects and features.…	assuming	we have a set of tapples forming this object feature matrix at times that MTI and then there could be 2 possibilities at the time stamp next time stamps. </s><s> So there could be a new objects and new features arriving or some of the objects and the features could expire. </s><s> So these 2 situations leave lead to our incremental SVD problem. </s><s> So where we have our latest semantics at the…
doc#1	doing so, we can say for those user with high similarities. </s><s> They are likely to be the same user then problem solved, however, in our case, we need to solve using an item sim similarity uh correspondence at the same time, so there is no clear solution before our paper. Speaker 1 02:04 However, the basic idea of our paper is actually quite simple. </s><s> It's based on low rank assumption a…	assume	the metric is of low rank, then we can represent users an item by a latent factories and then we can match users just by that latent factors. </s><s> And we can easily identify user correspondence. </s><s> However, be careful that in this case, we are using major factorization and its representation is not unique. </s><s> So we may get uh another factorization like what I show in the lower part o…
doc#1	the left most column as a baseline and we are model outperformed that greatly and also since there is always noises and real data set so uh you can see the refinement that lead leads to grade improvement over the first stage approach in the middle. Speaker 1 11:06 Finally, it's a rating prediction task. </s><s> And you can see in all cases. </s><s> Our model can leverage the matching result and i…	assume	say the user set of R1 and R2 is disjoint and we see how our model perform in this case. </s><s> And if the user set is disjoint or model can still somewhat able to identify the item correspondence an in the end lead to improvement in the rating prediction task. </s><s> However, if both user an item are disjoint, then our model can not lead to any improvement. </s><s> But I think that also makes …
doc#1	why we don't need to extract cannot-links for all the words we focused on thosw Top of Topical Words in that particular domain and check it cannot links for them. </s><s> So here are some 2 related words about connecting there are several topic models that are proposed to deal with math link. </s><s> But there only 2 topic models that will propose to deal with cannot type of link cannot type of k…	assume	their knowledge to be correct and manually provided. </s><s> So you can see our knowledge is automatically extracted so there's no guarantee that the knowledge has to be 100% correct. </s><s> So that's why we need to do the knowledge verification. </s><s> So here's the motivation of persons experience may not be applicable to a particular particular situation so for example, someone may have the …
doc#1	have an indicator function here to constrain that the world has to be transferred further to one of those topics. </s><s> But what if there there's no topic that has higher probability of this world. </s><s> Sld will increase the number of topics and create a new topic. </s><s> We don't do that in this case because our cannot links maybe incorrect. </s><s> For example, economics may ask us to sep…	assume	that cannot-link is not reliable. </s><s> Speaker 1 So here are some evaluations, we have 100 product domains instructive on Amazon.Com 50 of them about electronics such as computers cell phone camera and phenomenon known electronics such as clothes, diaper, bikes. </s><s> Each domain has a thousand reviews here, so each domain works as a test domain. </s><s> We randomly sampled 100 views as a sm…
doc#1	, we only observe users twitts and comments some products. </s><s> But the but the influence between the user is unknown. </s><s> For example, which user and what time by iPhone 5 S, but we don't know which user has influenced another user to buy this iPhone. </s><s> Inferring the network network structure based on the logs of Cascades is very important, it can be used for example, can use for va…	assume	that first network is single aspect. </s><s> Aspect means that they assume the network is homogeneous. </s><s> And they don't think distinguish different collection types between users. </s><s> For example, in network in the following network. </s><s> Speaker 1 It contains 2.2 aspect. </s><s> The first aspect is a research related and most users you will discuss research topics and the network th…
doc#1	the but the influence between the user is unknown. </s><s> For example, which user and what time by iPhone 5 S, but we don't know which user has influenced another user to buy this iPhone. </s><s> Inferring the network network structure based on the logs of Cascades is very important, it can be used for example, can use for various marketing and personalized recommendation. </s><s> Speaker 1 Trad…	assume	the network is homogeneous. </s><s> And they don't think distinguish different collection types between users. </s><s> For example, in network in the following network. </s><s> Speaker 1 It contains 2.2 aspect. </s><s> The first aspect is a research related and most users you will discuss research topics and the network the next one is spots related network and users in this aspect network, you'l…
doc#1	text stream clustering method can be divided into 2 categories similarity based-stream clustering and model-based stream clustering. </s><s> For the similarity-based stream classing. </s><s> The methods uses a vector space model to represent the documents and the user similarity matrics like cosine similarity to determine the similarity between the documents and clusters. </s><s> But they have to…	assume	documents are generated by a mixture model and they use some techniques to estimate the parameters of the mixture model so as to obtain the clustering results. </s><s> But they assume that they mostly assume that the document is rich enough to get the pre document distribution of the clusters, so they may not may not be able to handle the short text problem. </s><s> Speaker 1 And they assume that…
doc#1	. </s><s> The methods uses a vector space model to represent the documents and the user similarity matrics like cosine similarity to determine the similarity between the documents and clusters. </s><s> But they have to choosea similarity threshold manually to determining whether a document should be should be chosen to choose a new cluster or not. </s><s> Speaker 1 For the model-based stream clus…	assume	that they mostly assume that the document is rich enough to get the pre document distribution of the clusters, so they may not may not be able to handle the short text problem. </s><s> Speaker 1 And they assume that the number of clustersis a fixed number so they won't deal with the concept of the problemnaturally. </s><s> We proposed. </s><s> Short text stream clustering algorithm based on the D…
doc#1	a vector space model to represent the documents and the user similarity matrics like cosine similarity to determine the similarity between the documents and clusters. </s><s> But they have to choosea similarity threshold manually to determining whether a document should be should be chosen to choose a new cluster or not. </s><s> Speaker 1 For the model-based stream clustering, they assume methods…	assume	that the document is rich enough to get the pre document distribution of the clusters, so they may not may not be able to handle the short text problem. </s><s> Speaker 1 And they assume that the number of clustersis a fixed number so they won't deal with the concept of the problemnaturally. </s><s> We proposed. </s><s> Short text stream clustering algorithm based on the DPMM model is a direct pr…
doc#1	whether a document should be should be chosen to choose a new cluster or not. </s><s> Speaker 1 For the model-based stream clustering, they assume methods. </s><s> They assume documents are generated by a mixture model and they use some techniques to estimate the parameters of the mixture model so as to obtain the clustering results. </s><s> But they assume that they mostly assume that the docume…	assume	that the number of clustersis a fixed number so they won't deal with the concept of the problemnaturally. </s><s> We proposed. </s><s> Short text stream clustering algorithm based on the DPMM model is a direct process multinomial mixture model. </s><s> And our algorithm can deal with concept with the problem and the sparsity problem naturally, and is able to achieve this level, art performance an…
doc#1	cluster will attract more documents. </s><s> Speaker 1 The right part of the formulas is that means that the document will choose a cluster whose documents share more words with the current document. </s><s> Actually is it means that the similarity between the document and the clusters. </s><s> Speaker 1 Traditionally the the problem of short text streams can be divided into 2 kinds of schemes. <…	assume	that document arrive in batch and we can store batch and multi iterate them many times. iterate them many times. </s><s> Speaker 1 So our algorithm has 22 processes one past clustering process and update clustering process, which are corresponding to the one past scheme and batch schme. </s><s> For the one pass clustering process we will give eh first give eh a class we will get just give a clust…
doc#1	. </s><s> Speaker1 02:44 Conventional multiview approaches first build multiple graphs from multiviews. </s><s> These multiple graphs are represented by similarity graph AI. </s><s> Conventional approaches learn a unified similarity graph S from this AI underperformed special crossing on this unified graph. </s><s> The drawback of these kinds of methods are first computationally expensive. </s><s…	assume	sometimes we have to assume that the learned S is a linear combination of the AS. </s><s> Third, usually have hyperparameter to tune which is unrealistic in I supervised Seattle for example, when performing crossing you probably haven little chance to do model selection or say hyperparameter tuning. </s><s> Next, we introduce related technical specialization and extended to our first new method f…
doc#1	multiview approaches first build multiple graphs from multiviews. </s><s> These multiple graphs are represented by similarity graph AI. </s><s> Conventional approaches learn a unified similarity graph S from this AI underperformed special crossing on this unified graph. </s><s> The drawback of these kinds of methods are first computationally expensive. </s><s> Since they have to perform eigenvalu…	assume	that the learned S is a linear combination of the AS. </s><s> Third, usually have hyperparameter to tune which is unrealistic in I supervised Seattle for example, when performing crossing you probably haven little chance to do model selection or say hyperparameter tuning. </s><s> Next, we introduce related technical specialization and extended to our first new method for multiview clustering. </s…
doc#1	the transpose. </s><s> This property, these nice property is that accrues Atom side of TD with minimal about of minimizing P and minimal lines of minimum have 11 respondents to close at the side of the transports. </s><s> Speaker1 12:34 Minimum supported our minimum LEN and minimum plans of minimum SUP. </s><s> This nice property is embedded in maximization of both sets and support of clothes Ato…	assume	there no atom all code in all transaction, so we can have a seat re for close Atom set of TD and TD transports. </s><s> I show in this in this tree. </s><s> Speaker1 13:15 The difference of these 2 database the difference of the Atom close Atom set of these 2 transaction database is for TD is SE tree of colse Atom set is top down, but TD is a bottom up. </s><s> So they have 1-1 correspondence to …
doc#1	where used new were using updated index value to select arm and then it will receive the papers from environment and then go to next round. </s><s> Speaker1 The one main concern is not how to exvict potential payoffs and then how to computer index. </s><s> Here we show matter the payoff model of arm is a linear model that means the expect when you over arm is a linear function we can say a differ…	assume	that the noise, you know here is R. </s><s> Sub is our conditional, is condition the condition only our sub Gaussian and when R is a fixed value. </s><s> Under 2 assumptions, we can know that you should know is bounded by Jeremy Noise. </s><s> That means giving progress proves and game progress Contacts the current expected value of Lloyds easier off and on the current and where current noise is …
doc#1	as you know topic modeling is so, so powerful actually co occurrence is one of the major factors of topic modeling and locational location, we consider geographic neighbors and similarly for other nodes you can have different racial relations. </s><s> So this is one example, so we can see different node types such as text and this one is a location, this is a keyword this is hatchtype and link. <…	assume	it is possible some features may be noise. </s><s> So I'm going to discuss noise later on. </s><s> Ok. </s><s> Speaker1 And then the question, we're going to answer 2 research questions, so given an heterogeneous network that is composed of nodes attributes relations that could be different types, then we are trying to answer the first question how we can define an appropriate scan statistic func…
doc#1	earthquake, reward event detection, topic modeling and we show we have a pretty good improvement is 10%, 20%. </s><s> Speaker1 Ok and so here we also compare how about we compare hydrogenics graph with homogeneous graph, so we compare with only user stage tweet keyword based hypothesis graph and we show in this example, the signal is better if we consider genius. </s><s> Speaker1 Ok, so this is o…	assume	any distribution and we believe that nonparametric methods are better suited to social media than pragmatic measures and we have a good experiment to demonstrate the effectiveness of an efficiency of our approach. </s><s> Thank you. 2022-11-21 AM 0:44|13min7s Keyword: social events, social event organization, various social events, Social event value, Phantom events, social welfare, social affini…
doc#1	for you and organizers. </s><s> Speaker1 Moreover, having social affinity into consideration makes the problem even more challenging. </s><s> Problems made up of related ingredients are considered in several lines of previous research and they all like some key ingredients and that's unsuitable for problem. </s><s> Most likely generalized assignment problem, like social affinity. </s><s> The sing…	assume	groups already known in advance. </s><s> We now proceed to formulate social event organization as an assignment problem and introduce some terminologies for what we mentioned before. </s><s> Speaker1 Given user U and once A innate ability is described as a function from the product of U and A to a positive number social advantages described as a function from a direct product of U and U to positi…
doc#1	it's empty or sizes between lower bound and upper bound. </s><s> Speaker1 We show that the problem is NP hard to solve exactly and even hard to approximate with any within any constant factor. </s><s> We do this by first showing the innate only researcher version of SEO where we set all the social ability to zero is apx hard by reduction from subset sum problem. </s><s> Secondly, we show the soci…	assuming	the union conjecture. </s><s> In this slide SEO in fact, in fact, the completion of 2 large distinct apx hard problem. </s><s> Based on the inapproximability results, we focus on dividing skateboard greedy heuristics and different layers to optimize security algorithm. </s><s> In this slide, we introduce some technologies better picture,the behavior of the greedy algorithm during each grade stage…
doc#1	20,000. </s><s> Users data like 20000000 emails and 400K social bookmarks. </s><s> And 20 K shared only public files and also were crowding formation about the user like their job roles their performance their divisions and also their interest in their profiles. </s><s> And because email as a much larger amount so we construct a social network based on the number of emails they exchanged. </s><s>…	assume	they are the interest of the user. </s><s> And also we select the top and distinct topics. </s><s> So that we can remove the redundancies that people may talk about the same thing in different type of media. </s><s> As well so we try to model the user explicitly interest, which they manually specifying their profiles, so in in our company there. </s><s> About 30% users manually specify their inte…
doc#1	there. </s><s> About 30% users manually specify their interest using about a thousand term taxonomy. </s><s> Speaker 1 10:31 And, of course, if we compare the implicit and explicit interest. </s><s> The coverage of the implicit interest is much larger because they are what they are talking about in their email so the explicit one is more limited. </s><s> And after we have this interesting models,…	assume	that the users take the social influence as a weighted sum of their neighbors. </s><s> And now this is the inference qualities so we can see of course, the top table is the inference results for the implicit interest and we see clearly that combining all the sources of convention improved Speaker 1 11:22 quality. </s><s> But, however, the variance is still huge so with such a big huge variance th…
doc#1	to maintain our local cache by accessing our original remote background knowledge. </s><s> So in this maintaining process we still need to access a lot of our search API of our remote sparkle endpoint. </s><s> Therefore, our remote background knowledge provider you really have some kind of constraints on the access. </s><s> For example, in case of Twitter, Twitter would have kind of rate limit, t…	assuming	we need to get our get our get get the answer of our query in a very short time, we assume very short response time, therefore, we cannot spend too much time on assessing our background knowledge. </s><s> Speaker1 04:51 In this work we generate we generalize those constraints as a budget and we defined budget as the number of successes for window that can be sent to our remote data provider. </s>…
doc#1	access a lot of our search API of our remote sparkle endpoint. </s><s> Therefore, our remote background knowledge provider you really have some kind of constraints on the access. </s><s> For example, in case of Twitter, Twitter would have kind of rate limit, that is, we cannot access modern a certain number of the API in a certain time period. </s><s> Another kind of constraint may come from the …	assume	very short response time, therefore, we cannot spend too much time on assessing our background knowledge. </s><s> Speaker1 04:51 In this work we generate we generalize those constraints as a budget and we defined budget as the number of successes for window that can be sent to our remote data provider. </s><s> And in this paper, we study how to efficiently allocate those budget. </s><s> So the pr…
doc#1	of results in the current and future window as impact and we give details of our how to derive this impact for both BJB query and aggregate query. </s><s> Speaker1 14:20 So the last part of solution is a flexible budget allocation. </s><s> In this allo, in this in this part of solution will not only consider data in the current window and future window. </s><s> But we also consider the budget in …	assume	a fixed budget for different windows fixed budget equals 2. </s><s> But, however, since we know some data would stay in my system longer and we also know that some data would expire in future. </s><s> Therefore, it might make sense to save our current budget to use it in the future, so that, in future those data might produce more result. </s><s> So one example would be see one see one budget fro…
doc#1	set of existing products PE and in the market there is a manufacturer M. It may already have some some products in the market denoted by PM so it It is obviously a subset of PE and the manufacturer M had a set of candidate new products denoted by PN so we're going to select product from PN and Adam to the market. </s><s> Speaker 1 01:56 And in such a market, we describe different products and con…	assume	that higher value implies higher quality for every attributes. </s><s> So here attribute could be battery life, durability, inverse surprise. </s><s> You know lower price always preferable. </s><s> So we use inverse surprise instead of price and based on this attribute set we define the quality of products for product PJ. </s><s> It has a quality vector QJ where each element in this vector repres…
doc#1	at least 16 hours of battery life and cost no more than $250. </s><s> And wanted to see that actually here P one meets Misty wants requirements on every attributes. </s><s> So in this case, we say that P one satisfies C one and P One is also set to be a satisfactory product. </s><s> Of the one. </s><s> Speaker 1 03:32 So this is how we describe different consumers and products in the market. </s>…	assumed	that the consumer will randomise at random by the by the satisfactory products. </s><s> We think we think that this is not realistic, so in this work. </s><s> We proposed a distant based product adoption model to capture the consumer behavior and the model actually is quite simple just one sentence. </s><s> Consumers only by the farthest satisfactory products from them well why? </s><s> Because w…
doc#1	we describe different consumers and products in the market. </s><s> Now we move on to the second question how to model consumer behavior. </s><s> And in the previous work actually this simply assumed that the consumer will randomise at random by the by the satisfactory products. </s><s> We think we think that this is not realistic, so in this work. </s><s> We proposed a distant based product adop…	assume	that higher value imply implies higher quality so the father product is the better quality tends has. </s><s> So here is another example again. </s><s> We only have 2 attributes here and let's say we use, Ellen Amcat to calculate the distance. </s><s> So here the difference between c one P one is 5 and distance between C one P 2 is 3. </s><s> So. </s><s> So here P one is the farthest product, fro…
doc#1	P 2 is 3. </s><s> So. </s><s> So here P one is the farthest product, from the from the consumer C one. </s><s> So C one will by P one. </s><s> That's it. </s><s> Speaker 1 04:43 So here we actually we use, Ellen on here, but. </s><s> Actually we can use all kinds of disk metrics to to describe different consumer behavior in different scenario. </s><s> For example, we can use Eleanor Melton. </s><…	assume	that we know that these metrics. </s><s> The consumer use and based on distance metrics. </s><s> We can calculate the market share because we can nominate every every consumers behavior so let let's say we use MS to denotes the expected market share of consumers of the products. </s><s> Now we can formulate define the problem. </s><s> We call this problem came most marketable products problem K a…
doc#1	, and we can see that actually the solution of our greedy algorithm is really close to the optimal solution. </s><s> So on average here we have a 96% approximation and even in the worst case is about 82%. </s><s> So it's much better much higher than the lower bound 11, - 1 ovary. </s><s> Speaker 1 08:24 So now have pharmacy find the problem and we have proposed a really good algorithm. </s><s> Bu…	assume	that we know that these metrics the consumer use. </s><s> But how do we know that so there actually a fourth question we need to answer. </s><s> How to select these metrics? </s><s> Speaker 1 08:47 In our work we propose learning method, we learn from the historical purchase data. </s><s> To use this method, we only need to know 2 things. </s><s> The first one is we need to know the real world ma…
doc#1	<s> We only consider the active price and set the weight of other attributes to zero. </s><s> And on the contrary, we have rich man metric. </s><s> We want to describe those consumers who are really rich. </s><s> You don't care about care about price just want the best best products. </s><s> So here we use the elnum but we disregard the attribute price. </s><s> Speaker 1 11:28 Firstly, we examine…	assume	that we know the distribution and we randomly assign these these 4 different metrics to the consumers and then we're using our method to learn it and compare the difference and hear the results. </s><s> We use normalized mercy to measure the measured accuracy. </s><s> And here we're very the number of products we know the real world market share. </s><s> They only see that the more products we kn…
doc#1	the graph and the quadratic cost in graph construction. </s><s> Both are very expensive. speaker 1 Then we consider the task of query selection criteria in this area is expected error rate without showing is the most popular criteria. </s><s> But you know Twitter as AER, AER can make a trade off on every direction achieved by either leveling and underage or tuning decision boundaries. </s><s> AER…	assumed	to receive different labels and classify had to be the trainer with these labels as well as well as the library influence to obtain the hard labels. </s><s> To estimate the error. </s><s> Therefore, this, this procedure inevitably lead to huge time cost, especially work with a semi-supervised classifier. speaker 1 On the other hand, authentic sampling is the simplest requires selection criteria w…
doc#1	his friend are after thinking about it, while his friend may decide to take this phone and the other 2 main designers out, too? </s><s> Speaker 1 So at this process goes on the social network, adoption of this new phone can propagate in the social network as a cascade. </s><s> So, in the previous life, I have showing example of diffusion behavior in social network and more specifically is the exa…	assume	that there is a set of activated users at the beginning in the pre example, the guy with the new phone is the only element in the set, then each newly activated node you will have single chance to activate is still negative naberrie with probability PUV and we call them the activation probabilities. </s><s> In the previous slide, these are exactly the numbers associated with the edges in the soci…
doc#1	the new phone is the only element in the set, then each newly activated node you will have single chance to activate is still negative naberrie with probability PUV and we call them the activation probabilities. </s><s> In the previous slide, these are exactly the numbers associated with the edges in the social network. </s><s> And the diffusion behavior in social network can have multiple applic…	assume	that the company want to promote my office new product among individuals in the social network. </s><s> Then one possible strategy to give some free samples of this new product to some of the individual in the social network. </s><s> And the hope is that these people will like this product and recommend this product with your friend finally trigger Cascade as shown in the previous slide. </s><s> …
doc#1	, for example, Facebook or Twitter. </s><s> But as mentioned by many previous speakers, declaration probabilities, which represent the strength of influence between pairs of individual in your social network. </s><s> Are you really not directly observable so imply that you have to infer that somehow as mentioned by the previous speakers buy some algorithm to do network inference. </s><s> So, so c…	assume	that you run whatever network inference algorithm and you have estimates the activation probabilities associated with your social network and now you're ready to run your favorite influence maximazition algorithm to select the safe side. </s><s> Afterwards, you may run simulation and found that you think that can successfully activated a lot of individuals in the social network and seems that you…
doc#1	for the previous part of my talk. </s><s> I'm quite vague about the definition of stablility about instability, so let's now try to define that more formally, so in order to do that., we first need a model of misestimation of our activation probabilities, so recall that under the same moon under the independent Cascade model, for each ad UV there is associated with the estimated activation probab…	assume	that associate with each other, there's also uncertainty interval that contains your estimation PUV. </s><s> If you present your confidence in our miseastimation and the activation probability PUV prime could possibly lead anywhere within this uncertainty interval and that's our model of misestimation. </s><s> With this definition, we define the stability of influence maximization as follows. </s…
doc#1	greedy algorithm to solve this non monotone submodular function maximization and ? constraint. </s><s> Speaker 1 We use the random greedy algorithm, which is proposed by Buchbinder at all. </s><s> It has an approximation guarantee roughly one or E, which is worse than the 1 - 1 or E of the hill climbing gradient with them and have the running time, which is the same to the naive greedy algorithm …	assume	agencies that that you sold under estimated set of activation probabilities. </s><s> And we can guarantee that this that could also provide your constant approximation, even under the ground truth networks. </s><s> However, here this see is no longer one minus our E is that it will depend on the instance at hand. </s><s> Specifically, it will depend on the result of the influence difference maxim…
doc#1	is quite common in the social network data for us to take away message, you should be really careful when you try and apply algorithm influence maximization for real world problems. </s><s> Speaker 1 Also, all the technique in this talk can be generalized to other diffusion models. </s><s> For example, the linear threshold model and the more general treatment model. </s><s> So about the future wo…	assume	that the maximum duration of each ad responded but what if we want the total of the square division bounded. </s><s> Speaker 1 Also at the end of this talk, I want to talk a little bit about the big picture of algorithm influence maximization. </s><s> So that algorithm influence maximization has been proposed for 10 years with thousands of paper published on designing efficient algorithm rhythm w…
doc#1	the joint solution of X&Y by supposing that all the observable X can be decomposed into 2 parts. </s><s> As and wait and wait and the and the outcome wise only a function on us. </s><s> Then we defined as a, the stable feature or causal feature because the effect of of Y such as the treatments or medications on patients in our previous example and we define the way as noise feature, which has no …	assume	the underlying predicting machine any then that is the conditional distribution PY given as is, is stable on the different environments. </s><s> Then why would I predict model not be stable. </s><s> Speaker 1 We think there are too many issues. </s><s> First dependencies so, that is why it's not independent with weight on our training data. </s><s> Second is the environment shift issue that is th…
doc#1	, unintended clicks. </s><s> To address this problem or propose a short term attention memory priority model. </s><s> So the prediction is briefly organizing 3 parts being the preliminaries, the stamp model and conclusions. </s><s> So recommend systems are important component of a modern conventional online systems, u, used for improving user experience, making suggestions based on users history.…	assumed	to be alumnus and the user performance such as ratings are not credit explicitly. </s><s> Instead, only some positive observations can be available to the decision makers. </s><s> For example, this you choose, you choose website and the companies to offer the customer highly relevant recommendations, based on current and past shopping behavior. </s><s> So when user connect about item A to item F …
doc#1	would be a distributed system like the sequels cloud or cuts. speaker1 The reason why we do not choose the existing RSP engine for our project is because we believe that none of them cover the scaleability reasoning and adaptivity and here adaptivity I mean it refers to it refers to the capacity of engine which can adjust the query execution plan to run in real time based on the character charact…	assume	that the data structure will never change. </s><s> However, in practical use case it's not possible because, for example, the sensor can emit the different type of messages different type or a different number of messages in different period of time. </s><s> So the change list query execution plan potentially lead sharp performance degration. speaker1 Now I want to show you saw architecture view …
doc#1	is a weight matrix and the T is the the bias in here. </s><s> So then we put into the following objective function, so this objective tries to minimize speaker1 after the going into the hashing space minimize the distance between examples of the same class or the similar examples. </s><s> I want to maximize the difference of examples belong to different classes or the dissimilar examples. speaker…	assume	the examples are zero centers so that will can remove the bias T. And we also in order to have a better numerical credibility instead of using the sine function, we use a signed magnitude of speaker1 the PX. </s><s> Then we have the following relaxed objective. </s><s> Then we have another constraint, which is to guarantee the the orth the orthogonal and after the hashing conversion had the P&PT.…
doc#1	is focusing on the answer was measured for deriving such topic taxonomy automatically. </s><s> And State of the art matter for public taxonomy, construction East latent variable models is specifically extend the classic hobby model such as LDA and PSA. </s><s> In this slide I show you one specific example of the hierarchy, topping model called Hirako LDA, which essentially extends at the LDA mode…	assume	the topic. </s><s> Let's run from the message Chinese restaurant process for documents. </s><s> And then they drive the keywords using multinomial distributions since the whole size can be parameterized. </s><s> They can infer the parameter of the process and distributions. </s><s> As such, you can get distribution of the topics over the keywords. </s><s> And also the hierarchal organization of t…
doc#1	include 3 steps. </s><s> The first step is key keyword extraction and word embedding, the second step is our proposed TextTruth model. </s><s> And the final step, we want to rank all of the answers. </s><s> Speaker 1 This is the TextTruth model, it's a probabilistic graphical model. </s><s> It includes 3 parts, answer factor modeling, user reliability modeling, and the observation modeling. </s><…	assume	each key word is drawn from one of the KvMF distributions with mixing distribution π. </s><s> And for each answer factor. </s><s> On the question, we draw a semantic centroid and concentration degree from prior. </s><s> Please note that there is K on the factors is a predefined number. </s><s> You can see it's the cluster number. </s><s> And for each question. </s><s> Er we draw a binary true lab…
doc#1	for them, but generally speaking, we have Jon Kleinberg model. </s><s> These 2 papers published both in KDD and his model basically trying to model the burst with an infinite state automata. </s><s> We also have such as model 2003 KDD. </s><s> Which defined burst as we like hierarchies of fixed last time intervals. </s><s> Speaker 1 This existing models have their own limitations for burst detect…	assume	term independence. </s><s> However, in a higher rocky, the terms are not independent, there are often correlated. </s><s> For example, the currents of a child term, my country build to the occurrence of a power in turn, and we usually accumulate the currency of the terms in the hierarchy, therefore the, the power terms and the children terms, they are actually correlated they are not independent.…
doc#1	<s> For example, the velocity is defined as a derivative of position and momentum is the product of mass and velocity, acceleration is the second derivative of position. </s><s> And fourth is productive mass and acceleration, so just the same as their definition physics. </s><s> Speaker 1 Once we have the physical notions, we can model burst in terms of increasing momentum. </s><s> Alternative is…	assume	mass is constant. </s><s> Speaker 1 Then, if, If weighted by math, then the derivative of momentum is the same as force if not weighted by math, then the derivative of momentum is the same as acceleration. </s><s> Because we want the derivative of momentum positive, that means we want positive force or positive acceleration, according to whether it is weighted by mass or not. </s><s> Wait next to…
doc#1	in 94, 97. </s><s> And for the term nucleic acid, they reported any fix 289 and you can see that we also have 8629 burst. </s><s> As for this one, the reported 90 to 93 and again not even 93 we also observe first your model. </s><s> Speaker 1 So we basically showed that our model is able to report really meaningful burst intervals. </s><s> And next what compare all model with Kleinberg first mode…	assumed	term independence so it is trying to identify the terms with higher rate than all the other terms, but it may not be that appropriate for a match or rocky because imagine hierarchy will accumulate the frequencies of those terms. </s><s> So the parent terms are used to have higher rates than the children terms, so the client works model might be biased towards the parent terms. </s><s> But our mod…
doc#1	<s> Speaker 1 So we get the spotlight context, but how do we get the spotlight center. </s><s> The spotlight center is actually a movement. </s><s> We will we will model this movement through spotlight control module. the control module. </s><s> Speaker 1 The control module, we were presented here to kind of implementations. </s><s> First, we first we say if we if we know previous spotlight cente…	assume	this we can get this STNM which means Markov STN with Markov property. </s><s> And the second implementation is that STR modeled in by a separate sequence which it's by another GRU. </s><s> So with the spotlight center modeling with all of those spotlight Contacts calculation. </s><s> Speaker 1 We can actually train our model with standard back propagation. </s><s> However, we actually we need a …
doc#1	but this work has some limitations. </s><s> For example, it only model the task positive task correlation and the optimizing problem is non-convex. </s><s> Speaker 1 So, in our paper, we proposed a convex formulation for transfer metric learning and we can model the pairwise task relationships under the convex recognition framework. </s><s> So in our framework, we can model the positive test corr…	assume	we are given m learning tasks T1 to Tm and the training set in the i task consists of ni data points (x,y). </s><s> Here, the superscript refers to the index of the task and subscripting refers to the instance index of each task. </s><s> So we assume each data point nice seeing the dimension and in each each ta each learning task is just multiclass classification problem. </s><s> Speaker 1 So the…
doc#1	recognition framework. </s><s> So in our framework, we can model the positive test correlation, negative task correlation, task unrelatedness in unified way. </s><s> Speaker 1 So we first introduce multi-task metric learning, which is useful for the transfer metric learning. </s><s> So we assume we are given m learning tasks T1 to Tm and the training set in the i task consists of ni data points (…	assume	each data point nice seeing the dimension and in each each ta each learning task is just multiclass classification problem. </s><s> Speaker 1 So the objective function for multi-task metric learning is formulated this this one. </s><s> So the objective function have 3 parts. </s><s> So for the first part is this just the to measure the empirical laws. </s><s> Here G is used is adopted as hinge la…
doc#1	the knighthood. </s><s> And the fir the second part is defined a normal prior on each ∑i here and next part is define a matrix-variate normal distribution. </s><s> And in all paper we can prove this optimizing problem is a convex problem. </s><s> So we propose alternating method to solve this problem. </s><s> So the detailed optimization procedure is can be finding in our paper. </s><s> Then we w…	assume	each source task have enough data labeled data. </s><s> So we can learn an accurate model with without help of other source tasks. </s><s> So we also assume the metric matrix ∑i has been learned independently. </s><s> So based on the multi-task metric learning, we can formulate the objective function. </s><s> As this one, so this is to measure the empirical laws. </s><s> This is regularized term …
doc#1	. </s><s> And in all paper we can prove this optimizing problem is a convex problem. </s><s> So we propose alternating method to solve this problem. </s><s> So the detailed optimization procedure is can be finding in our paper. </s><s> Then we will introduce the transfer metric learning. </s><s> So in transfer metric learning we suppose we are given m-1 source tasks T1 to Tm and 1 target task Tm.…	assume	the metric matrix ∑i has been learned independently. </s><s> So based on the multi-task metric learning, we can formulate the objective function. </s><s> As this one, so this is to measure the empirical laws. </s><s> This is regularized term to penalize complexity of ∑m. </s><s> This is to learn the task relationship. </s><s> So different from the multi-task metric learning the tiled M here is al…
doc#1	model with without help of other source tasks. </s><s> So we also assume the metric matrix ∑i has been learned independently. </s><s> So based on the multi-task metric learning, we can formulate the objective function. </s><s> As this one, so this is to measure the empirical laws. </s><s> This is regularized term to penalize complexity of ∑m. </s><s> This is to learn the task relationship. </s><s…	assume	the source tasks are independent and of equal importance. </s><s> So we can express Ω as block metrics, so from the block structure of Ω. </s><s> So we can find the covariance between the source tasks is proposing to identity matrix and the Ωm is to measure the task covariance between the source task and target task and Ω here is to measure the task variance of the target task. </s><s> Speaker 1 …
doc#1	recommend teacher example Xt and Yt, Yt is a ground truth label. </s><s> Then the teacher will show the recommend teaching example without revealing the true label Yt and ask learners to provide the label estimation Yt toyota. </s><s> At last temp after the learner has provided the estimation of labels. </s><s> The teacher will reveal the true label and learner could perform learning using the it…	assume	that each learners agreed exam based model that has expansion decayed memory. </s><s> The decay rate is controlled by the parameter beta. </s><s> For example, in the second teaching iteration of V2. </s><s> You should learn as concept updated using indicating memory or the first concept, and current teaching example. </s><s> So overall up to the teacher, learner will learn from the linear combina…
doc#1	of teaching sequence diversity and third part has the meaning of teaching sequence usefulness. </s><s> So here is a little bit more details. </s><s> If we denote the probability of inquiry prediction as Ft and Fs teaser index of current iteration as is the indexes of all the formal teaching iterations. </s><s> Speaker1 The overall objective can be simplified as this one. </s><s> We only focus on …	assume	increasing the learner will learning toward the target W star and minus Wt W start, so the target learning direction is double star minus Wt minus one and teaching direction is YtFtXt. </s><s> So as you can see from left side maximizer teaching usefulness is a straightforward to understand, but while they are increase the teaching diversity. </s><s> So if you're you're learning learning stuff fro…
doc#1	the accuracy after teaching minds accuracy before teaching. </s><s> So here are a few takeaway message for this experiment. </s><s> So we have observed that explicit teaching model such as empty and JEDI always performed best and also some difficult images such as classification task. </s><s> Speaker1 This kind of image are very difficult to classify so people are easily forgotten discriminate fe…	assume	each learner has exponential decayed memory and theoretical guarantee guarantee is provided in terms of the teaching sample quality and we also have promising results with the synthetic learners and real human learners. </s><s> Thank you and our source code is provided you can download have a try. </s><s> Speaker2 It's OK, if there are questions, please come to the microphones to ask. </s><s> Any…
doc#1	at all, but we still want to build a classification model so this task is impossible, but not with some additional information. </s><s> Speaker1 So, in this paper, we consider a new scenario, which is we called unsupervised transfer classification. </s><s> The setup is we have a collection of training examples and their assignments to a set of classes, which we called auxiliary classes but the go…	assume	some additional information such as the prior probability. </s><s> For the target class, the conditional probabilities for the talk about given the auxiliary classes. </s><s> Speaker1 Ok, I give you some motivation examples, so we can consider image annotation or social tagging so the problem is how to predict an addition tag or social tag that does not appear in the training data, so here this t…
doc#1	in the training data can be consider us. </s><s> The target class and the text that appeared in the training data can be considered as auxiliary classes. </s><s> Speaker1 Ok, so in order to better position our walkway list. </s><s> Several topics skills that is related to our work. </s><s> The first one is transfer learning. </s><s> The transfer learning is to try try to transfer knowledge from s…	assume	any label information for the packet class and also some religional includes Multi label learning maximum entropy model. </s><s> Speaker1 You can find details in the paper. </s><s> Ok, so let's jump through this unsupervised transfer classification problem, so we'll see we have ourselves training examples Xi and their assignments to a set of classes, which we call auxiliary causes C one to CK. </…
doc#1	information for the packet class and also some religional includes Multi label learning maximum entropy model. </s><s> Speaker1 You can find details in the paper. </s><s> Ok, so let's jump through this unsupervised transfer classification problem, so we'll see we have ourselves training examples Xi and their assignments to a set of classes, which we call auxiliary causes C one to CK. </s><s> But …	assume	some additional information such as the prior probability for the glass. </s><s> The conditional probability for the target class given auxiliary classes. </s><s> And, which we call this information as to customer mission, and goal is to use this data and this information to build a classification model for the target class. </s><s> Speaker1 Ok so in this paper, we consider to use maximum entropy…
doc#1	from this independence of something we can derive that we're going to show that the conditional expect the relationship between the conditional expectation for the auxiliary class and for the target class game. </s><s> Speaker1 Ok and then we have these equations for all auxiliary classes. </s><s> And if all features so we put on there for this conditional expectation we can. </s><s> We can get o…	assumed	to be known. </s><s> Speaker1 So we put in the W matrix and this quantity is is that what we want to estimate so we put this into your matrix. </s><s> So we have this close relationship between Ahead and Wu and to get a solution for Wu. </s><s> We solve this least square problem over you OK. </s><s> Ok, so I'm not getting this estimation we can applied into the generalized maximum maximum entropy…
doc#1	I'm not getting this estimation we can applied into the generalized maximum maximum entropy model and solving it still problem over the dual variables. </s><s> Lambda one Lambda zero we can get a solution for the condition classification model on a target class. </s><s> And here the Fhead is some function over the U in previous slides, you can find division definition in the paper. </s><s> Ok so …	assume	the labeling information is known. </s><s> This is optimal solution by assuming that. </s><s> This one Lambda is a deal solution obtained by the proposed approach so we show that with a large probably the difference between these 2 solutions is bounded in one over Gamma Times, some constant times. </s><s> Square root of the over n. </s><s> So we can see that when the number of examples is very la…
doc#1	3, there as their transaction activities are. speaker1 8, * 730, the suspension is specified. </s><s> Then the algorithm umm reports the items who speed up. </s><s> You understand shareholders. </s><s> For example, an entry or removal. </s><s> These I consider these items also consummated because their superstates are promising to be a highly anticipated. </s><s> Then the obvious results about th…	assume	the trees. </s><s> Such as human Telemetry that's different. </s><s> But the notes belongs belongs in the tree consists of accumulating account and accumulated transaction impurities for convenience. </s><s> These countries also called this morning with years of his own. </s><s> Then be used after growth algorithm to generate all the places around the tree. </s><s> Candidates are degenerate all t…
doc#1	will see in later slides that the utility of this method is, is significantly low. </s><s> No, we have, we define our problem, now a problem, which is versatile publishing and it allows the privacy requirement of publishing a table to be defined as arbitrary set of privacy rules and each of rule takes a form like this. </s><s> Speaker1 We have left hand side attributes and right hand side attribu…	assume	there is only one and another point I want to make here is our work is transparent to the underlying pricing guarantees. </s><s> So you can easily plug in our work to the existing privacy counting like T cronies L diversity. </s><s> So given the novel problem, is there any existing solutions which can be used to solve the problem? </s><s> So to make clear of that, Speaker1 let's look at an exampl…
doc#1	, China's democratization may just how to say, following the Chinese way. </s><s> But we need to offer some sort of Chinese aspiration to come after such a transformation. </s><s> So ideology, we need a change. </s><s> We need to get it completely updated. </s><s> Speak 2 The 2nd, we also needed to rebuild damascud consensus on how to look at the world in general. </s><s> And the relations with t…	assumed	as China is rising, the US will be fighting back and also probably well impeding China from just growing as fast as we can. </s><s> Then such a us conspiracy or western conspiracy probably also lead to some sort of the Chinese. </s><s> My view is a misperception on how world could evolve with the China's development. </s><s> Then if such a domestic consensus always been in some sort of such a vul…
doc#1	sharing log. </s><s> Ea, each, each row in this table represents a record indicates that a user assign the tag to this resource, which is the photo here. </s><s> Speaker 1 A nice solution to target specific authority analysis is adapting LDA to the data in the sharing log by viewing each user as a document and each tag as a word. </s><s> This LDA based method exploits the useful fact that the use…	assumes	that more frequently a user uses tags covering a specific topic, the more authoritative he or she should be on this topic. </s><s> However, this assumption is Speaker 1 not always valid. tagging frequently on a particular topic doesn't automatically imply that the user is an authority on this topic. </s><s> Since the sharing log doesn't contain any information about the content quality of resourc…
doc#1	authority are different from each other, also no one is an authority on every topic. </s><s> Which implies that each users authority should be evaluated specific to individual topics. </s><s> Speaker 1 To capture these 2 indications we introduce a key dimensional random vector of topics to characterize Topical Authority. </s><s> The random vector denoted by the AIU is designed to be specific to i…	assume	the random vector is generated from a key dimensional multivariate normal distribution. </s><s> A favorite click reflects a positive response from the user on the counter quality of their specific resource. </s><s> Speaker 1 So we introduce a binary random variable FsubUR to represent a favorite response specific to user U and resources R. The Binary variable takes value one if the user like the …
doc#1	can see that it is a including 4 parts. </s><s> Data prosession part and melody generation part, arrangement generation part and display part. </s><s> Speaker1 In Melody generation, we use a chord based rhythm and Melody Cross generation model to generate melody. </s><s> We concise 2 parts are one hand utilti we utilize the code progression to improve the to improve the relationships in pop song …	assume	that the who made composing possession of human of of human composing. </s><s> We fasting fix the rhythm and then we complete the notes of the melody, we generate and modify the melody and rhythm crosswise in rhythm, rhythm generation where use previous period to generate the next rhythm. </s><s> But in melody generation, we use previous period and current rhythm chord to generate the next melody…
doc#1	specifically, the immediate context of interpersonal, social or cyber interactions. </s><s> So this is a question. </s><s> Obviously we need to know how culture relates itself to utterances, since utterances are the carriers of goal directed speech acts. </s><s> So there are several questions we need to further examine. </s><s> Or first of all, what is the first step for a cultural, pragmatic or …	assumes	certain contextualized cultural functions or tasks? </s><s> And 3 what inspirations can we discover from yaakov may's pragmatic theory? </s><s> And 4 what can we do in constructing a pragmatic cultural act? </s><s> Speaker1 So the first question is how speech acts might be related to culture, and I have figured several observations. </s><s> In the first place, we might say that speech acts are cu…
doc#1	losing and winning are 2 critical words for Americans in their competitive culture. </s><s> And the same thing is also important. </s><s> That is true to confidence. </s><s> Speaker1 So a cultural pragmatic act is a situated act. </s><s> A I borrow this from professor gu, because in the Chinese pragmatic study, professor ghu was the, I believe is the first person to introduce the term situated. <…	assumed	cultural goal orientation afforded by a given cultural scene. </s><s> So this is a a very typical situation when the hostess is fishing for compliment. </s><s> Speaker1 Okay, so what about a cultural pragmatic act constructing? </s><s> So we say that cultural perception of the immediate context is critical. </s><s> So if we do not think that the immediate context is culture sensitive or has nothi…
doc#1	<s> But actually yeah there's no such a course effect relation between social gender and biological sex. </s><s> So gender identity is discursively constructed in the process of communication. </s><s> And the driving force for the discussive construction is actually lexical grammar, that is, the useful language in a certain way. </s><s> So we we talk about construction of gender identity, because…	assume	the biological sex as a kind of a pre-existing reality. </s><s> So we all know whether we are male or female since our birth. </s><s> So it's something which is genetically decided, or it's kind of a biological quality or biological feature. </s><s> But gender is something that is constructed or it is socially or discursively constructed in our useful language. </s><s> And stereotyping certainly …
doc#1	yeah here we have [Mandarin: mèi], [Mandarin: liè nǚ], [Mandarin: xiá nǚ] ok, and then. </s><s> Speaker 2 More frequently we use female. </s><s> This marker and also the plus the emm... profession and identity. </s><s> Speaker 2 like [Mandarin: nǚ nǚ qiáng rén],[Mandarin: nǚ qiáng rén] you can just make a comparison yeah why do we have [Mandarin: nǚ qiáng rén], but not [Mandarin: nán qiǎng rén]ok…	assume	that certain gender roles deviated from our stereotypes. </s><s> As I have mentioned, yeah we can say yeah male nurse, but female nurse sounds awkward. </s><s> We see female doctor but male doctor sounds awkward. </s><s> Why? </s><s> Speaker 2 Because in our stereotypes, nurses are usually female and doctors are usually male. </s><s> Those nurses are stereotypically male, are female, and doctors …
doc#1	, we have problems related to language now what can we do? </s><s> What do we do? </s><s> What should we do? </s><s> Okay, you need some theoretical support. </s><s> Halliday once says, that's why it says. </s><s> I think one of the things we've been trying to do is to say to people, well, look, you've got a problem. </s><s> Do try to think about it linguistically. </s><s> The language element in…	assumes	that when we have a problem, the problem may actually lie in the language. </s><s> Say, in the communication when 2 uh persons interact and. </s><s> Well, one say something, the other say something, and later be communication and broke down. </s><s> Now, why something blown up? </s><s> Because someone said something which is not very pleasant or which the other speaker would like to hear. </s><s>…
doc#1	will see that high is used to modify abstract numbers. </s><s> Because school levels he risk, these are abstract noun. </s><s> But toys used modify concrete nouns. </s><s> Man, grass, building and glass. </s><s> Okay, so let's look at incorrectly this is Ronnie. </s><s> I pick. </s><s> This is from my two thusands sixty study published in apply linguistics. </s><s> If you look at in English,you k…	assume	something incorrect added state in incorrectly reported, incorrect listed in character set. speaker 2 But look at wrongly wrongly accused, wrongly convicted, wrongly imprisoned go down number 5 and if you go down wrongly executed, and wrongly death. </s><s> So you can see wrongly English actually typically means wrongfully or unjustly. speaker 2 however, if you look at the Chinese. </s><s> Becaus…
