# Supplementary material for: Bridging corpus diagnostics and EAP pedagogy: A corpus-driven study on lexical hedges in Chinese scholars’ spoken academic English
Source: PLoS One. 2026 Jul 6;21(7):e0353106. doi: 10.1371/journal.pone.0353106 (PMC13336206; doi:10.1371/journal.pone.0353106)
Supplement: S1 File — A compressed file containing the complete dataset and analysis details underlying the study, organized into two folders: (i) CASEC — all lists and concordances of hedges in CASEC; (ii) MICASE — all lists and concordances of hedges in MICASE. All file names, folder names, and metadata have been prepared in English in accordance with PLOS ONE policy. (ZIP) [file pone.0353106.s001.zip › CASEC_consider.xlsx]

## Sheet: README
S1 DATA SET — ENGLISH-LANGUAGE VERSION
Manuscript: Bridging Corpus Diagnostics and EAP Pedagogy: A Corpus-Driven
Study on Lexical Hedges in Chinese Scholars' Spoken Academic English
(PLOS ONE, PONE-D-26-12996, revised April 2026).
This file is a cleaned, English-language version of the original CASEC/MICASE
concordance export. Two transformations were applied:
(1) Automatic-transcription metadata produced by Whisper large-v3 was
translated mechanically: the CJK string for 'speaker' was mapped to
'Speaker N'; the string for 'unknown speaker' was mapped to 'Unknown';
the string for 'transcript' was mapped to 'Transcript'; the string
for 'keyword' was mapped to 'Keyword'; date and time markers were
normalised (year/month/day, AM/PM, h/min/s); CJK enumeration and
full-width punctuation (commas, periods, brackets, quotation marks)
were mapped to ASCII equivalents.
(2) Any residual CJK characters after Stage 1 represent genuine
code-switches by the original speakers (proper names, cultural terms,
brief Mandarin quotations within otherwise English presentations).
These have been romanised to Hanyu Pinyin (with tone marks) and
wrapped as [Mandarin: pinyin]. The original CJK-containing files
are available from the corresponding author on request.
No English-language content, hedge node (Kwic / Hit string), or quantitative
value has been altered. Minor whitespace normalisation (collapse of
duplicated spaces to single spaces) has been applied throughout for
readability; this does not affect any analysis reported in the manuscript.
Columns and row counts are identical to the original.
Cleaning script and full provenance record are available from the
corresponding author (Yang Yu, yuyang89@dlmu.edu.cn).

## Sheet: Sheet1
method name: concordance
corpus: user/3088694740/casec_f
subcorpus: -
Reference	Left	Kwic	Right
doc#0	hotel would meet the criteria of China ready. </s><s> So here you can see a few different considerations. </s><s> So they will have a particular service which meet distinctive cultural needs of Chinese visits. </s><s> And you can easily also see Mandarin or Cantonese speaking staff. </s><s> And all the signs or visit information would be in either both simplify Chinese or traditional Chinese. </s…	considered	<coll>to</coll> be China ready from a industry perspective. </s><s> And then when they come to the linguistic and cultural skills. </s><s> So this is very interesting. Speaker 2 09:24 I think one thing on the top here, that's the data in 2018 that shows you Chinese visitors when they visit UK, typically they also study a bit of English. </s><s> Okay. </s><s> They actually spend quite a lot of mon…
doc#0	by archaeologists like Dr. Li ji. </s><s> Li Ji graduated from Harvard's anthropology department in 1923. </s><s> He was one of the earliest Chinese archaeologists. </s><s> Later he became the head of archaeology team of the institute of history and philology in academia singer and was renowned for excavating and study archaeology correlex in anyang henan province. </s><s> Li Ji nd his colleague …	considered	<coll>it</coll> to belong to history rather than anthropology like in America. </s><s> And they considered European and American anthropologists too political and euro centric, not having conducted enough basic research before implementing their Roman nature over peoples and cultures of the world, for example the concept of the Mongolian race. </s><s> They felt that Chinese scholars had a chance …
doc#0	in America. </s><s> Chinese archaeology circle at that time the situation changed greatly. </s><s> In a 1980s Shanghai, the effective leader of Chinese psychology circle suggested that Chinese archaeologists should discuss theories when they studied the origin of Chinese civilizations, such as what the material symbols of civilization were. </s><s> Xia Nai still are adopted uniliner order from pe…	considered	<coll>as</coll> the markers of civilization, which replied that the region of Chinese civilization could not be traced back into the distant past, but might have begun with the Xia dynasty. </s><s> This was very close to Li Ji's opinion. </s><s> Speaker 2 A contemporary of Xia nai, Su Bin qi reconstructed the neolithic Chinese multicultural mode, a model mostly based on the analysis of pottery. <…
doc#0	the middle 3rd had the heaviest nationalism. </s><s> The last few decades are very complex. </s><s> On the surface, it seems like an overflow of nationalism. </s><s> But in sense, much of the problem is our neck of discussion on how to explain archaeological relics. </s><s> And our belief that archaeology should focus on the careful study of relics rather than theoretical discussions. </s><s> The…	consider	<coll>it</coll> dispensable. </s><s> But if there is no knowledge of anthropology, scholarship based narrowly on classical tax is bound to have a limited range of ideas. </s><s> Moreover, the less attention is paid to foreign archaeology, the less sympathy they can get for the argument that Chinese history followed a special path. </s><s> That's all. </s><s> Thank you. 2023-2-7 PM 5:50|14min56s K…
doc#0	Chinese international students are often treated as instruments of states, both by the successive Chinese government and foreign states. </s><s> When I refer to the successive Chinese government, I uh include because in the literature it in in included uh the team government in the 1800, the republican government in the 1910s to 1940s, and the PRC from 1949 to the present, uh and as for foreign g…	considered	<coll>as</coll> tools for these governments to exert influence over other governments and countries, for instance through being cultural ambassadors or people to people diplomats, especially when the home and destination countries are getting on in good diplomatic terms. </s><s> Now, however, when the international relations between China an and the foreign states, the destination countries turn …
doc#0	covered uh the us government and the Japanese government, for instance. </s><s> In this respect, the Chinese international students are often considered as tools for these governments to exert influence over other governments and countries, for instance through being cultural ambassadors or people to people diplomats, especially when the home and destination countries are getting on in good diplo…	considered	<coll>as</coll> potential spies, again by both governments. Unknown The tone government and and uh foreign states, and they have been found to be subjected to detention and sometimes imprisonment uh. </s><s> As such, they are often rendered as political and diplomatic sacrifices of nation states, both China and foreign governments. Unknown The political subject position can also be manifested in …
doc#0	mediators. </s><s> For instance, in the early 19 hundreds, uh the Chinese international students were found to be spreading Japanese maxism to China. </s><s> At other times, they are found to be striving hard to negotiate what democracy means and how it works when studying uh in western democratic countries. </s><s> This literature highlights the complexities of their subjective development and i…	considered	<coll>as</coll> malleable and suspicious ideological subjects whose ideological inclinations have to be carefully vetted before they were sent abroad, for instance uh within the sino soviet relations in the 1950s and 60s, or during their studies abroad, and of course after they have returned, concerted efforts have been made to arrange their ideological development positively so as for them to be…
doc#0	their ideological development positively so as for them to be aligned with those of the nation state. Unknown Now, moving on to the pedagogic subject position. </s><s> While there continues to be a number of articles that portray the the Chinese international students as deficient, incompetent, resistant learners who lack critical thinking skills, a nascent body of literature in both Chinese and …	considered	<coll>as</coll> deviant from the image and need of a normalized, western centered learner. </s><s> This literature also challenges the idea of critical thinking as a purely western construct and questions the legitimacy of western centric pedagogic practices. </s><s> Along the same line, this literature has evidence the agentic, methodical, resourceful and innovative nature of Chinese internation…
doc#0	problem, especially for users. </s><s> Suppose a user is given a collection of documents .If we ask him what is the number of clusters here like 2, participate with the documents, the only thing user can conduct can do is to browse all the documents and try to estimate with the number of clusters and then get some idea .But actually at that point, users have already finished partition finished pa…	consider	<coll>to</coll> group documents into an optimal number of document clusters. </s><s> Speaker 1 Well the method we consider to use is the DPM model,in name the Dirichlet Process Mixture Model . So a brief introduction on what is the Dirichlet Process Mixture Model, I will further illustrate this party in the later section. </s><s> Actually, the directly process mixture model is the infinite mixtur…
doc#0	ask him what is the number of clusters here like 2, participate with the documents, the only thing user can conduct can do is to browse all the documents and try to estimate with the number of clusters and then get some idea .But actually at that point, users have already finished partition finished partition with the documents ,so there's no purpose to conduct with the document clustering automa…	consider	<coll>to</coll> use is the DPM model,in name the Dirichlet Process Mixture Model . So a brief introduction on what is the Dirichlet Process Mixture Model, I will further illustrate this party in the later section. </s><s> Actually, the directly process mixture model is the infinite mixture model. </s><s> And these topics that it in the parametric basin for a quite long time back to the year 1970s…
doc#0	AIJK. </s><s> So by fast DTT we can reduce the charm and number job parameters job. </s><s> DTT. </s><s> Now let's compare the time and space complexity. </s><s> All of our proposed model fast DTT in traditional tensor factorization techniques TD and CP. </s><s> For the convenience of analysis, we make some assumption that number jobs users items and tax all the same and younger of user groups it…	considered	<coll>as</coll> an constant. </s><s> The complexity of the fast DTT is between that of the TD and CP. </s><s> And this very complexity of DTT is between that job tedious CPS will. </s><s> Speaker 1 Now we come to the experiment spot. </s><s> We conduct some experiments on both synthetic data set and realtek annotation datasets. </s><s> We will share the performance on this data sets in the follow…
doc#0	<s> But they you know the weighting is really quite different from the panel interview. </s><s> So make sure that it devote quite a lot of time and your energy and efforts to prepare for the panel interview. </s><s> Okay. </s><s> And so if you have received an offer, then many congratulations again. </s><s> You know at this stage, don't rush to say yes yes yes and say I will accept the offer, wha…	consider	<coll>whether</coll> or not you want to accept the offer. </s><s> Well, easily you want to, but sometimes you may want to ask questions, okay? </s><s> And most important of all, you you are entitled to negotiate the offer. </s><s> You can negotiate different aspects of the job, for instance, your stock state, especially if you have responsibilities that you need to fulfill before you can commence…
doc#0	is really quite different from the panel interview. </s><s> So, make sure that it devote quite a lot of time and your energy and efforts to prepare for the panel, interview. </s><s> Okay. </s><s> And so, if you have received an offer, then many congratulations again, er you know at this stage, don't rush to say yes, yes, yes and say I will accept the offer, whatever, okay? </s><s> Refrain from do…	consider	<coll>whether</coll> or not you want to accept the offer. </s><s> Speaker 1 Well, easily you want to, but you know sometimes you may want to ask questions, okay? </s><s> And most important of all, you are entitled to negotiate the offer. </s><s> You know you can negotiate different aspects of the job, for instance, your stock state, you know especially if you have responsibilities that you need t…
doc#0	<s> However, when we put T uh union the element U at the seed set, the number of active nodes in the target set is exactly equal to η. </s><s> So the uh so F sub η of T union U is exactly one. </s><s> Uh by the definition of sub modularity, we know that the set function F sub η is non submodular. </s><s> Uh similarly, we give e uh example to show uh the set function G sub P is not submodular eith…	consider	<coll>to</coll> connect our problem with another problem, uh set minimization with expected coverage guarantee uh where is goal is to select a seed set with the minimum sets such that the expected influence of the seed set reaching some threshold. </s><s> Uh the idea is in the following. </s><s> Uh firstly, we know that the expected influence of seed seted some modular. </s><s> So greedy algorith…
doc#0	example, a subset of features,our temporal contest, special contests. </s><s> So in temporal contest,we want to find some unusual events in time series. </s><s> So if the contests has a special information then we want to find something unusual within a special neighborhood. </s><s> So, in this paper, we try to you only use communities in information networks as contest. </s><s> Speaker1 So befor…	consider	<coll>no</coll> features then we can use traditional outlier detection algorithm to find them. </s><s> But this will only consider no features does not consider any link information. </s><s> On the other hand, we can only use link information. </s><s> So for example, if we only consider links in this friend network, we may find someone with very few friends. </s><s> So for example these 2 people …
doc#0	we want to find some unusual events in time series. </s><s> So if the contests has a special information then we want to find something unusual within a special neighborhood. </s><s> So, in this paper, we try to you only use communities in information networks as contest. </s><s> Speaker1 So before we talk about the community outlier detection. </s><s> Let's 1st look at what types are outliers ex…	consider	<coll>no</coll> features does not consider any link information. </s><s> On the other hand, we can only use link information. </s><s> So for example, if we only consider links in this friend network, we may find someone with very few friends. </s><s> So for example these 2 people and we call this lease outliers as structural outliers. </s><s> On the other hand, if you can also find like local out…
doc#0	their global identity and gender identity. </s><s> Okay, the other acquisition in our finding is embodied global cultural taste. </s><s> Speaker2 For example, in a case of respondents, Jiahui, Jiahui's impression of local women's clothing style was primarily linked with what she termed as British style as a Chinese middle-class women, jiagui perceived that performing locally accepted middle-class…	considered	<coll>as</coll> British style clothing may only reflect the clothing preference of of a fraction of the British middle class. </s><s> The fact that she automatically equalated such a closing style to the local people again analyze her partial recognition of the class differences in closing preferences in British society. </s><s> Besides, most of the participants emborted increasing global cultura…
doc#0	. </s><s> So he needed an extra year to apply for the indefinitely to remain. </s><s> So what he did was he convinced, similarly similar to men, convinced his family to invest in his business, in his milk tea business in London. </s><s> And then through that he got the graduate entrepreneur visa for 2 years, which allowed her to meet the 10 year threshold of having stayed in the UK and also to pr…	considered	<coll>as</coll> a time tax. </s><s> Speak 1 According to gasperini's work 1995 work now different from men and Li's families who were able to invest substantial amount of money, or in their waiting strategy. </s><s> Sales case was a little bit different but generally similar. </s><s> Sells case was that her family does not have so much money, so she was actually willing to engage in work that was…
doc#0	, because these are enabled through their abundant assets to familiar economic capital and familiar emotional support, for instance. </s><s> However, deferred gratification or temporary structuring may not be feasible for the less privileged international students. </s><s> And there are indeed such international students who are not as privileged. </s><s> Speak 1 But more importantly, I conceptua…	consider	<coll>as</coll> worth doing in our career imagination. </s><s> For instance, sales, aspiration of working in the ngo sector, for instance. </s><s> This kind of work is is has been traditionally sidelined or marginalized as unproductive work that does not bring you a lot of economic returns. </s><s> But however, our relationship with time can inform our understanding of what we strive for, what we…
doc#0	highly peripheral, would become highly peripheral members of the context dependent category. </s><s> So how to explain that? </s><s> Actually, the notion of attributes can give us an answer. </s><s> The contact would change the weight of attributes that seem to be relevant for a certain category. </s><s> Also, it can emphasize attributes that are not prominent and even introduce new attributes, w…	considered	<coll>as</coll> the interaction between objects in the real world. </s><s> And for example, let's see this sentence. </s><s> The boy was building a sandcastle with his bucket and his spade. </s><s> This figer, this figure clearly shows the situation and the context brought by this sentence concerning the situation. </s><s> It consists of 4 objects, namely a boy, a sandcastle, a bucket and a spade…
doc#0	hierarchy of loneliness among these examples, and the next example is about clauses. Speaker 1 14:18 It is widely recognized that there is an asymmetry among types of clauses, Eh, clauses in the given language, and in certain clauses there is a natural or direct relationship between their meaning and their grammar. </s><s> For example, in English, simple active declarative sentences like this are…	considered	<coll>as</coll> deviations from the basic class type. </s><s> These non-basic class types do not show that privileged relationship between meaning and grammar like the basic clauses do. </s><s> Thus we can see that within the category of clause types, the subcategory of basic class types has privileged status, and this asymmetry between basic clause types and other clause types is a kind of proto…
doc#0	, since all examples that Lakoff provided in this chapter are from English, I think it's important for scholars to explore other languages for more evidence about prototype effects in language, which is really significant for us to understand both language and people's minds. Speaker 1 16:46 Thus, in the last part, I would love to introduce some examples from Chinese. </s><s> And according to Shu…	considered	<coll>as</coll> good examples in the category of nouns. Speaker 1 17:15 While "[Mandarin: gāo dù],[Mandarin: yǐn shí]"[Mandarin: zhè xiē jiào wéi chōu xiàng de míng cí] are less none near. </s><s> And let's see the category of verbs, since the syntactic features of verbs include [Mandarin: néng gòu jiā]"[Mandarin: zhe],[Mandarin: le],[Mandarin: guò],"[Mandarin: néng gòu chóng dié chéng dié cí],[M…
doc#0	being paid back. </s><s> That means they emphasize being paid back equally. </s><s> Or in other words, they are emphasizing the equity rules. </s><s> An equity is the underlying rules for instrumental tie, if you remember. </s><s> So emphasizing equity rule may contact their intention of establishing an expressive tie. </s><s> So that's that's that and that is probably the 1st reason that they av…	considered	<coll>to</coll> be unethical. </s><s> So it hurts someone's moral face. </s><s> And in contrast, if someone is help others without being asked or say offering help, eh, by opposite observation in Chinese we say chayanguanse, Lunqi in Korean or in Japanese, if people are helping people have helping others. </s><s> From the observation it may raise it's 1st consider to be polite. </s><s> And in it …
doc#0	reason that they avoid to mentioning anything about reciprocity in their poem use or whole context. </s><s> And the 2nd reason is in east Asian context, requiring for being rewarded when helping people is considered to be unethical. </s><s> So it hurts someone's moral face. </s><s> And in contrast, if someone is help others without being asked or say offering help, eh, by opposite observation in …	consider	<coll>to</coll> be polite. </s><s> And in it may raise one's profile and promote one's moral face. </s><s> And promoting moral phase is very important in terms of facilitating psychological cooperation. </s><s> Speaker1 And this corresponded to the cooperation we observed in the pandemic that the 3 countries helped each other. </s><s> And if we take a step back to look at how they practice renqin…
doc#1	one's being. </s><s> Humility, among other personality traits such as modesty, composure, resonation, perseverance, great etcetera, can perhaps more accurately embody the nature of this. </s><s> In contrast, mianzi has been more negatively estimated as something shallow, superficial and inauthentic. </s><s> If we consider mianzi as persona, the social mask one wears in daily interaction, lizi is …	consider	to have a relatively low self esteem, which is almost common knowledge in our culture. </s><s> In this sense, faith is not really positively regarded in Chinese culture, despite the fact that everyone more or less cares about his or her face. </s><s> Speaker 2 I have every reason to believe that the introduction of the term lizi will shed some light on the existing politeness studies, which have …
doc#1	of the mapping, the forward citation diversity of city, India to provide more information. </s><s> But do you think it's good enough to fully describe the interdisciplinary impact? </s><s> Here we give a sample. </s><s> This is a publication that has been cited by 3 papers. </s><s> Based on the formula of the forward citation diversity and the similarity matrix, the fcd value is 2.2478. speaker1 …	consider	it the category of the original papers, the situation will challenge our previous conclusion. </s><s> If the paper is a chemistry paper, let diffusion knowledge to the other field is different for the paper from the biology field led diffusion of knowledge to other field. </s><s> If this is a law paper, the difference is easier to understand. </s><s> Based on this observation, we proposed a new f…
doc#1	us better understanding the IDR and its impacts. </s><s> Compared to the academic impact and social impact mentioned in the previous studies, the combination of FCD and IDI can provide a comprehensive scope to understand the border impact, especially for the IDR that should not only care about the indication of knowledge from 2 of more discipline, but also the diffusion of knowledge to solve the …	considering	the diversity in the cited reference, but also the average distance between the cited reference and the source publications. speaker1 Even low IDI indicator has provide a potential solution to measure the future impact of IDI, you still have some limitations. </s><s> The one is the IDI is very sensitive to the classification of the publication. </s><s> As we know, most of the current classificati…
doc#1	problem. </s><s> Speaker 2 01:30 There are 4 reasons why we do tech prediction. </s><s> The further you can imagine that when you search web page online. </s><s> You need to type some words then that about when you try to save some bookmark you also need type some words and we think the tag and query should be very strong related. </s><s> Speaker 2 01:48 Another is if we can predict very well on …	consider	the tag is a class of web page. </s><s> Then this problem should be equivalent to the automatic website resource classification Speaker 2 02:09 problem. </s><s> The last one is as I just showed the interface we can improve the efficiency of user interface. </s><s> Now the reason works in tech prediction problem. </s><s> There are 2 main branch of method. </s><s> The first is content-based method.…
doc#1	under the direct approach. </s><s> The prove is quite technical. </s><s> So I'm not going to the details. </s><s> The full proof can be found in the paper. </s><s> We just give some key result here. </s><s> The Serum, one gives the solution of the Tuesdays and Serum. </s><s> True gives us losing of the director approach without regularization, so we can observe that they are identical. </s><s> So…	consider	that so we should have a penalized least squares problem using the same target. </s><s> Speaker1 We can also rigorously prove the equivalence relationship between the 2 states project direct approach in the localization case. </s><s> So compared with the existing work our 2 stage approach is a significant improvement cause lower something is required, and it can be first extended to the regulariz…
doc#1	with lattice rebel and James Evans. </s><s> En we start from the problem of ranking from pairwise comparisons. </s><s> Er it is well known that this problem is well studied and had applications in recommender system ad placements and so on, so it's well known that. </s><s> Speaker 1 Er to the ord er of M squared random queries. </s><s> I needed to en find the optimal order ranking and if we are a…	consider	a more challenging setting called multiple permutations learning. </s><s> We're going to inform multiple ranking lists simultaneously from pairwise comparisons. </s><s> We also ho er study en how to actually query. </s><s> The label for further improvement system so our paper entitled active. </s><s> Collaborative permutation learning or helpful is to by exploring the permutation related news. </…
doc#1	have the problem of completing one metrics. </s><s> But there are multiple views on the same data so you have multiple matrices and some entries are missing. </s><s> It could so happen that a feature is missing in only one of the metrics is and you want to use information from multiple views to also complete. </s><s> Er data and your task is to complete data in each of these views. </s><s> Speake…	considering	that but I think this will be a very interesting future work. </s><s> So because er different views may be ercorrelated or the there will be er they actually contain different informations from different views. </s><s> So er maybe we should exploit the relationship between different views to perform the matrix completion. </s><s> So I think this is a more complicated, but very interesting a task.…
doc#1	this package by by using Google and uses keyword spots learning and it is it returns the first is the first return is our algorithm. Speaker 1 13:40 In summary, in this in this work, we propose an efficient algorithm for solving the fused lasso of appealing problem and the key our key contribution is upgrading finding algorithm for solving the fused lasso signal approximate problem. </s><s> In ou…	consider	the successive difference and in future we may consider the the more general more general difference. </s><s> We also plan to apply the proposed algorithm for learning the time wearing network so that's the end of my talk. </s><s> Thank you. </s><s> Next. Speaker 1 14:38 One of them is. </s><s> Your experiment went up to 10,015 thousand pictures? </s><s> How do you think this will scale if you ha…
doc#1	as a fax in these databases. </s><s> And the second one is to find the mention of concepts and descriptions in the entity rated text. </s><s> For example, to check whether it's whether there is temperate Oceanic climate appear in the article about London. </s><s> Speaker1 King wiki encyclopedia. </s><s> After entities are connected with several concepts with search certain kinds of inference pass…	considered	to be a supporting path if and only if no disjoint relation exists between any 2 vertices in the past for example, we can find a supporting passed between London and warm and rainy all year round since. </s><s> Speaker1 London is related with temperate Oceanic climate by using the knowledge base and then the temperate. </s><s> Oceanic Oceanic climate has description that is warm and rainy all yea…
doc#1	a protesting passed a passes a protesting past if and only if at least a disjoint disjoint with relation exists between some of the vertices in the past. </s><s> Speaker1 Here we can find that London and temperature step zoom. </s><s> There is a procedure protesting pass between London and Temperate Steppe Zoom Becausw, London is somehow related with temperate decious forest resume. </s><s> Has d…	considered	to be incorrect due to the following reasons. </s><s> Speaker1 First, the first part of the statement. </s><s> Which is a long time is warm and rainy all year round is considered to be correct since we find a sporting pass in the knowledge graph? </s><s> However, the Labour Party is considered to be incorrect since from London to temperate steppe zones in exist. </s><s> Testing pass and the state…
doc#1	find that London and temperature step zoom. </s><s> There is a procedure protesting pass between London and Temperate Steppe Zoom Becausw, London is somehow related with temperate decious forest resume. </s><s> Has destroyed her with relation with temperature step zoom? </s><s> Speaker1 After all, of these influence the parties have been found. </s><s> We can make a judgment for the statement so …	considered	to be correct since we find a sporting pass in the knowledge graph? </s><s> However, the Labour Party is considered to be incorrect since from London to temperate steppe zones in exist. </s><s> Testing pass and the statement will be judged as incorrect so if we if we found any of the any part of it is incorrect. </s><s> Speaker1 Now we come to the evaluation part. </s><s> To evaluate our performa…
doc#1	, London is somehow related with temperate decious forest resume. </s><s> Has destroyed her with relation with temperature step zoom? </s><s> Speaker1 After all, of these influence the parties have been found. </s><s> We can make a judgment for the statement so input statement is considered to be incorrect due to the following reasons. </s><s> Speaker1 First, the first part of the statement. </s>…	considered	to be incorrect since from London to temperate steppe zones in exist. </s><s> Testing pass and the statement will be judged as incorrect so if we if we found any of the any part of it is incorrect. </s><s> Speaker1 Now we come to the evaluation part. </s><s> To evaluate our performance of our approach, we construct 2 datasets from real life, Gaokao graphical geographical questions in the reason 1…
doc#1	useful to look at citation recommendation problem specifically. </s><s> So, the desirable system will be like this will take a newly written manuscript like the title, the abstract, and the manual scripts attributes like the authors and the target values as input and based on the candidate papers in the existing bibliography dataset. </s><s> Speaker 1 We want to finally suggest a small number of …	considering	the distinct citation behavioral patterns during the process so the basic idea, basic ideas like this. </s><s> We want to organize papers citations and into different groups. </s><s> Each having its own behaviors patterns to identify references of interest. </s><s> So we believe this would be a principal way to capture papers citation behavior. </s><s> And also this will lead to more accurate mod…
doc#1	the link prediction problem and appealing conference where such problem usually will be published in and also terms for such problem to finally get to the high quality references. </s><s> Speaker 1 The key challenges here will be, what will be the group membership for your query manuscript. </s><s> And the second, even you know the query manuscripts group membership, did you figure out the, how d…	considering	each paper as an individual object. </s><s> We use a unified graph representation for the bibliography dataset. </s><s> Where papers are connected through different attribute objects such as authors, terms and conferences. </s><s> By doing so, we hope, we are, we are seeking for 2 advantages. </s><s> First we can explore the direct or indirect relationship between papers to capture the relevancie…
doc#1	you are not going to say there is a person. </s><s> You will say the person was. </s><s> Okay. </s><s> Actually, I did a sort of in a corpus analysis to show the difference. </s><s> There is or there are is followed by, like, the indefinite article. </s><s> There's typically you will not sit, there is dirt. </s><s> Typically you don't use that. </s><s> Say that. speaker 1 So this is a study I did…	considered	arbitrary. </s><s> And actually it's found even in very famous, discussions by famous linguists. </s><s> For example, Zhang JiajiaFirst once mentioned that we say, for example, a powerful car, strong tea. speaker 1 Not a strong cause. </s><s> Powerful tea that's we said no. </s><s> But actually, based on my compass research, even these well known so called arbitrary locations are actually motivat…
doc#1	grammar, we test language use. </s><s> And so they said, we are only people who have the right can can change it. speaker 1 So from the context, I knew they meant only people who had individuals who had the authority or power. </s><s> Obviously, they did not understand the differences between this word, abundance word. </s><s> So that's why I chose them. </s><s> The second one is they. </s><s> Th…	consider	to be their enemies. </s><s> Again, when it should be duty or obligation or responsibility. </s><s> So these are the sentence in the instrument. </s><s> In the first choice, instrument. </s><s> So the native speakers of English, they had to make a choice and then explain why they think they chose this word rather. speaker 1 Than this word. </s><s> Okay, I'm. </s><s> So he for the corpse analysis …
doc#1	2 and Party 3 do the same thing. </s><s> So each party get 3 Alphas and each party has another input variable Gamma so they can compute this value , we called P. Each party publish the value of P to others. </s><s> That is to say, that is to say, everybody can get these 3 Ps. </s><s> So everyone can compute the summation of them. </s><s> What is the value of P is? </s><s> Speaker 2 Substituting t…	Consider	if we can omit the value of Beta, we can get that the value of P is just the output of this protocol. </s><s> So our problem becomes how to make the summation of this part equal to zero. </s><s> To make, so we rewrite this part here. </s><s> To make the summation of this part equal to zero, each party prepare 3 random number satisfying these 3 expressions. </s><s> If these three equations satisfy…
doc#1	0:06|11min18s Keyword: community partition, Community property, community size, community voice, communities C, community detection, other nodes, active node, unique community label, social network, large network, influential nodes, inactive nodes, network sites, top influential nodes Transcript: Speaker 1 Good afternoon, I'm from NTU, Singapore. </s><s> This, this is a joint work with Yu Goujie …	consider	the influence maximization problem. </s><s> One minor difference is we consider mobile social network, which is the directed weighted graph. </s><s> The problem is NP hard and it's very expensive to run the best existing, existing greedy algorithm on a large network. </s><s> In our experiments, we found the, the progress greedy algorithm takes several days to finish our network with 700,000 key n…
doc#1	the text. </s><s> Speaker 1 Besides, we also give the label correlation result. </s><s> We found that the cost between Overwatch and Tecent, indicates a very small correlation because the over, er, Overwatch have no correlation between the, er, with the Tecent. </s><s> Why is the cost between Zhuge Liang and wizards indicates a very strong correlation because since Zhuge Liang belongs to the wiza…	considers	the label correlation exploration as a latent ground metric learning program between different modalities. </s><s> In the future, how to, er, how to extend to semi-supervised in an scenario is a very interesting work. </s><s> Thank you very much the code is can be download in our, in this, well, in our web page. </s><s> Free for you to use it. </s><s> Thank you very much. </s><s> Speaker 2 So we …
doc#1	closely. </s><s> Such as such as these attributes are usually used to describe mobile phones. </s><s> We also compared our method with the traditional method. </s><s> Speaker 1 Uh we design, we design a machine translation based method using Google translator. </s><s> We translate the labels in different languagers and then compare their er labels similarities. </s><s> We can see that we can see …	consider	the lower rank of the 2 results and the compater rank. </s><s> And we can see that and the last one and we can see that the compand results are significantly better. </s><s> Speaker 1 Which shows the mutual commentary ternati between our method and the machine translation. </s><s> Ok, finally we will give our conclusion. </s><s> We propose a joint we proposed a joint embedding best method for cro…
doc#1	originally invented by a Japanese website. </s><s> An it's so popular that it's number of er users has increased to one third of the Japen Japan population and twice of them. </s><s> Facebook users in Japan and it's been also been adopted by major websites in China, for example, Tencent. </s><s> And an after adopting this, the number of comments increase the 10 times as before. speaker 1 So the n…	consider	each comment as an independent document where we can construct the document word matrix and then use traditional methods like LDA or TF IDF too. </s><s> Extract the most meaningful tags for each video shot. </s><s> But the problem here is that actually comments in our problem setting is are not actually exchangeable. </s><s> For example, video is sequential. </s><s> So the current video contents …
doc#1	network, embedding in lost in space. </s><s> Before we designed the model. </s><s> We need to define a suitable similarity measure between the latent distributions of 2 nodes. </s><s> Moreover, the similarity measure should preserve the transitivity in the network. </s><s> Through extensive study we found that the worst in distance meet all about requirement. </s><s> The worst thing distance meas…	consider	the worst in distance in a specific form the piece was distant distance between 2 probability measures is defined as follows. </s><s> One P is equal or larger than one the peace war system distance preserves all properties of our matrix. Speaker 1 06:03 Including both symmetry and triangle inequality specifically the second Washington distance abbreviated as W 2 has the closed form solution for G…
doc#1	, trajectory TRM Transcript: Speaker 1 00:00 The title of all this work is detecting moving object outlines in massive scale trajectory streams. </s><s> This work is done by the DS-Arti group directed by Professor Alcohol Random Spinner in WPI. </s><s> So here's the outline with this talk. </s><s> Nowadays, many applications are generating high volume trajectory streams produced by a large number…	consider	the price volume or gains of stocks at a particular time point as coordinates in a multi dimensional space then the Real time stock quotes can also be modeled as trajectory streams in such online applications detecting moving objects outline is one of the most important task. </s><s> Generally abnormal moving objects or the objects whose trajectory deviates significantly from the others for examp…
doc#1	neighboring time being of TRM. </s><s> Going 2 trajectories TRN of TIM. </s><s> These 2 trajectory are trajectory neighbors if their trajectory points are point, neighbors in at least stretch T time bins. </s><s> This indicates TRM and TRN are consistently close with each other. Speaker 1 04:59 Now we are ready to give our trajectory outlier definitions. </s><s> Here is first one, namely point ne…	consider	a moving object as abnormal if most of the time it is isolated with others such as the safety surveillance application showing our motivation example one. Speaker 1 05:29 As shown in this figure. </s><s> Trajectory TR 3 is pin outliers cause it only has 2 neighboring time mean while the threshold parameter threshold T is. </s><s> It's 3. </s><s> Here is the next definition, namely trajectory neig…
doc#1	of the time it is isolated with others such as the safety surveillance application showing our motivation example one. Speaker 1 05:29 As shown in this figure. </s><s> Trajectory TR 3 is pin outliers cause it only has 2 neighboring time mean while the threshold parameter threshold T is. </s><s> It's 3. </s><s> Here is the next definition, namely trajectory neighbor based offline or in short TN ou…	consider	a trajectory as abnormal if it takes not consistent consistently close with others such as traffic monitoring, application showing our motivation example 2. Speaker 1 06:14 In this in this figure trajectory TR 4 will be labeled as teen outlier although TR4 TR 4 has 3 neighboring time means that. </s><s> Therefore, it is not a pin outlier. </s><s> It say it is a team out like because. </s><s> It d…
doc#1	as we can see.[ </s><s> ..]PN outliner ,PT outlier has good precision and recall in a larger range of parameter settings. </s><s> Therefore choosing an appropriate appropriate parameter, setting is not difficult. </s><s> As for the taxi data PN offline has good precision and recall while for TN outline, although the recall is still good. </s><s> The precision is not that good. </s><s> The reason …	consider	this faced the PN outliner definition better than the TNoutlier. Speaker 1 12:45 We also evaluate the efficiency of a file optimized algorithm. </s><s> We compare it with alternative algorithm. </s><s> We call it in this is. </s><s> Incremental algorithm, which leverages the overlap across the windows that is reused Speaker 1 13:00 the computation in the previous window. </s><s> Previous window a…
doc#1	during the detection for example, 8 to 7 to 8 AM. </s><s> We have the Blue Ones and we compare them to the baselines. </s><s> We we compare them to the baselines to see if there are there scripture value distribution is similar enough by KS test the shift distribution,The shift value is the distance between the trajectory point towards the road axis. </s><s> We compare the their shift distributio…	consider	it as no illegal parking. </s><s> In this example, Alpha is point 5 and this road is healthy. </s><s> And simply another example is fpr exa,ple during another time, the right trajectories are significantly different from the baselines and KS test may give confidence of point 2. </s><s> It's less than the scratch road. </s><s> And it's a illegal parking and you can see the Alpha will determine the…
doc#1	acres draw disk metric of many fold will bring us the projection. </s><s> It is the best kernel on a manifold so we can do the classification totally on the manifolds. </s><s> Speaker 1 Now we come to the problem of we always will encounter some noise in the data. </s><s> It will reduce the accuracy accuracy of prediction. </s><s> For example, for subspaces,if they assigned and not gaussian noise…	consider	a problem in data directly. </s><s> Instead we will do consider it on a manifold for each data great great points on our main fold, each one will be disturbed by noised, so we will get different representation for one data. </s><s> However, classifier cannot determine which kind of this data are subsets are so long prediction will be made? </s><s> How do we solve this problem? </s><s> A strange f…
doc#1	projection. </s><s> It is the best kernel on a manifold so we can do the classification totally on the manifolds. </s><s> Speaker 1 Now we come to the problem of we always will encounter some noise in the data. </s><s> It will reduce the accuracy accuracy of prediction. </s><s> For example, for subspaces,if they assigned and not gaussian noise in the data the basis of subspace will be rotated. </…	consider	it on a manifold for each data great great points on our main fold, each one will be disturbed by noised, so we will get different representation for one data. </s><s> However, classifier cannot determine which kind of this data are subsets are so long prediction will be made? </s><s> How do we solve this problem? </s><s> A strange far away distribution. </s><s> We used before is that data augmen…
doc#1	rank web pages. </s><s> We rank movies. we rank restaurants. </s><s> OK. </s><s> It has a lot of applications linking in web search, in ads, in recommender system. </s><s> And other ranking problems occur in the context of information networks, where we want to rank the vertices based on. </s><s> Speaker 1 The centrality or prestige of those verses in the information network and we want to argue …	consider	the diversity in the top ranked results. </s><s> Indeed, if we want to recommend restaurants for the visitor in pong. </s><s> If we use any kind of ranking service,it's likely that the top ranked results are or seafood restaurants, right. </s><s> We don't run that. </s><s> Instead we want to include something different in the top brands results so that if the visitor doesn't like seafood restaura…
doc#1	order matters for deficiency. </s><s> So CDB uses the round Robin manner to query each attribute in turn, and we use more adaptive strategy. </s><s> So our strategy depends on the current estimation. </s><s> Speaker 1 09:43 We will first define the current topic attributes based on the current utility for example, in this child, the red dots at the top 5 attributes. </s><s> We're not sure whether…	consider	very unlucky case where we overestimate all the top 5 attributes. </s><s> An other and estimates the others, so that alternative case, the alternate top K is most different from the current top K. So for example, A 5 is now out of top K Top 5 and A 6 is in. </s><s> So we decide we define these 2 attributes as competing attributes because they are exclusive in the final top K so either A 5 or 6 is…
doc#1	will increase more so this efficient problem is even more big issue bigger issue and but our approach. </s><s> Speaker 1 17:11 Under that without without the problem, yeah, OK my. </s><s> My OK. </s><s> Mantras into how do you compare this with combinatorial multi armed bandit problem like can we apply that kind of solution here? </s><s> Yeah, that's well actually this work is inspired by some of…	consider	the simple rewards kind of case so for example, we can pull arm an observer value for the reward, and we prove this many times. </s><s> And the the meaning of the exact words. </s><s> Will have expectation will converge to the main reward for that are so that's the simple case. </s><s> For hot estimates accounting radius, you already compile a simple construction in quality like half inequality i…
doc#1	how do we incorporate this context to the action value function to coordinate the agents. </s><s> So basically the context? </s><s> Is is essentially the filter Ora. </s><s> Ora Ora Ora masking. </s><s> So. </s><s> Because right now based on the unique and different action values. </s><s> We only ask drivers to move from the location with lower action values to the location with higher action val…	consider	the geographic context because in the city some location may cover by a Lake. </s><s> Or see some Forest Park on in those places. </s><s> We never ask Trevor to move into the move into those places. </s><s> And therefore combine both our collaborative contexts and geographic context. </s><s> We use them to filter the Origonal Q Action values and get the valid action values and then based on the a…
doc#1	contextual algorithms achieve the best result in terms of both total income and and order response rate. </s><s> So also we did an ablation study to see if the context in bending is really working OK, so under the setting without considering the repetition costs the. Speaker 1 13:27 Our our location policy that, considering the collaborative context achieve the best result is showing this red cur…	consider	if we drop. </s><s> This collaborative context is showing this blue curve, it, although it also achieved good performance, but it deliver much more conflict relocations. </s><s> And also and if we do not consider the geographic context performance drops a lot. Speaker 1 14:05 And in the more realistic setting. </s><s> We consider the reposition cost which means we are striving to move to a differ…
doc#1	under the setting without considering the repetition costs the. Speaker 1 13:27 Our our location policy that, considering the collaborative context achieve the best result is showing this red curve at the same time, it delivers the least conflict relocations and. </s><s> Therefore, it's very efficient and. </s><s> And the the one the message that didn't consider if we drop. </s><s> This collabora…	consider	the geographic context performance drops a lot. Speaker 1 14:05 And in the more realistic setting. </s><s> We consider the reposition cost which means we are striving to move to a different location. </s><s> We pay a cost for that. </s><s> And in this in this case, a considering the collaborative context largely outperformed one without considering the collaborative context. Speaker 1 14:25 And f…
doc#1	the collaborative context achieve the best result is showing this red curve at the same time, it delivers the least conflict relocations and. </s><s> Therefore, it's very efficient and. </s><s> And the the one the message that didn't consider if we drop. </s><s> This collaborative context is showing this blue curve, it, although it also achieved good performance, but it deliver much more conflict…	consider	the reposition cost which means we are striving to move to a different location. </s><s> We pay a cost for that. </s><s> And in this in this case, a considering the collaborative context largely outperformed one without considering the collaborative context. Speaker 1 14:25 And finally we didn't case study near the city or airport. </s><s> And the color the color of the grid denounced the state v…
doc#1	and. </s><s> And the the one the message that didn't consider if we drop. </s><s> This collaborative context is showing this blue curve, it, although it also achieved good performance, but it deliver much more conflict relocations. </s><s> And also and if we do not consider the geographic context performance drops a lot. Speaker 1 14:05 And in the more realistic setting. </s><s> We consider the r…	considering	the collaborative context largely outperformed one without considering the collaborative context. Speaker 1 14:25 And finally we didn't case study near the city or airport. </s><s> And the color the color of the grid denounced the state value. </s><s> The higher the state value the darker. </s><s> Color OK and because during the midnight. </s><s> There are not many drivers in the airport. </s><s>…
doc#1	the tasks. </s><s> So, like the multi task learning problem. </s><s> We just mentioned low rank and join the feature much testimony. </s><s> They have one common character and means. </s><s> Sorry. </s><s> That means they all can be categorized as auditory mode testimony. </s><s> One we call column ordinary multitask learning so typically for multi task learning each task how it's on. </s><s> Our…	consider	that. </s><s> Different voices level to wait the different loss functions right so we have this model. </s><s> But the problem is, we usually don't know what the lowest levels are right so for simplicity. </s><s> We just set the noise. Speaker 1 04:58 Sigma I as the same one Sigma and by solving the Sigma into the regular parameter. </s><s> We get the ordinary multitask learning. </s><s> So obvio…
doc#1	levels in Axiom in the real application problems. </s><s> We usually don't know, do not know the large levels. </s><s> Llama is very similar to the lowest levels. </s><s> So it may not be stable, right? </s><s> So actually this result is not surprising, right? </s><s> In Ordinary Multitasking Learning, look at this we just assume Sigma as the same Sigma and we also absorbing the Sigma into the re…	considered	the lowest levels in the modeling of the multitask means so. </s><s> So dominant independent of the lost levels that also not surprising. Speaker 1 07:53 Ok, next we will focus on one specific multitasking learning problems that is multi task feature learning problems, so that we save the penalty as a group lasso here, we also include. </s><s> Are you cleaning on here? </s><s> These are very comm…
doc#1	between the query under negative example. </s><s> So to adopt this framework into regions, we propose and the following framework first of all we have a geographical space P then we sample 2 regions frumpy. </s><s> Of course, they are not overlap with each other so we use one as a query region another one as a negative region, which means that it is not similar to the query. </s><s> Then from the…	consider	the positive region is more similar to the queries and an active region. </s><s> Then we. </s><s> We represent them as a like a set of queries and then feed them into a convolutional neural networks, so that the the spatial and attribute attributes of the object can be captured by the convolutional filter. </s><s> And then the output will be aggregated to fixed lens fixed length vector, which mea…
doc#1	checked first lines, right? </s><s> I think that consistently worse than early. Speaker 1 18:25 On this figures, it shows that for different training training part training training set. Speaker3 18:33 Ok. Speaker 1 18:34 Different portions of training sets so. </s><s> It it may consistently be worse than another method. Speaker3 18:43 Ok. Speaker 1 18:44 Yeah. </s><s> Because on the column it do…	consider	the pork as like a specific. </s><s> One of note to work because no tool has 2 more para meters. </s><s> P&q, right? </s><s> So did you do the parimeter searching? Speaker 1 19:08 We use the best results for No 2 back. </s><s> We do we do the exam for a baseline method. Speaker3 19:13 So then why not work is worse than consistently worse and it work? Speaker3 19:32 Yeah, I think because deep work…
doc#1	, very conservative that it may prevent you from discovering 2+2 significant results. </s><s> So concerned by these, Benjamini and Hartsburg in 1995 say actually proposed another measure to control that is the false discovery rate, which is defined to be the expected value of false positive rate. </s><s> The false discovery rate is less conservative than familywise error rate. </s><s> And if you …	consider	to control a false discovery rate instead of familywise error rate. </s><s> And we propose a statistical framework based on 2 FDR control method for HTE detection. </s><s> And in our framework we use the following 3 method. </s><s> Speaker 1 For HTE detection, we used transformed outcome approach for FDR control part. </s><s> We consider using knockoff method and BH method. </s><s> And now I will…
doc#1	filtering is works better than the traditionally used lampooning strategy fingerprinting. </s><s> This is result on the flight data on the train is very similar. </s><s> This is the observations I just mentioned about, so sampling works better than translation and particle filtering works better than fingerprinting. </s><s> And interesting sometimes the retrieval quality can be improved with, wit…	considering	retrieval and recommendation tasks. </s><s> We have structured data with complex schema. </s><s> But it's hard to manually design retrieval schemes. </s><s> Therefore we discover retrieval schemes from users feedback. </s><s> And then with complex retrieval scheme. </s><s> Speaker 1 It's hard, it's very expensive to execute complex retrieval schemes. </s><s> So we compare different approximate ra…
doc#1	model so we are facing the problem of the model. </s><s> Specification and how can we provide a robust reasonable estimation under this case and other challenges that high dimensional case we are, we don't have enough data. </s><s> Or the size of network is much larger than the data we have. </s><s> Under this case, How can we use? </s><s> How can we dig all the information in the data we have? S…	consider	this as a 2 user tweeting and the time series captures tweeting activities. </s><s> User B actually retweets A sometimes but not the other way around so for this time series, temporal dependence. </s><s> Discovery algorithm should suggest that a trigger speed. </s><s> The question will actually how about we reverse the time by changing the temp label from T to minus T. Actually, the underlying tr…
doc#1	we found item bias, which is not less not big effect. </s><s> And Secondly we try to study OK, yeah, we could go through study. </s><s> The spatial clustering phenomenon. </s><s> So basically remove P and Q P and Q means the user latent location, latent factors and we study. </s><s> We compare this with 2 DKDE and non weighted version. </s><s> I think I will skip this and in summary. </s><s> We o…	consider	the geocaching phenomena here, so we need to combine these 2 to get better performance OK to conclude this talk. </s><s> Basically, we propose a 2 D kernel and Daisy estimation for the gram modeling and then we combine that with weighted metric factorization. </s><s> And get better performance compared with baselines and we propose a learning algorithm and we analyze the time complexity, OK, so t…
doc#1	<s> For the future work,we will first we will probably because that as the density is right, we need a person made we need to approximate the proximity so that approximating is a very dense matrix, so in the future. </s><s> We want to see how we can improve that. </s><s> How we can get a better proximity metrics. </s><s> Next thing is we want to try to we want to use a deep learning try to model …	considered	the attribute information associated with a node for instance. </s><s> Demographic information associated with the users so we have not use that in the future. </s><s> We want to see if we can incorporate the deep learning model into that and together to learn the representations for the node. </s><s> Next I can address questions. 2022-11-21 AM 0:25|12min2s Keyword: art query, query cost, conserv…
doc#1	the graph flashing or very domain specific network. </s><s> And the second term requires the ranking vector to respect query vector for query preference. </s><s> And the third term requires common nodes of a domain space domain space where networks to have consistent ranking scores in highly related networks. </s><s> Speaker 1 And then we derived equivalent metrics form of our objective function.…	consider	the first part of the transition matrix as a weighting network work. </s><s> As and the second part is across network work. </s><s> Speaker 1 Being network networks, we define the query problem as cross query where we are given a query node from a source domain specific network. </s><s> And we want to find its topcase similar nodes from a target domain space for network. </s><s> For example, we m…
doc#1	some correlations. </s><s> And if we can make use of this correlations our model will be more effective to predicting multiple labels. speaker1 So both sound how can we make use of the correlations that the traditional multi label learning method can be classified roughly classified into 3 categories. </s><s> The first category is first other approaches, which the idea is we decompose the multi l…	consider	the label correlation. speaker1 The second type of approaches is second other approach which are basically they can consider the power wise relation between the 2 each of the pair of the labels, so this message can considers a certain type of correlation. </s><s> However, in many applications the creation can be can be higher than the second odrers. </s><s> So my answer many higher order approach…
doc#1	multiple labels. speaker1 So both sound how can we make use of the correlations that the traditional multi label learning method can be classified roughly classified into 3 categories. </s><s> The first category is first other approaches, which the idea is we decompose the multi label problem into a lot of independent binary classification problem. </s><s> So we train models on each of the libera…	consider	the power wise relation between the 2 each of the pair of the labels, so this message can considers a certain type of correlation. </s><s> However, in many applications the creation can be can be higher than the second odrers. </s><s> So my answer many higher order approaches in which consider the higher order relations between labels. </s><s> For example, they consider full order among other lab…
doc#1	learning method can be classified roughly classified into 3 categories. </s><s> The first category is first other approaches, which the idea is we decompose the multi label problem into a lot of independent binary classification problem. </s><s> So we train models on each of the liberal concepts separately and the problem with this type of approaches that will not consider the label correlation. …	considers	a certain type of correlation. </s><s> However, in many applications the creation can be can be higher than the second odrers. </s><s> So my answer many higher order approaches in which consider the higher order relations between labels. </s><s> For example, they consider full order among other labels. </s><s> However, they may as sometimes when there are some structures in the among the label co…
doc#1	independent binary classification problem. </s><s> So we train models on each of the liberal concepts separately and the problem with this type of approaches that will not consider the label correlation. speaker1 The second type of approaches is second other approach which are basically they can consider the power wise relation between the 2 each of the pair of the labels, so this message can con…	consider	the higher order relations between labels. </s><s> For example, they consider full order among other labels. </s><s> However, they may as sometimes when there are some structures in the among the label concepts, so in this in this paper, the answer proposed Multi label method, then they need to cover this problem, so this this is a basic formation, so for input we have a set of Multi label traini…
doc#1	strategy use is, we want to use this network to model the conditional dependence between the labels between the different label concepts. speaker1 So who is an example of the basic network will find suppose the the correlation between the dependencies between each of the labels is like this is like a tree tree shaped model. speaker1 And actually this this is a very simple case because each of the…	consider	the feature the feature vector and also the label, which which dependents are so here's another, more complex example where the label before I actually depend on 2 different different labels. </s><s> White lighter in my 3 so the basic idea is if we can find this based network. </s><s> Actually we can, in fact, the model, the relation between each of the label concepts. </s><s> So the key problem …
doc#1	want to model contains mature type and the input feature vector actually is continuous while the upper label is binary type. </s><s> So, many traditional method cannot directly apply to this problem and the second problem is usually the input feature is rather high dimensional. </s><s> So the algorithm will just not very complexity will be very high in this case. speaker1 However, if we take a lo…	consider	if we can separate the influence of the input features, actually we can directly use traditional based network methods to learn the Dependencies. </s><s> So the solution to this problem is we want to eliminate the effect of the future set acts on the label says how we do, How can we do that? </s><s> But here is a heuristic strategy, so we first construct a binary classifier on each of the label s…
doc#1	cross validation on each of the data set and then we estimate the significance of our win titles among between against the audit baselines. </s><s> So we find that this is under smaller they have said actually we actually build the cases we went we other businesses is much larger boot the cases when removed under business and also receive that we consider only the larger data set actually the our…	consider	the number of labels to say this the first group of data set at all consider all have smaller number of labels in each of the data set and we can. </s><s> We also can win the baselines in most cases. speaker1 And we consider the data set. </s><s> One label larger number of labels actually are winning chance get increased even more. </s><s> So so this proves the effectiveness of our purpose, and m…
doc#1	businesses is much larger boot the cases when removed under business and also receive that we consider only the larger data set actually the our winning chances much, much larger than. </s><s> Then the smaller ones. </s><s> So this matter is better for even better for the larger data set we can also consider the number of labels to say this the first group of data set at all consider all have sma…	consider	the data set. </s><s> One label larger number of labels actually are winning chance get increased even more. </s><s> So so this proves the effectiveness of our purpose, and method and this is the conclusion in this paper, also proposed to explore the dependencies among different labels using Bayesian network structure and proposal elite algorithm, too, which is very explicit and very flexible and…
doc#1	<s> And not to randomize space, you can directly make use of linear regression to viewed up a nonlinear classifier directly, but that's the easy way to do so. </s><s> And from that, from that way we can actually you know, we can actually reformulate the nonlinear classifier learning problem as a linear problem, linear classifier learning problem, which is easy for us to handle with the one unifie…	consider	that we can make use the stochastic gradient to handle it in the cause the friend away. speaker1 So. </s><s> Talk about like yeah, empirical study over compared with the baseline methods. </s><s> You reading that section and we're going to show like a very good, but actually want to show more, but more than that, so firstly, I want show like is it the proposed mass are really helpful for feature …
doc#1	make comparison study. </s><s> So most of them handle the noisy data or partially labeled data set but some of data just handle the noisy data. </s><s> Some some of the message just handle the week label problem, but they don't consider both of them. </s><s> But I want to mention is here, like there's a one method named MC Slash One, which is the the I don't know 12345661 is to measure is a uniqu…	considers	the Clasico semi supervised learning setting like we know both positive and negative labels. </s><s> But we also have missing data. </s><s> In our case, we only have positive labels and fluorescent missing data so that's the. </s><s> That's the major difference and that would give some bias to the massage. </s><s> One mastered here and also The Dirty. </s><s> Honesty is so beautiful method for ha…
doc#1	we really can help make use the noisy highly noisy labels to help in the future reconstruction task and all the information can be can be really dirty but you still have a way to to find some way to find some solution there. </s><s> So that's the table that's a huge table will show the transactive classification accuracy. </s><s> I want more weight on that because you're going to see the figures …	consider	the problem of weak labels that we consider the incomplete features as well. </s><s> So it failed to get give us like better results than good classification results. speaker1 So that's the key point in our in our case round the Clock wrong to write a classification. </s><s> So second one is for the tables for the inductive classification accuracy. </s><s> So for that case resume like we just div…
doc#1	highly noisy labels to help in the future reconstruction task and all the information can be can be really dirty but you still have a way to to find some way to find some solution there. </s><s> So that's the table that's a huge table will show the transactive classification accuracy. </s><s> I want more weight on that because you're going to see the figures inside. </s><s> And also well what wil…	consider	the incomplete features as well. </s><s> So it failed to get give us like better results than good classification results. speaker1 So that's the key point in our in our case round the Clock wrong to write a classification. </s><s> So second one is for the tables for the inductive classification accuracy. </s><s> So for that case resume like we just divide the whole database in 2 parts and for th…
doc#1	relationship. </s><s> So, ah The low rank ah structure has been applied for capture the task relationship so ah for them tasks. </s><s> We have an ah transformation vectors and they can form a predictive structure. </s><s> We assume such a structure lie in a low dimensional subspace and the end task ah could be related using just a small set of basis vectors. </s><s> But ah the limitation is ah t…	consider	to learn an independent component for each task. </s><s> But ah in high dimensional data analysis, the effective feature could be sparse. </s><s> So ah we think the independent component could be ah sparse and we propose to model the task relationship using the low rank structure and sparse structure as well. </s><s> Speaker 1 So ah we denote the ah concatenation of the transformation vector usin…
doc#1	sum of P&Q and the sparse structure is induced while the L zero norm and the low rank structure is induced while the ah rank co er rank constraint on the func ah on the Matrix Q er Q. Speaker 1 Ah this formulation is interpretable but it still has some limitation. </s><s> It's er it's nonconvex so it's not easy for us to find the globally optimal solution and it's er NP hard. </s><s> So so far, w…	consider	to find a conquest counterpart for this formulation the direct approach is to substitute the term of the zero norm, and the rank function, so this substitution is based on the con er the con concept of con more lop convex lop er convex envelop. </s><s> In the literature, it is loan. </s><s> Ah, the convex over our love of LO Mizelle unknown, and similarly Chisholm is the convex envelope of the ra…
doc#1	norm, and trace them can approximate the rank function. </s><s> This function looks better is convex in the objective function. </s><s> We have non smooth term and the domain set is convex and is bounded. </s><s> Speaker 1 So ah we can this formulation can be further can be further reformulated as a semi-definite program ah and many existing servers such as zoom can be applied to solve this probl…	consider	to apply the projected gradient scheme to solve this problem. </s><s> So recall we need to solve this convex formulation. </s><s> It can be rewritten into this com compact form. </s><s> So we have smooth term now smooth term and the convex domain set. </s><s> So projected a greater scheme finds the optimal solution by constructing ah a solution sequence. </s><s> So we can start from arbitrary sta…
doc#1	, privileges. </s><s> Speaker 2 10:54 The conflicts between the 2 sides uh, escalated because misunderstandings was, uh, were not resolved in time through communication. </s><s> When Singaporean officials were not sic, satisfied, they were talk to Lee Kuan Yew who were would in turn complain to Jiang Zemin. </s><s> Which further frustrated uh, uh, uh, Suzhou local government. </s><s> Okay, so uh,…	considered	that development requirements and interests of the Tianjin municipal government and Behind New Area, along with the well established communication mec, mechanism in between. </s><s> First adjustment is they share the equal shareholding ratio, uh, where China invest in the uh, form of land capital and uh, Singapore took the remainder with cash. </s><s> And another thing is multi channel operationa…
doc#1	on path based similarity for for learning effective chance transformed features which can finally use into recommendations. </s><s> Speaker 1 Ei. </s><s> There there are some job back there are some shortcomings of this HIN based math mixed masters. </s><s> The first one is this the first one this recommendation didn't didn't didn't sell them places representation for path based path or meta-path…	considering	the mutual effect between user item and meta-path. </s><s> So our idea is firstly learn is firstly explicit representations formula path with contest tailored for the recommendation task. </s><s> And Secondly we model 3 way interaction of this form user meta-path and items. </s><s> So we aim to leverage rich meta-pass information from HIN for topping recommendation in a more princi principled way…
doc#1	. </s><s> So usually it is an object feature matrix and decompose into 3 factors USB. </s><s> So the you is the left singular value vectors. </s><s> So usually described the objects and we is the right singular vectors usually describe the features. </s><s> And as a is the diagonal matrix, having the singular values sorted in an increasing order describing these strengths of the latent semantics.…	considering	the situation where the data is time evolving. </s><s> So the interest of the object and the features could change simultaneously .So assuming we have a set of tapples forming this object feature matrix at times that MTI and then there could be 2 possibilities at the time stamp next time stamps. </s><s> So there could be a new objects and new features arriving or some of the objects and the featu…
doc#1	columns which containing a lot of non zero entries. </s><s> Speaker 1 So not that in this process, there will be still SVD, but it is applied to a very small size matrix. </s><s> So, which is R by R so it is very efficient. </s><s> And since we are doing a 2 layer approximation, so it will result in reconstruction errors, so there could be 2 possibilities. </s><s> Speaker 1 So why is the accumula…	Considering	that the new arrived objects or features can possibly be highly different from what we have before. </s><s> So it could be the basis vectors could be different from what we have before. </s><s> So from this figure,the blue line shows the error accumulates without restarting the SVD process. </s><s> So restarting means we do a full decomposition before we continue to the next incremental steps and…
doc#1	. </s><s> The difference to the waiting method using the IR currently? </s><s> And also it provide efficient and effective way for using pattern in solving problems, especially for using larger patterns. </s><s> Speaker 1 Normally, large pattern is rare occur in the testing document. </s><s> So for the deploying we usually talk about first get set of discovered clothes patterns from many positive…	consider	the pattern includes terms and also the lens of pattern. </s><s> And also we can understand the hierarchy about pattern is a relation and normally if the top is short pattern and bottom larger ones. </s><s> And at the bottom pattern are more specific. </s><s> Speaker 1 And then we think about give a map between the high level patterns and low level term. </s><s> And also in low level features we …
doc#1	be a general term. </s><s> In that data many community. </s><s> However, it may be a specific term. </s><s> When we talk about information technology in general. </s><s> So the concept of relevance is subjective. </s><s> And also the specificity is subjective. </s><s> So it is easy for human being to do so for the they found specificity of document or terms. </s><s> However, it is very difficult …	consider	the courage of terms in both positive document and negative document. </s><s> And we give a function code SPE to describe the specificity of a term. </s><s> And based on this definition now we can give the classification rules for the terms in the patterns. </s><s> So usually we can use 3 groups, the first one is generator. </s><s> And based on the specific value between set one and set two and a…
doc#1	the specific value between set one and set two and also the T Plus. </s><s> The specific positive terms and the team managed to their specific connective terms. </s><s> And in our experiment, we give the setting state one is 0.2 and set two is 0.3 and also we have the Sp value between one the minus 2.5. </s><s> Speaker 1 So when we define specificity we need both positive and negative and usually…	consider	the negative information. </s><s> They cause the positive document and the negative document share some background knowledges and also noises. </s><s> So, in this case, there two difficult task when use negative relevance feedback. </s><s> Speaker 1 The first one how to select constructive negative samples to reduce noisy and space of negative example as well. </s><s> Becauses negative documents.…
doc#1	speed under topic zero given the mathlink, less speed faster correlated, which increase the probability of word fast under top is zero while decreasing probability of beauty under topic zero given cannot-link of speaking and beauty. </s><s> Speaker 1 So here are the steps for the mathlink So here's the how we increase the probability. </s><s> So here's the conditional probability of the Gibbs Sam…	consider	the related words that represented by mathlinks and also we have the Lambda matches here, which is based on the PM value I introduced before. </s><s> Speaker 1 So for the cannot-link we want to transfer the cannot-link word into some other topics that have higher probability of this word so that's why we have an indicator function here to constrain that the world has to be transferred further to …
doc#1	It contains 2.2 aspect. </s><s> The first aspect is a research related and most users you will discuss research topics and the network the next one is spots related network and users in this aspect network, you'll discuss spots, spots related topics. </s><s> Speaker 1 And a different cascade tend to spread in different aspects related networks and the second assumption is entered in the Cascades …	consider	the 2 issues in our model, we want to based on the Cascade to infer multi aspect diffusion network. </s><s> And this figure illustrate our idea the upper upper left part of this figure shows 2 aspect diffusion network. </s><s> And some of the aspect the probability the sum of the probability of the aspect is one. </s><s> Speaker 1 And the upper right part of the figure shows different different d…
doc#1	than sent by their top k friend. </s><s> And from this result, we can also see that when KA 2%, 5% and 80% suppose retweeted by the bottom friends a significantly popular then sent by the top friends. </s><s> So based based on the 2 observations, we probably propose of our information. </s><s> Speaker 1 Diffusion model. </s><s> Our model incorporate patterns and aspect. </s><s> F here is the prob…	consider	the probability of note I effecting note J contains 2 parts. </s><s> The first part is. </s><s> Aspect sensitive transmission rates, here transmission risk and can be considered kind of influence and the second part is that it depends on the popularity of. </s><s> Speaker 1 we can see the diffusion pattern of the Cascade and more popular cascade tend to infect everybody and less popular tend to t…
doc#1	apps will request the permission of of visiting users personal data such as the current location and you are content book. </s><s> As a result, more and more mobile users are reluctant to adopt mobile apps due to the risk due to the risk of privacy invasion and Speaker 1 other security concerns. </s><s> To that end in this paper, we think that building a mobile app regular system with security an…	consider	the user preferences about the mobile apps popularity such as the ratings and downloads, but not the security and privacy risk inherent, ehh.. in the mobile apps. </s><s> So the design goal in our system is to equip the recommend system with the functionality, which allows automatically detect and detect that evaluates the security risk of mobile apps. </s><s> And before introduced the technique …
doc#1	the visa documents with the documents coming in the space and time will complexity will grows too large so we have to delete the outdated documents. </s><s> Traditionally the the idea to talk to delete the outdated documents can be, for example delete the outdated clusters, but they have to detect the outdated classes so maybe not accurate and inefficient. </s><s> Another way to do that is to jus…	consider	the cluster in as a big document so we just need to delete the cluster feature vector of the oldest batch. </s><s> We start with the substruction operation. </s><s> Speaker 1 And we can set perimetre BS here means that the maximum number of batches. </s><s> We will start if we if the matches with all that is bigger than BS, we will first delete this cluster feature vector. </s><s> Factors of the …
doc#1	iteration. </s><s> As a conclusion and future work. </s><s> Thank you. </s><s> Thank you thanks for listening. </s><s> Speaker 2 Do we have question for you alright? </s><s> You mentioned that. </s><s> You mentioned that you made an assumption that you're going to use the? you base, which means that the tweets or other text are independent to each other. </s><s> So does it mean. </s><s> Speaker 1…	considering	the time series at all. </s><s> I mean, if you. </s><s> Speaker 1 Actually I don't care about the context in each document. </s><s> Speaker 2 Yeah, so you don't. </s><s> You don't really care about this sequence of the documents. </s><s> Speaker 1 Sequence of the document. </s><s> Of of the all the text stream you mean the document streams. </s><s> Actually, I don't care about the in our update p…
doc#1	but hurts the engagement metric a little bit. </s><s> And next we compare the MMoE model, with versus share button model. </s><s> Here, we have some further in the further gain in the satisfaction metric and we pulled back the engagement metric. </s><s> Given the improvement of the MMoE model. </s><s> We are also interested how the gates be how the gates are behaving so we have a visualization of…	consider	maybe this is because the engagement of the satisfaction task as much sparser labels, which means it has less data. </s><s> So it will it only has used one expert. </s><s> Of for conclusion, some takeaways are conventional model suffers from task conflicts when tasks are less related. </s><s> And explicit guidance to model test relationships can alieviate alieviate the conflicts. </s><s> MMoE mod…
doc#1	we don't hit the rules are among are among the cores. </s><s> We can see, those are the 3 rules and we perform our rotation. </s><s> My rotation will hope that all the points can nearly have the same probability to perturb the rules. Speaker 1 06:40 On the other hand, we have 2 another operation that is interaction and shuffling. </s><s> Here over the course can er gather gather groups from all t…	consider	the unselected pick-up points outside the rules and we need to shuffle those points to make sure that the points are not only resizing one core, but they are also in resizing the other cores. </s><s> In this way by interaction this selected pick-up points have in one route er in one core ha may have the similar er er in one route can access also access to the other route also by shuffling the pic…
doc#1	a few pair data and these 2 are the generators to learn the BI directional mappings between 2 domains. </s><s> And they discriminators train is trained artist trained to distinguish the real data pairs and 2 kinds of fake data pairs. </s><s> Both their generators and discriminators are trained together by adversarial learning. </s><s> So, triangle gan is a combination of the conditional gan and a…	consider	a shared low dimensional latent space for both domains. </s><s> There are 2 problems in direct domain mapping. </s><s> First, some applications have one too many mapping relation between domains which leads direct cycle consistency consistency to fail. </s><s> For example, in the task of attribute conditional image generation the cycle consistency is not satisfied between the domain of X and of t…
doc#1	negative affect metrics is a very sensitive to the push notifications. </s><s> Speaker1 10:25 And the last one, I'm going to talk about the how we to the volume organization on the real time notification systems. </s><s> So from this plot, we learn that the excessive notifications is has a significant impact on the disabled rate. </s><s> So that's means we want to achieve some engagement game. </…	consider	this multiobjective organization problem. </s><s> For example, if we want to minimize the the total click given we only want to send fix, given volume of notifications. </s><s> Here X represent the send decision variable and P is the respond prediction model we build in the previous al al already covered this in the previous slides. </s><s> And after solving this this problem give us a solution a…
doc#1	an negative correlation from time point, 92 tier, plus one. </s><s> Speaker1 04:43 V1 set increase the but V2 set decreased of the visa. </s><s> Here you can see this change of time point from this figure. </s><s> Here, V1, small V1, V2 in the V1 set and small V3, V4 is V2 set. </s><s> The tow set of variables have opposite tendencies of value change. </s><s> From 10.1 and 210. 4. </s><s> The sec…	consider	each rule as a vector and then we can calculate confidence region with the Crl and Cr. </s><s> You see the Crl hear is the low bound, Cru is upper bound. </s><s> We consider that those value assigned this region is is greatly deviated from the mean. </s><s> Otherwise, with consider as no significant changes. </s><s> So in this definition for for our negative correlation, we expect that for time p…
doc#1	point from this figure. </s><s> Here, V1, small V1, V2 in the V1 set and small V3, V4 is V2 set. </s><s> The tow set of variables have opposite tendencies of value change. </s><s> From 10.1 and 210. 4. </s><s> The second definition of an negetive collection is based on the division that is, for example, we can consider each rule as a vector and then we can calculate confidence region with the Crl…	consider	that those value assigned this region is is greatly deviated from the mean. </s><s> Otherwise, with consider as no significant changes. </s><s> So in this definition for for our negative correlation, we expect that for time point T i. </s><s> The value of the value of the V1 set variable is larger greater greater than Ceu Cru and the value in V 2 is less than Crl of the visa. </s><s> From the def…
doc#1	can be shared by many users then we can connect the feedback from the users from these users not just only one person. </s><s> The problem is that given a new content at each time step. </s><s> Speaker1 How to select user to promote content? </s><s> Here, obtaining a higher pay off it means to obtain more positive feedback. </s><s> Our work network band is answer this,answer this question in band…	consider	it as a signature decision problem under the multi arm bandit framework. </s><s> First now first I will reduce what's the multi armed bandits. </s><s> Multi armed bandits is from Casello and actually is the machine player compra button for armed to guide and money or sometimes they know some money when a player face North of playoffs and also of bending machines or reach around and the paper shou…
doc#1	luminous bound for regular value the market deals. </s><s> Speaker1 Ok,so we use the sum function here. </s><s> It means we consider only in a select arms, but also the Russian ships between arms felony over select arm which has a maximum index. </s><s> Speaker1 Now we should have exploracion and exploit Tatian should over here. </s><s> In this figure we can see the red bar indicates no expected …	consider	the index B is the maximum potential payoffs for each arm. </s><s> We summarize our algorithm as a net banditsand. </s><s> It continues four part:First, the algorithm over the arms with network topology and Contacts then computer the index for each arm, then you select arm which has the maximum index then it after alalgorithm made the decision. </s><s> It received pay offs from environment. </s><…
doc#1	over all training samples is expected to be as much as possible so moreover are similar to the idea of LMNN the interclass reconstruction radio as is expected to be larger than the intraclass reconstruction rather deal with some margin. </s><s> So the objective function of the reconstruction based metric learning model is formulated as follows. </s><s> So, unlike the conventional metric learning …	consider	the label information of the training samples, But it still has some problems. </s><s> So it is not robust to deal with malicious occlusions and corruptions in the real world data. </s><s> Speaker 1 So give an example, so in the images captured in the real world conditions include large variations in shape and occlusions. </s><s> So for example, the human face is like it is showing in the first a…
doc#1	beginning of this curve. </s><s> And after that this cap CAP method seems to have gotten better results because our method prefer prefers to solve a collusion or corruption data so there is no obvious advantage in this task. </s><s> So Even so, the proposed method also cheap promote like promising results. </s><s> Speaker 1 So to give a brief conclusion, to deal with a large variation in shape an…	consider	the metric learning model as a reconstruction problem and enforce the intercostal reconstruction gratitude to each 2 off each sample to be to to be smaller than the interclass reconstruction rather, by a large margin to improve the robustness of the model, we use the correct P introduced metric. to characterize the these projected reconstruction radio and we drive efficient optimization algorithm…
doc#1	can we detect and forecast events from social media. </s><s> So here we define an event as a larger population behavior. </s><s> Social media can be considered as a real time sensor of large population behavior. </s><s> Therefore, it is possible for us to monitor social media to attract large population human behavior to detect an forecast events. </s><s> If we sense public discussions about ongo…	consider	very concrete example of a real disease hantavirus outbreak detection entreaty last year. </s><s> So these are true raw Twitter texts about hantavirus. </s><s> The first tweet is about people dying from 100 various in the city also known by the local government do not report. </s><s> And the U, Twitter user back for help. </s><s> The second one is the retweet of confirmed infection of honduras. <…
doc#1	steps. </s><s> The first step,we consider had had a genius network to model social media. </s><s> So this is one example is a diagram of a network for Twitter. </s><s> So in this heterogeneous network, each node can be different types such as tune, tweet, location user and link. </s><s> And the relations between nodes can be different types such as tong tong,co occurrence is important as you know…	consider	geographic neighbors and similarly for other nodes you can have different racial relations. </s><s> So this is one example, so we can see different node types such as text and this one is a location, this is a keyword this is hatchtype and link. </s><s> And then for each node, we consider a set of features, which we predefined because we believe there are potentially useful and we assume it is po…
doc#1	<s> And the relations between nodes can be different types such as tong tong,co occurrence is important as you know topic modeling is so, so powerful actually co occurrence is one of the major factors of topic modeling and locational location, we consider geographic neighbors and similarly for other nodes you can have different racial relations. </s><s> So this is one example, so we can see diffe…	consider	a set of features, which we predefined because we believe there are potentially useful and we assume it is possible some features may be noise. </s><s> So I'm going to discuss noise later on. </s><s> Ok. </s><s> Speaker1 And then the question, we're going to answer 2 research questions, so given an heterogeneous network that is composed of nodes attributes relations that could be different types,…
doc#1	considered as a imperial P value. </s><s> So the low P value, which means the less likely the distribution when there's no event can generate the number of tweets as extreme as the current value. </s><s> Ok. </s><s> Speaker1 And after that now each node has multiple attributes and each attribute has multiple P value as one key value so each node we can get multiple key values. </s><s> Now we need…	consider	the problem of multiple hypothesis testing. </s><s> So, which means even there's no any interesting if the number of attributes is very big,we have a high chance to get just happen to get a small value. </s><s> Speaker1 So here we have 2 steps the first step we calculate the minimum P value for each node. </s><s> And then we compare the minimum P value of the current of this node with the histori…
doc#1	now the problem becomes we need to maximize the amount parametric scans static static function over all connected subgraphs and this is on be hard. </s><s> So we propose so basic idea is if you consider here so we have one max which is alpha confidence less than Alpha Max. </s><s> We exchange max here to here consider only distinct P values that they offer Max and then we focus on this sub graph …	consider	we try to find the subset of neighbors in combination with courage set such that the function. </s><s> F can be maximized is a greedy algorithm and we have a property we call linear time property, which means for this sub problem, which means if we only consider sub graph of subset of our neighbors, then we can solve the problem in linear time. </s><s> And we showed that 60 basis based idea, we e…
doc#1	<s> For example, most sports activity need a certain number of participants 24chest and 229 for poker games extra. </s><s> Recapture these character reason pneumatically with in a dive into value for each user event pair. </s><s> Social event value for each user user pair together with lower and upper bound for the carnality of each ranks. </s><s> Once we have the input the goal is to perform an …	consider	the following example, there are 3 users and 2 events as shown above the Internet 20 is listed at the left in decreasing order. </s><s> If we agree deselect assignment, according to the Infinity, we get assignment one which is infeasible if we move into poker games then it becomes official assignment and seem to be a good solution for you and organizers. </s><s> Speaker1 Moreover, having social a…
doc#1	greedy stage we maintain a list of potential users user event assignment ranked by a score representing its impact on final total assignment and make really choices based on the set up yonder and events. </s><s> Note that after the initial equity stages, some user may be left in phantom events or unassign. </s><s> We need to perform post processing for them in a similar greedy manner. </s><s> You…	considering	the other assignment. </s><s> However, to incorporate social affinity, we assign a pair of friends at a time. </s><s> At each round for proposed assignment if both users in a pair of consideration is either available or ready,signs of end of consideration, we check the constraints of events carnality and performer performing accordingly. </s><s> The second one is to consider all the current assig…
doc#1	our property describes the specifics of our user behavior on searching item, including behavior type behavior scenario and behavior time. behavior type single click bookmark Actual Cartoon Pictures. </s><s> Behavior scenario, he knows where that behavior happens such as in search or in reference scenario or in advertising behavior time indicates the time gap between their behavior and current sea…	Considering	the sequential characteristic of our behaviors an e-commerce the output of the behavior embedding is fit into LCM we proposed property gated STM. </s><s> When I behavior property an item features are treated differently. </s><s> Particularly we have our property cannot tell any speciality of the item on the user that reflects the importance of each behavior. </s><s> So we treat it as a very stron…
doc#1	property gated STM. </s><s> When I behavior property an item features are treated differently. </s><s> Particularly we have our property cannot tell any speciality of the item on the user that reflects the importance of each behavior. </s><s> So we treat it as a very strong single. </s><s> Single law in a case of STM's showing their feet. </s><s> The output of the property get STM is analysing se…	consider	each vector. </s><s> As their representation of that hit behavior and represent their sentence by a weighted sum of the vector representation of water behaviors as shown in the equation. </s><s> The attention way makes it possible to perform proper credit assignment to items, according to their importance to current user and query. </s><s> And showing a fake now query Anna user additional input t…
doc#1	query is ve is reevaluated every window and they might produce results in every window. </s><s> So in our paper we, we, we derive we define the number of results in the current and future window as impact and we give details of our how to derive this impact for both BJB query and aggregate query. </s><s> Speaker1 14:20 So the last part of solution is a flexible budget allocation. </s><s> In this …	consider	the budget in the in the current and future windows. </s><s> We allowed to move budget around between windows. </s><s> So let's see up to here, we assume a fixed budget for different windows fixed budget equals 2. </s><s> But, however, since we know some data would stay in my system longer and we also know that some data would expire in future. </s><s> Therefore, it might make sense to save our c…
doc#1	And here we use four these metrics. </s><s> The first one, is discrete metric where we set all the distance to one so actually it's equivalent to selecting randomly so we can cover the previous works. </s><s> They are just a special case of our model and the second one is non metric where we just use evernham. </s><s> And the third one is price metric. </s><s> Here we want to describe describe th…	consider	the active price and set the weight of other attributes to zero. </s><s> And on the contrary, we have rich man metric. </s><s> We want to describe those consumers who are really rich. </s><s> You don't care about care about price just want the best best products. </s><s> So here we use the elnum but we disregard the attribute price. </s><s> Speaker 1 11:28 Firstly, we examined the accuracy of our…
doc#1	analogy to the biological phenomenon called Multi neuron spiking activity. </s><s> So when a external stimulus comes a neuron will responded to that by generating spike like signal and weather neuron generates the such type of signal depends on 3 factors first of all the intensity of the stimulus. </s><s> Second of all er the it's spiking history in the in the near past and the third is the spiki…	consider	the generation of ratings at each star level. </s><s> Separately, from 1 star to 5 star right? </s><s> And the generation of next star next rating at level K given level K will be controlled by 3 factors first of all the true quality of the product second of all its rating history at level K and the third is the rating history at other levels. </s><s> So putting everything into a mathematical for…
doc#1	, er it can be er point wise or pair wise, we did, we don't we don't care, too much about the ranking loss. </s><s> You can er well people er choose different rankings loss for their different applications er but for this relation loss we use a weighted pointwise. </s><s> Firm. </s><s> And we use a waiting parameter Alpha to balance these 2 laws er well for the weighted point wise loss, it has po…	consider	the positive documents. </s><s> But the concepts it is not differentiable. </s><s> As er which means if you use tensorflow or pytorch you have to stop the gradient here you can now learn it directly from the dataset otherwise you got over zero, which is a trivial solution and because if you're learning the the when when the wait to be O0 the losses there as well. speaker 1 Uh so we have to so whi…
doc#1	er convolutional neural networks CNN. </s><s> And the input is the patient visit and they use convolutional linear and max pooling techniques to get the vector representation of a patient and then use softmax to do the classification. speaker 1 And the second category is using recurrent neural networks and the as we know er the input visits are time ordered so RNN can learn a vector representatio…	consider	the process of doctor diagnosis, while pa while patient visits the doctor, the doctor will ask the current symptom of the patient and and then revealed historical er each historical medical records. </s><s> And finally, according to the doctors experience of medical knowledge to er to make a prediction whether patient has some disease. </s><s> So here medical knowledge is very important, but it's…
doc#1	give the details how we design, the constraint feature categories and the features. </s><s> This is the model, the left part is the risk prediction model. </s><s> We can use CNN or RNN as the predict model actually we can use an existing model as the risk addition model, speaker 1 so this is a general framework and the right part is the constraint feature space. </s><s> Here er is obtained by the…	consider	the race the age because some disease may related be the race and also the age and we also consider the underlying disease. </s><s> For example, for the heart failure disease the underlying diseases can can contains er diabetes, overweight and hig blood high high blood pressure and all we also consider the disease duration. </s><s> And er I gene. </s><s> And also the genetics and family histories…
doc#1	the left part is the risk prediction model. </s><s> We can use CNN or RNN as the predict model actually we can use an existing model as the risk addition model, speaker 1 so this is a general framework and the right part is the constraint feature space. </s><s> Here er is obtained by the rules. </s><s> Here, I will introduce how to design constraint features. </s><s> We consider several categorie…	consider	the underlying disease. </s><s> For example, for the heart failure disease the underlying diseases can can contains er diabetes, overweight and hig blood high high blood pressure and all we also consider the disease duration. </s><s> And er I gene. </s><s> And also the genetics and family histories. speaker 1 Here is an example to show how to design the constraint features about the underlying di…
doc#1	so this is a general framework and the right part is the constraint feature space. </s><s> Here er is obtained by the rules. </s><s> Here, I will introduce how to design constraint features. </s><s> We consider several categories, such as patient characteristics. </s><s> We consider the race the age because some disease may related be the race and also the age and we also consider the underlying …	consider	the disease duration. </s><s> And er I gene. </s><s> And also the genetics and family histories. speaker 1 Here is an example to show how to design the constraint features about the underlying disease and durations. er in this in this example, we want to predict whether the patient will suffer heart heart failure disease. </s><s> And we can consider the high blood pressure, which is represented c…
doc#1	and we also consider the underlying disease. </s><s> For example, for the heart failure disease the underlying diseases can can contains er diabetes, overweight and hig blood high high blood pressure and all we also consider the disease duration. </s><s> And er I gene. </s><s> And also the genetics and family histories. speaker 1 Here is an example to show how to design the constraint features ab…	consider	the high blood pressure, which is represented code 401.9 and also the overweight and alcohol use. </s><s> We will calculate the frequency and duration in months. speaker 1 Actually, there is an easy way to understand the proposed the framework. </s><s> The left part is deeply deep learning model and right part we can see the features extracted by expert. </s><s> We will combine them to improve th…
doc#1	but in this case, the paramedical merges is actually. speaker 2 Do you do you have a question? speaker 3 Yes. </s><s> So I'm sorry my question is If the perimeter classy analogies is not right and you put into your model will in the in the such a case well how do er you in er trust your result? </s><s> Because that would be misguide. speaker 2 Ok. </s><s> Do you have an answer? speaker 1 Yeah, he…	consider	the underlying disease, we consider the frequency and duration. </s><s> So you when when you make the prediction you should consider all of these features. speaker 4 So I actually pretty much the same question so one doctor once told me that half of what we know in our field is wrong. </s><s> We just don't know which half. </s><s> So er when when let's see when you have let's see some really evid…
doc#1	paramedical merges is actually. speaker 2 Do you do you have a question? speaker 3 Yes. </s><s> So I'm sorry my question is If the perimeter classy analogies is not right and you put into your model will in the in the such a case well how do er you in er trust your result? </s><s> Because that would be misguide. speaker 2 Ok. </s><s> Do you have an answer? speaker 1 Yeah, here, you can see that t…	consider	the frequency and duration. </s><s> So you when when you make the prediction you should consider all of these features. speaker 4 So I actually pretty much the same question so one doctor once told me that half of what we know in our field is wrong. </s><s> We just don't know which half. </s><s> So er when when let's see when you have let's see some really evidence, which is contradicting er the …
doc#1	know which half. </s><s> So er when when let's see when you have let's see some really evidence, which is contradicting er the prior medical knowledge. </s><s> So to speak are there techniques able to kind of handle that or would you kind of live with those constraints of prior knowledge and kind of run into an issue. speaker 1 Hi. </s><s> Sorry. speaker 4 I mean, if you have let's say real obser…	consider	that yeah. speaker 2 Question yeah so but by the way so how do you define? </s><s> What is prior medical? speaker 1 Because for each er disease they have the risk factors. </s><s> They are publix on the why. speaker 2 yeah So you mean prior medical knowledge in the way you use the term is medical knowledge about the population at about about several not about the patient. </s><s> Right? speaker 1…
doc#1	er like resonate network and extract the question reputation by by GRU model refuse refuse the two modalities by the MLB mo modular and map the context er vector to attention weights of different image regions. speaker1 The value of er the value of attention weights represents the semantic relevance between the corresponding image region and the input question. </s><s> The context are aware visua…	considering	the important question and image with semantic attention and obtaion semantical representation of these facts. </s><s> Similarly, after obtaining the reputation of a key factor er candidates. </s><s> We merge visual and semantic modalities by MLB and mapper mapper the context vector vector to attention weights over different kind of facts. speaker1 And the final attended the vector factor reputat…
doc#1	is however, very, very expensive. </s><s> Therefore, active learning is proposed. </s><s> There are common procedure common procedure of offer active learning learning can be divided into 3 parts, including the label prediction based on current resume supervisor classify and will measure estimation based on querystring criteria. </s><s> And the query Lebanon by experts and we can say the same is …	consider	the graph based classify which first constructor an adjacency graph. </s><s> Overall instance and then conduct label propagation for label instances to our label ones. </s><s> As this classifieds can be well explained and analytically solved. </s><s> This classifier has been widely used, however to obtain the optimal solution. </s><s> This classifier face are cubic term costs two in the label pro…
doc#1	first focus on the semi-supervised classified. </s><s> When to learns from both labeled and unlabeled data consider the graph based classify which first constructor an adjacency graph. </s><s> Overall instance and then conduct label propagation for label instances to our label ones. </s><s> As this classifieds can be well explained and analytically solved. </s><s> This classifier has been widely …	consider	the task of query selection criteria in this area is expected error rate without showing is the most popular criteria. </s><s> But you know Twitter as AER, AER can make a trade off on every direction achieved by either leveling and underage or tuning decision boundaries. </s><s> AER, their forecasts like high quality queries. </s><s> However, in AER to estimate the error reduction of each other f…
doc#1	1 Meanwhile, we introduce the average estimated error as the hyperparameter to wait 2 terms, which can lead to adaptive tradeoff between 2 terms with the error disk rising. </s><s> Then, according to this formulation the following key points need to be considered including the construction of candidate set and then your blood points of each candidate. </s><s> And the accept expected impact overal…	consider	the candidate set now paper when we we introduced to build the candidate set by hierarchical expansion. </s><s> Specifically, we first initialize the candidates with all the crosses the anchors. </s><s> And then once er once current arrancar is selected and labeled it's connected final achors is added into the condensate. </s><s> Anyway passing to nearby the points of each candidate corresponding…
doc#1	sample. </s><s> We have exactly 4 and for weekly some surprising natural learning they only have the contact between samples. </s><s> Single continent isn't constrained and we know the full contacts between republicanism barely winning a subsequent magical learning with only partial count of contacts will only have a partial signal or decent constraint about samples. </s><s> So this is also the s…	consider	the weak correlations among different features. </s><s> You got some distinct metallic spasm rather keep the independent censoring so we pursued part metric part magic. </s><s> And previous work only works apply very complicated very expensive on positions at some definite programming and complicated combat program. </s><s> Speaker 1 05:20 So they all papers. </s><s> Where did art is hard it's ha…
doc#1	around one thousand of a few 100 extra training parameters here and our experiments are conducted in many different settings. </s><s> For example, we use different output layers. </s><s> We perform our experiments on different datasets and we choose to use pre training or not in this task. </s><s> Speaker 1 15:05 So here is experimental results. </s><s> Here we can see in all settings our eyes ar…	considering	the fact that we did not modify them.Network architecture and we only introduce a few 100 extra training parameters. </s><s> We can see that the improvement is significant through this simple method. </s><s> Speaker 1 15:50 And the 2 convinced that to make our proposed methods more convincing. </s><s> We visualize the smoothing effect here, so this is this technique comes from nips 2016 paper nam…
doc#1	other hand, we given stable instance, then our algorithm may possibly give false alarms. </s><s> Speaker 1 So for the previous part of my talk. </s><s> I'm quite vague about the definition of stablility about instability, so let's now try to define that more formally, so in order to do that., we first need a model of misestimation of our activation probabilities, so recall that under the same moo…	consider	that PUV at the point in the interval between the red one. </s><s> Now, besides that, we assume that associate with each other, there's also uncertainty interval that contains your estimation PUV. </s><s> If you present your confidence in our miseastimation and the activation probability PUV prime could possibly lead anywhere within this uncertainty interval and that's our model of misestimation.…
doc#1	as follows. </s><s> Without that instance, which is now a combination of the estimation of activation probability of all edges and also the social and certain intervals, we said this instance is stable if the difference in influence. </s><s> It's more for all legal ground truth activation probability PUV prime and for all possible sets of that K. Speaker 1 So indeed this definition directly leads…	consider	the worst case and try to maximize the difference influence under estimated set of parameters and answer the ground truth parameters. </s><s> First, the result if the if the answer of this optimization problem is small, then we can guarantee the instance at hand should be stable, because here by this joint optimization, we're considering about the worst case scenario. </s><s> So in order to solve…
doc#1	<s> It directly calls into question the practicability of the algorithm approach of influence maximization. </s><s> So in order to tackle with this problem, in this paper, we propose algorithm that can diagnose this kind of visibility efficiently. </s><s> And by thought experiment on both attican real social network, we found that you only 10% relative error in your estimation of the activation p…	considering	that 20% relative error is quite common in the social network data for us to take away message, you should be really careful when you try and apply algorithm influence maximization for real world problems. </s><s> Speaker 1 Also, all the technique in this talk can be generalized to other diffusion models. </s><s> For example, the linear threshold model and the more general treatment model. </s><s…
doc#1	independent with way an index ground A wise independent with A but in practice somehow the data selection bias could make... why become highly correlated with way. </s><s> That means the dependence between Y and we could make the make the traditional predict model learn some noise feature as an important predictor. </s><s> The environment shift issue means the joint distribution between X&Y diffe…	considering	that the Y is not independent with way done the environment shift can be represented as the correlation between way and why a totally difference between the training and testing. </s><s> Speaker 1 Therefore, because of this to make it easier to rethink our predictive model would not be stable, so in this work, we focused to focus on addressing this table prediction problem that is giving a one gi…
doc#1	, STMP Model, last item Transcript: Speaker 1 So, hello everyone, I am Yifu Zeng, an undergraduate student from the University of Electric Science and Technology of China. </s><s> First of all, I would like to express our thanks to the referral to the constructive comments. </s><s> And to the conference committed for giving us the opportunity to friends or work here. </s><s> We print an attention…	consider	the user effects. </s><s> Of the users' current actions on their networks, will also argue that a long-term memory model may be insufficient when modeling on sessions that they only contain user interest drift and unintended, unintended clicks. </s><s> To address this problem or propose a short term attention memory priority model. </s><s> So the prediction is briefly organizing 3 parts being the…
doc#1	which is also part of the memory. </s><s> Speaker 1 We send the 2 introductions to MLP for feature objection, then outputs are fed into a training the composition and softmax layer is used to predict the probability of the event that each candidate item is going to appear on the left click in this session. </s><s> We first introduce a HTML model as a live model to confirm our intuition are stored…	considers	the conversations interests, which may not, which may divert focus of recommended unintended clicks. </s><s> In addition, the current interest representation made by HTML may not be sufficient enough to capture the inflated user interest drift. </s><s> In order to address the above issues, the STMP model extends the previously mentioned XTMO by adding the general interest representation and the l…
doc#1	experimental results vary in length. </s><s> Of the sessions in stampin other methods are shown in figure one with lots of short term interest priority based models are significantly higher than those without the last click. </s><s> The reason is that with current, interest captured in the last week that we commend converter model user interests in the lift chemical combination. </s><s> Based on …	consider	this is called non didn't consider the short-term user interests expressed assembly. </s><s> So, so all in all felony to sum up or propose a short-term attention memory priority model called stamp. </s><s> Too important findings can be made from the study, the lift move our user is highly affected by the last conversation prefix. </s><s> By the last clinical decision and our model can effectively…
doc#1	the sessions in stampin other methods are shown in figure one with lots of short term interest priority based models are significantly higher than those without the last click. </s><s> The reason is that with current, interest captured in the last week that we commend converter model user interests in the lift chemical combination. </s><s> Based on Figure 2 in contrast to stamp the performance of…	consider	the short-term user interests expressed assembly. </s><s> So, so all in all felony to sum up or propose a short-term attention memory priority model called stamp. </s><s> Too important findings can be made from the study, the lift move our user is highly affected by the last conversation prefix. </s><s> By the last clinical decision and our model can effectively utilize such information through t…
doc#1	to the fraction of the total query execution time and the window sliding size. </s><s> If this fraction number is smaller than the threshold ways keep the backward if if it is larger than the threshold way switch to the forwards so the idea is always the idea is always to adjust the query execution plan as soon as possible so so here we can see the 4 consecutive windows, they apply different stra…	consider	that the system throughput and query latency as the 2 most important factor in our micro benchmark and here we take a data, which we design like queries and we take the data set from H&r data set from data set from our project, we evaluated our system in Amazon Web service with a cluster of nodes and 3 News for the data flow management at 6 nodes for spark cluster. </s><s> And here we can see the…
doc#1	single single place. </s><s> Assuming that you can of course, you can so my opinion is OK to approximate like this. </s><s> Ok, but you know you show I think this was what was a problem, I guess. speaker1 OK OK. </s><s> Thank you. speaker4 And regarding the query rewriter to SQL, yeah, you have to use the general API, right? speaker1 Yeah, general. speaker4 For getting the translation between the…	consider	that between 2 sequence Windows that could be latency and if the data, which in which comes. </s><s> And the throughput on the Internet is overhead, then consider that the decision maker it's true or false? speaker1 Yeah, I mean that yeah, we'll see. </s><s> Yes, maybe a problem. </s><s> I mean, but. speaker4 This could be that you miss, some data, which are coming. </s><s> On the latency when th…
doc#1	I think this was what was a problem, I guess. speaker1 OK OK. </s><s> Thank you. speaker4 And regarding the query rewriter to SQL, yeah, you have to use the general API, right? speaker1 Yeah, general. speaker4 For getting the translation between the algebra and SQL syntax, yeah, yeah. </s><s> And since you use windows here, did you consider that between 2 sequence Windows that could be latency an…	consider	that the decision maker it's true or false? speaker1 Yeah, I mean that yeah, we'll see. </s><s> Yes, maybe a problem. </s><s> I mean, but. speaker4 This could be that you miss, some data, which are coming. </s><s> On the latency when they are between 2 Windows. speaker1 I yeah is possible. speaker4 Here, yeah, and another question. </s><s> How big was the datasets, which you have to hold how big …
doc#1	, conservative answers, test answers, partial answers, Untrustworthy answer, correct answer, best answer, wrong answer, parts answer factor, data site Transcript: Speaker 1 Hello everyone. </s><s> My name is Fenglong Ma, from SUNY Buffalo. </s><s> And today I will present our work textruth: an unsupervised approach to discover trustworthy information from multi-sourced text data. </s><s> The auth…	consider	a question, what is the height of Mount Everest. </s><s> We can put this question on the Google and Google can return some web pages and we can found some answers, but week, please see the the answers. </s><s> We can find different web websites may return different answers. </s><s> Speaker 1 So what is the true answer? </s><s> What is the true height of Mountain Everest? </s><s> And there are som…
doc#1	from the answer, the 2 answers. </s><s> We can see the answer provided by defaults user is more complete, but we can, we cannot see. </s><s> The first user gave a wrong answer because it is partially correct. </s><s> And we also have some other observations, the first one is the answers are multifactorial and the diversity of word uses we can see the example the tired and fatigue, they have the s…	consider	the diversity of what uses. </s><s> So we in this paper we want do choose this discovery task from a new perspective, that we want to utilize semantic clusters for trustworthiness analysis. </s><s> Before I formulate define our problem, I first introduced 2 terminologies. </s><s> The first one, is answer key words, answer key words are content words or phrases extracted from answers. </s><s> In t…
doc#1	to one to estimate those we want to ask basically estimate these values and then we apply the stock market or analogy. </s><s> Why I want to do this because there are set of well developed theories to estimate such kind of parameters or such kind of variables. </s><s> Speaker 1 So, in stock market analogy, the trends for the terms in biomedical publication can be visualized using charge that high…	consider	we consider math as one for all terms, namely the currencies of all terms are equally important and we consider position as the frequency of a mesh term in our publications for this specific year team, you will see will see the definition of match terms later on, which is all the terms in PubMed data set. </s><s> Speaker 1 So once we have this the stock market analogy where able to apply a whole …
doc#1	<s> So since our paper discuss about The Walking Behaviors of the Politicians, so let me first introduce the background. </s><s> So United States Congress is bicameral legislature of the United States of the United States government does consist of 2 houses. </s><s> First one is called the United States House of Representatives, which is commonly referred to as the host. </s><s> Another one is ca…	considered	to be conservative. </s><s> Well, Democrat is considered to be liberal. </s><s> So a federal legislation, which is also called appeal, needs to be passed by the House and Senate to become allow. </s><s> Speaker 1 So here in our work, we started walking behaviors of the politicians in the Congress and we tried to discover their party affiliation or more specifically, there are 2 points, so the ide…
doc#1	of the Politicians, so let me first introduce the background. </s><s> So United States Congress is bicameral legislature of the United States of the United States government does consist of 2 houses. </s><s> First one is called the United States House of Representatives, which is commonly referred to as the host. </s><s> Another one is called the Senate. </s><s> So the politicians in these 2 hous…	considered	to be liberal. </s><s> So a federal legislation, which is also called appeal, needs to be passed by the House and Senate to become allow. </s><s> Speaker 1 So here in our work, we started walking behaviors of the politicians in the Congress and we tried to discover their party affiliation or more specifically, there are 2 points, so the ideal point is the terminology in political science. </s><s>…
doc#1	the third we want to extract the formula in such as latex form from this image. </s><s> Speaker 1 There are some related research before, such as optical optical character recognition and scene text recognition. </s><s> I think both of us all of us are familiar with these. </s><s> They they they incorporate some rule-based methods or feature-based methods to to finish this task. </s><s> Speaker 1…	considering	the structural images. </s><s> We will describe this later. </s><s> So what is actually a structural image? </s><s> Let's see the difference between these 2 kinds of images. </s><s> First is natural image or printed documents. </s><s> As we can see in these images. </s><s> Tests are actually puts in a very simple manner just from left to right or from up to down. </s><s> And in the in the below, …
doc#1	the other task. </s><s> So to summarize index work we investigated the knowledge transfer between between item recommendations and the knowledge graph completion via co-factorization model. </s><s> And we showed that incorporating the incompleteness of knowledge graph can improve the item recommendation performance and the knowledge from the item recommendations also can be transferred to the kno…	consider	the domain specific knowledge graph as the directly connected predic predicate and object about the items while you can apply some fine grained way to extract the subgraph of a domain specific knowledge graph from DB Padia to improve the domain specific knowledge graph for knowledge graph completion task. </s><s> And secondly the modeling strategy for the relationship between the 2 items item rep…
doc#1	we propose a 2 layer scoring model. </s><s> So we try to develop a keyword classifier. </s><s> This keyword classifier can determine the weather. </s><s> This keywords is useful or useless. </s><s> If it's equal to zero then means that this is a useless keyword. </s><s> And if it's a greater than zero that means like important keywords of different importance level. </s><s> Speaker1 So we will tr…	consider	its contribution based on its occurrence in the document. </s><s> But this also bring another 2 questions so first we need a keyword classifier. </s><s> But we don't have keyword labels and second you also need to characterize the dependence of this kind of component over our decoupled features. </s><s> Speaker1 So to realize this we propose a graphical model to achieve the goal. </s><s> The idea…
doc#1	using multiple eigenvectors that that is how many argument we need to use. </s><s> Speaker1 So we can see that the first so the performance algorithm. </s><s> You're very stable almost like with the range in 5 between maybe 15, so it's very stable, so this show their algorithm not very sensitive 2 parameter. </s><s> Speaker1 So when the nearest neighbor, the p increase maybe algorithm would decre…	consider	that like complete graph. </s><s> The local structure is not well captured, so for the second parameter, so number eigenvector here we can see that the the peak out like the performance. </s><s> MCFS like giving the best performance around the number of cluster this again confirm our like all confirm like previous results say that we need to using the like C&K cluster and K eigenvector to discrim…
doc#1	we have a bunch of examples on each example has a class label. </s><s> Later on people realize for some data set the label could be very expensive to get so they started to consider semi supervised learning. </s><s> Well, we only have small amount of labeled examples while most examples unlabeled. </s><s> So right now the question is what if no label information is available at all, but we still …	consider	a new scenario, which is we called unsupervised transfer classification. </s><s> The setup is we have a collection of training examples and their assignments to a set of classes, which we called auxiliary classes but the goal is to try to build a classification model for the target class. </s><s> There is no labeling labeled training examples for the target class but we do assume some additional …
doc#1	one to CK. </s><s> But the goal is to try to build a classification model on a target task. </s><s> Speaker1 Ct that does not belong to this auxiliary classes. </s><s> Ok, but we do assume some additional information such as the prior probability for the glass. </s><s> The conditional probability for the target class given auxiliary classes. </s><s> And, which we call this information as to custo…	consider	to use maximum entropy model to build the classification model. </s><s> The reason is that we know that the maximum entropy model essentially use the sufficient statistics to compete to build the classification model. </s><s> So if we have a way to estimate the sufficient statistics. </s><s> Even without knowing the exact label for each individual example, we can still build the classification mo…
doc#1	data. </s><s> So we need a way to estimate these features Therapeutics. </s><s> So there is no reason for us to continue to use this equality constraints. </s><s> So we generally first generalize this equality constraint into inequality constraints. </s><s> So here are this Epsilon variables captures the difference between these 2 features statistics. </s><s> And using this inequality constraints…	consider	to use this generalized maximum entropy model for the supervisor transfer classification problem. </s><s> But the question right now is we cannot compute this feature statistics directly from the data because we do not know the label information for the target class on the training examples. </s><s> So the main contribution of the base of this paper is to present a robust approach to estimate thi…
doc#1	now is we cannot compute this feature statistics directly from the data because we do not know the label information for the target class on the training examples. </s><s> So the main contribution of the base of this paper is to present a robust approach to estimate this feature statistics. </s><s> Ok, I'm the way also verify the proposed approach by bells in theoretically and empirically. </s><s…	consider	the XYt is random variables. </s><s> Ok and this joint expectation can be further written into the prior probability prior probability for the target class times this conditional probability. </s><s> So if we have a way to estimate this conditional probability and we can use this estimation as approximation for this condition. </s><s> Speaker1 Ok so next how to estimate this. </s><s> The conditio…
doc#1	the cameras and between the unsupervised transfer classification with supervised classification by increasing the number of labeled examples and again we see that the number, although not a large of previous but is also significant. </s><s> So conclusions we consider new problem, which is unsupervised transfer classification. </s><s> Speaker1 We present our strategic framework for unsupervised tr…	consider	to relax the independence assumption and also we consider to get a better estimation for the feature statistics for the target class. </s><s> Thanks. </s><s> Speaker2 So this is not so much a question as an observation. </s><s> Another term for this problem is deep learning. </s><s> Just point you to some people primarily in your network community on Lacune. </s><s> For example, and others as wel…
doc#1	with supervised classification by increasing the number of labeled examples and again we see that the number, although not a large of previous but is also significant. </s><s> So conclusions we consider new problem, which is unsupervised transfer classification. </s><s> Speaker1 We present our strategic framework for unsupervised transfer classification based on generalized maximum entropy model …	consider	to get a better estimation for the feature statistics for the target class. </s><s> Thanks. </s><s> Speaker2 So this is not so much a question as an observation. </s><s> Another term for this problem is deep learning. </s><s> Just point you to some people primarily in your network community on Lacune. </s><s> For example, and others as well as some people in computer vision. </s><s> We're trying …
doc#1	of table, learning mainly compare our proposed model with regression methods, that is Lasso Regression. </s><s> Speaker 1 Gradient boosting my, my, model and multilayer perception network. </s><s> They are the regression models and their ranking models, including landmark and recognized but there, these models don't have any transferring, transfer component. </s><s> They through, they just traini…	consider	the road interaction between road neighbors. </s><s> Through 3 cities' experiments from Beijing to Ningbo, Shanghai to Ningbo and Shanghai to Beijing. </s><s> At pro side our proposed model can achieve uh, significantly by their performance to invite, to valuate Speaker 1 the effectiveness of each component. </s><s> We also carry out some aggregation, aberration experiments. </s><s> But for a tim…
doc#1	previous vehicle in previous work we can divided into 2 sections, including single track music and multi track music. </s><s> In single track magic generation and N-gram markov and unity selection methods values the tool for sequence generation besides more and more. </s><s> Different people different natural networks, so we applied in music generation such as. </s><s> Speaker1 Such as a very and…	consider	the harmony between different tracks. </s><s> So, in our in our core focus on generating pop music for singing. </s><s> Speaker1 What is a music for singing? </s><s> Means are equal out very quickly generate a melody and and we will size voice to sing to sing a song with lyrics. 7 musics it is it is not suitable for singing because it's welcome is not suitable for singing and so in conclusion are…
doc#1	of concepts will be tricky, so you have some thoughts about how you plan to do this in the future or. </s><s> Speaker 1 Maybe all we, we just treat the wiki Db Pedia as the half and we will map our Chinese laborers to the DB Pedia so if we get the connection between all the datasets. </s><s> You will receive all the set with the equivalent regulations right. </s><s> Speaker 2 Ok. </s><s> Thank yo…	considered	the reusing the extraction framework provided by DB pedia? </s><s> To reuse it for your purpose? </s><s> Speaker 1 Yeah, I have tried and we will release for further improved version and the we do the same things as just as a DB Pedia to extract information from Chinese version Wikipedia. </s><s> And then we also will use the framework in the future to extract more high quality info Info box prop…
doc#1	paid back. </s><s> That means they emphasize being paid back equally. </s><s> Or in other words, they are emphasizing the equity rules. </s><s> An equity is the underlying rules for instrumental tie, if you remember. </s><s> So emphasize equity rule may contact their intention of establishing an expressive tie. </s><s> So that's. </s><s> That's that. </s><s> And that is probably the first reason …	considered	to be unethical. </s><s> So it hurts someone's moral face. </s><s> And in contrast, if someone is help others without being asked or say offering help, eh, by just observation, in Chinese, we say chayanguanse. </s><s> In in in Japanese, so if people are helping people have helping others. </s><s> From the observation it may raise, it's first consider to be polite. </s><s> And in it may raise one'…
doc#1	that they avoid to mentioning anything about reciprocity in their poem use or context. </s><s> And the second reason is in east Asian context, requiring for being rewarded when helping people is considered to be unethical. </s><s> So it hurts someone's moral face. </s><s> And in contrast, if someone is help others without being asked or say offering help, eh, by just observation, in Chinese, we s…	consider	to be polite. </s><s> And in it may raise one's profile and promote one's moral face. </s><s> And promoting moral face is very important in terms of facilitating psychological cooperation. </s><s> Speaker 6 And this corresponding to the cooperation we observed in the pandemic that the 3 countries helped each other. </s><s> And if we take a step back to look at how they practice renqing in these 3…
doc#1	you like to answer the last question and also give us the closing remark? </s><s> Speaker 2 Okay. </s><s> Thank you very much, everyone. </s><s> So the question was from Weiduan, I believe, about English. </s><s> What can we do to overcome English global dominance and English centric communication? </s><s> This is a broad question and one that is maybe impossible to answer in the time that we hav…	consider	the anglo-saxon countries and now actually animates from many different state actors in particular. </s><s> And the advanced research was published on language on the move has actually shown quite nicely that even the project of teaching Chinese as a second language can implicitly support global English dominance. </s><s> Speaker 2 And so, in a sense, this comes back to something that Professor A…
doc#1	letter. </s><s> However, to the modern reader from a semiotic-pragmatic perspective, this celebrated letter has more to notice. </s><s> Now, Johnson made a series of balances in his letter, that is, the balances between civility and uncivility, politeness and non-politeness and non-politeness and impoliteness, the private and the public, the poetic and the prosaic, above all, between the everyday…	consider	the larger context in which it was delivered. </s><s> Speaker2 Chesterfield wished his 2 papers of recommendation to produce a public effect that is favorable in his own interests. </s><s> Now, being the patron of a great intellectual work is an honor that he intended to claim. </s><s> Now this itself is an FTA since he had not asked for Johnson's permission before publishing the 2 papers of reco…
doc#1	the subordinate clause. </s><s> The choice of the passive structure here is stylistically meaningful since it puts the door of the action in the by-phrase in a less important position. </s><s> The second sentence also puts "from the great" at the end of a parenthetical participial phrase in the subclause. </s><s> These are instances that very delicately belittle the Lord in spite of the honorific…	consider	the asymmetrical power relationship between Johnson and Chesterfield, the observation of the Text maxim is more important. </s><s> Chesterfield was more privileged and resourceful, while Johnson was the privileged and less resourceful. </s><s> Chesterfield had maximized the benefit to Johnson by 2 recommendations, but Johnson was maximizing the cost to Chesterfield in his letter. </s><s> While Ch…
doc#1	of a literary text than a practical text. </s><s> While the rejected Chesterfield's kindness and favor, it nullified his hopes of claiming a patronage, which is not totally or necessarily fabricated or fantasized, and won the sympathy and moral support from the public, it has literary values as a piece of epistolary prose. </s><s> Although Johnson does not seem to be directly attacking Chesterfie…	Considering	the difference of their social status, Chesterfield might gain more socially by claiming to be Johnson's patron and therefore suffer more by being rejected in public. </s><s> Now, if it is true that Chesterfield had kept Johnson out of his door, it is also true that Johnson was driving Chesterfield out of his own intellectual portal. </s><s> Now this was a retaliation. </s><s> There is some room …
doc#1	to each other, because corpus linguistics um provides the kind of language data that cognitive linguistics needs to support their theories, while current linguistics offers a theoretical guidance for corpus linguistic analysis. </s><s> So the shared tennis between cognitive linguistics and corporate linguistics. </s><s> Plus cognitive linguistics believe that language uses that motivate, enhance,…	consider	to be the main differences between traditional language teaching and CGL-inspired/CPL inform the teaching. </s><s> Okay, the main characteristics of traditional kitchen is deductive. </s><s> And folks, there's a lot of teacher explanation and students relying heavily on memory, the language usage rules Learned. </s><s> And um also this is because we consider language is arbitrary, so that not muc…
doc#1	of analysis of language to discover its usage rules. </s><s> And explore how as explore the motivations behind these uncovered usage patterns. speaker 2 That which makes language learning and teaching interesting. </s><s> Ampel research has shown that such an approach,or it can make language more engaging and more effective. </s><s> Here you have a lot of studies. speaker 2 Now let's turn to some…	considered	important, but difficult to teach and learn, including collocations, count versus non count, nouns, singular verse plural nouns. </s><s> You can see some of the points are sort of basic, but some, um like use propositions, other difficult to explain um usage and but synonyms and other closely related words. </s><s> These are probably for more advanced students. </s><s> And register-appropriate us…
doc#1	contemporary magnetism. </s><s> One Ben wood, corpse of contemporary. </s><s> And magnets. </s><s> Unless otherwise noted otherwise. </s><s> Okay, let's first talk about collocations. </s><s> Um collocation are very important because usually um um whether you have a good command of the locations. </s><s> Is that parameter is an indicator of your language ability. </s><s> Because if you use like, …	considered	arbitrary. </s><s> So that's why people's teachers often tell the students. </s><s> Or why, oh, for example, why do we, in English, you say take medicine, but the Chinese we say eat medicine. </s><s> Why? </s><s> No reason, just memorize it. </s><s> Yet collocations are generally motivated. </s><s> Okay, they're motivated. speaker 2 According to my research, including even those listed below, whi…
doc#1	cell phone. </s><s> Only the whole piece is a cell phone. </s><s> Cell um cell phone. speaker 2 So why? </s><s> Because bread is substance, a phone is an object. </s><s> So from the concrete linguistic perspective. </s><s> And count noun is an object. </s><s> A noncount is substance. </s><s> Such as water, oil, air. </s><s> These are all substances. speaker 2 Okay? </s><s> So that's why they are …	consider	the count noun or noncount noun. </s><s> For example, sand and rice. </s><s> Well, no salt. </s><s> These these substances even they have like particles. </s><s> They are too small to count. </s><s> But for example, peanuts, apples, you know even apple, you broke it up. </s><s> You can still say pickup piece says apple. </s><s> But apple's account. </s><s> Because they're accountable really. </s>…
doc#1	it. </s><s> If you say it, people say, what it. </s><s> Okay, what does it refer to. </s><s> You must have mentioned it, so it's old information. </s><s> So that's why it's old information. </s><s> We cannot turn um um on it or turning it, because it is older for me, it should be put before in. speaker 2 Okay, em so there are many um other ways to explain and that juices are generally motive, eve…	considered	that obviously actually, they're motivated. </s><s> Now, I'm going to show you a few examples of using Cobra to teach synonyms. </s><s> Um let's look at this example. </s><s> What's the difference between high and tall? </s><s> Okay, what's the difference between high and tall? </s><s> So I searched the typical nouns um modified by high versus those modified by tall. </s><s> Here you can see the …
