# Supplementary material for: Bridging corpus diagnostics and EAP pedagogy: A corpus-driven study on lexical hedges in Chinese scholars’ spoken academic English
Source: PLoS One. 2026 Jul 6;21(7):e0353106. doi: 10.1371/journal.pone.0353106 (PMC13336206; doi:10.1371/journal.pone.0353106)
Supplement: S1 File — A compressed file containing the complete dataset and analysis details underlying the study, organized into two folders: (i) CASEC — all lists and concordances of hedges in CASEC; (ii) MICASE — all lists and concordances of hedges in MICASE. All file names, folder names, and metadata have been prepared in English in accordance with PLOS ONE policy. (ZIP) [file pone.0353106.s001.zip › CASEC_evaluate.xlsx]

## Sheet: README
S1 DATA SET — ENGLISH-LANGUAGE VERSION
Manuscript: Bridging Corpus Diagnostics and EAP Pedagogy: A Corpus-Driven
Study on Lexical Hedges in Chinese Scholars' Spoken Academic English
(PLOS ONE, PONE-D-26-12996, revised April 2026).
This file is a cleaned, English-language version of the original CASEC/MICASE
concordance export. Two transformations were applied:
(1) Automatic-transcription metadata produced by Whisper large-v3 was
translated mechanically: the CJK string for 'speaker' was mapped to
'Speaker N'; the string for 'unknown speaker' was mapped to 'Unknown';
the string for 'transcript' was mapped to 'Transcript'; the string
for 'keyword' was mapped to 'Keyword'; date and time markers were
normalised (year/month/day, AM/PM, h/min/s); CJK enumeration and
full-width punctuation (commas, periods, brackets, quotation marks)
were mapped to ASCII equivalents.
(2) Any residual CJK characters after Stage 1 represent genuine
code-switches by the original speakers (proper names, cultural terms,
brief Mandarin quotations within otherwise English presentations).
These have been romanised to Hanyu Pinyin (with tone marks) and
wrapped as [Mandarin: pinyin]. The original CJK-containing files
are available from the corresponding author on request.
No English-language content, hedge node (Kwic / Hit string), or quantitative
value has been altered. Minor whitespace normalisation (collapse of
duplicated spaces to single spaces) has been applied throughout for
readability; this does not affect any analysis reported in the manuscript.
Columns and row counts are identical to the original.
Cleaning script and full provenance record are available from the
corresponding author (Yang Yu, yuyang89@dlmu.edu.cn).

## Sheet: Sheet1
method name: concordance
corpus: user/3088694740/casec_f
subcorpus: -
Reference	Left	Kwic	Right
doc#0	let me show some experimental results, so we utilized 3 data sets, of them are from IBM IT service Department each data set is about some problems reported by customers on specific topics Speaker 1 11:05 on specific topics such as a database usage or operating system. </s><s> So we try to evaluate the model based on the task completion time, which is defined as the number of experts contact befor…	evaluate	their or estimated their completion time based on the expected number of experts needed to resolve a task and we try to compare the true completion time and the estimated completion time, and then use some error measure to evaluate their difference. </s><s> So here comes the main result of the main result actually turns out that our model can make a very accurate accurate estimation here and I ne…
doc#0	such as a database usage or operating system. </s><s> So we try to evaluate the model based on the task completion time, which is defined as the number of experts contact before a task it resolved since our model is the generative model. </s><s> We can generate a routing sequence for each task. </s><s> And then try to evaluate their or estimated their completion time based on the expected number …	evaluate	their difference. </s><s> So here comes the main result of the main result actually turns out that our model can make a very accurate accurate estimation here and I need to point out that their task completion time is actually a very important task itself because it's very important to predict a task completion time before hand so that one can take Speaker 1 12:05 early actions for those very dif…
doc#0	that their task completion time is actually a very important task itself because it's very important to predict a task completion time before hand so that one can take Speaker 1 12:05 early actions for those very difficult tasks. </s><s> So now we also compare the resolution efficiency of different routing patterns and we partition those experts into 2 types. </s><s> One type is called experts fe…	evaluated	the efficiency by checking the number of experts, the remaining experts needed to resolve a task after an expert fearing a certain pattern transfers the task basically the more remaining a number a remaining experts are needed at the less efficient than the current expert is. </s><s> We find that after an expert featuring the task specific routing transfer the task. </s><s> Basically in most case…
doc#0	classifications, research areas, nature papers, major fields, other different fields, different classification systems, different methodologies, researching progress, research questions, most researchers, research evaluation, scientific research, bibliometric research Transcript: Speaker 1 hello everyone im Lin Zhang from Wuhan university. </s><s> The classification of science into appropriate di…	evaluate	the accuracy of different classifications with a gold standard. </s><s> In our research, we investigated the systematical differences of 3 paper level classification systems based on different methods. </s><s> The detailed inbound mission of our research will be introduced by my doctoral student,Beibei Sun. </s><s> Please. </s><s> Speaker 2 Hello everyone. </s><s> I'm Beibei Sun, a doctoral stude…
doc#0	. </s><s> Firstly, the unique classification system in insights seems quite prob problematic, and one of the most important reason may be that the categories of cited papers are still based on the journal focused solutions. </s><s> Then, for the text based classification in dimensions. </s><s> Different techniques and methodologies employed in te text documents classified have their own limitatio…	evaluated	. </s><s> And as a researching progress, a deeper insights and methodological analysis on the inconsistent results would be conducted in the future. </s><s> That's all of my presentation. </s><s> Thanks for your attention. 2023-2-7 PM 5:50|19min3s Keyword: social life, elite class, new elites, elite jobs, 1st competition, elite schools, social connections, elite school aspirants, life aspirations…
doc#0	the optimal price should be smaller than the unbooked price. </s><s> For the book nights, if listing night is booked at $200, but we're suggesting $190. </s><s> This means that if the host has adopted our suggestion. </s><s> There will be $10 booking regret the host will lose $10. </s><s> This is not good and we think that in this case, the optimal price should be greater than o equal to the book…	evaluate	our price suggestions from different perspective. </s><s> And among those metrics, we found that the price decrease recall and booking regret are the 2 metrics that are er having some correlation with our online business metric. </s><s> So the price decrease recall is looking at an unbooked nights. </s><s> It is mearing the proportion of non boolise where our suggestion is lower than their actual…
doc#0	this algorithm road map growth so due to the time limit. </s><s> I just skip skip the details of these 2 algorithms. </s><s> And then let's see some experiment result, we compare our algorithm with the with the related work. </s><s> AOPCmining method and they said. </s><s> We use is the yeast cell cycle data set at the first step we mine 595 Seatopia steps, which are actually the input for both o…	evaluate	the. </s><s> First, we evaluate the biological significance significance of all the mind patterns. </s><s> The ways that we compute. </s><s> The P value between the mind patterns with all the Nanjing categories and then count the number of strongly associated categories. </s><s> The P value is a standard statistical methods to for such evaluation. Speaker 1 14:25 And then for efficiency evaluatio…
doc#0	due to the time limit. </s><s> I just skip skip the details of these 2 algorithms. </s><s> And then let's see some experiment result, we compare our algorithm with the with the related work. </s><s> AOPCmining method and they said. </s><s> We use is the yeast cell cycle data set at the first step we mine 595 Seatopia steps, which are actually the input for both our algorithm and the LPC mining al…	evaluate	the biological significance significance of all the mind patterns. </s><s> The ways that we compute. </s><s> The P value between the mind patterns with all the Nanjing categories and then count the number of strongly associated categories. </s><s> The P value is a standard statistical methods to for such evaluation. Speaker 1 14:25 And then for efficiency evaluation. </s><s> We will report the nu…
doc#0	like this way. </s><s> Speaker 1 On the right hand side for the noise word,it is just the same. </s><s> We used multinomial distribution to construct with the noise word in the data set an on the left hand side we use DMA model. </s><s> To model with the discriminated works, well, they may come from different different clusters. </s><s> Speaker 1 So let's show, you some experiment results. </s><s…	evaluate	whether our proposed approach is workable or mot. </s><s> For the second set of experiment. </s><s> We make use of the real data set to evaluate the real usage of our proposed approach. </s><s> Speaker 1 For a synthetic data set,it consists of 300 data points with a hand with a thousand features. </s><s> We use 2 processors to generally with this synthetic data set. </s><s> The first process is u…
doc#0	to construct with the noise word in the data set an on the left hand side we use DMA model. </s><s> To model with the discriminated works, well, they may come from different different clusters. </s><s> Speaker 1 So let's show, you some experiment results. </s><s> Actually, we conduct 2 sets of experiments. </s><s> For the first set experiment,we try to make use of synthetic data set to evaluate w…	evaluate	the real usage of our proposed approach. </s><s> Speaker 1 For a synthetic data set,it consists of 300 data points with a hand with a thousand features. </s><s> We use 2 processors to generally with this synthetic data set. </s><s> The first process is used to generate the discriminative features while we, we choose 50 features as the discriminative features. </s><s> It is come from 3 different m…
doc#0	choose to construct with a synthetic data set. </s><s> And also the other thing is that the time, which is needed to stabilized, the discriminative terms is relatively longer than the time. we need to stabilize with the estimating the number of clusters so it also shown that it is not so necessary to wait until we get all the discriminative terms to participate with the document set but only a pa…	evaluate	our approach by using real datasets totally we use for real datasets to evaluate with performance. </s><s> Speaker 1 And these 4 datasets coming from 2 different cultures. </s><s> The first 3 or all come from the 20 newsgroups and the last one is the classic 400. </s><s> So we show our experiment result. </s><s> First for the 2 data set where is the new similar and also the news moderate? </s><s>…
doc#0	is that the time, which is needed to stabilized, the discriminative terms is relatively longer than the time. we need to stabilize with the estimating the number of clusters so it also shown that it is not so necessary to wait until we get all the discriminative terms to participate with the document set but only a part of it will be good enough to participate with the document set. </s><s> So th…	evaluate	with performance. </s><s> Speaker 1 And these 4 datasets coming from 2 different cultures. </s><s> The first 3 or all come from the 20 newsgroups and the last one is the classic 400. </s><s> So we show our experiment result. </s><s> First for the 2 data set where is the new similar and also the news moderate? </s><s> The purpose we choose in these 2 coppers these 2 datasets showed result first is…
doc#0	from the 20 newsgroups and the last one is the classic 400. </s><s> So we show our experiment result. </s><s> First for the 2 data set where is the new similar and also the news moderate? </s><s> The purpose we choose in these 2 coppers these 2 datasets showed result first is that the nature of these 2 data set is slightly different from the other 2 data sets because all the topics in these datas…	evaluate	we also develop to existing model based document clustering algorithms. </s><s> One is the standard multinomial distribution with EDM process. </s><s> That is the standard document clustering algorithms. </s><s> Another one is the EDM. </s><s> This is the state of the art model based document clustering algorithms. </s><s> Speaker 1 So we evaluate our performance by using neutral normal by NMI. <…
doc#0	the nature of these 2 data set is slightly different from the other 2 data sets because all the topics in these datasets are quite similar with each other. </s><s> It contains a large number of noise features. </s><s> Speaker 1 For comparative study,we also evaluate we also develop to existing model based document clustering algorithms. </s><s> One is the standard multinomial distribution with ED…	evaluate	our performance by using neutral normal by NMI. </s><s> For the NMI, the value is range from zero to one. </s><s> The larger the better. </s><s> From the experiment result, we found out that our performance are much more better than the 2 existing approach in 2 datasets. </s><s> And we further evaluated by the other 2 datasets. </s><s> The news different and classic 400 and these 2 data set while…
doc#0	<s> And here is the result of say. </s><s> We have 3 months as a as a time period, and see what are the most relevant keywords for this user in during this period and this is a ground truth. </s><s> This is the method of one baseline. </s><s> And this is our method, so you can see that among these baseline among these ground truth keywords. </s><s> Our method can find most of the relevant ones mo…	evaluate	. </s><s> The relevance and diversity when we have different time period lines so we can do this on weekly based monthly based quarterly based or half year or year so we can find that our method consistently over. </s><s> Outperform the baseline methods and also we evaluate the method on different dimensionalities. </s><s> If we have the embedding dimension varies from 10 to 300 and how our model…
doc#0	to the performance study. </s><s> We compare with 2 method. </s><s> First one pipeline. </s><s> It is the method that we first perform record linkage and then followed by choose discovery. </s><s> Speaker 1 And this the 2 methods, we use and then the match this is the state of the art method that simultaneously solved 2 tasks and comment this is our proposed method and in the evaluation we used t…	evaluate	2 past. </s><s> First one, we will evaluate how good is our matching that is to match the input record with the reference record and also we will evaluate whether the profilewe constructed are correct. </s><s> And this one is to evaluate the accuracy and coverage of the attribute values in the constructed profiles. </s><s> Speaker 1 And here we can see that old method is able to improve both the …
doc#0	method. </s><s> First one pipeline. </s><s> It is the method that we first perform record linkage and then followed by choose discovery. </s><s> Speaker 1 And this the 2 methods, we use and then the match this is the state of the art method that simultaneously solved 2 tasks and comment this is our proposed method and in the evaluation we used to two data sets. </s><s> Speaker 1 The first one, is…	evaluate	how good is our matching that is to match the input record with the reference record and also we will evaluate whether the profilewe constructed are correct. </s><s> And this one is to evaluate the accuracy and coverage of the attribute values in the constructed profiles. </s><s> Speaker 1 And here we can see that old method is able to improve both the position and recall and we have a more detai…
doc#0	discovery. </s><s> Speaker 1 And this the 2 methods, we use and then the match this is the state of the art method that simultaneously solved 2 tasks and comment this is our proposed method and in the evaluation we used to two data sets. </s><s> Speaker 1 The first one, is a restaurant data set as we we see in the very beginning example and we will evaluate 2 past. </s><s> First one, we will eval…	evaluate	whether the profilewe constructed are correct. </s><s> And this one is to evaluate the accuracy and coverage of the attribute values in the constructed profiles. </s><s> Speaker 1 And here we can see that old method is able to improve both the position and recall and we have a more detailed evaluation using another data set. </s><s> This one is a football data set. </s><s> It is basically the inf…
doc#0	then the match this is the state of the art method that simultaneously solved 2 tasks and comment this is our proposed method and in the evaluation we used to two data sets. </s><s> Speaker 1 The first one, is a restaurant data set as we we see in the very beginning example and we will evaluate 2 past. </s><s> First one, we will evaluate how good is our matching that is to match the input record …	evaluate	the accuracy and coverage of the attribute values in the constructed profiles. </s><s> Speaker 1 And here we can see that old method is able to improve both the position and recall and we have a more detailed evaluation using another data set. </s><s> This one is a football data set. </s><s> It is basically the information about the football players and in this data set,we varied 2 parameters. </…
doc#0	can more effectively modeling the rich information of historical records in paradise based method. </s><s> Second, this jark norm at the second best performed the algorithm. </s><s> Speaker 1 This violated the benefit of differentiating return rates of different type of a basket. </s><s> Third,so the RC curve of KNN approximately overlap this diagonal line. </s><s> That means the prediction power…	evaluate	the robot the robustness of the we also evaluated parameter sensitivity. </s><s> So this B controled the cluster side .F controlled cut conductance er and here is the so, so that's the mean and the one sigma of the skull value. </s><s> So so from the this we can see that the HyperGo algorithm is robust to the smart perpetuation of the input parameters. </s><s> Speaker 1 And we also evaluate the t…
doc#0	XTD to optimize the objective function and use information retrieval matrix MAP&N DCG to evaluate the performance. </s><s> We compared fast DTT with several baselines, the baselines can be divided into 3 categories. </s><s> For the TD based models we have a lot and extra Y sweetie. </s><s> And for the CPU based models. </s><s> We have PTF&CP. </s><s> And for the popularity algorithm we rank the t…	evaluate	different types of vectorization. </s><s> More those capacitive of expression. </s><s> So since we have assumed that the users items and text can be divided into several groups. </s><s> So in the synthetic datasets, we randomly assigned each user item tag Troy Group. </s><s> Speaker 1 We assume that your service in eyes user group always annotate the items in the dress item group with the text en…
doc#0	the repair potential in the graphical model. </s><s> The hope is that by adding high quality new information to the automatic extraction graphical model will yield better outcomes than trading spreading repairs as a non probabilistic post processing stage. </s><s> Speaker 1 And now we can talk about the experiments. </s><s> Once. </s><s> In the experiments we use 2 spreadsheet copra. </s><s> And …	evaluate	the so the first stage we will evaluate the automatic extraction and we selected 200 render spreadsheets, 2 render hierarchical spreadsheets from both SAS and web. </s><s> With prism equally for training and testing and we repeat this bleeding process for 20 times and report the average F one. </s><s> So the table shows the F one score for the 5 methods on the 2 datasets. </s><s> Although basic u…
doc#0	<s> The hope is that by adding high quality new information to the automatic extraction graphical model will yield better outcomes than trading spreading repairs as a non probabilistic post processing stage. </s><s> Speaker 1 And now we can talk about the experiments. </s><s> Once. </s><s> In the experiments we use 2 spreadsheet copra. </s><s> And the SAS is released by the US Census Bureau, it c…	evaluate	the automatic extraction and we selected 200 render spreadsheets, 2 render hierarchical spreadsheets from both SAS and web. </s><s> With prism equally for training and testing and we repeat this bleeding process for 20 times and report the average F one. </s><s> So the table shows the F one score for the 5 methods on the 2 datasets. </s><s> Although basic use simple features on classification and…
doc#0	<s> Although basic use simple features on classification and it is the baseline. </s><s> Speaker 1 Auto air auto edge autoful are different different configurations of the graphical model for automatic extraction and Autoful is the complete model. </s><s> So from the table, we can see that we obtain a 91% improvement on SAUS and 76% improvement on web comparing to baseline auto-basic. </s><s> And…	evaluate	the interactive repair so we measure the amount of user effort by counting the required number of drag and drop repair operations to fix up all the extraction errors in the annotation hierarchy using our visual repair tool. </s><s> Speaker 1 So the diagram here shows the normalized the repair for each of the 5 methods on the 2 datasets essay Usana Web. </s><s> So the repair basic is a baseline an…
doc#0	, we consider 2 cases where the training set is a is set as 15,000. Speaker 1 13:57 From this table, we can see that the performance of the proposed instant level metric learning mechanism is much better than the baselines. </s><s> The reason is that the proposed method can extract more information from the probabilistic la labels. </s><s> That this figure shows the evolution of the objective val…	evaluate	the performance of the proposed instant level metric learning mechanism on 3 on balance of datasets. </s><s> Here, we use the gym in value as a performance assessment. Speaker 1 14:50 The red bar denotes the proposed method. </s><s> From this table, we can also we can see that the performance of the proposed method is better than the baselines because the reason is that we don't need the class la…
doc#0	<s> And we conduct system on 3 diabetes data set. </s><s> The heart data set and the all knows fair datasets. </s><s> From the 3 figures, we can see that the performance of the proposed method it's much better than the 2 baselines and we can also see that the advantages of the proposed methods becomes larger when we increase the training sites. </s><s> However, we can see that. </s><s> The perfor…	evaluate	the effect of the group size on the distribution of the GroupWise probability. </s><s> Here we are adopted 2 datasets. </s><s> The first dataset is the diabetes data set and the second set dataset is the an all know fair data forms 2 figures we can see that. </s><s> We will increase the group set from 4 to 16. </s><s> The proportion of groups whose group probabilities are close to zero and one de…
doc#0	datasets. </s><s> The first dataset is the diabetes data set and the second set dataset is the an all know fair data forms 2 figures we can see that. </s><s> We will increase the group set from 4 to 16. </s><s> The proportion of groups whose group probabilities are close to zero and one decrease, which means that the group become less informative. </s><s> In in the paper we also give the uh a bou…	evaluate	the conversions of the proposed a group level metric learning mechanism on the an all know fair datasets. </s><s> Here we conduct the experiment for 3 times. </s><s> From this figure we can see that the key our divergent convergent to zero with increase of the iteration number. Speaker 1 17:41 Lastly, we someone we summarizes the contribution of this paper in this paper. </s><s> We first propose …
doc#0	<s> Is processes is similar with the Is is process is similar with that of the greedy er spatial compression algorithm. </s><s> So for save time I won't go into that. </s><s> We can see from our running example the compressed trajectory only cost 64 bytes er which is which is about 15% reduction compared to the greedy algorithm. </s><s> We next present our uh our experiments. </s><s> We use a rea…	evaluate	the performance of reference set construction. </s><s> Our proposed methods with different thresholds are compared in this part. </s><s> To matrix sets of reference sets and compression ratio are compared among the above methods. </s><s> For signs of reference search TRR 70 achieves er results, the large largest reference set even though see if I've a generous or smaller reference set than TRR 70…
doc#0	only once we have the outcome defined very specifically that we can then list what should be the control variables. </s><s> And I think that a lot of the times, Indian China just talked about comparatively in a very loose way, without really evaluating, listing the factors that are similar and are different, and whether or not they should have an effect. </s><s> Speaker 1 07:16 The other thing th…	evaluate	the quality of the India China comparison. </s><s> So for those of you who are interested in small end comparisons, I encourage you to look at a working paper by Adam Glennon, Nahomi Icino. </s><s> And they talk about the criteria by which you need to select what they call placebo test cases to evaluate a pair of cases that you're analyzing. </s><s> And so for me, that's been, it's been very inte…
doc#0	predicted ways coefficient and the ground truth coefficient online almost on the 45 degree line. </s><s> And for each of the tasks, we assess the correlation between these 2 predicted predicted weights and ground truth and we plot the distribution for all the tasks in the third figure. </s><s> And we can see that for most of the tasks, our correlation reaches. </s><s> Value of around 0 . 9 which …	evaluate	the subspace difference where mutual coherence denotes the similarity. </s><s> Or the or the correlation between learn subspace and the ground truth subspace and we compare our proposed method with 2 deep method. </s><s> The first one is multilayer perceptron, where we train a multilayer perceptron the sensitive data set and we factorize the W with the weights W into our low rank assumption. </s>…
doc#0	games and quizzes and breakout rooms to work on translation exercises. </s><s> After class, they could then do post class review materials. </s><s> Also inarticulate rise. </s><s> And the post class quiz was accessible in semester one, but we changed that to an optional review quiz in semester 2. </s><s> So now I'll hand over to Yenny, who can tell you about the evaluation of this project. </s><s…	evaluate	and analyze. </s><s> The 1st set is the formal and standard evaluation surveys that most students do at the end of the semester. </s><s> And the 2nd set is something we set up a focus group in which we interview for students. </s><s> With the student evaluation without 12 questions, 2 open ones and 10 rated questions. </s><s> Students will raise the different questions from 1 to 5 out of the 10 w…
doc#0	the future, we would like to apply our model for tag recommendation purposes. </s><s> Thanks. </s><s> Speaker 2 Any questions? </s><s> Yes. </s><s> Speaker 3 Maybe you put here or there? </s><s> Speaker 1 Er. </s><s> Mean these tags and words are understandable are understandable to people. </s><s> Can you like, sorry. </s><s> Speaker 3 Word Standing for the relationships. </s><s> Speaker 1 You m…	evaluate	the semantic like correlations or the semantic difference. </s><s> Uh in a ways of quantitative method but, to this point we just like observed the like observe the semantic correlations within the within a topic and the difference be among the topics. </s><s> So we haven't evaluated like mathematically, but in the future, we would like to do that. </s><s> Speaker 2 Any other question. </s><s> Ov…
doc#0	<s> Can you like, sorry. </s><s> Speaker 3 Word Standing for the relationships. </s><s> Speaker 1 You mean whether the topics are understandable understandable to like people. </s><s> Ok. </s><s> Semantic relation between among the tags within a topic or across the topics. </s><s> Yeah, we, we didn't evaluate the semantic like correlations or the semantic difference. </s><s> Uh in a ways of quant…	evaluated	like mathematically, but in the future, we would like to do that. </s><s> Speaker 2 Any other question. </s><s> Over here. </s><s> Speaker 1 I mean, the number of topics. </s><s> Oh yeah that would be. </s><s> His question is like a, when, there when the topic number is big enough. </s><s> It seems the CILD model performs better than TPLDA model. </s><s> Right? </s><s> Yeah, based on our experime…
doc#0	news reports from er four news agencies. </s><s> Speaker 1 We compared our method with er 2 State-of-the-art pattern-based information extraction baselines. </s><s> One is Patty, the other is Meta Pad. </s><s> And for the evaluation, we er er we use 2 metrics when is precision because of the size we just er randomly select 10 sets of 50 extracted tuples and label their correctness. </s><s> The re…	evaluate	. </s><s> For the coverage, we run them select 100 correct tuples from each method, so totally get 300 tuples and we check how many are covered by each method. </s><s> For both metrics, the higher, the value, the better, the performance. </s><s> Speaker 1 We did the er com er the er comparison on 4 task er the leader er that is the location er leader person, location president person, location ca…
doc#0	interrogant perspective of the vloggers who the vloggers being Chinese from mainland China and the migrants. </s><s> Okay. </s><s> Speaker2 The 2nd finding relates to dice provloggers agency in evaluating the pandemic. </s><s> First Vloggers share their emotions about local situation, including the most common fear, anxiety, and more nuanced feelings like the everyday joy of staying at home or st…	evaluated	local situation, offering advice or emotional reassurance for other migrants. </s><s> For example, when they evaluated the severity of local situation, Joe asks her audience to note down the German emergency number, and ITA asks viewers to not panic or be anxious. </s><s> And when comparing situations across countries, GER predicted local developments and then proceeded to teach viewers how to qu…
doc#0	. </s><s> Speaker2 The 2nd finding relates to dice provloggers agency in evaluating the pandemic. </s><s> First Vloggers share their emotions about local situation, including the most common fear, anxiety, and more nuanced feelings like the everyday joy of staying at home or stockpiling. </s><s> In this way, and similar to what the last presenter said, bloggers helped build a support community am…	evaluated	the severity of local situation, Joe asks her audience to note down the German emergency number, and ITA asks viewers to not panic or be anxious. </s><s> And when comparing situations across countries, GER predicted local developments and then proceeded to teach viewers how to quickly stock via Amazon. </s><s> In doing so, a blogger's function as mediators of local official health information for…
doc#0	that all are the methods beat the traffic volume by 45% in term of the influence value of the selected billboards. </s><s> Speaker 1 The bottom figure shows show the results by vary by varying the number of the trajectory. </s><s> We found that the influence of the all method increase because the more trajectory can be influenced. </s><s> The influence of the PartSel and laser probe are consisten…	evaluate	we evaluate the scalability of our method by by varying the numbers of trajectories and billboards. </s><s> Because of our satis satisfying effeteness of traffic volume and great slide. </s><s> We won't compare them here, we can see that laser probe scarce well well. </s><s> Even all the all the performs PartSel by 3 times. </s><s> Even with a large number of billboards, laser probe needn't to co…
doc#0	are the methods beat the traffic volume by 45% in term of the influence value of the selected billboards. </s><s> Speaker 1 The bottom figure shows show the results by vary by varying the number of the trajectory. </s><s> We found that the influence of the all method increase because the more trajectory can be influenced. </s><s> The influence of the PartSel and laser probe are consistently bette…	evaluate	the scalability of our method by by varying the numbers of trajectories and billboards. </s><s> Because of our satis satisfying effeteness of traffic volume and great slide. </s><s> We won't compare them here, we can see that laser probe scarce well well. </s><s> Even all the all the performs PartSel by 3 times. </s><s> Even with a large number of billboards, laser probe needn't to compute all lo…
doc#1	<s> Speaker 2 However, examining through the lens of Lacanian psycho psycho analysis, we must say that government's notion of face is almost identical to the lacanian concept of the eagle, which is both produced, shaped and condition by the big other. </s><s> However, one must bear in mind that the ego is definitely not the self, and the ego is by its very nature, a distortion, an error, a reposi…	evaluated	and recognized by society, which is made up of rules and conventions and role, and which we call the big other. </s><s> Every individual wants to please the big other and get recognized. </s><s> But Lacan reminds us, the man's desire is the desire of the other. </s><s> In this light, the face that presents innocence, the others desire, we may pause and think about it for a while. </s><s> In other…
doc#1	rates. </s><s> It kind of measures the ratio of successful the ratio failed attack from the attacker. </s><s> And the instance, they are ranked according to their uncertainty score and the instances with higher scores have higher priority to be chosen as the seeds, so from the figure we can observe that. </s><s> As we increase the number of seeds. </s><s> Actually, the attacks, I mean, more attac…	evaluate	the effectiveness, effectiveness of attack on the outlook under L2 Speaker 1 11:57 Norm constraints so the basic, so the basic idea is to evaluate whether the position direction is correct or not. </s><s> So from the figure we can preserve that our method has a stable performance across different scenarios, and it is more advantages than gradient based methods, especially on random forests for an…
doc#1	and this is expected. </s><s> So, in the settings experiment, we evaluate the effectiveness, effectiveness of attack on the outlook under L2 Speaker 1 11:57 Norm constraints so the basic, so the basic idea is to evaluate whether the position direction is correct or not. </s><s> So from the figure we can preserve that our method has a stable performance across different scenarios, and it is more a…	evaluate	their attack on the L1 Norm constraint and in this scenario, we start to consider the effort costs. </s><s> And the comparison are between different local interpretation models. </s><s> And here I want Lasso means we use Lasso as local model. </s><s> L1VF means we use Raptor flow as the local model. </s><s> And I want to make sure that we first estimated that the direction under the L 2 Norm cons…
doc#1	the feature called follow called following change, which is the speed of change of the number of accounts that users had to follow, so we look we look at into the dataset and classify. </s><s> We found that the classifier usually heavily rely on this feature to make decisions. </s><s> However, in the data set, that's already a bunch of malicious instances that they have already changed this featu…	evaluate	the performance of Defense first we compare our method with defensive distillation and we can find our method can catch more adversarial samples and also defensive distillation is more effective on logistic regression and Neural Network and that's sure because that's the cases where it is invented. </s><s> Speaker 1 14:40 And so the conclusion here is that actively preparing the model against adv…
doc#1	for the taxi driver? </s><s> To reduce their energy that efficiency of the energy consumption. </s><s> Speaker1 So specifically in this paper, we provide mobile recommend energy energy efficient mobile recommend system, which has ability to recommend the sequence or pick up point for the taxi driver. </s><s> Our sequence of parking position. </s><s> So our goal is trying to develop a mobile recom…	evaluated	based on the prediction performance, such as a mean square error or mean square error. </s><s> Under the essential goal for this traditional recommend system is trying to predict the unknowing renting with a knowing explicit on implicit rankings. </s><s> Speaker1 But for our mobile recommend system. </s><s> We try to develop the system based on the business success metrics. </s><s> This is busine…
doc#1	we suggest the taxi driver go to see one. </s><s> He still have a probability. </s><s> He cannot pick a customer at C one. cause then in that case, he have to try to the. </s><s> Travel to the safe all is much it cost much more. </s><s> Speaker1 On the other hand, if we? </s><s> Suggest that X driver go to C 4 C 3 and C 2 he may have a good opportunity to exploit to exploit a sequence of pick up …	evaluate	function to evaluate each possible. </s><s> Speaker1 German rule or each possible directed sequence, which is which is. </s><s> Contenders a pick up point. </s><s> So, in this paper, we provide the PD function to evaluate each candidate road. </s><s> So from the problem Formulation and the illustration example. </s><s> We can find 2 main challenges. </s><s> The first one, is how to mine the relia…
doc#1	<s> So we can see. </s><s> The travel distance for the taxi driver follow a discrete distribution. </s><s> This distribution can be represented by these 2 vector the first vector is a distance. </s><s> Vector and the second. </s><s> One is a probability vector represents the probability or pick up event. </s><s> Then we define our PD function as a dot product of these 2 vectors. </s><s> Speaker1 …	evaluate	each. </s><s> We just calculate PD function for each possible candidate then we can just search the optimal one with the? </s><s> With a minimum value of the positive function, however, the computation caused is very is huge. </s><s> So. </s><s> As we can see the 2 vectors are distance vector and the probability vector actually can be totally represented by this one vector with Dino's DP in this …
doc#1	the search space more significantly. </s><s> Speaker1 This is all we also locali compare the skyline. </s><s> Computing computing algorithm as we can see our algorithm. </s><s> Schiro can outperform the traditional skyline computing algorithms such as. </s><s> D&c and B in Arab. </s><s> This test this is test out the both synthetic data real data with different lengths of John Road and different …	evaluate	evaluate function, including the PD function all these functions are monitored. </s><s> So we can also we can see in this case. </s><s> The Schiro algorithm lead to leads to the best result much better than the LCP algorithm and brute force algorithm. </s><s> Speaker1 Ok finally we conclude our talk so in this study way we develop more energy efficient mobile recommend system. </s><s> For which h…
doc#1	search space more significantly. </s><s> Speaker1 This is all we also locali compare the skyline. </s><s> Computing computing algorithm as we can see our algorithm. </s><s> Schiro can outperform the traditional skyline computing algorithms such as. </s><s> D&c and B in Arab. </s><s> This test this is test out the both synthetic data real data with different lengths of John Road and different numb…	evaluate	function, including the PD function all these functions are monitored. </s><s> So we can also we can see in this case. </s><s> The Schiro algorithm lead to leads to the best result much better than the LCP algorithm and brute force algorithm. </s><s> Speaker1 Ok finally we conclude our talk so in this study way we develop more energy efficient mobile recommend system. </s><s> For which has the ab…
doc#1	due to the following reasons. </s><s> Speaker1 First, the first part of the statement. </s><s> Which is a long time is warm and rainy all year round is considered to be correct since we find a sporting pass in the knowledge graph? </s><s> However, the Labour Party is considered to be incorrect since from London to temperate steppe zones in exist. </s><s> Testing pass and the statement will be jud…	evaluate	our performance of our approach, we construct 2 datasets from real life, Gaokao graphical geographical questions in the reason 10 years. </s><s> The first data set is Beijing geographical gold card, which contains 110 multiple choices questions in total. </s><s> And the second one is all node. </s><s> I'm no diagram questions, which contains the 545 questions in geography girl call over the state…
doc#1	found any of the any part of it is incorrect. </s><s> Speaker1 Now we come to the evaluation part. </s><s> To evaluate our performance of our approach, we construct 2 datasets from real life, Gaokao graphical geographical questions in the reason 10 years. </s><s> The first data set is Beijing geographical gold card, which contains 110 multiple choices questions in total. </s><s> And the second on…	evaluate	the accuracy of judgment and Explainations provided by our approach since our approaches is based on the concept graph so we call it CJ QA. </s><s> It can be found that our our approach judged part of the statement with high precision and the mean value for explanation. </s><s> Correctness is higher than 80% which means our approach can. </s><s> He is able to is capable of variety explained reaso…
doc#1	Sigma Square. </s><s> And what's nice about that is the rest is already taken care of by Delta method, which is that you know square root and stuff, I showed him there in there? </s><s> And this division can be found in you know classic textbooks such as. </s><s> Speaker1 George Casella. </s><s> However, in practice, the issue is, you know when you look at that CLT we need to estimate. </s><s> Th…	evaluated	at the quantile. </s><s> So if we care about like 99% quantile. </s><s> There's gonna be like like like a handful of literally sometimes a handful handful of observations there, which makes the. </s><s> The estimation very challenging right so there are some ways, such as like smoothing or something like that. </s><s> But you know. </s><s> Overall, we found it very challenging and we're looking f…
doc#1	<s> I'm better because enter the Google translator has a high accuracy high accuracy so the machine translation personal messages can chieve higher results. </s><s> But but we find that if the Google translator mistake the meanings of the labels and there results results will got a lower. </s><s> Speaker 1 So, so our in in in in in in in and our method will almost account a our method can can a a…	evaluate	this separately from the different languages, so how much do you gain by embedding attributes and combining those with the entity embeddings just inside one language? </s><s> Is it possible to evaluate? </s><s> Speaker 1 You mean build Chinese to Chinese English to English? </s><s> Er I think this can be left as future worker in this work I only considerd the coslingual language delament. </s><s>…
doc#1	vector do not achieve such goal. </s><s> This is reasonable cause their preserve vital similarity. </s><s> But the observed paralyzed relationships start vector and our model our proposed model Diani achieve similar results. Speaker 1 09:00 In these tasks. </s><s> Yeah, other small paragraph the color of node represents the value of the kickoff, which merges spreading efficiency of a node and sho…	evaluate	when whether they learned investing companies or regular clients on to real world datasets judge and block catalog with 2 tasks. </s><s> The centrality score prediction on the record regular equivalence partition. </s><s> The table shows the result of centrality score prediction. </s><s> We calculate for common centrality as ground truth. </s><s> Then without any hard 20 percentage of nodes an ea…
doc#1	and second order proximity. </s><s> We jointly minimize the loss function by combining these 2 equations. </s><s> And then we use the gradient descent to training. </s><s> The model, the time complexity of calculating gradients and updating the para meters is Omega T by N by W Welty is the number of iterations. </s><s> Saturday is the number of edges of Ma's number of edges. </s><s> W is the numb…	evaluate	our method on different tasks. </s><s> First, we introduce the experimental settings, we choose one citation network and 3 social network as the data set the largest data set contain more than 50,000,000 edges. </s><s> And the way it shows some state of art method as the baselines such as deep work line as Danny and the graph 2 guns. </s><s> Moreover, we replace the similarity measure in our meth…
doc#1	DV me it looks better than deviant UCL because of the boundary of each class is much more clear it demonstrated the advantages of learning, embedding in lost in space. Speaker 1 15:36 In summary we make the conclusion we proposed DVNE , a novel network embedding method that learns gushing embeddings investing space, which preserve the transitivity in the networks and capture the uncertainties of …	evaluated	. </s><s> Evaluated the effectiveness of our method on real world networks in various applications, which demonstrated the advantage of our proposed method that's all thank you. 2022-11-21 AM 0:10|20min9s Keyword: other classes, other problems, other ones, new feature, new method, other type, other cases, new model, other situations, other tasks, other branch, other hand, other kind, feature spac…
doc#1	Beijing, the outlines are labeled while user study around 50 students participating in this user study. </s><s> The GMTI Speaker 1 10:45 it said is a military this site provide by matter. </s><s> It consists consists of the trajectory of the ground moving ground troops, including the soldiers vehicles and helicopters. </s><s> And we measure the effectiveness of our propose trajectory outlet defin…	evaluate	the effective, effectiveness with the GMTI is set as we can see for ping up like the precision. </s><s> Is good but the recall is not that good. </s><s> However for TN outlined both the precision recall are good this is because. </s><s> In the GMTI data sets the members in each military units are required to move together consistently with their team members. </s><s> This exactly matches the defi…
doc#1	recall in a larger range of parameter settings. </s><s> Therefore choosing an appropriate appropriate parameter, setting is not difficult. </s><s> As for the taxi data PN offline has good precision and recall while for TN outline, although the recall is still good. </s><s> The precision is not that good. </s><s> The reason is that in the used study the participants tend to mark the taxi drivers a…	evaluate	the efficiency of a file optimized algorithm. </s><s> We compare it with alternative algorithm. </s><s> We call it in this is. </s><s> Incremental algorithm, which leverages the overlap across the windows that is reused Speaker 1 13:00 the computation in the previous window. </s><s> Previous window as much as possible. </s><s> This "ins"algorithm algorithms also designed by by ourselves. </s><s> …
doc#1	12:09 Alpha then we consider it as no illegal parking. </s><s> In this example, Alpha is point 5 and this road is healthy. </s><s> And simply another example is fpr exa,ple during another time, the right trajectories are significantly different from the baselines and KS test may give confidence of point 2. </s><s> It's less than the scratch road. </s><s> And it's a illegal parking and you can see…	evaluated	the system on Beijing Road Network, with 6 months of trajectory data provided by Mobike. </s><s> To validate this correctness, we have to collect some ground truth. </s><s> We wonder ,we went around after meals take take the photos recalls the road IDs and we recorded the parking's datas records timestamp. </s><s> Finally we have over 400 ground truth. </s><s> Yeah, here's the photos. </s><s> And…
doc#1	between the our exact algorithm and greedy binary search algorithm so that. </s><s> On the on the exact algorithm is very accurate, but very slow and the binary search algorithm is very fast, but very in. </s><s> Accurate our approximation is just just to just to make a trade off between these 2 algorithms. Speaker 1 14:48 So, in the experiment we show both our similarity metric and an hour searc…	evaluate	our similarity metric and found out it can be. </s><s> It is more accurate than the baseline method and several methods from that, we bought from computer vision. </s><s> So, which means that you can find similar regions very accurate. </s><s> I will also contact some case studies to find out that our method is able to find very similar regions compared to the baseline. </s><s> And we also found …
doc#1	. </s><s> We use the absolute values between 2. </s><s> Pairwise nodes EX&Y as features for edge for this edge and we also perform a logistic regression. </s><s> To to derive the link prediction results, and we can see that overall, our methods performs better than some baseline method, but we can see some some data set like lying it performs best but we but generally speaking, our methods are mo…	evaluate	the temporal network embeddings on a temporal recommendations with just with the conditional intensity. </s><s> Lambda X, given Y we extracted the Co author network between a timing turbos and fit the feed the model to that network to derive the conditional intensity, Lambda T, to predict the top K possible coauthors at Time T. And based on the methods. </s><s> We just use the inner products of t…
doc#1	derive the ranking scores. Speaker 1 15:07 And we can as we can see in the right figures. </s><s> Our methods in the Purple Outperforms, the best across different timelines. </s><s> And we also virtualize our networks with TSNE, which we project embeddings into a 2 dimensional space and on the bill on the lower part, lower right of the figures our methods HTNE and attention mechanism with HTNE. <…	evaluate	the impacts of history, length across different datasets, we find interesting for? </s><s> Phenomenon that with longer timing turbos, the the accurate the accuracy of classification for HTNE just decrease because it is more much more sensitive to the sequence of time. Speaker 1 16:13 But we see attention mechanism. </s><s> It is we can see the red lines. </s><s> It is much more flat. </s><s> It s…
doc#1	their number J or modeling object R, the greater distance in the taxonomy between our co-occurring category and its ancestor category, so lower probability of this ancestor category being all relevant category of R. So we compute the propagation probability with this formula. </s><s> Since an ancestor category can get different propagation probabilities from different descendant categories, we al…	evaluated	our purpose approach on 2 different kinds on real world data sets, which are publicly available. </s><s> Uh. </s><s> Allying these dataes is actually 2 decks 2 tasks. </s><s> The first one, is cross lingual product catalog alignment. </s><s> We try to align the product taxonomy of JD. </s><s> Com. which is one of the largest Chinese beat you say online retailers to that of ebay. </s><s> Com. </s>…
doc#1	<s> We use the similar pair wise manner, then we combine them together. </s><s> So it seems we have a latent variable, so we use the EN method to estimate the parameter. </s><s> Speaker 1 Ok, we go to the experiment. </s><s> We collect the data from Beijing website so fun sofun. </s><s> Com. </s><s> It is a real estate website and we collect 3000 houses. </s><s> We've transaction record from 2011…	evaluate	the top key ranking and also the overall ranking. </s><s> Speaker 1 So we first studied overall performance, we can, as we can see that our method, not only captured the urban geography and also the captured mobility, and we also catch free dependency so we can see we have a good performance on top key ranking and also the overall ranking. </s><s> And we alsos present a study on the geographical …
doc#1	to assume that the forward only lost grandeur should provide you with a reasonable result for us to improve upon. </s><s> And also especially helpful if it's under the high dimensional case. </s><s> As future work, we think that it's worth 2 study other more sophisticated approach to do the combination. </s><s> Anne also inspired by the result on the transfer entropy with things that this approac…	evaluated	very good evaluation metrics for your problem. </s><s> I encourage encourage you guys to try this out and I will thank you for that and thank you for listening. </s><s> I'll take questions from now. 2022-11-21 AM 0:20|13min7s Keyword: important features, feature selection, optimal feature, feature J, gist feature, Jess feature, feature j., redundant features, original feature, feature selection m…
doc#1	X, where X minus J is the sample X with the J's feature removed. </s><s> Speaker 1 There are many ways to measure the differences of 2 density distributions. </s><s> Here we choose a KL divergence. </s><s> The motivation of the proposed criteria is very clear. </s><s> The greater the KL divergence between these 2 density functions over the X space the greater the importance of the G's feature. </…	evaluated	the times, each time with a different X minus G since the conditional density function is estimated by the trend as VM as I mentioned previously. </s><s> So, If you change the change the SVR for D times, is is a obviously a very expensive procedure. </s><s> So next, we use a random permutation technique to avoid this shortcoming. </s><s> The idea of the random permutation is very simple. </s><s> …
doc#1	<s> We just do this densification. </s><s> And then using the density data, some classification model. </s><s> So we compare methods within within some other baselines or those are frequently used in like medical, medical articles. </s><s> So when we compare our independent basis and shared basis and cluster both basis. </s><s> And we use 10% over data to tune those parameters as using them as a …	evaluated	by AUC. </s><s> So this results for one of our experiment is that you see this is the leftmost is the role, which means you just treat them as zero. </s><s> OK. </s><s> And on this blue ones or some simple baselines like simple heuristics. </s><s> As you see sometimes if you apply this simple imputation methods, it may be worse than you just do nothing. </s><s> Right. </s><s> You see here. </s><s…
doc#1	know message propagation. Speaker 1 14:23 You can imagine the process of marginalizing availables in the joint distribution. </s><s> But if the joint distribution have a tree structure or sequence structure. </s><s> You can marginalized in a certain order so that it can be processed efficiently. </s><s> And after we learned parameters, we need to do the class inference. </s><s> And here still the…	evaluate	on real world data set and Hurricane Harvey and Matthew and we have several baseline methods here, including the per pixel classifications some spatial classification models like mark and field and some other semi supervised methods. Speaker 1 15:14 And here is the result the first radio shows the per pixel classification models. </s><s> And we also do some pre and post processing's adding the el…
doc#1	why it works because we incorporate the topography. Speaker 1 16:16 And we also test on parameter sensitivities. </s><s> Like we try different initial parameter settings and result shows that it's quite stable model because very simple and interpretable. </s><s> And this shows the parameter intuitions. </s><s> After around 10 iterations the model converged. </s><s> So to summarize here we propose…	evaluate	in real words for mapping applications. </s><s> Results are really promising, and we talk with people from other than femal they really like to work. </s><s> And for future research directions. </s><s> One Direction is that we can generalize the measure to other applications like traffic flow. </s><s> The predictions or some other computer graphic applications. </s><s> And in those applications t…
doc#1	so here is a simple example for image understanding task. </s><s> So basically your input X is images, so you can per second into small patches. </s><s> Your output is represented here is repeated Y as Y so you can define different level space for this Speaker 1 01:08 particular task for example, if you do object detection, you can define some object categories this white space. </s><s> So in thi…	evaluate	on the small piece called here called Cliffy. </s><s> So you have a set of parameters, so the task of learning is to admit this pyramid. </s><s> So the the most commonly used criteria to learn is so called maximum condition like code. </s><s> So, your maximized maximized the content like code, or minimize the negative a lot like her. </s><s> So the key thing here is if you do the dirt if Techdirt…
doc#1	work or occurrence network from a bunch of computer science papers titles. </s><s> We remove the words that have low TF IDF scores scores so we are left with a bunch of keywords. </s><s> We then run our algorithm under keyword core occurrence network. </s><s> This is hierarchical taxonomy and discovered by our algorithm unsupervisedly. </s><s> In each circle, we show the words that have the most …	evaluated	our algorithm on the no classification benchmarks. </s><s> And the link prediction tax on both tags with encouraging results. </s><s> So, in sum, we propose a new nail embedding algorithm. </s><s> Our approach is a probabilistic generative model that mimics How General Networks generated from its underlying hierarchical taxonomy. </s><s> It has 3 main advantages listed here, so this is our work. …
doc#1	the traffic gas consumption, and pollution emission in the city. </s><s> So average the capacity of Recursing, Beijing is about 1.4 to 2000000 or 2 liters. </s><s> This is a capacity of a of test gap there using European 3 standard. </s><s> Speaker1 So we evaluate measure with 4 datasets trajectory data general by over 30,000 Test cap over a month and point of intra data and lower level data in B…	evaluate	the travel speed estimation how we can evaluate we can remove 30% non zero entries. </s><s> Suppose we have no idea then we recover the missing entry by using our algorithm. </s><s> The further we can use them as ground truth and say how accurate estimation is. </s><s> So by agency by 80 additional metrics into the decomposition. </s><s> The error to decrease and we results better performances th…
doc#1	existing fast random walk algorithm to solve our problem. </s><s> Speaker 1 We call this strategy as a cross query basic. </s><s> Second, since we only care about source and target domain specific networks. </s><s> So we knowed we can prolong the network of networks by extract relevant subnetwork from the main network for the 2 main nodes representing source and target domain special networks. </…	evaluate	the effectiveness of cross rank on a Co-author network networks with 5 research areas showing the first table and the second table shows the change of top 10 ranked authors in database area by overriding the penalty parameter A. Speaker 1 The larger the value of A the stronger the cross network consistency. </s><s> And as the increase of the value of a 3 top datamining researchers are getting hig…
doc#1	5 research areas showing the first table and the second table shows the change of top 10 ranked authors in database area by overriding the penalty parameter A. Speaker 1 The larger the value of A the stronger the cross network consistency. </s><s> And as the increase of the value of a 3 top datamining researchers are getting higher ranks in database. </s><s> So cross rank considers the author con…	evaluate	the effectiveness. </s><s> Of course, query by an interesting query problem, which database authors are most likely to collaborate with the data mining author. </s><s> And here we compare cross query with several popular unsupervised link prediction methods. </s><s> And under different experiment settings cross query performs better than other methods using both accuracy and AUC as measures. </s>…
doc#1	investors trading knowledge. </s><s> As a preference to this different metrics. </s><s> Speaker 1 One more thing about this rank invest model is that there are suggested to be diverse and less correlated. </s><s> With the with the logic descriptor for extension ated with rank invest model. </s><s> We have to answer three questions. </s><s> The first is which model we are experienced investors sel…	evaluate	the rank evaluate the logic descriptor or metal metal model pool he has and considers the recent market state and his current stock holdings at the same time, then we can collect all these 3 information to generate the final state of an investor. </s><s> Speaker 1 Then, with the state we can define the whole procedure, including model ensemble portfolio generation and trading. </s><s> The detaile…
doc#1	. </s><s> As a preference to this different metrics. </s><s> Speaker 1 One more thing about this rank invest model is that there are suggested to be diverse and less correlated. </s><s> With the with the logic descriptor for extension ated with rank invest model. </s><s> We have to answer three questions. </s><s> The first is which model we are experienced investors select and what is the message…	evaluate	the logic descriptor or metal metal model pool he has and considers the recent market state and his current stock holdings at the same time, then we can collect all these 3 information to generate the final state of an investor. </s><s> Speaker 1 Then, with the state we can define the whole procedure, including model ensemble portfolio generation and trading. </s><s> The detailed processes is tha…
doc#1	in like does the user cares more about like plot or story or special effects and we also want to know know more about the movies. </s><s> And at the same time, we can also extract the topics and the sentiment and and in a fully integrated model and we do it in an unsupervised way, meaning that we don't need any like. speaker1 Sentiment labels or predefined aspects. </s><s> So we assume that there…	evaluate	movie based on the acting or story or how good it is there's a horror movie or Romance movie like that, so we will also have different ratings on these different aspects and there's also a distribution because, each of the aspects may have different importance. </s><s> And we can observe the rating and review and our goal is to learn why the aspects are an learn the ratings and learn the distribu…
doc#1	and we optimize all the other parameters through say Creating this in or it will be FGS and we repeat these 2 steps and either terribly. speaker1 OK so. </s><s> How does the work so the data set we used is the live copy we crowd from IMDb which consists of more than 300,000 reviews. </s><s> And notice that this data set is actually pretty sparse with density Only 0.3 percent and we can see Netfli…	evaluate	this in terms of MNC of our prediction. speaker1 So we compare our model with 3 baseline. </s><s> We have often set only which is constant predictor. </s><s> That simply predictor rating to be the average and we also compare it with the popular PMF, Probabilistic matrix factorization. </s><s> And also the HFT, which is a very recent state of the art work. </s><s> That also use the information fro…
doc#1	absolute error. </s><s> As we can see, the star ideas are very useful and even one hot encoding can bring improvements. </s><s> The embedding vectors can detect different thoughts more effectively and achieve much more improvements. </s><s> Here's the conclusion, so, although the discrete idea is one of the most important type of data in many scenarios expiring E-commerce. </s><s> By in this book…	evaluated	in several scenarios of He Ma app including measure item to item similarity. </s><s> Relieve cold start problem over new items and new users. </s><s> And post other tasks such as sales forecast. </s><s> The experimental result validates the effectiveness of our approach. </s><s> Thanks for your listening. </s><s> Any questions. speaker 2 Yes. </s><s> Question so on one slide you showed your resul…
doc#1	visualization results from er 5 different baselines and our model. </s><s> So it can be seen that the eigenvector based methods cannot effectively identify different clusters. </s><s> But the other other baselines can detect the classes to varying extents. speaker 1 But the last figures shows our the result from our model natural so it can separate the 3 classes with large boundaries. </s><s> So …	evaluate	the performance using precision at K basically we just er we evaluated the top K top K predictions and to see the percentage of the correct predictions. </s><s> So as it can be seen from this precision at K curve, the natural model achieves higher precision in network reconstruction task. </s><s> So here in the UCI data set we have, we select 8000 er links for for the for the UCI data set and 300…
doc#1	it can be seen that the eigenvector based methods cannot effectively identify different clusters. </s><s> But the other other baselines can detect the classes to varying extents. speaker 1 But the last figures shows our the result from our model natural so it can separate the 3 classes with large boundaries. </s><s> So we argued that just kind of logic boundaries can benefit the downstream tasks …	evaluated	the top K top K predictions and to see the percentage of the correct predictions. </s><s> So as it can be seen from this precision at K curve, the natural model achieves higher precision in network reconstruction task. </s><s> So here in the UCI data set we have, we select 8000 er links for for the for the UCI data set and 300,000 for block catalog data set. </s><s> So we can see that the reconst…
doc#1	drops. </s><s> So it is evidence from this figure that AST Motor Encoder, the locality preserving constraint and the adversary regularization plays a very important role in our natural model. </s><s> And the overfishing becomes very obvious if we remove the adversity training component or if we use er ML MLP auto encoder. speaker 1 Ok here is the er summary. </s><s> Er we propose the natural mode…	evaluate	the lender representations with a variety of network data set on different tasks such as network reconstruction er link prediction, which we didn't show in the slice, but in our paper and a multi label classification. </s><s> So the leads so our model demonstrates that the a ability of generative adversarial training process in extracting informative representations and the results shows a substa…
doc#1	in this paper, we provide the new solution. </s><s> We view features in the document in the 2 levels low-level terms and higher level patterns. </s><s> And then we provide a new idea to evaluate width of terms, according to both their specificity and their distribution in the high level features. </s><s> So we use head of feature include both positive and negative patterns. </s><s> So before we t…	evaluate	width of low level term based on their distribution in high level patterns? </s><s> On the this method provide a new idea for interpreting discover pattern that can be provided a new method for waiting terms. </s><s> The difference to the waiting method using the IR currently? </s><s> And also it provide efficient and effective way for using pattern in solving problems, especially for using large…
doc#1	meters. </s><s> Speaker 1 J&Z. We will skip the details of our algorithm because a lot of mathematical, if you are you can read our paper if you have interest. </s><s> Next I will show the experimental result. </s><s> We use 22 types of data set the first type. </s><s> Speaker 1 This a synthetic data set. </s><s> We use a popular Chronicle graph model to generate 3 types of graphs random graph, h…	evaluate	the performance of our model through 2 metrics. </s><s> The first one, is when F one measure and the second one is mean absolute error at baseline. </s><s> Naturade and info path to straight up state of art network inference model. </s><s> This graph shows experiment result on the synthetic data set. </s><s> The upper figure shows F one measure of the 3 methods are. </s><s> Speaker 1 3 aspect dif…
doc#1	that end in this paper, we think that building a mobile app regular system with security and privacy awareness is critical critical for the healthy development development of the mobile app industry. </s><s> And, however, existing mobile app recommender systems only consider the user preferences about the mobile apps popularity such as the ratings and downloads, but not the security and privacy r…	evaluates	the security risk of mobile apps. </s><s> And before introduced the technique details of our recommended system. </s><s> Speaker 1 Now let's look at some preliminaries of the data access permissions, actually the most advanced mobile operating system. </s><s> Such as the Apple iOS and Google Android have different permissions settings for the third party mobile mobile apps to visit user personal …
doc#1	there is no ground truth in Speaker 1 our data set. </s><s> Therefore, we follows a classic classic evaluation scheme in information retrieval. </s><s> We invited 3 senior Android users for manually labeling the ehhh...about 500 mobile apps and then we we compare our approach with 2 State of the art baselines and the 4 figures shows show the performance of each approach with respect to different …	evaluated	evaluate the recommendation of our approach. </s><s> Specifically, the figure shows the recommendation performance of different ranking principles. </s><s> From this figure we can find that the hybrid hybrid principle can strike a balance between the popularity and security. </s><s> And in conclusion, we developed a mobile operating system with security and privacy awareness and we designed a sca…
doc#1	is no ground truth in Speaker 1 our data set. </s><s> Therefore, we follows a classic classic evaluation scheme in information retrieval. </s><s> We invited 3 senior Android users for manually labeling the ehhh...about 500 mobile apps and then we we compare our approach with 2 State of the art baselines and the 4 figures shows show the performance of each approach with respect to different metric…	evaluate	the recommendation of our approach. </s><s> Specifically, the figure shows the recommendation performance of different ranking principles. </s><s> From this figure we can find that the hybrid hybrid principle can strike a balance between the popularity and security. </s><s> And in conclusion, we developed a mobile operating system with security and privacy awareness and we designed a scalable an …
doc#1	face images from the celebrate data set. </s><s> This table shows their results or full precision and NDCG is clear that our model achieve significantly better performance than baselines. </s><s> Besides, because Alice model used accuracy as it as a metric so we conduct another experiment to compare them. </s><s> The result is that our model achieves higher accuracy than Alice. </s><s> Speaker1 1…	evaluate	our image generator, giving a face image. </s><s> We first use the classifier to predict their attributes and then we generate images based on their predicted attributes. </s><s> This figure shows some examples. </s><s> We can see that our image generator should can produce realistic images where we use the random attribute Encoding mapping. </s><s> To generate a diverse diverse images with these…
doc#1	algorithms. </s><s> One of the results we show in this figure, here, the hierarchical is about the increased number of time point and the vertical is increasing time consuming. </s><s> He said here is the minimum number involved in a negative correlation from this, the solar line is the time consuming of of algorithms on TD and the dark line is the time consuming on TD the transpose from they the…	evaluate	our many algorithms on some real life set of engine impression data. </s><s> The evaluation data find Alpha Alpha factor, CDC, 50 and CDC 28. </s><s> This real set have sunrider tool gene vitals and have 7020, 1724, 1810 points respectively. </s><s> Speaker1 15:15 The time consuming of our algorithm are these 3 deaths data side issue in this table. </s><s> Again, we are sure that transporter of T…
doc#1	. </s><s> Speaker1 14:47 We also evaluate our many algorithms on some real life set of engine impression data. </s><s> The evaluation data find Alpha Alpha factor, CDC, 50 and CDC 28. </s><s> This real set have sunrider tool gene vitals and have 7020, 1724, 1810 points respectively. </s><s> Speaker1 15:15 The time consuming of our algorithm are these 3 deaths data side issue in this table. </s><s…	evaluate	and sure in this in this table. </s><s> Clearly, we can know that those variable in R are negative correlation pattern are true negative colleges with R value almost manners one. </s><s> Here R value is the pearson correlation coefficient. </s><s> R value you called to members 1 means those available are perfectly negative correlated. </s><s> Speaker1 16:08 The varible of the varible in R negativ…
doc#1	is from Aug 2014 to December 2016, their stock symbols are divided into 10 categories, such as energy and IT. </s><s> Speaker 1 There are some baselines we have 3 classification models to TSA models and 3 State of the art stock prediction models. </s><s> These are they used evaluation metrics that have accuracy AUC Top 10 hit ratio or top one accuracy and profit and Sharpe ratio. </s><s> Please k…	evaluate	their performance of opinion classification. </s><s> The left graph shows the results from which we can say that our model can achieve the best accuracy and AUC. </s><s> Besides, the red graph demonstrates the robustness of our model in which the figure on the top means that the performance of our model can be further improved if we thought the samples. </s><s> According to their. </s><s> Classif…
doc#1	correctness of answers. </s><s> And finally we experimentally show that the proposed model outperforms the state of the art choose discovering method on 3 real world dataset. </s><s> That's all. </s><s> Thank you very much. </s><s> Speaker 2 Yeah, let me start with a question myself. </s><s> You mentioned as one of the challenges that it is hard to determine whether an answer is correct because p…	evaluate	the correctness of answers and how do you also accommodate the notion of partially correct answers? </s><s> Speaker 1 Hey. </s><s> Let's say, Let's say a example. </s><s> Speaker 1 Because in in our proposed method, we can cluster we can get the cluster of uh the key answer key words, so in the proposed model. </s><s> There, oh here. </s><s> Because we we want to model the the answer factor, the …
doc#1	<s> Second applying after the assessment of the score. </s><s> The third filling in the gradient volunteer when getting to know the score after the examination. </s><s> The bush building in the parallel until after lowering the score of the examination. </s><s> The only thing that has not changed is that the ranking of college entrance examination is still based on the total score. speaker 1 02:1…	evaluating	the score, and then to filling in the gradient after knowing the score of the examination and till now to the parallel application when getting to know the result of the examination, this 4 stage reform have made the admission score range of college and university significantly narrowed, IE, showing a convergence trend. </s><s> Taking hubei province from 2015 to 2020, undergraduates fairly scorel…
doc#1	is what to compare kleinberg burst interval and our burst intervals on the paper titles from the database conferences, Sigma and well DB sorry we didn't try KDD probably will try KDD. </s><s> But this as you can say as it's a Sigma and V as well DD, so this is an interval reported by clambers model. </s><s> Obviously, Columbus model reports longer intervals, while our model reports shorter interv…	evaluate	the effect of burst detection with different ethnicity histogram parameters, so again we do the experiment with paper titles from database conferences, Sigma and well DB and we can see that with larger parameters or burst intervals reported is actually longer. </s><s> This means that we can actually adjust the MACD histogram parameters to adjust to the last scale of burst intervals to be detectiv…
doc#1	proposed methods achieved relatively low localization performance. </s><s> In the second experiment, we want to evaluate whether using the deep representations is meaningful. </s><s> Specifically, we provide visualization, using the first part of the proposed method get efficient version. </s><s> We provide two illustrative examples, in figure A, guided feature inversion can highlight both the ze…	evaluate	guided feature inversion by apply to the salient object detection task and compare it with salient object detection methods on MSRA dataset and several metrics, including Precision, Recall, F-measure and MAE's absolute error are used to measure the performance. </s><s> The following 2 figures are the resulting performance. </s><s> We can see that also guided feature Speaker 1 inversion is not spe…
doc#1	task. </s><s> And secondly the modeling strategy for the relationship between the 2 items item representations in 2 different tasks has some constraint like they need to have have the same dimensionality, which she might not be necessarily that true and you can model the item and subjecting embeddings in 2 different tasks with 2 different dimensionality values and then trying to find a way to pro…	evaluated	in movie movie domain and book domain and we're currently also evaluating on the music domain to see if it can be generalized in other domains as well. </s><s> So yeah, that's it. </s><s> Thank you for your attention. </s><s> Speaker 2 Thank you very much for the talk. </s><s> Questions? </s><s> Any? </s><s> Speaker 3 Thank you very much for your talk. </s><s> I was just wondering maybe I missed …
doc#1	items item representations in 2 different tasks has some constraint like they need to have have the same dimensionality, which she might not be necessarily that true and you can model the item and subjecting embeddings in 2 different tasks with 2 different dimensionality values and then trying to find a way to project these 2 embeddings with 2 different dimensionalities into the same space or etc…	evaluating	on the music domain to see if it can be generalized in other domains as well. </s><s> So yeah, that's it. </s><s> Thank you for your attention. </s><s> Speaker 2 Thank you very much for the talk. </s><s> Questions? </s><s> Any? </s><s> Speaker 3 Thank you very much for your talk. </s><s> I was just wondering maybe I missed the point. </s><s> But how did you perform feature selection for your reco…
doc#1	decomposition algorithm and also we use frequent pattern instead of individual road segment to down the candidates for optimal combination. </s><s> And also we have a indexing structure to manage their recently received trajected data. </s><s> So we can quickly do information retriever. </s><s> I'm not going to detail for aspects. </s><s> Speaker 1 We value our data with trajectory trajectory gen…	evaluate	the tensor decomposition accuracy. </s><s> How we can evaluate? </s><s> We can remove 30 person non zero data then we can we try to recover this missing entry then we use the their true data as a ground truth. </s><s> As a result, we can say by using more information for instance, if we put together historical actual means historic. </s><s> It's better than only using tensor decomposition, which …
doc#1	cost so I mainly focus on the future method basically I can ring to the feature. </s><s> Speaker1 Then you can select feature based on their ranking score. </s><s> So existing method like the mix variance. </s><s> So this is very simple. </s><s> You simply simply compute the variance of each feature. </s><s> And you select the feature by by the variance score. </s><s> This very much like the prin…	evaluates	the feature based on the power to preserve the manual structure and now on the Q-alpha. </s><s> So these are very similar to laplacian scores also trying to preserve like the the data structure. </s><s> Speaker1 So I will talk about our algorithm, MCFS here called multi-cluster or cluster feature selection. </s><s> So here's our line out of my remaining talk. </s><s> First I will give the problem…
doc#1	. </s><s> A favorite log enables us to separate analysis of users topical authority from that of the topical interest. </s><s> Our topic specific authority analyze, analyze abbreviated just TA model, joining models are topical interests and topic authority by leveraging both sharing log and the favorite log. </s><s> Speaker 1 Before I go into the details of our TA model, let me first provide intu…	evaluated	specific to individual topics. </s><s> Speaker 1 To capture these 2 indications we introduce a key dimensional random vector of topics to characterize Topical Authority. </s><s> The random vector denoted by the AIU is designed to be specific to individual user U meaning that each user has unique par, topic authority. </s><s> Each entry in the vector is uh, latent variable reflecting the user's au…
doc#1	an, analytically. </s><s> Here are the derived conditionals, uh, the Gibbs sampler literatively samples a authority, A and the topic assignment, Z and the polygamma variables, Delta from the respective conditionals. </s><s> The Gibbs sampling completes once it has run for the proper number of iterations, and the Markov chain has converged to a stationary distribution. </s><s> Speaker 1 Now I'll p…	evaluate	the quality of authority and education with 2 matches. </s><s> The standard Mr scores and the spearman's correlation coefficient. </s><s> These 2 figures compares the result quality of the TAA model without the state of our methods on both Flickr data, and 500 pixel data. </s><s> As we can see, our TAA model produces much better results than the state of our methods on both datasets. </s><s> We a…
doc#1	of empirical evaluation for the TAA model. </s><s> We conducted experiments on the datasets from 2 specific content sharing websites. </s><s> The flicker and 500 pixels. </s><s> We evaluate the quality of authority and education with 2 matches. </s><s> The standard Mr scores and the spearman's correlation coefficient. </s><s> These 2 figures compares the result quality of the TAA model without th…	evaluated	the predictive power of RTA model and the competitive generative model using the standard perplexity magic. </s><s> The perplexity is monotonically decreasing the likelihood of the unseen data. </s><s> So a lower perplexity score indicates jungle predictive power. </s><s> From the 2 figures, it's clear that our TAA model consistently produced lower perplexity scores than the state of our methods,…
doc#1	the vloggers being Chinese from mainland China and the migrants. </s><s> Okay. </s><s> Speaker 5 So the second finding relates to diaspora vloggers agency in evaluating the pandemic. </s><s> First, vloggers share their emotions about local situation, including the most common fear, anxiety, and more nuanced feelings like the everyday joy of staying at home or stockpiling. </s><s> Er. </s><s> In t…	evaluated	local situation, offering advice or emotional reassurance for other migrants. </s><s> So, for example, when they evaluated the severity of local situation, GER asks her audience to note down the German emergency number, and ITA asks viewers to not panic or be anxious. </s><s> And when comparing situations across countries, GER predicted local developments and then proceeded to teach viewers how t…
doc#1	to diaspora vloggers agency in evaluating the pandemic. </s><s> First, vloggers share their emotions about local situation, including the most common fear, anxiety, and more nuanced feelings like the everyday joy of staying at home or stockpiling. </s><s> Er. </s><s> In this way, and similar to what the last presenter said, the vloggers helped build a support community among migrants, which is ho…	evaluated	the severity of local situation, GER asks her audience to note down the German emergency number, and ITA asks viewers to not panic or be anxious. </s><s> And when comparing situations across countries, GER predicted local developments and then proceeded to teach viewers how to quickly stock via Amazon. </s><s> So in doing so, a vlogger's function as mediators of local official health information …
doc#1	, look at something from a certain point of view. </s><s> And stance is also a kind of perspective we take in using language and in function in systemic functional grammar, or other types of grammatical or syntactic analysis. </s><s> We just use, for example, a certain kind of electrical grammatical framework to analyze stance taking, such as the use of evaluative expressions and also the use of …	evaluate	a certain thing or a sudden object or certain phenomenon. </s><s> And by this kind of evaluation we will be positioned by our evaluation. </s><s> And at the same time, if the other person also agrees with other evaluation and also takes the same stance, we become aligned. </s><s> We use this expression align. </s><s> That's we have the same kind of evaluation or same kind of stance. </s><s> So st…
