# Supplementary material for: Bridging corpus diagnostics and EAP pedagogy: A corpus-driven study on lexical hedges in Chinese scholars’ spoken academic English
Source: PLoS One. 2026 Jul 6;21(7):e0353106. doi: 10.1371/journal.pone.0353106 (PMC13336206; doi:10.1371/journal.pone.0353106)
Supplement: S1 File — A compressed file containing the complete dataset and analysis details underlying the study, organized into two folders: (i) CASEC — all lists and concordances of hedges in CASEC; (ii) MICASE — all lists and concordances of hedges in MICASE. All file names, folder names, and metadata have been prepared in English in accordance with PLOS ONE policy. (ZIP) [file pone.0353106.s001.zip › CASEC_feel.xlsx]

## Sheet: README
S1 DATA SET — ENGLISH-LANGUAGE VERSION
Manuscript: Bridging Corpus Diagnostics and EAP Pedagogy: A Corpus-Driven
Study on Lexical Hedges in Chinese Scholars' Spoken Academic English
(PLOS ONE, PONE-D-26-12996, revised April 2026).
This file is a cleaned, English-language version of the original CASEC/MICASE
concordance export. Two transformations were applied:
(1) Automatic-transcription metadata produced by Whisper large-v3 was
translated mechanically: the CJK string for 'speaker' was mapped to
'Speaker N'; the string for 'unknown speaker' was mapped to 'Unknown';
the string for 'transcript' was mapped to 'Transcript'; the string
for 'keyword' was mapped to 'Keyword'; date and time markers were
normalised (year/month/day, AM/PM, h/min/s); CJK enumeration and
full-width punctuation (commas, periods, brackets, quotation marks)
were mapped to ASCII equivalents.
(2) Any residual CJK characters after Stage 1 represent genuine
code-switches by the original speakers (proper names, cultural terms,
brief Mandarin quotations within otherwise English presentations).
These have been romanised to Hanyu Pinyin (with tone marks) and
wrapped as [Mandarin: pinyin]. The original CJK-containing files
are available from the corresponding author on request.
No English-language content, hedge node (Kwic / Hit string), or quantitative
value has been altered. Minor whitespace normalisation (collapse of
duplicated spaces to single spaces) has been applied throughout for
readability; this does not affect any analysis reported in the manuscript.
Columns and row counts are identical to the original.
Cleaning script and full provenance record are available from the
corresponding author (Yang Yu, yuyang89@dlmu.edu.cn).

## Sheet: Sheet1
method name: concordance
corpus: user/3088694740/casec_f
subcorpus: -
Reference	Left	Kwic	Right
doc#0	connection, as well as eh authoritarian family member, but for university aspires parents expectations and their concern and eh encouragement and became a strong motive to learning. </s><s> Thirdly, university now aspires were able to gain support from their academically more success for friends as well as their teachers, while this university non-aspires and undecided were left completely alone …	felt	they could have more positive personal changes if they were not left behind university of Paris, while some also acknowledged they could have a better performance and a closer relationship their with their parents. eh Being left behind was viewed by some beneficial for securing independence and freedom eh to decide the future. speaker 2 Overall, though,eh these young people all expressed a strong…
doc#0	really agree. </s><s> So I think eh this is very important to to defend yourself. speaker 1 Precisely. </s><s> Precisely. </s><s> That's very encouraging. </s><s> So what are the your plan, your next steps for this project? speaker 2 eh I am now planning on a narrative study eh focusing on one of one girl who was one of the universities virus in in this study. </s><s> And now she is 21 years old.…	feel	it would be very interesting to hear her story at 2 time points over 6 years. speaker 2 And it will consider her earlier aspiration and her later on education and her current a life situation. </s><s> And how her aspiration link to her sense of gender self. </s><s> So basically this is my plan for eh my next eh research article. speaker 1 This sounds fascinating. </s><s> And it's like very often …
doc#0	we we think this kind of measurement, although can give us some insights on how students perceive their own eh speaking competence, it has little validity because eh the speaker's perception of his communicative competence can be inaccurate. </s><s> Especially among the novice public speakers, particularly those speech-anxious students tend to underrate their own competence. </s><s> And the last …	feel	that this kind of video might be an under representation of students speaking competence. eh Because when they feel this of eh, when they shoot their own videos, eh they might be in this very comfortable eh occasion, which would be very different from eh how they would feel or how they would perform in front of the actual audience. </s><s> And also s students eh have complained that it is a very …
doc#0	competence, it has little validity because eh the speaker's perception of his communicative competence can be inaccurate. </s><s> Especially among the novice public speakers, particularly those speech-anxious students tend to underrate their own competence. </s><s> And the last one is eh we discussed some studies on the innovation of various form formats of offering feedback. eh They ask students…	feel	this of eh, when they shoot their own videos, eh they might be in this very comfortable eh occasion, which would be very different from eh how they would feel or how they would perform in front of the actual audience. </s><s> And also s students eh have complained that it is a very time consuming and anxiety provoking process to eh record and to edit their videos. speaker 1 So based on the eh abo…
doc#0	to underrate their own competence. </s><s> And the last one is eh we discussed some studies on the innovation of various form formats of offering feedback. eh They ask students to upload their self filmed videos of their speech to the designated platform. </s><s> And we feel that this kind of video might be an under representation of students speaking competence. eh Because when they feel this of…	feel	or how they would perform in front of the actual audience. </s><s> And also s students eh have complained that it is a very time consuming and anxiety provoking process to eh record and to edit their videos. speaker 1 So based on the eh above research gaps, we decided to design eh to look into compare the in-class video feedback and the inprivate video feedback. </s><s> So we eh design this pre-t…
doc#0	videos and hearing the teacher's comments, they will start to discover maybe I do not eh I do not look that awful eh from the perspective of these spectators. </s><s> So they will eh collect their self confidence and be able to deal with their next speech better. speaker 1 And also why there was no significant difference between the improvised video feedback group and the control group. </s><s> W…	feel	kind of their attention. </s><s> Their focus would be shift from their subjective feeling eh to the standards, the criterion for judging a debate. </s><s> So we believe this can help the eh can eh can lead to great improvement in participants self evaluation performance speaker 1 in comparison to video feedback alone or an exposure control. </s><s> So what's the implication of this study? eh We b…
doc#0	a lot of time in the text to go through repetitive things. Speaker 3 27:39 That they already know. Unknown 27:43 And then the other dimension, very importantly, is about teachers. </s><s> Because we've already decided the book will need an instructor. </s><s> We will need a teacher to use the book to teach the students. </s><s> So when it come to the relationship and how different teachers approa…	feel	they need to do some adjustment. </s><s> They would love to create their own material to supplement a textbook lesson. </s><s> I think our book will be probably more suitable to that particular type of teachers. </s><s> We do have a range of activities planned out, but there's no problem for teachers to pick things and to adjust based on their own circumstances. </s><s> And we have a 2nd group of…
doc#0	. </s><s> We would hope when you have this book, you have some valuable resources, but then you can also have your freedom to adjust. </s><s> The other thing. </s><s> Allen, 2008. </s><s> Did an interesting research to find out this is more about broadly what teachers would want from a textbook, so it's not necessarily for specific purposes. Speaker 2 29:51 So this talks quite a lot about teacher…	feel	grammar will be really useful if it's very well explained in the textbook, while others have slightly different opinion. </s><s> And they feel the grammar are not necessarily successfully integrated in the class, because in the class you really want them to talk. </s><s> So the approach at the end from our book is that I've showed you about vocabulary in context. </s><s> We do have Grace focus on…
doc#0	adjust. </s><s> The other thing. </s><s> Allen, 2008. </s><s> Did an interesting research to find out this is more about broadly what teachers would want from a textbook, so it's not necessarily for specific purposes. Speaker 2 29:51 So this talks quite a lot about teachers in general feeling vocabulary is quite important. </s><s> And this. </s><s> Is this some kind of a debate in terms of gramma…	feel	the grammar are not necessarily successfully integrated in the class, because in the class you really want them to talk. </s><s> So the approach at the end from our book is that I've showed you about vocabulary in context. </s><s> We do have Grace focus on vocabulary use and activities. </s><s> We have limited introduction of grammar because partly we felt it's very difficult to decide at interme…
doc#0	some kind of a debate in terms of grammar? </s><s> Some teachers feel grammar will be really useful if it's very well explained in the textbook, while others have slightly different opinion. </s><s> And they feel the grammar are not necessarily successfully integrated in the class, because in the class you really want them to talk. </s><s> So the approach at the end from our book is that I've sho…	felt	it's very difficult to decide at intermediate level exactly what grammar points you should cover, and not cover. </s><s> So want to leave that to the teachers to. </s><s> To explain and to teach well, the students if they need that. Speaker 2 30:56 And the final discussion, I think we talked a lot about whether should the text be authentic. </s><s> That's a very interesting and much debated topic…
doc#0	fellow teachers like you guys who use the book, and, of course, the industry itself. </s><s> So these are extremely valuable. </s><s> And I think write a textbook like this is really important. </s><s> To look after all these collaborators to make a book successful. </s><s> And personally, it's really interesting. </s><s> So my 1st textbook in this country, mastering Chinese, and then now this on…	feel	there's a lot of UPS and downs, and I think partly is because I'm not writing by myself, not like mastering Chinese. </s><s> It's just I can decide the pace. </s><s> And this one with 2 authors, naturally you involve a lot more planning communication, negotiation. </s><s> And lona, halfway through our project, she was pregnant. </s><s> And then she actually also gave birth to twins, so we had a l…
doc#0	<s> And lona, halfway through our project, she was pregnant. </s><s> And then she actually also gave birth to twins, so we had a lot of delay. </s><s> The book probably would be out a year back if not because of her personal circumstances has changed. Speaker 2 38:15 So all this you cannot plan for, right? </s><s> So I think there's a lot of up and down. </s><s> But what I call it a success, I'm …	feel	it's a very different experience looking at mastering Chinese, because that's just for complete beginners. </s><s> The students is also a lot clearer. </s><s> So this is for both classroom setting but also independent learners. Speaker 2 38:43 While China ready. </s><s> As I mentioned, it's a very different industry. </s><s> I need to research a lot into the industry. </s><s> I have to make a lot…
doc#0	industry, market demand and revenue loss. </s><s> So these are the 3 areas that, you know, researchers are really trying to figure out what we can do. </s><s> So I don't want end in a very gloomy perspective. </s><s> Actually, I think it's a positive perspective, so that we are all in this together. </s><s> So this month actually, we have a global tourism economical forum 2020. </s><s> Really loo…	feel	actually quite proud that China ready will be coming out at the same time. </s><s> Because if we can help UK or English speaking, you know, employees to be able to speak Chinese, to be able to understand Chinese tourists better. </s><s> Naturally, they become much more competitive. </s><s> Naturally, that will shape the industry and make it more prosperous. </s><s> And that will feed into the bus…
doc#0	more prosperous. </s><s> And that will feed into the business. </s><s> And the more successful or the quicker the tourism and the hospitality industry will recover from this crisis, the more likely they gonna create more jobs. </s><s> And the more likely they need more language teachers like us to teach these people and to teach them effectively for that specific purposes. </s><s> So I think we a…	feel	really strongly because of the circumstances this year. </s><s> Yup. </s><s> And I see how we are all in this together. </s><s> So just to conclude the whole reflection on this whole process of writing this book personally. Unknown 46:25 It's quite challenging and 1st time to co-write with someone and very different background and circumstance change. </s><s> And it's. </s><s> It's a longer, much…
doc#0	language or an Chinese a second languages. </s><s> And plus she also has published more than 20 publications in economic theories and drill journals. </s><s> Speaker 1 02:02 So now I think I will give the time to Dr.Yu Yanling about her case study on the online teaching for the students at the sibyl LSE. </s><s> So welcome Dr. Yu Yanling. </s><s> Speaker 2 02:17 Okay, thanks for talk the truth. <…	feel	great honored to share my personal research. </s><s> You can call it a very small empirical research based on my personal teaching in 2020. </s><s> Because 2020, it's a, you know, so different year. </s><s> I would like to keep a good memory of what I have done out of my personal teaching experience. </s><s> It is a small case study of Chinese language teaching learning in civil at Tennessee. </s…
doc#0	. </s><s> Li Ji nd his colleague fu senior, the head of the history and philology institute, were sympathetic to this skepticism, but preferred to be researchers rather than skeptics. </s><s> They regarded excavation as an independent discipline, but still considered it to belong to history rather than anthropology like in America. </s><s> And they considered European and American anthropologists…	felt	that Chinese scholars had a chance to review anthropological theories to make them more scientific. </s><s> The classical texts started by skeptics were in fact one of weapons to offend anthropological eurocentrism. </s><s> They also shared with skeptics some new historical ideas, for example the idea that xia, shang, and Zhou were 3 almost contemporary ethnic groups, rather than 3 successive dyn…
doc#0	has the most comprehensive coverage of scholarly literature in social sciences. </s><s> Together, I collected 74 Chinese language articles and 128 English language articles in this review exercise. </s><s> Um I will not go into too many details here, but if you're interested uh in the methodology, we can discuss more uh later. </s><s> Right, so together, I initially identified 8 subject positions…	feeling	subject, gendered and sexualized subject, religious subject and economic subject have but due to space constraints uh in academic publishing, I focus on the foremost substantial and subject positions, IE the neoliberal, the political, the pedagogic and the racialized subject positions. </s><s> In this table you can see on the left hand side co uh column you can see the number of articles from eac…
doc#0	China is a very peculiar sort of, eh, construction construction to distinguish the 2 different spaces. </s><s> So she was pointing to the different channels of entry into Hong Kong for designated for the mainland residents and for the Hong Kong residents. </s><s> Speaker1 13:44 Because at the time she was a university student in Hong Kong, although she was originally from mainland China, she was …	felt	quite convenient to take the Hong Kong resident channel, because mainland visitors had to kill in long kilos, and in contrast, when I walked past them as a Hong Kong resident, much quicker, more swiftly, I felt like this ID card had given me lots of convenience and it made me feel like a Hong Konger. </s><s> In other words, during that brief moment, linson had this instantaneous sense of being ac…
doc#0	residents. </s><s> Speaker1 13:44 Because at the time she was a university student in Hong Kong, although she was originally from mainland China, she was a given a Hong Kong ID card and this ID card played a significant role in navigating, in her navigation of this cross border movement. </s><s> She said it felt quite convenient to take the Hong Kong resident channel, because mainland visitors ha…	felt	like this ID card had given me lots of convenience and it made me feel like a Hong Konger. </s><s> In other words, during that brief moment, linson had this instantaneous sense of being accorded a higher kind of social status. </s><s> And this convenience was brought along by the Hong Kong ID card. </s><s> Right. </s><s> Speaker1 14:48 Now, interestingly, another incident happened about a year la…
doc#0	Kong, although she was originally from mainland China, she was a given a Hong Kong ID card and this ID card played a significant role in navigating, in her navigation of this cross border movement. </s><s> She said it felt quite convenient to take the Hong Kong resident channel, because mainland visitors had to kill in long kilos, and in contrast, when I walked past them as a Hong Kong resident, …	feel	like a Hong Konger. </s><s> In other words, during that brief moment, linson had this instantaneous sense of being accorded a higher kind of social status. </s><s> And this convenience was brought along by the Hong Kong ID card. </s><s> Right. </s><s> Speaker1 14:48 Now, interestingly, another incident happened about a year later when I interviewed her again. </s><s> This time, she was depicting …
doc#0	. </s><s> Or to be exercising a form of symbolic violence upon, ah, ah, you know, these even links on herself, but also this supposedly mainlander, this male mainlander. </s><s> Because there's this imagined sort of hierarchy about the shutzi. </s><s> The quality of different possessors of ID cards. </s><s> Yeah. </s><s> And here the Hong Kong identity, therefore, could be argued to be imbued wit…	felt	as if she was a real Hong Kong. </s><s> But in the 2nd incident, she felt very insecure, very uncertain and uneasy indeed about her her Hong Kong identity. </s><s> Speaker1 19:54 And this really is, in my view, shows a very intricate and nuanced example of the complexities of the ah Hong Kong mainland sort of ah dynamics and identity construction issues. </s><s> The 2nd snapshot is from a student…
doc#0	very, very strong. </s><s> Her performance was not very strong in the military training. </s><s> And she said, I was not sure how I got that title. </s><s> Then it was revealed that it was because I voluntarily joined the military training. </s><s> Speaker1 27:42 Some students, her peers from mainland China. </s><s> Some students began to ask why Hong Kongers should have such privilege when it ta…	felt	a bit uncomfortable deep down. </s><s> So here you can see that from the university's point of view, they wanted to use this publicity opportunity to underscore the idea of political unity, political integration between eh honesty who is a Hong Kong citizen, an and the mainland eh sort of establishment. </s><s> And. </s><s> And therefore they accorded her this title. </s><s> And, and this could b…
doc#0	privileged. </s><s> She was given a title that she, she probably did not deserve. </s><s> Yeah. </s><s> So in this case, it was again a eh very intriguing eh instance of how they, in this case, it's not over. </s><s> It's the convert form of mechanism to underscore to use, eh, honesty's Hong Konger identity to underscore political unity and integration. </s><s> Eh. </s><s> This kind of intention …	felt	that she was wronged. </s><s> She was wronged by, 1st of all the institutions attempt to give her a title that she was not even feeling that she deserved, or she was not, she did not even care about. </s><s> And on the other hand, she felt that she was wronged by her mainland counterparts, peers, who who were jealous of her, who were accusing her of eh making or capitalizing on her privilege to g…
doc#0	eh very intriguing eh instance of how they, in this case, it's not over. </s><s> It's the convert form of mechanism to underscore to use, eh, honesty's Hong Konger identity to underscore political unity and integration. </s><s> Eh. </s><s> This kind of intention sort of exercised eh eh, you konw kind of force on her, which she was not really aware of, so she felt that she was wronged. </s><s> She…	feeling	that she deserved, or she was not, she did not even care about. </s><s> And on the other hand, she felt that she was wronged by her mainland counterparts, peers, who who were jealous of her, who were accusing her of eh making or capitalizing on her privilege to gain public recognition. </s><s> Speaker1 30:19 Now, the 4th and the final snapshot in this eh paper today is I want to talk about ethnic…
doc#0	mechanism to underscore to use, eh, honesty's Hong Konger identity to underscore political unity and integration. </s><s> Eh. </s><s> This kind of intention sort of exercised eh eh, you konw kind of force on her, which she was not really aware of, so she felt that she was wronged. </s><s> She was wronged by, 1st of all the institutions attempt to give her a title that she was not even feeling tha…	felt	that she was wronged by her mainland counterparts, peers, who who were jealous of her, who were accusing her of eh making or capitalizing on her privilege to gain public recognition. </s><s> Speaker1 30:19 Now, the 4th and the final snapshot in this eh paper today is I want to talk about ethnic identities. </s><s> So as we know, in mainland China, there are eh 56 officially recognized as ethnic g…
doc#0	because everybody there was more or less of the same, from the same ethnic background. </s><s> However, when she went to Beijing to pursue her the preparatory year of undergraduate study before she went to Hong Kong to to to begin her undergraduate journey, she eh was encountered with some very strange questions all the time. </s><s> For instance, they will ask her, do you ride horses? </s><s> Do…	felt	that people had these very backward and barbarian kind of assumptions about her and her ethnic group, which was eh very, very problematic and was eh very make her cause her a great deal of unease. </s><s> Yeah. </s><s> And so what at one point she replied to one of such questions by saying, but we are normal people. </s><s> And here it really underscores the sort of ethnic hierarchy and the sort …
doc#0	unease. </s><s> Yeah. </s><s> And so what at one point she replied to one of such questions by saying, but we are normal people. </s><s> And here it really underscores the sort of ethnic hierarchy and the sort of lack of understanding about, I think, minority groups within mainland China's bigger or urban places like like Beijing, for instance. </s><s> And she felt, and then, therefore, when she …	felt	that this was something that was dragging her back, giving her a bad look, and giving her a very heavy baggage to prevent her from making progress in her studies or in her self identity construction. </s><s> Speaker1 33:00 However, when she went to Hong Kong, she encountered such an ethnic identity awakening moment. </s><s> At that time, she was a personal assistant. </s><s> I mean, this was part…
doc#0	very famous ethnic Mongolian writer who was from Taiwan. </s><s> So this ethnic Mongolian famous writer gave a talk to more than 1000 people in Hong kong's eh eh exhibition and convention and exhibition center, which is a very hipster place that is very cultural, cultural, cultured and cultural space in Hong Kong. </s><s> And if you can give a talk to more than 1000 people, it means that you are …	felt	that there were many things that I had to always try to leave behind my back and including her ethnic identity to conceal them, because I had no time for them. </s><s> Now here is such a person who can speak to more than 1000 people in a place like the Hong Kong convention and exhibition center about inner Mongolia. </s><s> And so many people are listening carefully to her in all. </s><s> So to h…
doc#0	. </s><s> So eh go some review that I felt that there were many things that I had to always try to leave behind my back and including her ethnic identity to conceal them, because I had no time for them. </s><s> Now here is such a person who can speak to more than 1000 people in a place like the Hong Kong convention and exhibition center about inner Mongolia. </s><s> And so many people are listeni…	felt	that her Mongolian ethnic identity was always something that was dragging her back, that was very negative about her. </s><s> And yet here she find that this person commands such a high level of recognition and distinction. </s><s> And she was able to. </s><s> This ethnic Mongolian writer was able to talk about the grassland in inner Mongolia, and people were really keen to listen to her. </s><s>…
doc#0	Mongolian, a person, a writer for her ethnic group. </s><s> Speaker1 35:22 However, what was very even more intriguing was that Guoxiang herself, she was already hannified. </s><s> Han is the majority ethnic group in China. </s><s> Guoxiang attended a school that only taught her in pudongguan, which is the official language of China and but not in Mongolia. </s><s> So she had known all very littl…	felt	really ashamed and sad about this. </s><s> She said, if I was truly knowledgeable about the Mongolian culture, think I could share it with those who do not know about it? </s><s> Especially when those people ask, can you play archery? </s><s> Can you ride horses? </s><s> Right. </s><s> The problem is that I do not know much about it. </s><s> I feel so sad and ashamed. </s><s> I even got 10 bonus …
doc#0	she had known all very little Mongolian language skills. </s><s> She had next to non non iden ideas about her ethnic culture, her ethnic history. </s><s> She had very little. </s><s> So she felt really ashamed and sad about this. </s><s> She said, if I was truly knowledgeable about the Mongolian culture, think I could share it with those who do not know about it? </s><s> Especially when those peo…	feel	so sad and ashamed. </s><s> I even got 10 bonus marks in my Gao kao and enjoy so much benefit from my ethnic identity, while I have not done much for it. </s><s> For her, I think, group here, I think here is what she was referring to. </s><s> So here you can see again an interaction between, for instance, the tank bonus marks that she got in her Gao kao, which was the very competitive national co…
doc#0	hierarchy of ID cards, Hong Kong ID card, manga ID card. </s><s> And here we're talking about the ethnic hierarchy. </s><s> Where the hand majority is occupying an obvious dominant position. </s><s> And other ethnic groups, such as the Mongolian group is is subjugated or is in a very dominated position. </s><s> And very poorly understood by people who are not from this ethnic group. </s><s> And e…	felt	really ashamed for her lack of authenticity, eh, about her ethnic background. </s><s> Yeah. </s><s> Speaker1 38:05 So the covert kind of ethnic hierarchy and then the education that was proper, that all that has been prefer to the ethnic minority students like Guo xiang, has been such or have been such. </s><s> That they are, they know very little about their own ethnic background. </s><s> And th…
doc#0	person who is from this ethnic group, like Guo xiang, who has been honified by the Han majority culture and education. </s><s> So she felt really ashamed for her lack of authenticity, eh, about her ethnic background. </s><s> Yeah. </s><s> Speaker1 38:05 So the covert kind of ethnic hierarchy and then the education that was proper, that all that has been prefer to the ethnic minority students like…	felt	that there was very little ethnic futures at least for her when she was in Beijing. </s><s> Although in Hong Kong, she encountered this this ethnic awakening moment. </s><s> Because of her her internship of Trinity. </s><s> So eh in this eh paper, therefore, I want to underline that in order from the few snapshots that I have eh eh eh presented that there are such a state overt state institute me…
doc#0	that when we are looking at student mobility, cross border student mobility, it's very often not just about students moving across borders. </s><s> Because when they move, they bring with them a host of identities with them, including ethnic identity, including their cultural identity, including their political identity. </s><s> And then in the course or in the process of moving across borders, t…	feel	that these kind of forces are are exercised upon them eh where they often feel that they are in, at the receiving end of symbolic violence, you konw, such as the Hong Kong ID card, or symbolic violence exercise upon both Hong Kong and mainland students for different reasons, like the Hong Kong students unwittingly becoming political tokens, etcetera. </s><s> All, for guo xiang, is like her loss o…
doc#0	's very often not just about students moving across borders. </s><s> Because when they move, they bring with them a host of identities with them, including ethnic identity, including their cultural identity, including their political identity. </s><s> And then in the course or in the process of moving across borders, they experience such kind of symbolic meanings being imposed on them, such as th…	feel	that they are in, at the receiving end of symbolic violence, you konw, such as the Hong Kong ID card, or symbolic violence exercise upon both Hong Kong and mainland students for different reasons, like the Hong Kong students unwittingly becoming political tokens, etcetera. </s><s> All, for guo xiang, is like her loss of ethnic culture. </s><s> She realized that when she when she was moving eh to …
doc#0	academic job searching experience is extremely emotionally charging or you can get emotionally charged because it's a very tough journey. </s><s> Its full of frustrations, especially when you get one rejection after another, after another, after another,you can get a bit disillusioned, you can feel powerless, you can feel lethargic. </s><s> You know I remember at some point I was so lethargic tha…	felt	that I could not go on. </s><s> You would also have served out at some point in my own personal expericence I felt I was really rubblish,really relly poor I had no, no strength. </s><s> You know and this kind of self doubts and low self esteem, you know, they are quite common. </s><s> Okay, so how do you encounter a sort of mediate or tackle this kind of very problematic? </s><s> Not problematic,…
doc#0	full of frustrations, especially when you get one rejection after another, after another, after another,you can get a bit disillusioned, you can feel powerless, you can feel lethargic. </s><s> You know I remember at some point I was so lethargic that I did not want to even prepare for my upcoming academic job interviews. </s><s> Because I had many defeats, so many rejections and failures. </s><s>…	felt	I was really rubblish,really relly poor I had no, no strength. </s><s> You know and this kind of self doubts and low self esteem, you know, they are quite common. </s><s> Okay, so how do you encounter a sort of mediate or tackle this kind of very problematic? </s><s> Not problematic, but very low mood or foul mood of yours. </s><s> Okay? </s><s> My tip is, crying can be a good way to release stre…
doc#0	the doctor away, okay? </s><s> It's a workplay of one airport, an apple a day keeps the doctor away. </s><s> So for me, you know at some point was like I reached this kind of sort of mental stage that I felt okay. </s><s> You know oh, great, they've got another rejection yeah you know. </s><s> That kind of very self deprecation, self deprecating sort of situation and. </s><s> But also, you know, …	felt	that, I know this was quite important, sort of a milestone for me. </s><s> And also you know maybe there are some small things that you can do every day. </s><s> For instance, in the morning you write down 3 things that you feel thankful for, like your health or your beauty. </s><s> So write about the things that you're good at. </s><s> And trust me, if you are doing your PhD in this country, esp…
doc#0	job searching experience is extremely emotionally charging. </s><s> Or you can get emotionally charged because it's a very tough journey. </s><s> It's full of frustrations, especially when you get one rejection after another, after another, after another, you can get a bit disillusioned, you can feel powerless, you can feel lethargic. </s><s> You know I remember at some point I was so lethargic t…	felt	that I could not go on. </s><s> You know. </s><s> You would also have served out at some point. </s><s> In my, uh, uh, own personal experiences, I felt I was really rubbish, really, really poor. </s><s> Speaker 1 I had no, no strength, you know. </s><s> And this kind of self-doubts and low self-esteem, you know they are quite common. </s><s> Okay, so how do you encounter a sort of mediate or tack…
doc#0	rejection after another, after another, after another, you can get a bit disillusioned, you can feel powerless, you can feel lethargic. </s><s> You know I remember at some point I was so lethargic that I did not want to even prepare for my upcoming academic job interviews. </s><s> Because I had many defeats, so many rejections and failures that I just felt that I could not go on. </s><s> You know…	felt	I was really rubbish, really, really poor. </s><s> Speaker 1 I had no, no strength, you know. </s><s> And this kind of self-doubts and low self-esteem, you know they are quite common. </s><s> Okay, so how do you encounter a sort of mediate or tackle this kind of very problematic, not problematic, but very low mood or foul mood of yours. </s><s> Okay? </s><s> My tip is, crying can be a good way to…
doc#0	know, "an apple a day keeps the doctor away". </s><s> Speaker 1 Yeah, so for me, you know at some point was like I reached this kind of, sort of mental stage that I felt, okay. </s><s> You know "oh, great, today I've got another rejection, yeah." </s><s> You know, that kind of very self-deprecation, self-deprecating sort of situation. </s><s> And, but also, you know, some sort of reconciliation w…	felt	that, I know this was quite important, sort of a milestone for me. </s><s> And also, you know maybe there are some small things that you can do every day. </s><s> For instance, in the morning you write down 3 things that you feel thankful for, like your health or your beauty, or 3 things that you are good at in the morning, you know especially when you feel "Oh, I am really rubbish. </s><s> I am …
doc#0	, but also, you know, some sort of reconciliation with yourself, with the reality of the job market. </s><s> And I felt that, I know this was quite important, sort of a milestone for me. </s><s> And also, you know maybe there are some small things that you can do every day. </s><s> For instance, in the morning you write down 3 things that you feel thankful for, like your health or your beauty, or…	feel	"Oh, I am really rubbish. </s><s> I am no good. </s><s> I keep failing." </s><s> Speaker 1 You know, so write about the things that you're good at. </s><s> And trust me, if you are doing your PhD in this country, you know especially in Austrian Cambridge, you are the best, you are the best. </s><s> So, you have to keep reminding yourself that you are the best. </s><s> And also keep telling yourse…
doc#0	is 680 RMB. </s><s> And then the buyer would be able to decide how and when they want to head and do the risk management tools. </s><s> And also to be able to profit from the volatility of the exchange rate markets. </s><s> Speaker 2 14:15 Because uh, the situation in September was 6.75. </s><s> But we've seen how the r and b has continue appreciating. </s><s> So end of last year we're at 6.5 and…	feel	that if the buyer and supplier could invoice directly in RMB, that could have saved them uh, part of the cost increase. </s><s> Because of the negative exchange rates. </s><s> Speaker 2 14:48 So what are the factors that the suppliers consider when the clients ask them about receiving RMB? </s><s> Right. </s><s> Because some of our buyers, they might have pop the question before to the supplier. …
doc#0	towards the railway station cannot be the same. speaker1 11:44 Now 5 years have passed, the suggestion of rebuilding the old station is still under serious consideration. </s><s> Meanwhile, the entire neighborhood where my grandma lived has been demolished, in whose place now stand a gigantic shopping mall and modern prestige of period style shops. </s><s> And these 2 buildings are the only one s…	feel	helpless whenever the story of the old station comes to mind. </s><s> It carried a very dear childhood memory. </s><s> But I was too young to feel anything we'd was tone down. </s><s> In the academic narrative of our architectural history, I can't even find any single term to properly define it. </s><s> Chinese or foreign, ancient or modern, colonial or half colonial? </s><s> None seems to do it …
doc#0	under serious consideration. </s><s> Meanwhile, the entire neighborhood where my grandma lived has been demolished, in whose place now stand a gigantic shopping mall and modern prestige of period style shops. </s><s> And these 2 buildings are the only one surviving from that period, which used to stand side by side with the old jinan railway station. speaker1 12:14 With all my training as an arch…	feel	anything we'd was tone down. </s><s> In the academic narrative of our architectural history, I can't even find any single term to properly define it. </s><s> Chinese or foreign, ancient or modern, colonial or half colonial? </s><s> None seems to do it justice. </s><s> Given all that has happened. </s><s> I can't even find a compelling reason for it to reborn. </s><s> Thank you very much. </s><s> …
doc#0	Indian China more specifically. </s><s> So I think one is that it illustrates, as a lot of the work, I think increasingly, is that regime type is not the most important variable for a lot of outcomes. </s><s> And I think a lot of people have talked about that. </s><s> Speaker 1 05:10 For me, I have had an interest in comparing China to India because it makes the findings from China more generaliz…	felt	like the comparison is more helpful for China scholars than India scholars, because it's always a struggle for how findings from China. </s><s> To figure out how findings from China might be generalized to other cases. </s><s> So there's a lot of perception of Chinese exceptionalism. </s><s> It's not just a huge one party state, but it's one of the very few remaining communist systems. </s><s> An…
doc#0	have students from other disciplines as well, including Music, IT, Maths and Engineering. </s><s> So it really is a large and very diverse cohort. </s><s> And this means that our students come to us for a range of different reasons. </s><s> Yes, some of our students are majoring in translation and interpreting, or majoring in a language. </s><s> Most of them are majoring in a related field, such …	feeling	an elective. </s><s> Speaker 3 09:36 So bearing in mind this large and diverse cohort, we have to ensure that our content is relevant and useful, so that students really do hone their translation skills. </s><s> We want to present the materials in an interesting and engaging way, and we want to think very carefully about our assessment. </s><s> As part of our vision for this course, we had a numb…
doc#0	years ahead of us. </s><s> So we produce a short grammar video, 78 minutes long. </s><s> And we give them 2 extra readings or videos there about culture with social application of the language. </s><s> So all up students only need to put in 20 to 30 minutes to complete a pre class or flips classroom. </s><s> And then they kind of like Angela's design, they would do a pre class quiz before they co…	feel	they are more ready to come to class if they feel like things are more contextualized. </s><s> For them to go into deeper. </s><s> Speaker 1 29:19 So I think actually this way requires more time from both the teachers and the students. </s><s> Right? </s><s> So student also devote more time. </s><s> They have to do a lot of pre class. </s><s> Pre class, yes. </s><s> Speaker 4 29:31 And no. </s><s…
doc#0	video, 78 minutes long. </s><s> And we give them 2 extra readings or videos there about culture with social application of the language. </s><s> So all up students only need to put in 20 to 30 minutes to complete a pre class or flips classroom. </s><s> And then they kind of like Angela's design, they would do a pre class quiz before they come to the lecture. </s><s> And let you explain what exerc…	feel	like things are more contextualized. </s><s> For them to go into deeper. </s><s> Speaker 1 29:19 So I think actually this way requires more time from both the teachers and the students. </s><s> Right? </s><s> So student also devote more time. </s><s> They have to do a lot of pre class. </s><s> Pre class, yes. </s><s> Speaker 4 29:31 And no. </s><s> Because some students actually say they can spen…
doc#0	and Cohen suggested, in this way, respondents new gendered mental disposition served as valuable transnational cultural resources, which are the distinctive asset for forming their global identity and gender identity. </s><s> Okay, the other acquisition in our finding is embodied global cultural taste. </s><s> Speaker2 For example, in a case of respondents, Jiahui, Jiahui's impression of local wo…	feel	more recognized in this transnational higher education field. </s><s> Speaker2 Jiahui automatically identify all a local people as wearing British style clothing. </s><s> However, what she considered as British style clothing may only reflect the clothing preference of of a fraction of the British middle class. </s><s> The fact that she automatically equalated such a closing style to the local pe…
doc#0	as wearing British style clothing. </s><s> However, what she considered as British style clothing may only reflect the clothing preference of of a fraction of the British middle class. </s><s> The fact that she automatically equalated such a closing style to the local people again analyze her partial recognition of the class differences in closing preferences in British society. </s><s> Besides, …	feel	proud to share with curious friends at home my increasing knowledge about British or western societies. </s><s> But it is strange that when facing the local people, such feelings disappear. </s><s> Maybe because they are here, they can also attend this kind of events. </s><s> From this case, we can see that Feifei's transnational cultural exposure legitimated her perceived superior transnational …
doc#0	the application before the examination to fill ingredient volunteer after examination and evaluating the score, and then to filling in the gradient after knowing the score of the examination and till now to the parallel application when getting to know the result of the examination, this 4 stage reform have made the admission score range of college and university significantly narrowed, IE, showi…	feeling	in the parallel voluntary program, but it costs obvious stratification of college enrollment and further certifies the stratification of college and universities. </s><s> This problem actually exist in other countries. </s><s> From the internal points of view of colleges and universities, the consistency of students scores leads to the single characteristics of student in the same campus on the s…
doc#0	position, because although they have entered some very good companies like huawei, tencent and baidu, they have a very stressful life and they have to undergo compulsory overtime work. </s><s> And some have lost all their hair and all of these to Qie,he find it very scary. </s><s> He said, right, your salary will surely be very high, but you may not be able to live long enough to spend the money …	feels	horrific to Qie. </s><s> So he refused job offers from China and he instead took up a job in in a UK's research institute after his PhD. </s><s> And then he worked there for 3 years. </s><s> And by the time, we interviewed him in 2018, he was switching to another job in UK, but he was also considering returning to work in China. </s><s> But this time it was a very different condition for him. </s…
doc#0	. </s><s> Speak 1 That feels horrific to Qie. </s><s> So he refused job offers from China and he instead took up a job in in a UK's research institute after his PhD. </s><s> And then he worked there for 3 years. </s><s> And by the time, we interviewed him in 2018, he was switching to another job in UK, but he was also considering returning to work in China. </s><s> But this time it was a very dif…	felt	that he could have his own say of his time autonomy. </s><s> As I reviewed. </s><s> In this quote he said there are many high and talents games like 1000 talents game in China. </s><s> And if I join this game, my development in China would be fast. </s><s> And basically they have all kinds of money to give me convenience. </s><s> And I can set my own rules at work effectively. </s><s> He was talk…
doc#0	about auditing and she did not find it interesting. </s><s> She had to work until late and would no money and no personal life. </s><s> What was the meaning of all that? </s><s> Right, so she was very much challenging or finding sort of confined by this kind of job, by her dream job, initially her dream job in London. </s><s> Because of this, she then took a short foray back to China, and then sh…	feel	she cannot wait to go back to work. </s><s> And she thinks that it's an ideal job again, in this job she feels passionate about. </s><s> But you can see that the problems that she depicted when she was working in London have been solved in this job, in a Switzerland. </s><s> So here I want to underline the how pivotal it is for these Chinese internet national students and graduates to be exposed …
doc#0	was the meaning of all that? </s><s> Right, so she was very much challenging or finding sort of confined by this kind of job, by her dream job, initially her dream job in London. </s><s> Because of this, she then took a short foray back to China, and then she eventually relocated to Switzerland, where she now has a job where she now wake up every morning and feel she cannot wait to go back to wor…	feels	passionate about. </s><s> But you can see that the problems that she depicted when she was working in London have been solved in this job, in a Switzerland. </s><s> So here I want to underline the how pivotal it is for these Chinese internet national students and graduates to be exposed to alternative possibilities of work environments, of cultures, rhythms and pace, so that they can feel for the…
doc#0	every morning and feel she cannot wait to go back to work. </s><s> And she thinks that it's an ideal job again, in this job she feels passionate about. </s><s> But you can see that the problems that she depicted when she was working in London have been solved in this job, in a Switzerland. </s><s> So here I want to underline the how pivotal it is for these Chinese internet national students and g…	feel	for themselves, they can reflect and then make their decisions. </s><s> Speak 1 So in this paper, I argue that I make both theoretical contributions as well as more empirical and practical contributions. </s><s> In the theoretical front, I think my contribution would lie in in the bringing in time to factor in our discussion of career imagination for international students. </s><s> Speak 1 So in …
doc#0	<s> For instance, college daily with over one million active readers per day, often delivers news with Chinese nationalist overcomes. </s><s> It constantly hit the west as China's enemy through a cold war. </s><s> Site of writing with the language intended to stir a strong patriotic sentence. </s><s> Next, these are some of the publications that college daily had delivered in the year of 2019. </…	feel	a responsibility to defend a victimized China against the west. </s><s> This means that they need to shut up worker media and also to filter information concerning China that's part in the us classroom. </s><s> Speak 1 However, the ethnic enclaves of the Chinese students should not be nearly perceived. </s><s> As a result of these students not wanting to integrate into the whole society. </s><s> …
doc#0	have a higher risk of depression, a culture have high risk of depression, a culture of stress, and also victimization. </s><s> For instance, Chinese international students are often framed in a deficit language in the US classrooms, where they are perceived as passive, unwilling to participate, and on critical thinkers. </s><s> In my research, I found that Chinese students were oftentimes objecti…	feel	welcome, despite the prevalent Midwestern culture of being nice. </s><s> Jean Lu, a senior student in computer sciences, told me that he had not had much interaction with American students, even if he lived in the us for almost 40 years. </s><s> Other purchase of pins also reported having almost no American rights. </s><s> In lakeside. </s><s> Academic spaces sustained by white instructors and wh…
doc#0	importance being complicated and inexplicable development. </s><s> However, for the Chinese dias provloggers, the attitudes towards the issue of mask wearing is quite obvious and unanimous. </s><s> Speaker2 By this course, vloggers describe themselves as puzzled, irritated and terrified by locals refusal to wear masks. </s><s> For example, Germans are very stubborn, a very obstinate people and se…	feeling	sick. </s><s> And then she said while you look at this, until now, at this critical juncture, they still wouldn't ring in the brink of the principles, which is an old saying Chinese meaning contract imminent danger. </s><s> Speaker2 Lastly, contrary to this classic us and then discourse concerning mask wearing, many other instances indicated a more blurred boundary between the blogger and the oth…
doc#0	international students more understanding. </s><s> But in other cases we find tha Dajia can refer move beyond right themselves to include local population. </s><s> In this case align themselves with. </s><s> Let's see. </s><s> I think this time I should give a thumb up to our Chinese in Italy, because Dajia quite self disciplined and strictly observe the rules. </s><s> Where in this case Dajia in…	felt	that when I went out today and the other day, Dajia reacted differently to me wearing a mask. </s><s> Now Dajia accepted very well. </s><s> So this vlog. </s><s> This quotation was from a vlog updated at the later stages of the data collection. </s><s> So it is in. interesting to see how dajia meaning the Germans in this case suggests a gradual transition of them meaning the local population to u…
doc#0	tie. </s><s> But they are not seeking for one of treat either. </s><s> They still want their relationship to be stable, to be long lasting. </s><s> So international relationship is kind of a mixed tie in many cases. </s><s> To maintain such a mix tie in east Asian contacts, it is important to counties following the rule of renqin. </s><s> Renting is the Chinese word. </s><s> It had 3 layers of me…	feel	what others feel you and we show consideration for others. </s><s> And in Chinese we say yurentingwei to show the emotional resonance. </s><s> I incurring we say ceng in and in Japanese is translating to emphasis or more yearly in Japanese. </s><s> So we have similar concept of the emotional resonance and part of the renqing in 3 languages. </s><s> And the 2nd meaning of renching is a favor or do…
doc#0	they are not seeking for one of treat either. </s><s> They still want their relationship to be stable, to be long lasting. </s><s> So international relationship is kind of a mixed tie in many cases. </s><s> To maintain such a mix tie in east Asian contacts, it is important to counties following the rule of renqin. </s><s> Renting is the Chinese word. </s><s> It had 3 layers of meanings. </s><s> T…	feel	you and we show consideration for others. </s><s> And in Chinese we say yurentingwei to show the emotional resonance. </s><s> I incurring we say ceng in and in Japanese is translating to emphasis or more yearly in Japanese. </s><s> So we have similar concept of the emotional resonance and part of the renqing in 3 languages. </s><s> And the 2nd meaning of renching is a favor or doing a favor. </s>…
doc#0	the reform in the textbooks. </s><s> So that it will save. </s><s> If I'm correct to use this word, to save that teachers many time to reorganize the text. </s><s> That's all. </s><s> Okay, my question. </s><s> Thank you very much. </s><s> Speaker2 59:23 Thank you. </s><s> Thank you for your questions. </s><s> You mentioned about reorganizations of the content unit. </s><s> Actually, you don't ha…	feel	that the sequence that will not actually fit in with the students cognitive development. </s><s> Or their experiences. </s><s> Speaker2 59:56 Because for textbooks, they are naturally organized in a special way. </s><s> That may be following a particular kind of way in skills. </s><s> Listening, speaking, reading, writing. </s><s> Or maybe following a kind of functions, or following a a sequence …
doc#1	to make, but here I only want to mention three. </s><s> The first, which is not necessarily indirectly related to the topic of politeness. </s><s> Is that when I'm writing on and about politeness, I'm speaking to myself. </s><s> And more than that, I'm not only speaking to myself, I'm also speaking to many people, present or absent, likeable or unlikeable, etc. As a result, when I'm writing, it s…	feel	that I begin to be tired, or following the current norms of writing scholarly stuffs, especially those empirical parts. </s><s> Speaker 2 So if you agree with my statement that when I'm writing on and about politeness, I'm speaking to myself. </s><s> Then I must confess that when I'm when I'm speaking to myself, I'm touching upon the unsaleable part, all politeness. </s><s> That is unfortunately …
doc#1	politeness with and beyond discourse pragmatics. </s><s> But whether I can talk about it well or write about it well, I don't know for sure. </s><s> This statement is absolutely not a humble bragging, as you may perceive. </s><s> Speaker 2 Although I have, looking back, being interested in politeness for more than 20 years. </s><s> I don't think I can say now I know a lot about it. </s><s> Let me…	feel	I know about it. </s><s> Speaker 2 All the first seem to be quite familiar with politeness, don't we? </s><s> We seem to be so familiar with politeness that we oftentimes simply take it for granted. </s><s> In fact, it is because we are so familiar with it that we don't know much about it. </s><s> This indeed is not only an obvious paradoxical assertion, but also a painful realization. </s><s> In…
doc#1	to be quite familiar with politeness, don't we? </s><s> We seem to be so familiar with politeness that we oftentimes simply take it for granted. </s><s> In fact, it is because we are so familiar with it that we don't know much about it. </s><s> This indeed is not only an obvious paradoxical assertion, but also a painful realization. </s><s> In fact, similar painful realizations are not few. </s><…	feel	that politeness has been declining. </s><s> Perhaps I can give you a trivial example. </s><s> Some things are hard to predict. </s><s> The weather, for example. </s><s> Bright, shining daylight may all of a sudden be shrouded by darkness, with rain pouring down. </s><s> I was walking along a meadow lane in an unexpected rain, when a posture raced past, splashing up a map a puddle and soiled my wh…
doc#1	propose a concept which is called global discourse. </s><s> But here I will not to go any further about it, because I want to focus on the beyond part of this like this talk. </s><s> And for this part, I would like to talk about 3 issues. </s><s> Speaker 2 The issue with faith in politeness studies. </s><s> The second is the dark corners or the grey areas in politeness studies. </s><s> And the th…	feel	the need to go further and beyond, we must tackle some problems that have existed for quite a long time, blocking our way forward. </s><s> One of the problems I am to address here concerns a key term in politeness studies, namely the concept of face. </s><s> As far as the term face is concerned, what's argued about 2 decades ago in his politeness that , a more satisfactory model of linguistic pol…
doc#1	. </s><s> I'm not sure whether ushering in the new term lizi, but the binary opposite of mianzi is likely to reshape the landscape of politeness studies in some way. </s><s> But I will just keep my finger crossed for the time being. </s><s> Predicting the future is always a risky business, and more than that, ends up in disappointment. </s><s> But keeping one's hopes up is a strategy once can res…	feel	the need to quote government's definition of faith in full. </s><s> From his article on Facebook and analysis of ritual elements in social interaction. </s><s> The term face may be defined as the positive social value a person effectively claims for himself by the line others assume he has taken during a particular contact. </s><s> Face is an image of the self delineated in terms of approved soci…
doc#1	binary opposition of politeness and impoliteness. </s><s> Speaker 2 This has kept me thinking for a long time. </s><s> It makes me think about the relationship between power and discourse. </s><s> The binary oppositions are bound up in language and power, but one is often privileged over the other, and they function in both linguistic systems and social relations. </s><s> In other words, binary o…	feel	the need to deconstruct the binary oppositions, we might need to, first and foremost, examining the other side of the coin. </s><s> Which is to say, for future platinum studies, perhaps it's time to place more emphasis on platinum. </s><s> Actually, in recent years, we have witnessed a lot of related publications. </s><s> But I think more can be done. </s><s> I think I have to. </s><s> I'm sorry,…
doc#1	it's eh not something that is in the air. </s><s> That is abstract. </s><s> And such an interpretation serves as the primary goal achieved so as to determine the essential property of the speech act and its cultural mission. </s><s> Speaker1 16:04 And 3 an optimally relevant higher level cultural interpretation beyond the basic-level immediate context dependent one. </s><s> And the cultural one m…	felt	about the fighting between will and Chris at this year's also sky awarding ceremony. </s><s> So this is what they said. </s><s> What both will and Chris did really stained notice the world. </s><s> What should have been a beautiful moment for us, said paddle in a now-deleted Twitter thread. </s><s> The reason that makes me so very angry is because I was so proud to be one of a handful of south As…
doc#1	normal. </s><s> Okay, so you have to take about 22 years of education. Speaker 2 11:02 So the purpose of my mentioning this kind of Chinese educational system is that we get to know. </s><s> We have some very important exams or very high stakes exam. </s><s> So in order to take the high stem exam, it's very difficult for us to. </s><s> I mean, to,to, to practice test conformative assessment. </s>…	feel	it's very difficult to do, to practice. </s><s> For example, in Gao kao, we have say in a lot that we need to use the comprehensive assessment. </s><s> Are encouraged to refer to the scores of the comprehensive assessment, but as far as I know, not so many people are not. </s><s> So university will refer to that school. </s><s> They only take the school of Gao as the only standards of accepting s…
doc#1	and schools usually draws on different sources when they trying to understand what it means to be a professional. </s><s> And teachers usually draws on their prior experience. </s><s> And while schools usually draw a micro level discourses, major policy discourses and or an education standards discourses. </s><s> Speaker 1 So, then you can see 2 phenomenon of agency. </s><s> One is called steppin…	feel	they have very different understanding of what means to be professional. </s><s> And they will somehow push back the school discourses, a school expectations. </s><s> So the, the ideal situation is schools or policy makers trying to look for the max, maximum match between teachers and schools understanding of what means to professional. </s><s> In order to a synergize the policy, the discourse an…
doc#1	<s> And discover the fun, interesting bits, but very important information about language learning. </s><s> I think this kind of activity will be what we call high agency potential. </s><s> Speaker 2 Thank you very much, professor Gao. </s><s> Actually, I think agency is quite a broad term. </s><s> It's very hard to include everything. </s><s> And I remember just many years ago when I finished my…	feel	it's a kind of nightmare. </s><s> Because it's an agency itself, deserves a PhD. </s><s> So I think, Speaker 2 Well, there are a lot of students here. </s><s> They are trying to find inspirations from you talk. </s><s> Probably they are going to write about agency for their thesis or dissertations. </s><s> So any suggestions for their topic choosing, say, er, for, you know, for their study, for t…
doc#1	we also conducted experiments on different hyper diffusion, such as the exponential distribution and also we adopt some mixture or distribution and the extraordinary results actually can demonstrate the same thing. </s><s> That is the proposed two-layer mechanism can largely improve the utility or the baseline methods. </s><s> Speaker 1 16:31 So to summarize, first motivated by the strongest need…	feel	more comfortable to share his personal information for the public to discover some knowledge. </s><s> Speaker 1 17:01 The second thing is that we also formally defining the privacy and utility and then conducted theoretical analysis to prove the advantage of the proposal master. </s><s> Last but not least, we also conduct experiments on the real world dataset to demo, to confirm the benefits of t…
doc#1	university, Fudan university still very few scholars. </s><s> And the working on the minority studies, of course, like a topathology, Mongolian studies, or not mention some small the minority studies. </s><s> Partly. </s><s> These were partly because after the 1950s, China established the system that the minzu college system in a central minzu university with a minzu. </s><s> It's very difficult …	feel	it's very difficult to translate. </s><s> They don't know how to translate a minzu into nationality, nation, ethnicity, and so on so forth. </s><s> They just translate that as a minzu. </s><s> If you look at the minzu university. </s><s> So those universities is a system. </s><s> And a lot of the students from Tibet, from Xinjiang, from Guangxi, Yunnan, they actually went to these universities fo…
doc#1	. </s><s> Okay? </s><s> Since you are born, you have this right. </s><s> Okay. </s><s> Nature, power. </s><s> So this one is official and ability. </s><s> Power. </s><s> Official as well as individual, group ability. </s><s> Because as a power, you can be like a group of individuals. </s><s> Then this one is individual, right? </s><s> Typically is individual. speaker 1 And duty. </s><s> So duty c…	feel	like a religious duty. </s><s> So that's from blame and. </s><s> But from obligation is from position, law, custom, and the promise in the contract. </s><s> You sign a contract. </s><s> Have to sign a contract, so you have the obligation. </s><s> Okay. </s><s> The obligation. </s><s> Since you sign the contract, you have the obligation to fulfill it. </s><s> And responsibility comes from pursuing…
doc#1	<s> Otherwise, if it is involved dispositions that we discard it. speaker 1 09:26 So the key step is the step one to do this to do this step one, we, we propose a dynamic programming based method. </s><s> It's recursive equation is like this due to the time limit. </s><s> I don't explain it and when all the elements of this table have been computed. </s><s> We can get final result by summing up a…	feel	. </s><s> The tables in this order and finally, we sum up all the elements in the in the dark blue. </s><s> I've been apart of we notice that some input of this over the dynamic programming is Sharply hard to compute so our intuitive idea to make this dynamic programming practical is to compute to use some estimated value instead of the exact values, so to get this estimate values. </s><s> At. </…
doc#1	associated pattern mining basically given not more than 10000 associations. </s><s> There are frequent patterns can be mind very quickly just one or several dozens of milliseconds and DBpedia are given more than 1,00,000 associations. </s><s> Their frequent patterns can be mined within not more than 3 seconds. </s><s> So I think it's reasonably fast, considering that we are using? </s><s> Just an…	feel	free to use such techniques in your research and Secondly, we found that distance article and canonical codes are were really considered in semantic web research, so maybe they can be helpful to your own research thank you for your attention Speaker 2 16:04 So if I understood correctly your approach works if the there is all the query entities are reachable in the graph right? </s><s> Speaker 1 1…
doc#1	ability and stronger correlations across copper overtime. </s><s> We also discovered the server interesting class, the evolution pattern in real financial relates to web data. </s><s> So thank you. </s><s> Speaker 2 So we have time to take questions. </s><s> So any question? </s><s> No. </s><s> I hope well actually OK. </s><s> Speaker 3 System specs for like a sentiment about the different topics…	feel	about the election the candidates. </s><s> Speaker 1 Yeah, we actually we can find some topics change overtime. </s><s> And the way this is about the the difference between different time epoch. </s><s> We also find the people's their interest interest varied overtime from their proportion of the topic is overtime. </s><s> Speaker 2 I actually have a question. </s><s> Have you considered about co…
doc#1	feature selection procedure procedure. </s><s> So this method can scale up to millions of features for example, used cause I Newton cause I Newton great design, so but the key thing is it's not applicable for structured learning because I, as I said if you consider all the features together, you will have a complete graph so in graph model literature. </s><s> It's well known that if you do infere…	feel	have very accurate grading. Speaker 1 09:46 Ok, so for so here we are particular focus on incremental method. </s><s> So we proposed faster working on this incremental so that the procedure were simple is 2 step iterative procedure. </s><s> So what step is too great dissent over working set. </s><s> We maintain working set, so another that we choose select some features from the candidate. </s><s…
doc#1	can see the graph light is efficient more efficient than the Grafting and coordinate, Mesa. </s><s> So you can see these 2 you get during training you can see some green light. </s><s> Can select any group some features? </s><s> Forward you will reduce this redundant features effectively so you would get or sparse solution. Speaker 1 13:06 So for these 3 you can see actually the grafting is greed…	feel	because that also had some worst performance on the error rate so it's kind of under unfair to the data. Speaker 1 13:34 So the similar story happened since this real case so we basically have similar conclusions so from this 3 fingers we can see obvious caviar on fitting for this quality graft and others. </s><s> Also as I mentioned so in this case, you can still move that 99% of features can be…
doc#1	much for your spend your time and commitment to be with us for today's very important issues: Education for Poverty Alleviation. </s><s> And as you know, to realize sustainable development goals. </s><s> The most difficult areas, most difficult parts in the world is in development country. </s><s> And the bottleneck is in rural, remote mountaineers and ethnic minority regions. </s><s> The majorit…	felt	its society win the fighting against the poverty. </s><s> In order to reflect the procedures, achievements and good practice, INRULED has drafted the report on education for poverty alleviation in China under the framework of UN 2030 agenda. </s><s> Today I try to use this opportunity within the time allocated to me, to introduce some of the procedures and many findings and selected cases. </s><s…
doc#1	order to make the learning process, more effective. </s><s> Because I will find that in modern Multi label learning problems. </s><s> Actually, each label are not independent, actually there are some correlations between each other. </s><s> For example, your image labeled by where is grassland, actually it is also likely to have a label like Africa because this concept are correlated with each ot…	feel	that the labels can have some correlations. </s><s> And if we can make use of this correlations our model will be more effective to predicting multiple labels. speaker1 So both sound how can we make use of the correlations that the traditional multi label learning method can be classified roughly classified into 3 categories. </s><s> The first category is first other approaches, which the idea is…
doc#1	, I think, for people to understand or imagine, and it remains a difficult challenge to this day. </s><s> But in general, partly because I had access to these ex generals and partly because of an advocacy campaign that we started, we went from initially from strength to strength. </s><s> Partly it was a coincidence. </s><s> It was 201112. </s><s> Burma was reforming, or thought it was reforming. …	felt	showed that they were different than their predecessors. </s><s> In the old military junta. </s><s> We were lucky because a number of vips came through, and all of them western vips sort of said the same thing or said similar things, and weighed in on this as well. speaker1 08:31 People like Kevin Rudd and Bob carr in Australia, the prince of Wales in the UK, and Barack Obama himself twice coming…
doc#1	for this data in variable. </s><s> That this latent variable is actually to determine whether there will be a yellow arrow between 2 regions with as we saw before so priority is just disappears so before, but this likelihood would be. </s><s> Some will be a ratio between 2 situations, which select while December one of them from these 2 situations situation. </s><s> Why is the there is a link so,…	feel	that different and then there would be different. </s><s> A different clusters so there will be 2 terms here. </s><s> Speaker 1 10:54 Ok then we use maximum likelihood Master to infer. </s><s> The 8 and Sigma 4 from the prediction that this is just a similar step with the supervisor ETA. </s><s> Ok. </s><s> Here we introduce the experiment. </s><s> And here we have a lot of data, which we can see…
doc#1	15% to 62% than others. </s><s> So here is the conclusion we propose a Session-based Temporal Graph to incorporate temporal informations. </s><s> And based on this graph, we give a simple and effective algorithm the Injected Preference Fusion algorithms, which injected preference to 2 kinds of node the user node and session node. </s><s> And then balance the impact of long-term and short-term pre…	feels	like home and the walls of the slowing. </s><s> Compared to other models which. </s><s> Speaker 1 Yeah, actually our method is different voices personalized random works because personal random so need to random model for each user, right? </s><s> And for several iterations, well, our model is that it has advantages in incremental computing. </s><s> For example, if a new user or new item only nee…
doc#1	is situation. </s><s> Okay? </s><s> So when we analyze metaphors. </s><s> We should not analyze them in isolation. </s><s> And they are always located in a particular situation, in particular culture. </s><s> Okay? </s><s> So to me, the source frame of these moral metaphors have 3 elements 3 elements, or 3 rows. </s><s> At the top is human perceiver. </s><s> And this human perceiver perceives. </…	feel	some effective valence. </s><s> Effective valence. </s><s> So here we have 1 2,33 elements, 3 rows. </s><s> These 3 elements are related to each other in certain relationship. </s><s> Okay? </s><s> Certain relationship. </s><s> And then the entity property. </s><s> Since it's a role or it's an element. </s><s> Speaker 2 It is fueled by certain values. </s><s> So here in this box, we have property…
doc#1	, you will see will see the definition of match terms later on, which is all the terms in PubMed data set. </s><s> Speaker 1 So once we have this the stock market analogy where able to apply a whole set of trend analysis indicators to estimate all the previous variables. </s><s> I'm not again. </s><s> I'm not going to details about these indicators, eh, because you are able to find a whole set of…	feel	trading the stocks before you should be familiar with all these indicators unless you traded stocks blindly hopefully not. </s><s> Speaker 1 Anyway, we have yeah may exponential moving average, which you've defied using this this formula and it's basically the estimation of the average price during a time window an. </s><s> We also have MACD, the movie average convert convergence and divergent wh…
doc#1	yeah, set of features and then the idea is try to let the waiting to combine these kind of features, feature can be identified language model. </s><s> This is the kind of common feature to combine them and then finally output the document relevance. </s><s> And we find it actually it actually gonna run to fulfill the principle we mentioned before. </s><s> Speaker1 Operating the principle is that …	feel	they managed to score document? </s><s> Actually, that requires the input features too fulfill the principle. </s><s> You can see that actually for being 25 language model. </s><s> They basically trying to characterize the answer is 2 questions in a similar way, which keywords are important usually those keywords would high IDF will be important keywords. </s><s> How the document contains the key…
doc#1	the special issue of the er international social linguistics journal multilingual that was devoted to linguistic diversity in a time of crisis. </s><s> Specifically, the language and communication challenges of the COVID-19 pandemic. </s><s> The special issue was co-edited by Dr. Zhang Jie from Zhongnan University of Economics and Law and Dr. Li Jia from Yunnan University and myself. </s><s> We f…	feel	we were featuring were at a time when the pandemic still seemed more containable, I have to say, than it seems now. </s><s> So it's also a time bound contribution. </s><s> Yesterday's presentations focused on language challenges within China, and today we expand our view and take a global perspective. </s><s> For the focus on the Chinese world, outside of the Han heartlands in mainland China, the…
doc#1	more understanding. </s><s> But in other cases, we find that dajia can refer move beyond right themselves to include local population. </s><s> In this case align themselves with. </s><s> Let's see. </s><s> I think this time I should give a thumb up to our Chinese in Italy. </s><s> Because dajia quite self-disciplined and strictly observe the rules. </s><s> Where in this case, dajia indicates the …	felt	that when I went out today and the other day, dajia reacted differently to me wearing a mask. </s><s> Now dajia accepted very well. </s><s> So this vlog, this quotation was from a vlog updated at the later stages of the data collection. </s><s> So it is interesting to see how dajia meaning the Germans in this case suggests a gradual transition of them meaning the local population to us being the …
doc#1	are not seeking for a one of treat either. </s><s> They still want their relationship to be stable, to be long lasting. </s><s> So international relationship is kind of a mixed tie in many cases. </s><s> To maintain such a mixed tie in east Asian contacts, it is important to practice following the rule of renqin. </s><s> Speaker 6 Renqing is the Chinese word. </s><s> It had 3 layers of meanings. …	feel	what others feel. </s><s> And we show consideration for others. </s><s> Year. </s><s> And in Chinese we say yourenqingwei were to show the emotional resonance and in Korea we say tonyman and in in Japanese is translated into emphasis or morality in Japanese. </s><s> So we have similar concept of the emotional resonance and part of the renqing in 3 languages. </s><s> And the second meaning of renq…
doc#1	for a one of treat either. </s><s> They still want their relationship to be stable, to be long lasting. </s><s> So international relationship is kind of a mixed tie in many cases. </s><s> To maintain such a mixed tie in east Asian contacts, it is important to practice following the rule of renqin. </s><s> Speaker 6 Renqing is the Chinese word. </s><s> It had 3 layers of meanings. </s><s> The firs…	feel	. </s><s> And we show consideration for others. </s><s> Year. </s><s> And in Chinese we say yourenqingwei were to show the emotional resonance and in Korea we say tonyman and in in Japanese is translated into emphasis or morality in Japanese. </s><s> So we have similar concept of the emotional resonance and part of the renqing in 3 languages. </s><s> And the second meaning of renqing is a favor o…
doc#1	all for inviting me to this really wonderful, international interdisciplinary academic encounter. </s><s> Because I think that what combines us is that we are all looking from an academic perspective on the linguistic resources in cross cultural context. </s><s> Er. </s><s> Speaker 7 I had the chance to prepare a bit myself for this conference, and I read over the publications of the 3 presenters…	felt	really strange because my cultural academic background is way different from yours. </s><s> So first of all, I had these ideas. </s><s> Oh, do I really understand everything? </s><s> And was more critical to already grasp the basic ideas of the authors, and so on. </s><s> And maybe I overlooked important things and so on. </s><s> Speaker 7 But then I went to this other stage and I looked maybe wh…
doc#1	<s> So in constructing a cultural pragmatic act or pragmatic cultural act, the practice is entitled to highlight certain culture sensitive immediate context or context your feature. </s><s> And in order to create a cultural act friendly space, that would build connections between immediate needs and the cultural needs, making it possible for the hero to access its cultural pragmatic message. </s>…	felt	like, especially last year, my energy was balanced and my masculine and feminine energy, so that when I was faced with the choice of walking into a bathroom and it said women and men, I didn't feel like there was a bathroom for me because I didn't feel necessarily like a woman. </s><s> And the singer shared I didn't feel like a man, I just felt like a human. </s><s> So this is a kind of pang sexi…
doc#1	connections between immediate needs and the cultural needs, making it possible for the hero to access its cultural pragmatic message. </s><s> Speaker1 So this is about the superstar who has been setting a cultural ground for herself. </s><s> So. </s><s> So for me, I am such a fluid person that I don't really. </s><s> I felt like, especially last year, my energy was balanced and my masculine and f…	feel	like there was a bathroom for me because I didn't feel necessarily like a woman. </s><s> And the singer shared I didn't feel like a man, I just felt like a human. </s><s> So this is a kind of pang sexism in gender perception. </s><s> Speaker1 Therefore, with a focus on the perception side, what the practor needs to do is not just to construct a single utterance, but to construct a culture sensiti…
doc#1	for the hero to access its cultural pragmatic message. </s><s> Speaker1 So this is about the superstar who has been setting a cultural ground for herself. </s><s> So. </s><s> So for me, I am such a fluid person that I don't really. </s><s> I felt like, especially last year, my energy was balanced and my masculine and feminine energy, so that when I was faced with the choice of walking into a bath…	feel	necessarily like a woman. </s><s> And the singer shared I didn't feel like a man, I just felt like a human. </s><s> So this is a kind of pang sexism in gender perception. </s><s> Speaker1 Therefore, with a focus on the perception side, what the practor needs to do is not just to construct a single utterance, but to construct a culture sensitive ground for either submerging or explicating his or h…
doc#1	know that the trace of his attitude here. </s><s> He became displeased only because he felt neglected. </s><s> What was "kind" now he said, if it had been early, it could be kind. </s><s> So what was kind has not become unnecessary. </s><s> Because he is now "indifferent". </s><s> So he focuses too much on himself. </s><s> No, because Johnson is not "known", he does "not want it". </s><s> He neve…	felt	that he was already "known" and does "not want it". </s><s> Simply does not want it. </s><s> So this is Syria severely against the principle of a politeness and specifically tact, sympathy, generosity and operation. </s><s> Speaker2 Now on Johnson side, he was not simply rejecting the patronage. </s><s> Now he had to tell the public the so called facts. </s><s> But in order to be "civil", he reso…
doc#1	. </s><s> So you said more is better, and then you have less is more. </s><s> Speaker 2 28:53 Still we focus on more on growthism. </s><s> So in a Halliday's approach to the study of equal linguistics, we can talk about say that are the different aspect of language. </s><s> Like the most frequently used is the experiential meaning, is the transitivity. </s><s> We talk about process, we talk about…	feel	. </s><s> I feel cold. </s><s> Usually the part. </s><s> The important participant is what we call a sensor, who should be animated, who should have feelings. </s><s> Usually human being. </s><s> Can we talk about modality and cement structure, etc? </s><s> Speaker 2 29:48 So Halliday mentioned these 2 points, the classism and growthism. </s><s> These actually are the concepts which promote the i…
doc#1	inspirational. </s><s> Thank you so much. </s><s> Thank you. </s><s> Speaker 2 53:30 Thank you for this year. </s><s> I like to add a word. </s><s> Like sometimes people, they don't read Halliday and they misunderstand Halliday. </s><s> Halliday didn't say anything about anything bad about any area of studies. </s><s> Okay. </s><s> Because we. </s><s> When we talk about doing linguish, the analys…	feel	that this conference is very important. </s><s> That we people from different approaches can share ideas and work together, and we can do better. </s><s> Thank you for the kind invitation. </s><s> Thank you. </s><s> Speaker 3 54:09 Yes, I think actually pragmatics and functional linguistics extracts should have more conversation and interaction. </s><s> Because I think some of the ideas you menti…
