# Supplementary material for: Bridging corpus diagnostics and EAP pedagogy: A corpus-driven study on lexical hedges in Chinese scholars’ spoken academic English
Source: PLoS One. 2026 Jul 6;21(7):e0353106. doi: 10.1371/journal.pone.0353106 (PMC13336206; doi:10.1371/journal.pone.0353106)
Supplement: S1 File — A compressed file containing the complete dataset and analysis details underlying the study, organized into two folders: (i) CASEC — all lists and concordances of hedges in CASEC; (ii) MICASE — all lists and concordances of hedges in MICASE. All file names, folder names, and metadata have been prepared in English in accordance with PLOS ONE policy. (ZIP) [file pone.0353106.s001.zip › CASEC_indicate_Q.xlsx]

## Sheet: README
S1 DATA SET — ENGLISH-LANGUAGE VERSION
Manuscript: Bridging Corpus Diagnostics and EAP Pedagogy: A Corpus-Driven
Study on Lexical Hedges in Chinese Scholars' Spoken Academic English
(PLOS ONE, PONE-D-26-12996, revised April 2026).
This file is a cleaned, English-language version of the original CASEC/MICASE
concordance export. Two transformations were applied:
(1) Automatic-transcription metadata produced by Whisper large-v3 was
translated mechanically: the CJK string for 'speaker' was mapped to
'Speaker N'; the string for 'unknown speaker' was mapped to 'Unknown';
the string for 'transcript' was mapped to 'Transcript'; the string
for 'keyword' was mapped to 'Keyword'; date and time markers were
normalised (year/month/day, AM/PM, h/min/s); CJK enumeration and
full-width punctuation (commas, periods, brackets, quotation marks)
were mapped to ASCII equivalents.
(2) Any residual CJK characters after Stage 1 represent genuine
code-switches by the original speakers (proper names, cultural terms,
brief Mandarin quotations within otherwise English presentations).
These have been romanised to Hanyu Pinyin (with tone marks) and
wrapped as [Mandarin: pinyin]. The original CJK-containing files
are available from the corresponding author on request.
No English-language content, hedge node (Kwic / Hit string), or quantitative
value has been altered. Minor whitespace normalisation (collapse of
duplicated spaces to single spaces) has been applied throughout for
readability; this does not affect any analysis reported in the manuscript.
Columns and row counts are identical to the original.
Cleaning script and full provenance record are available from the
corresponding author (Yang Yu, yuyang89@dlmu.edu.cn).

## Sheet: Sheet1
method name: concordance
corpus: user/3088694740/casec_f
subcorpus: -
Reference	Left	Kwic	Right
doc#0	issues and debates that are likely to attract, eh or indeed deserve future research attention in the field. speaker 1 Now, I would like to first of all offer a definition for what I mean by education mobilities. </s><s> In this paper, education mobility refers to the educationally motiva motivated geographic movements of students, scholars, programs, and institutions generally in higher education…	indicate	the varied natures of moabilities that are motivating by, or resultant of educational activities. speaker 1 Regarding the methodology of this paper, I conducted a thematic narrative review of approximately two hundred fifty research articles published between 210 and 218, as well as non academic sources such as university websites and policy documents. </s><s> During the analysis, preference was …
doc#0	industry in the UK. </s><s> So you can see if we can provide language skills to British workers, that's going to keep Britain much more competitive. </s><s> And it could remain as a top travel destination. </s><s> And increase increase the market share of Chinese visitors in this global tourism industry. Speaker 2 08:08 So I think that is the 2nd reason. </s><s> And what does that mean to be Chin…	indicate	what kind of tourism providers or organizations, or hotel would meet the criteria of China ready. </s><s> So here you can see a few different considerations. </s><s> So they will have a particular service which meet distinctive cultural needs of Chinese visits. </s><s> And you can easily also see Mandarin or Cantonese speaking staff. </s><s> And all the signs or visit information would be in eith…
doc#0	<s> And more specifically, through research, it also tell me what are the most wished for activities in Britain? </s><s> When Chinese tourists come to Britain? </s><s> That's interesting. </s><s> For example, they want to go to the market, they want to stay in a castle, they want to have a bit of spike experience or visit the Vineyard. </s><s> So all this, again provide insights what kind of poss…	indicate	the importance of research and provide relevance to the context. </s><s> So in the book, at the end, I included 15 chapters. </s><s> And the 1st bit, it's a balance, in a way, about hospitality and tourism. </s><s> Naturally, it's impossible to cover absolutely everything, but you can see the 1st part of the book, it's very much focused on hotel services and what people would need in that context…
doc#0	10 years. </s><s> Speaker 1 James had already taken one step closer to realising his life plan.8 months after serving as the leader of the competition's runner up team, he got admitted to an elite business school in NewYork. </s><s> According to James, the success of his college application had a lot to do with his participation in the competition, which was highlighted both in his personal state…	indicated	by applicant's involvement in extracurricular activities, James experience with winning the competition likely gave him a leg up in the race for college admissions. </s><s> Moreover, studies have shown that the credentials, social aptitude and insider experience accumulated through such extracurricular activities are deeply entrenched in class based definitions of self, success and personal style…
doc#0	Wikipedia Infoboxes from each other using the attribute alignments obtained by our model. </s><s> Firstly, we extract 223,000 existing corresponding e English and Chinese article pears. </s><s> And finally, we get 76,000 article pairs a rapily er replin ished by at least one attribute value yo. </s><s> You can see the table of the result this shows the number of added attribute values with respec…	indicates	the infoboxes in Chinese and English both benefit a lot from the attribute alignment. </s><s> And in the fuchin, oh er Xlore is a e cross lingual cycle lob Cyclopedia knowledge base in our group. </s><s> And in the future, we will do attribute alignment in X law and also we will design a model to match entities and attributes I toroltivily em to get better performance and that's all thank you. </…
doc#0	<s> So DMA model is very famous approximation to the DPM model so that the parameter could be estimated much more quickly so this is the the generative graph of the DMA model is great in the right hand side. </s><s> Ok so this is some background knowledge. </s><s> I've moved to the method. </s><s> We used to conduct which document class ring. </s><s> We think of make use of a latent binary vector…	indicate	whether one word is discriminative or the world is noise, so the value one indicate the word W is discriminative zero means this not discriminate if this is a noise word. </s><s> And our DPMFS is construct like the graph in the right hand side, you can find out that actually the data the data set D can be partitioned into 2 parts. </s><s> Speaker 1 For the parts. </s><s> On the left hand side,it …
doc#0	be estimated much more quickly so this is the the generative graph of the DMA model is great in the right hand side. </s><s> Ok so this is some background knowledge. </s><s> I've moved to the method. </s><s> We used to conduct which document class ring. </s><s> We think of make use of a latent binary vectors to identify words that are discriminated between those kind of noise words. </s><s> For t…	indicate	the word W is discriminative zero means this not discriminate if this is a noise word. </s><s> And our DPMFS is construct like the graph in the right hand side, you can find out that actually the data the data set D can be partitioned into 2 parts. </s><s> Speaker 1 For the parts. </s><s> On the left hand side,it is used to indicate those part of discriminative words and we are trying to make you…
doc#0	to highlight key issues and debates that are likely to attract, or indeed deserve future research attention in the field. </s><s> Now, in order to do that, I would like to 1st perfer a definition of educational mobilities. </s><s> In this paper, educational mobility refers to the educationally motivated geographic movements of students, scholars, programs, and institutions. </s><s> Generally in h…	indicate	the varied natures of mobilities that motivated by or resultant of educational activities. speaker1 Moving on to the methodology of this paper, I conducted a semantic narrative review of a approximately 250 research articles published between 2010 and 2018, as well as non academic sources. </s><s> During the analysis, preference was given to authors from Chinese or east Asian contexts in order to…
doc#0	. </s><s> And in the second stage we incorporate users interaction into the extraction framework are user can repeat repairing an instruction mistake until it is fully accurate. </s><s> A user reviews extraction results and repairs error using our visual tool. </s><s> The system then spreads the fix is into many other similar mistakes and present. </s><s> The newly computed results on the screen …	indicated	by how many repairs required from users to fix up all the extraction errors in the hierarchy. </s><s> For example, the system will first present the results from the automatic extraction phase as shown on the left side of the figure. </s><s> The dashed arrow shows that a user performs a repair by clicking and dragging white so that it becomes a child of Mail indicating that Male annotates the whi…
doc#0	of review and repair. </s><s> Speaker 1 The user can iteratively fix an extraction error until obtaining a fully accurate extracted hierarchy. </s><s> As a result, the success of the system is indicated by how many repairs required from users to fix up all the extraction errors in the hierarchy. </s><s> For example, the system will first present the results from the automatic extraction phase as …	indicating	that Male annotates the white. </s><s> The system spreads that users repair too many other similar mistakes and then this one repair operation triggers multiple error fixes, including setting Male to also annotate black. </s><s> Speaker 1 We have implemented this hierarchy extraction task using an undirected graphical model. </s><s> And it supports both automatic extraction and interactive repair…
doc#0	reflects the Cardinal Cortical thickness service areas and several of the brain image from the patients in our targets are some clinical scores that assess the civility of the dementia for those patients we have a total number of 30 targets to be predictive to be predicted. </s><s> We use average normalized mean square error as the evaluation metric for er for the all the methods. speaker1 The ta…	indicates	that by stacking layers are proposed method are able to learn more complex relationships between the features in the targets. </s><s> And in in real data or in real life, it is possible that each task may have different variance for the error term. speaker1 So in order to address this problem, we introduce a calibration step where we estimate our task specific variance before the nonlinear transf…
doc#0	learning learn to prescription based on by maximizing the cumulative reward. </s><s> However, this method without knowledgeable supervisor and this method may cause unacceptable risks. </s><s> So both supervised learning and reinforcement learning has speaker1 weaknesses, which method could we choose. </s><s> Let's go some inspiration from the data. </s><s> This is the real treatment process. </s…	indicates	the hospital stay time and each time step given the state of the patient St. The doctor will take an action 80. </s><s> After that, the state will change into the next time step. </s><s> Obviously, this is a mock decisioning process, which can be literally solved by reinforcement learning. </s><s> Thus, in this paper, we use reinforced learning to solve the treatment recommendation problem. speak…
doc#0	namely mimicstry is used to evaluate our model, we remove patients less than 18 years old and with large missing variables. speaker1 Finally we obtain 22,000 patients to ensure static significance with extract the top 1000 medications and top 2000 diseases for our experiment. </s><s> We also extracted a set of static variables and dynamic variables of the patient to be their state. </s><s> These …	indicates	the relationship between expected return and the risk of mortality in the test set the expected return is from the observation speaker1 data and the action taken by the actual physicians. </s><s> SRL, RNN have a more clear negative correlation than BL and RL. </s><s> As for evaluating the action taken by our policy, we first calculate the expected return of our policy, then we find the correspond…
doc#0	course. </s><s> Whereas for the 2020 semesters post flits, the comments are fairly similar. </s><s> Like, they enjoyed the well structure course, and they Learned a lot. </s><s> But there's a bit of thing change. </s><s> As you can see student comment that's they like to have access to many learning materials. </s><s> They like to have things under their control. </s><s> They can control their ow…	indicates	that our flip classroom design is something that makes sense to them. </s><s> It's something they are willing to embrace. </s><s> Speaker 4 21:31 With the focus group interview, lots of things have been mentioned before. </s><s> For example, they like to have control of their own learning, and we have to pick the right kind of software platform to make the materials interactive and engaging. </s>…
doc#0	late are from the same country. </s><s> We can see that Chinese lead authors have more preference for Non-OA and DOAJ OA. </s><s> American lead authors have more preference for Green OA. </s><s> We all know that the articles with international collaboration the truth of OA type of journal will need to be agreed back authors from different countries. </s><s> This figure shows the postage distribut…	indicating	that the green oa practice is mainly due to collaboration with scholars from other countries. </s><s> China has more distinctive OA practices towards Non-OA and the DOAJ. </s><s> We can also see that the USA has more distinctive OA practices towards green. </s><s> After studied the distribution of OA papers in China and the USA. </s><s> We further analyzed the impact of OA papers in the 2 countri…
doc#0	OA from China is no highest, far higher than the other 4 types of articles, indicating that the green oa practice is mainly due to collaboration with scholars from other countries. </s><s> China has more distinctive OA practices towards Non-OA and the DOAJ. </s><s> We can also see that the USA has more distinctive OA practices towards green. </s><s> After studied the distribution of OA papers in …	indicates	that the average citation with all 5 types of research articles is higher for the USA than for China. </s><s> Green OA research articles have the highest impact both countries, followed by bronze OA articles. </s><s> The field normalized indicators in B and C show that the impact of DOAJ OA research articles is relatively low for both countries, particularly for China, which lower than the averag…
doc#0	. </s><s> Speaker2 Hybrids OA research articles scores the highest amount articles from the USA, while green OA research articles score the highest among articles from China, figure D shows that this indicator tends to level out the differences between the 2 countries. </s><s> Incitation impacts in all OA types except hybrid. </s><s> Further research on the impact of different types of OA researc…	indicate	that citation impact from OA is not only contingent on the type of OA practice, but also the relative impact of the country in a given field of research. </s><s> Speaker2 Finally, we got some conclusions and discussion. </s><s> The most obvious conclusion is that the percentage of OA research articles in the USA is higher than in China. </s><s> There are perhaps 2 reasons. </s><s> The 1st is that…
doc#0	<s> Speaker 1 So for experiments, we use a dataset with crowd from the delicious during 2009 and in 2009 and the final dataset claims more than 40,000 Web documents and with more than 28th on the unique tags and 129 thousand unique word. </s><s> We randomly select 10% of the datasets for test testing and use the remaining as a training dataset. </s><s> Speaker 1 The evaluation criteria we also us…	indicates	better generalization performance. </s><s> So there are many parameters in our model, but most of them the hyperparameters which have been shown er have little effect on the results and there are other 2 important parameters. </s><s> Speaker 1 The topical number and the perspective number to decide the topic number, we first set, we first fix the perspective number and varies the topic number fro…
doc#0	. </s><s> Each perspective may combines many user factors like user interests, user preference and other user factors. </s><s> So, but we can still observe some interesting patterns like the last perspective. </s><s> It includes some tags like to read, to do, to try and etc. These tags are usually used for organization purpose or self reference. </s><s> Speaker 1 Finally, our model also generates…	indicates	a high probability that the tag is generated from document topics when λ equals to one, it means a tag is totally generate from the topics when λ equals to zero means the tags are generated from user perspectives and when λ equals to 5, to 0.5, it means the tags are equally generate from the topics and user perspectives. </s><s> Interesting we can say λ equals to 0.5. </s><s> These are some some …
doc#0	us. </s><s> Similarly, Jean xinju, a junior in psychology department, perceived the segregation of Chinese and domestic students on campus as a natural result of American students not knowing how to approach international students. </s><s> How do you expect them to approach us if they don't know anything about China? </s><s> She often told me. </s><s> When I asked her why she thought America's wo…	indicates	insufficient institutional support for international students, the way she makes sense of domestic students indifference to international students also implies the power of whiteness ideology and culture based resistance in consolidating antagonism and maintaining racial inequality. </s><s> Whiteness ideology, with power and inequity at its core, maintains its dominance through a pliable framewor…
doc#0	could be structured by nation states. </s><s> The seemingly contradictory existence of the transnational desire for western education and the rise in national sentiments. </s><s> They work jointly in the neo Liberal market economy to build entrepreneurial and yet patriotic individuals in predominantly white university town. </s><s> While Chinese students are largely objectified as capital and exc…	indicates	that the movement, mobility and fluidity endowed by transnationalism could potentially enhance my brand's national identity. </s><s> Speak 1 Political intolerance and racial prejudice. </s><s> This presentation was mostly based on these 2 publications that came out in 2020 and 2021. </s><s> For more information, please feel free to refer to these publications and if you have further questions, fe…
doc#0	quantitative evaluation has been advocated since 2010. </s><s> Speaker1 From a historical perspective, social sciences in China was in a relatively disadvantages position, compared with the natural sciences. </s><s> Nevertheless, the past decades have witnessed a great development of China's social sciences. </s><s> It is benefited significantly from institutional changes and the growing importan…	indicates	obvious trends towards increased internationalization in the social sciences in mainland China. </s><s> Speaker1 In the process of enhancing social sciences assessment, China shares common problems with other countries in the world. </s><s> For examples, the balance between governance and autonomy, competitive and collective assessment methods, internationalization and localization, as well as th…
doc#0	carried out by Roush, intermediate and bad examples of the category differ from these bird prototypical examples in 2 ways, either they deviate to a moderate degree concerning one or more attributes or some attributes are just meeting altogether. </s><s> This totally confirmed that a yes or no representation of attributes corresponding to the classical view cannot adequately render the attributes…	indicates	that within one category, each item has at les, at least one or probably several elements in common with one or more other atoms, but no or few elements are common to all items. </s><s> This is why an ostrich cannot fly, but still could be categorized as a kind of bird, because it shares some important attributes in common with all the other category members. </s><s> Speaker 1 And now let's see t…
doc#0	differently in these words. </s><s> However, despite these differences, English speakers would perceive them as instances of the same phone name. </s><s> This is also proved by jager's study, which show that phonemes actually are prototype based categories of phones. </s><s> The full name /k/ in English is actually the category consisting of these phones, with the unaspirated velar /k/ as the pro…	indicated	that like other cognitive categorization, phonological categorisation also shows prototypical effects. </s><s> Then in the area of phonology, lack of provided us with an example that English strong verbs like string strong form of phonological category that displays prototype effects, which was explored by baby and mother 1983. </s><s> They argue that verbs that form their positives with /^/form …
doc#0	of the way metaphor gives meaning to the form a Korean in English and possibly in other languages as well. </s><s> As we can see in this sentence who are the man closest to Bob? </s><s> Here the word closest actually means who has the strongest effect on Bob, which is a conventional metaphor in English. </s><s> Although here this metaphor has a purely semantic effect, which has to do with the mea…	indicate	how close 2 expressions are to each other. </s><s> And according to the office, this metaphor can apply to the relationship between form and meaning. </s><s> In this way, if the meaning of form A affects the meaning of form B, then the closer form A is to form B, the stronger will be the effect of the meaning of A on the meaning of B. For example, in this sentence John won't leave until tomorrow.…
doc#0	1 And the same principle also occurs in this pair of sentences harry is not happy, and harry is unhappy as the negative prefix and is closer to the adjective "Happy". </s><s> Then is the separate word not. </s><s> It has a stronger negative effect, as we know that unhappy means sad, while not happy is open to the interpretation of being neutral, that is, neither happy nor sad, but in between. Spe…	indicates	the directness of the experience, and closeness indicates the strength of that effect. </s><s> The second sentence indicates that I found out that the chair was comfortable by direct experience, that is, by sitting in it. </s><s> Since they form, a eye is closer to the forms chair and comfortable. </s><s> While the first sentence leaves open the possibility that I found it out indirectly, maybe b…
doc#0	is unhappy as the negative prefix and is closer to the adjective "Happy". </s><s> Then is the separate word not. </s><s> It has a stronger negative effect, as we know that unhappy means sad, while not happy is open to the interpretation of being neutral, that is, neither happy nor sad, but in between. Speaker 1 And let's see a subtler example. </s><s> In these 2 sentences the effect of the syntax…	indicates	that I found out that the chair was comfortable by direct experience, that is, by sitting in it. </s><s> Since they form, a eye is closer to the forms chair and comfortable. </s><s> While the first sentence leaves open the possibility that I found it out indirectly, maybe by asking people or taking a survey. Speaker 1 As we can see, the forms are further from each other. </s><s> The same is true …
doc#0	, and closeness indicates the strength of that effect. </s><s> The second sentence indicates that I found out that the chair was comfortable by direct experience, that is, by sitting in it. </s><s> Since they form, a eye is closer to the forms chair and comfortable. </s><s> While the first sentence leaves open the possibility that I found it out indirectly, maybe by asking people or taking a surv…	indicating	position is closer to the form indicating the effect, the causal link would be stronger. </s><s> So in summary, in law of these cases, a difference in form would demonstrate a subtle difference in meaning. </s><s> Closeness has to do with form, while the strength of effect has to do with meaning. </s><s> Thus the metaphor closeness is strength of effect, which is part of our normal conceptual sys…
doc#0	that effect. </s><s> The second sentence indicates that I found out that the chair was comfortable by direct experience, that is, by sitting in it. </s><s> Since they form, a eye is closer to the forms chair and comfortable. </s><s> While the first sentence leaves open the possibility that I found it out indirectly, maybe by asking people or taking a survey. Speaker 1 As we can see, the forms are…	indicating	the effect, the causal link would be stronger. </s><s> So in summary, in law of these cases, a difference in form would demonstrate a subtle difference in meaning. </s><s> Closeness has to do with form, while the strength of effect has to do with meaning. </s><s> Thus the metaphor closeness is strength of effect, which is part of our normal conceptual system, can work either in purely semantic te…
doc#0	form and content. </s><s> And since we speak in linear order, we constantly have to choose which words to put first, and we would automatically choose up and down instead of down and up, because up is oriented nearest to the prototypical speaker, which is more coherent with our conceptual system. Speaker 1 The next part is metaphorical coherence in grammar. </s><s> The authors first show us the c…	indicate	a compliment, which is actually an arbitrary convention. </s><s> But based on that, it is no accident that wave can also indicate instrumentality, as shown here, because our conceptual system is structured by the metaphor an instrument is a companion. </s><s> Here we can see that it is systematic that the same word that indicates a complement also indicates instrumentality, which is also coherent…
doc#0	next part is metaphorical coherence in grammar. </s><s> The authors first show us the conventional metaphor an instrument is a companion, which is demonstrated in these sentences. </s><s> Then they told us that in English, with is used to indicate a compliment, which is actually an arbitrary convention. </s><s> But based on that, it is no accident that wave can also indicate instrumentality, as s…	indicates	a complement also indicates instrumentality, which is also coherent with the conceptual system of English. </s><s> And according to the authors, this is not merely a fact about English. </s><s> Actually, the principle that the word or grammatical device that indicates a compliment also indicates instrumentality host in all the languages only, with few exceptions, because the experiences on which …
doc#0	, which is actually an arbitrary convention. </s><s> But based on that, it is no accident that wave can also indicate instrumentality, as shown here, because our conceptual system is structured by the metaphor an instrument is a companion. </s><s> Here we can see that it is systematic that the same word that indicates a complement also indicates instrumentality, which is also coherent with the co…	indicates	a compliment also indicates instrumentality host in all the languages only, with few exceptions, because the experiences on which the metaphor is based are likely to be universal. Speaker 1 Similarly, the use of special words like in and at for time expressions such as in an hour or at 10 o'clock, also makes sense, given that time is metaphorically conceptualized in terms of space. </s><s> It pro…
doc#0	merely a fact about English. </s><s> Actually, the principle that the word or grammatical device that indicates a compliment also indicates instrumentality host in all the languages only, with few exceptions, because the experiences on which the metaphor is based are likely to be universal. Speaker 1 Similarly, the use of special words like in and at for time expressions such as in an hour or at …	indicate	both coherent and systematic relations between concepts. </s><s> The use of the same words and grammatical devices for concepts with systematic metaphorical correspondences like time and space, also confirmed that the correspondences between form and meaning in the language are not arbitrary, but logical. Speaker 1 Finally, in the conclusion part, the authors reemphasized that almost any change i…
doc#0	to show that what we perceive as natural regularities of linguistic form are actually regularities that are coherent with metaphors in our conceptual system. </s><s> For example, as we all know, questions typically end in a rising intonation, while statements typically ends end in a falling intonation. </s><s> This is coherent with the orientational metaphor and noon is up, noon is down, as we ca…	indicate	uncertainty or inability to make sense of something. Speaker 1 Examples like this indicate that regularities of linguistic form cannot be ex spend in formal terms alone. </s><s> Many of them make sense only when they are saying in terms of application of conceptual metaphors. Speaker 1 To our special conceptualization of linguistic form. </s><s> In other words, the syntax is not independent of me…
doc#0	that are coherent with metaphors in our conceptual system. </s><s> For example, as we all know, questions typically end in a rising intonation, while statements typically ends end in a falling intonation. </s><s> This is coherent with the orientational metaphor and noon is up, noon is down, as we can see in these sentences. </s><s> So if questions are said with falling intonation, we would expect…	indicate	that regularities of linguistic form cannot be ex spend in formal terms alone. </s><s> Many of them make sense only when they are saying in terms of application of conceptual metaphors. Speaker 1 To our special conceptualization of linguistic form. </s><s> In other words, the syntax is not independent of meaning, especially metaphorical aspects of meaning. </s><s> And the logical of the logic of …
doc#0	and seriously, can they see the daily updating news on Korean internet? </s><s> And in this last quotation of frog, she reads a government issued pamphlet in French and she translated lastly wearing a mask after feeling sick. </s><s> And then she said while you look at this, until now, at this critical juncture, they still wouldn't ring in the brink of the principles, which is an old saying Chine…	indicated	a more blurred boundary between the blogger and the others. </s><s> This more inclusive discourse is achieved through the use of the 2nd person pronoun, as they take an indefinite pronoun which I will not discuss today and will focus on the use of Dajia. </s><s> That is a distinct Chinese address term which literally means big family and depending on the context, Dajia can refer to everyone withi…
doc#0	and New Scientist, we can also see that there are traces of how cosmologist or astrophysics view cosmic entities as something that is dangerous. </s><s> For example, if you are when describing Kepler, which is a spacecraft that they send out to the universe, Kepler was actually portrayed, and still is portrayed as a planet hunter. </s><s> And also, as we can see in the new scientist post for mult…	indicates	that multiverse is something to be tamed by human beings. </s><s> Speaker 1 12:01 And going back to the examples that we just saw, the translation of the titles, those decisions were made by translators and editors in practical scenarios. </s><s> So I was thinking discursive elements might tell me more about the rationale behind this decisions. </s><s> And luckily they do. </s><s> And even though…
doc#0	as the panel size, travel speed, distance and so on. </s><s> Speaker 1 As the choice is orthogonal to our problem we use the distance as a as as our metrics. </s><s> Note that multiple billboards can influence one trajectory sim simultaneously. </s><s> To avoid to avoid the reputation which suppose that each trajectory only can be influenced by one billboards. </s><s> This equation show how to co…	indicate	<coll>indicates</coll> that the possibl indicate the possibility that no billboards in S can influence TJ. </s><s> Therefore the right side of the equation the notes the possibilities that at least one billboards in S can influence TJ. </s><s> The influence of S to the whole trajectory data is the song of the influence to each trajectory which actually is our objective function. </s><s> Speaker 1…
doc#0	the panel size, travel speed, distance and so on. </s><s> Speaker 1 As the choice is orthogonal to our problem we use the distance as a as as our metrics. </s><s> Note that multiple billboards can influence one trajectory sim simultaneously. </s><s> To avoid to avoid the reputation which suppose that each trajectory only can be influenced by one billboards. </s><s> This equation show how to compu…	indicates	<coll>that</coll> the possibl indicate the possibility that no billboards in S can influence TJ. </s><s> Therefore the right side of the equation the notes the possibilities that at least one billboards in S can influence TJ. </s><s> The influence of S to the whole trajectory data is the song of the influence to each trajectory which actually is our objective function. </s><s> Speaker 1 Our solut…
doc#1	call over the state in the past 10 years. </s><s> Speaker1 We firstly evaluate the accuracy of judgment and Explainations provided by our approach since our approaches is based on the concept graph so we call it CJ QA. </s><s> It can be found that our our approach judged part of the statement with high precision and the mean value for explanation. </s><s> Correctness is higher than 80% which mean…	indicates	<coll>that</coll> these questions are very difficult. </s><s> Furthermore, we compared our approach with 3 existing approaches in in question answering so first of all his IR based approach with find out the confidence question stem along with another option is stated in Corpus, which has 14. 8 million sentences. </s><s> And the second approach is what embedding based approach, which calculates s…
doc#1	calculates similarity between the question option and each of question question stem and each option. </s><s> And the third one is the neural network based approach, which is designed based on the memory network architecture and was trained over 3650 questions. </s><s> The comparison result is shown in table our approach. </s><s> Outperforms auto perform the information. </s><s> Retrieval, based …	indicates	<coll>that</coll> only a few question answer pairs can be directly found in the corpus. </s><s> However, there are still some questions cannot be answered. </s><s> The result of approach such as questions that do not contain any concepts or descriptions or such as questions that with special temporal reasoning. </s><s> Such as questions involving number numerical calculation. </s><s> We also comb…
doc#1	war base includes end USD and Sep map. </s><s> What's in these 2 corpora were labeled without the context information? </s><s> So, in 2 SD is one of the most early Chinese sentiment dictionary. </s><s> It has done been used in Chinese sentiment. </s><s> Dictionary yes don't be used in Chinese sentiment. </s><s> Speaker1 Research contending positive and negative label. </s><s> An SCP MoD was origi…	indicates	<coll>that</coll> the world is not convinced. </s><s> No emotion, and not a word label indicates that award is incorrectly some segmented. </s><s> Because unlike English words in Chinese are not separated by spaces. </s><s> Speaker1 The other type of of the corporate is a sentiment sentence space, including NTC Armada Lingual opinion analysis test data set and the Chinese opinion tree bank. </s><…
doc#1	labeled without the context information? </s><s> So, in 2 SD is one of the most early Chinese sentiment dictionary. </s><s> It has done been used in Chinese sentiment. </s><s> Dictionary yes don't be used in Chinese sentiment. </s><s> Speaker1 Research contending positive and negative label. </s><s> An SCP MoD was originally created to test the effect of Chinese morphological structure on sentime…	indicates	<coll>that</coll> award is incorrectly some segmented. </s><s> Because unlike English words in Chinese are not separated by spaces. </s><s> Speaker1 The other type of of the corporate is a sentiment sentence space, including NTC Armada Lingual opinion analysis test data set and the Chinese opinion tree bank. </s><s> So the NT CR data set was collected from 67, Xanax Anti, CR opinion analysis cont…
doc#1	oriented task. </s><s> Speaker1 So it's not surprising that copy performance was in this task and Fortunately set index because they are. </s><s> How many concept frame contain only one word so? </s><s> It is that the corresponding dimension contain this information for sinus set index. </s><s> The we could see character label perform worse than war vector but. </s><s> So because it's it. </s><s>…	indicates	<coll>that</coll> maybe in some cases. </s><s> If you have limited resources or you don't want to do word segmentation to trend more vector you could use scripture based. </s><s> Picture instead. </s><s> And the thing this for single features are complemented when we combine them together, we get up usually get performance gain. </s><s> So this is the This is the result of priority classification…
doc#1	let's just pretend they are independent right in which case. </s><s> We can just use the? </s><s> For noise for notice Sigma, which is straightforward get the order statistics sure. </s><s> Ok, I have one minute left get order statistics. </s><s> At the wrong interval XLXU. </s><s> But we re scale them. </s><s> By calculating. </s><s> The Delta Sigma using the Delta method. </s><s> So basically g…	indicates	<coll>.</coll> </s> <s> You know bootstrap is very is very slow, although statistically sound. </s><s> Speaker1 Both pre imposed are you know alright and post seems to be less expensive than then then pre computation was. </s><s> And I don't have a lot of time for the last application. </s><s> So I'm just going to have to let you refer to the paper. </s><s> Sorry bout that quick conclusion. </s><…
doc#1	. </s><s> Our ancestors have die and have fought so hard to give us the power to vote. </s><s> Please go vote. </s><s> So obviously to this wider, this black person to vote is not just a. </s><s> Is your right is a power, because you can change things. </s><s> You vote, you can change laws, you can. </s><s> So that's why it's a power to this person. </s><s> So typically people will use this no si…	indicate	<coll>that</coll> salience and conjure are 2 key competing factors. speaker 1 In determining determining our sentiment choices. </s><s> Typically we use the most saline one. </s><s> The typical ones that we use. </s><s> Okay. </s><s> But speakers may up to use a less sailing one if according to their passenger of the context, the most 7 one does not seem to express what they want to convey. </s><…
doc#1	1 This figure shows the changes of hits and kiwis. </s><s> With different proportion of seed lament, er we tested the proportion from 10% to 50% with a step 10% and we can see that result the results will also become better with the increase of the proportion and even with an even with a very small proportion of seed lament like 10% our method still achieve the promi still achive promising result…	indicates	<coll>that</coll> aligned entities align entities are invalid closely. </s><s> And the right part in case sent the correlated attributes are embedded closely. </s><s> Such as such as these attributes are usually used to describe mobile phones. </s><s> We also compared our method with the traditional method. </s><s> Speaker 1 Uh we design, we design a machine translation based method using Google …
doc#1	is a curiosity and wonder search arrives at this vertex, then we can immediately prompt the entire branch of search stemming from this answer. </s><s> So we can point here, why we can do that becausw. </s><s> The length of the path from Alice to then is just one OK. </s><s> We just follow one arc to here and we find that the distance between then and Bob which is another community distances is ac…	indicates	<coll>that</coll> it would be impossible to find out an association that has a diameter of 3 or smaller and also involves this past from Alice to them that is impossible. </s><s> So we can safely prompt the search space. </s><s> In this way, but the new problem as artist that is how can we? </s><s> Obtained the informed the distance between possibly every pair of vertex in this graph. </s><s> So …
doc#1	the reward for from the environment. Speaker 1 05:31 So right now, we've formally formulate this fleet management problem is a Markov game. </s><s> There are foreign agents and each agent is defined as a driver so the state in. </s><s> The state is defined as the number of drivers and number of orders in different locations. </s><s> Also, the grid ID denotes the current location of this agent and…	indicates	<coll>allocating</coll> the drivers or allocating the agents into one of its 6 nearby neighbors or staying in the current location. Speaker 1 06:16 Also in this work. </s><s> We assume that the action is deterministic, which means the drivers or the agent will always follow our allocation policy. </s><s> And the agents in the same location, we treat them as a homogeneous agents, which means we do…
doc#1	its nearest labor. </s><s> Speaker 1 We can see that the interpretations of open box is significantly more consistent than line. </s><s> This is because, all instances within the same convex polytope consistently share exactly the same linear classifier. </s><s> Speaker 1 In our third experiment, we realize the decision features and analyze the effectiveness of sparse and nonactive constraints. <…	indicates	<coll>non-negative</coll> and sports constraints and flip here means that we flip the labels of training data. </s><s> Speaker 1 In figure one, we show the decision features of different methods on fashion minist one data set. </s><s> A and F, the sub figures A and F are the average images of ankle boot and back which are the positive and negative in the classes of instances. </s><s> We can see h…
doc#1	an unbiased estimator for the average treatment effect. </s><s> And in Rubin's causal model under these 2 assumptions. </s><s> This this estimator is an unbiased estimator and actually in online controlled experiments. </s><s> Speaker 1 These 2 assumptions general hold. </s><s> This is why I like we have, well established theoretical framework for using every treatment effect. </s><s> However, an…	indicated	<coll>by</coll> the colors. </s><s> And a treatment could be useful for the green guys, but may be harmful to the red guys. </s><s> And the estimation of every treatment effect is actually for someone who does not actually exist in this world. </s><s> So, in this case, probably we will be more interested in identifying subgroup of people who welcome this kind of treatment or a feature change and …
doc#1	we never observe the individual level treatment effect, so this value is actually the main difference and we know that under the 2 assumptions, this is unbiased estimator for average treatment effect, that's good. </s><s> But could we get some unbiased estimate for the individualized or personalized treatment effect? </s><s> Speaker 1 Now here it comes to transformed outcome. </s><s> How to calcu…	indicating	<coll>whether</coll> the ith user is from a treatment group or not, and let P be the proportion of users receiving the treatment. </s><s> This value depends on the traffic assign to this experiment. </s><s> And the transformed outcome can be calculated using this form. </s><s> Speaker 1 A desirable property of the transformed outcome is that under the unconfounded nis assumption. </s><s> The cond…
doc#1	can see, there is a flooded areas on the lower left. </s><s> But among the flats, there are a lot of tree canopy's, which are obstacles blocking our view about what is beneath it whether it's flat or dry? </s><s> So, this noise obstacles created challenges because we apply traditional classification models there will be a lot of errors. </s><s> And other challenges that this is a special classifi…	indicates	<coll>everything</coll> is related to everything else but near things are more related than distant things. </s><s> There are dependency based on spatial proximity and more importantly. </s><s> The dependency structure is not just based on distance. </s><s> It also follow different certain directions based on the flow directions. </s><s> And we have limited ground truth because during the disaste…
doc#1	etc.So this metric shows, we could have for example, how frequent this user has been to this location like. </s><s> If you're going to see the mouse. </s><s> You can see this user A may have been here for 5 times, so we can have a 5 year. Speaker 1 02:48 In general, we can view this as an impressive feedback. </s><s> That means the user actually didn't give any label for the location. </s><s> Bas…	indicate	<coll>.</coll> Speaker 1 03:01 The user is has some preference on this location. </s><s> So with the location basically implies some individual preference, but the frequency here doesn't really mean. </s><s> The user is more preferred or not depending on the frequency that the value of frequency. </s><s> It usually implies the confidence of the purpose. </s><s> I mean, how confidence? Speaker 1 0…
doc#1	Virginia's network to learn the loading representations, so here. </s><s> The good performance of math to back tells us that Pairwise similarity between context items is still useful. </s><s> In this task of predicting paper success and they actually make sense because think about it coauthors of a paper they often studies in various similar areas of research. Speaker 1 Then let's take a look at …	indicates	<coll>our</coll> method performs better and among 2 different negative sampling strategies the second one performs better than the first one, and this confirms our assumption that the heterogeneity. </s><s> Should be very useful in our task of predicting paper success? Speaker 1 And then we focus on the bottom part of this table to look at different weighting schemes inside the second negative sa…
doc#1	is to maximize this excited reward as shown in this formula. </s><s> The reward is defined as following. </s><s> So when we when we have the data from the sample from the labeled data. </s><s> Er we the reward is if our prediction is correct, the reward is one and if our prediction is, is wrong, the reward is zero. </s><s> And then and, if we have the example data from the unlabeled data set then…	indicate	<coll>er</coll> how likely this prediction is correct. speaker 1 So right now how we will show that how do we train this predictor and the and and the judge model so the predictor is they used policy gradient algorithm to train this pre predictor network so this is a very common used to check in reinforcement learning and they the only difference is this sums over all the predicted labels and. </…
doc#1	here's the low quality preserving constraint is trying to minimize the distance of the water of the embeddings if these verses are closer in their original data space say if they have embraced Journal neighboring strong neighborhood and so we want their distance in the embedded space to be closer to each other. </s><s> So here we use the lab Russian I can map as the last. speaker 1 As the last fu…	indicated	<coll>by</coll> the cross entropy loss in our implementation. </s><s> So from the illustration figure we can see that er the model natural is trying to minimize the distribution between the lender representation from the encoder and the representation of the continuous er generator space. </s><s> So here we choose er we measure the distance between these 2 distributions using the earth mover dist…
doc#1	. </s><s> We can see that distribution are very secure, which means that which means that the meta-path can influence can have different influence and importance. </s><s> For Secondly, we, we choose we choose the user 782 as a case study. </s><s> As we can see, for the first interaction the UM UMUM and UUM these 2 meta-path have had more important. </s><s> While in the second second interaction t…	indicates	<coll>that</coll> HIN based information is effectively to improve improve the recommendation performance and the proposed empiric method can effectively utilize heterogeneous information in a more principled way. </s><s> And the secondly, we we should impact impact of different meta-path. </s><s> As we can see,different different meta-path have different has different importance. </s><s> For the …
doc#1	first one. </s><s> AMC is our proposed model with much Lincoln Addings and AMC is the mathlink only and the next 4 models are knowledge based topic model. </s><s> They can use the mathlink knowledge and some of them can use both mathlink and cannot-link so the last one is well known LDA model. </s><s> So first of all we use the topic coherence to to do the measurement, so topic use was proposed i…	indicates	<coll>.</coll> </s> <s> Speaker 1 Better or more coherent topics. </s><s> So here is the first result, so the YX here is the topic occurrence again. </s><s> The higher the better and left the most one is all proposed model MZ achieve the best achieved the highest topic. </s><s> And the second one is MCM is our model, with mathlink only and that performs the second best and the others are all the …
doc#1	the local model train a separate representation function for each candidate set. </s><s> So the problem here is in real world situation, the training data is extremely imbalance and sparse so actually we don't have any translator for most of the candle set. </s><s> So in this model, we prefer unsupervised messer. </s><s> So here actually use a graph autoencoder architecture. </s><s> So we try to …	indicates	<coll>that</coll> the 2 documents share some common features. </s><s> For example, they have the comic author or they published on the same venue. </s><s> So here we use a graph convolutional neural network to extract the information from this linkage graph to construct a local embeddings for each document. </s><s> And we based on this local embeddings, we reconstruct the adjacency matrix of this…
doc#1	the sensors network or the mobile phones. </s><s> And how to efficiently process the big data is a concern to many people under the one they cut money customizes to device parallel algorithms to process the big data. </s><s> Speaker 1 01:12 Another popular one is to partition your data into pieces and we can use debug conquer approach to speed up the dial process. </s><s> Another popular approach…	indicate	<coll>that</coll> the memory consumption can be very efficient. </s><s> The second properties that the the online learning model can be very simple and we argue that this property is very important in processing stream data or big data. </s><s> Speaker 1 01:55 This paper considers true issues to deny a Lamper Magic online learning algorithm. </s><s> The first consideration is focused on efficienc…
doc#1	truly CRP in the previous slide. </s><s> Speaker 1 07:29 In a CRP we allow the customer to move to the other table so in this case. </s><s> This third customer is assigned true table to initially and he decided to move to table one. </s><s> So,In the online learning scenario, they predicted cost label is cost too. </s><s> And the true cost table is class one. </s><s> Speaker 1 07:56 besides that,…	indicating	<coll>that</coll> we have to focus on employer distribution and likely function. </s><s> Ok, now I would like to start family pilot distributions. </s><s> In this paper. </s><s> We can check on the Miss assignment of the previous I minus one there points, those deployer information and we can use this file information to refine the model. </s><s> Here we introduced 2 variables. </s><s> The first …
doc#1	start family pilot distributions. </s><s> In this paper. </s><s> We can check on the Miss assignment of the previous I minus one there points, those deployer information and we can use this file information to refine the model. </s><s> Here we introduced 2 variables. </s><s> The first one is abject and the second one is eject. </s><s> As you can see, the update missed that the true cost table is …	indicates	<coll>that</coll> turn the table, probably assignment for the table, there should be increased. </s><s> Conversely, the table assignment probability for table that should be decreased. </s><s> It would be eject if the value of eject is large. </s><s> Speaker 1 09:13 ZBesides that, we are also inspired by the question you proposed relaxing function listed below will garmarna gamen 2 hour aquarius.…
doc#1	<s> The proposed method, but exclusion ties to AL's fault. </s><s> Wikipedia the estate realized ERP outperforms the lots of percetion posting error rate and the execution time. </s><s> OK, this is the conclusion this,this is the first walk to combined the basically nonparametric model with the online learning. </s><s> And the benefits that now we can, we allow the model complexity to grow a smal…	indicated	<coll>that</coll> the proposed method can work very well and efficiently massive datasets also for the feature work we will. </s><s> I missed any proposed work too. </s><s> Is Paula Tori Denim becaused in traditional machine learning. </s><s> Speaker 1 15:02 We always assume that the trend out there compiles all of the classes, however, in some real quick applications. </s><s> We may have some ob…
doc#1	each bin is random so for example, in this 2 dimensional example. </s><s> We have 2 dimensions and for each dimension basically. </s><s> Height and width they are randomly generated and once you have these bins. </s><s> You look at this data points and you mark your data points. </s><s> Basically, it's an indicator list. </s><s> They have license, which means so you get the like the indicator fun…	indicates	<coll>which</coll> they are pointing less and which been Speaker 1 06:19 Another way to look at around this random binning Matrix is you can think of this as a discretized version of the histograms of the. </s><s> Exact growth graph kernel you want to approximate. </s><s> In practice, we need to generate a lot of these random random grids to get a good representation of good approximation of the …
doc#1	is aware of this sparsity in the matrix and can do a better job in terms of computation. </s><s> So and then the next step is a very typical setting for 4 special classes. </s><s> We just normalize each row such that chemist performance will be more stable. </s><s> Once we have that that U hat from from this from this icon vector of the first day I convectors awful approaching matrix L. We just r…	indicates	<coll>which</coll> node belongs to which cluster. </s><s> So the overall computation complexity of our method is linear in the number of nodes N and of course. </s><s> There's the additional term. </s><s> R here because we need to generate the random grids to do to construct these are random matrix Z. It also depends on the Dimension D. </s><s> But overall everything is linear and so the The The …
doc#1	can see regions has the bus stop. </s><s> Ok so there must be some function latent function behind this data, and behind this observation that that's just what we're going to find. </s><s> Speaker 1 01:29 The other question is that when we when we going to fight this functions this function can be a combination of different feature different supplies or even some data we have and observed yet. </…	indicated	<coll>by</coll> the property price. </s><s> Traditionally, iteratively we can use some prediction model and putting in all this as surprises features and using that as labeled regression and probably is sometimes we don't know whether this supplies cost high property price or this high purpose actually actual actually attracted to those supplies so it's more like a chicken- egg problem. </s><s> A…
doc#1	of what we have a lot of that kind of supplies so that would be a cross domain data and that we can model this clustering data. </s><s> And also in here, so it's an example to give here is seeking sample with to our supplies so you can see for different supply the distribution of that supply in different regions are quite different, and also for for a region the distribution of difference of diff…	indicate	<coll>what</coll> 's the region really used for? </s><s> And also is very quite important quite important thing in urban compute computing instead we need to consider the spatial distance. </s><s> There are 2 kinds of special distances here. </s><s> Of course to regions which are close to each other could have a same function. </s><s> But in another way runs we can think about this problem as a. …
doc#1	users' action and his attributes and we introduce a continuous latent action state to indicate the users choose day towards actions because the actions data we get from the logo is always binary, which cannot directly show the users inside emotion for this action. </s><s> And we define action based factor F to describe the relationship between the latent action state and the action state. </s><s>…	indicate	<coll>that</coll> the influence factor. </s><s> And also the dependence, which connects you and your past latent state and also the correlation, which connects you and your neighbors are current time and the personal attributes to connect you and your attributes. </s><s> And now the problem is how to solve this model. </s><s> This is in fact the general framework and we can get the probability fu…
doc#1	, I will give the details how to generate the model. </s><s> The first part, answer factor modeling. </s><s> For each question, we assume each key word is drawn from one of the KvMF distributions with mixing distribution π. </s><s> And for each answer factor. </s><s> On the question, we draw a semantic centroid and concentration degree from prior. </s><s> Please note that there is K on the factor…	indicates	<coll>whether</coll> the factor should be in the trustworthy answers. </s><s> Speaker 1 Now we move to the user reliability modeling part. </s><s> For each user u, we use 2 fold score parameters, which denote the false positive rate and true positive rate of answer factors provided by u. </s><s> Speaker 1 And the observation modeling, we first sample a indicator y, which indicates whether a speci…
doc#1	is K on the factors is a predefined number. </s><s> You can see it's the cluster number. </s><s> And for each question. </s><s> Er we draw a binary true label, which indicates whether the factor should be in the trustworthy answers. </s><s> Speaker 1 Now we move to the user reliability modeling part. </s><s> For each user u, we use 2 fold score parameters, which denote the false positive rate and…	indicates	<coll>whether</coll> a specific answer factor should be included in the answer from user u for question q according to the reliability of u. </s><s> And for each keyword in the answer from user u for question q. </s><s> We sample its factor allocation from the mixture of factors that u chooses and finally we sample the observed expected embedding of current keyword from the corresponding vMF. </s…
doc#1	the inter mountain interval and the strength of the burst is naturally defined as the MACD histogram value, which is not necessarily to be, disc disc rate, it can be any value not necessary to be integers. </s><s> Speaker 1 So let's look at some experimental results. </s><s> As I said, before the PubMed topics are arranged in a hierarchy called MeSH and this graph shows you how the setup of MeSH …	indicates	<coll>that</coll> the relationship of these terms descendants and, eh, as sisters and descendants basically. </s><s> So all the citations in PubMed and Medline are labeled already or annotated with this match topics or terms by experts. </s><s> So we can, we are able to download all this these terms for each publication. </s><s> Directly. </s><s> So this table shows you the number of match terms …
doc#1	I will present the model and the learning algorithm and then I will show some results and I will conclude our paper. </s><s> So our paper is based on this legislative voting network. </s><s> So it is a heterogeneous network consisting of 3 different entities. </s><s> First collimates the waters of the politicians in Congress and second column is abuse, answer column is the worst of terms makes ab…	indicates	<coll>whether</coll> this user vote. </s><s> Yeah, or nay for this bill. </s><s> And another kind of another kind of link in this network is like water frequency in this bill. </s><s> Speaker 1 So as I mentioned this, the input of a model and our model, so today is the ideal point of the politicians and for the bills. </s><s> So this is a brief summary of our results, so this resulting is helpful…
doc#1	representation inversion. </s><s> The main function of subnetwork DNN is to map the input as zero to a feature and an layer L from the image space to the feature space. </s><s> Actually, we can conduct the inversion of the process and to map the feature back to the image space. </s><s> So inversions out of the first few layers tells us that this general representations preserve almost all the det…	indicates	<coll>that</coll> the DNN gradually filtered out unnecessary information for the classification task as the layers go deeper. </s><s> Therefore, I want to use the inversion of the deep representations to derive interpretations. </s><s> Speaker 1 We formulate it into our gadgets feature inversion framework. </s><s> Here is an illustration of the proposed framework. </s><s> It contests three main c…
doc#1	baseline methods. </s><s> The second column are the results for the generated proposed methods. </s><s> In the first sample, for the ski image, the generated heat map can highlight the helmet, the ski and the ski pole as evidence for the prediction. </s><s> In the second sample, the generated heat map can highlight both the dominant floor in the middle of the image and also the smaller one in the…	indicates	<coll>that</coll> all interpretation can accurately identify the evidence for prediction. </s><s> Speaker 1 We also provided visualization for input with multiple foregrround objects. </s><s> Let's say for this figure, it contain both elephant and zebra. </s><s> If we use elephants as index, the generated heat map can highlight the height of the elephant and the ele, evidence for the prediction. …
doc#1	unrelevant background pixels. </s><s> It indicates that all interpretation can accurately identify the evidence for prediction. </s><s> Speaker 1 We also provided visualization for input with multiple foregrround objects. </s><s> Let's say for this figure, it contain both elephant and zebra. </s><s> If we use elephants as index, the generated heat map can highlight the height of the elephant and …	indicates	<coll>that</coll> the proposed method is class discriminative. </s><s> We also provide visualization for different network architectures, including VGGNet, ResNet and AlexNet. </s><s> We can see that different network architectures using different evidence for prediction, and the invitation can also help us capture the pros and cons of different network architectures. </s><s> Speaker 1 Beside vis…
doc#1	different network architectures using different evidence for prediction, and the invitation can also help us capture the pros and cons of different network architectures. </s><s> Speaker 1 Beside visualization, we also perform numerical evaluation and to evaluate the localization performance, the experiment is performed on the midnight dataset, and the specifically, when you, we apply the generat…	indicates	<coll>that</coll> the proposed methods achieved relatively low localization performance. </s><s> In the second experiment, we want to evaluate whether using the deep representations is meaningful. </s><s> Specifically, we provide visualization, using the first part of the proposed method get efficient version. </s><s> We provide two illustrative examples, in figure A, guided feature inversion can…
doc#1	performance. </s><s> We compared the proposed method Speaker 1 with 6% methods. </s><s> The following figure indicates that the proposed methods achieved relatively low localization performance. </s><s> In the second experiment, we want to evaluate whether using the deep representations is meaningful. </s><s> Specifically, we provide visualization, using the first part of the proposed method get …	indicates	<coll>that</coll> Speaker 1 the deep representations achieve the effect as salient object detection. </s><s> So we further evaluate guided feature inversion by apply to the salient object detection task and compare it with salient object detection methods on MSRA dataset and several metrics, including Precision, Recall, F-measure and MAE's absolute error are used to measure the performance. </s><…
doc#1	as salient object detection. </s><s> So we further evaluate guided feature inversion by apply to the salient object detection task and compare it with salient object detection methods on MSRA dataset and several metrics, including Precision, Recall, F-measure and MAE's absolute error are used to measure the performance. </s><s> The following 2 figures are the resulting performance. </s><s> We can…	indicates	<coll>that</coll> using the deep representations for interpretation is meaningful. </s><s> To conclude, we proposed on Novel Post-hoc interpretation method for predictions made by DNN, throw a novel away or using deep representations, and the evaluation results validate that the proposed method is accurate and class discriminative. </s><s> Beyond the current work there are lots of interesting fea…
doc#1	while other users may be authoritative on landscape photography. </s><s> Certainly, topic specific authority analysis provides more detail authoritative portfolio for user, which is critical for authority identification on content sharing websites. </s><s> In this work, we propose a basic model to analyze topic specific authority in the principle way. </s><s> Speaker 1 In the content sharing webs…	indicates	<coll>that</coll> a user assign the tag to this resource, which is the photo here. </s><s> Speaker 1 A nice solution to target specific authority analysis is adapting LDA to the data in the sharing log by viewing each user as a document and each tag as a word. </s><s> This LDA based method exploits the useful fact that the user is interested in a particular topic if he or she frequently posts res…
doc#1	the likelihood of a favorite response by a logistic function. </s><s> In the logistic likely function, uh, the elementwise product captures similarity between the topical distribute, topic distributions for the resource and the users interest. </s><s> This product is parameterized by the poster topical authority vector, so if the topic distribution for users interests is similar to the one for ce…	indicates	<coll>that</coll> this specific set of topics are the ones that the poster is expert in and that's the way of these topics have to be boosted. </s><s> This enables us to uncover the hidden topic courses that be far, behind their favorite clicks. </s><s> Here's the graphical model for the TAA, uh, the right box represents the poster with their posted resources, and the left box represent the users…
doc#1	and 500 pixel data. </s><s> As we can see, our TAA model produces much better results than the state of our methods on both datasets. </s><s> We also evaluated the predictive power of RTA model and the competitive generative model using the standard perplexity magic. </s><s> The perplexity is monotonically decreasing the likelihood of the unseen data. </s><s> So a lower perplexity score indicates…	indicates	<coll>that</coll> RTA model has stronger predictive power an better generalizability to unsend it. </s><s> Speaker 1 For the visualization purposes, we use the TAA model to identify photographers expert in 2 specific topics on Flickr data. </s><s> Here are the 2 rank list of photographers returned by our model. </s><s> To illustrate their expertise in photography, their photos on the query topics…
doc#1	to evaluate our generated performance results. </s><s> From 4 parts rhythm melody integrated and single ability with a score from one to five. </s><s> The results show that our model performance better and the and the arrangement have a high score indicating the importance of the arrangement. </s><s> They also analyze the code and rest, the quality of melody generation improves significantly whic…	indicating	<coll>that</coll> we a model chord or multiple demand a structure of the pop song. </s><s> We also designed for metrics to learn the to evaluate our models performance accuracy and levenshtein were used to evaluate sequencer prediction and Indian means notes distribution MSE and proves and higher and improve the model could learn interest instrument, not range and empty is used to evaluate the st…
doc#1	extraction strategies. </s><s> For example. </s><s> Wikipedia uses the text Wik text language and we can reveal structural content from the database backup dumps while the Baidu baike and Hudong Baike. </s><s> They provide what you see is what you get HTML editors, so we can just construct knowledges from the HTML files archives totally over 100000000 triples are extracted. </s><s> Speaker 1 Now …	indicates	<coll>that</coll> this headset has a wide coverage and. </s><s> And what but the other data said. </s><s> For example, Hudong baike and Chinese Wikipedia are superior in the relevant number of Infobox and abstract information. </s><s> As to the other types of content each data source has its own advantage. </s><s> You can see that Baidu baike has point 8 images as as per resources, which means po…
