# Supplementary material for: Bridging corpus diagnostics and EAP pedagogy: A corpus-driven study on lexical hedges in Chinese scholars’ spoken academic English
Source: PLoS One. 2026 Jul 6;21(7):e0353106. doi: 10.1371/journal.pone.0353106 (PMC13336206; doi:10.1371/journal.pone.0353106)
Supplement: S1 File — A compressed file containing the complete dataset and analysis details underlying the study, organized into two folders: (i) CASEC — all lists and concordances of hedges in CASEC; (ii) MICASE — all lists and concordances of hedges in MICASE. All file names, folder names, and metadata have been prepared in English in accordance with PLOS ONE policy. (ZIP) [file pone.0353106.s001.zip › CASEC_look.xlsx]

## Sheet: README
S1 DATA SET — ENGLISH-LANGUAGE VERSION
Manuscript: Bridging Corpus Diagnostics and EAP Pedagogy: A Corpus-Driven
Study on Lexical Hedges in Chinese Scholars' Spoken Academic English
(PLOS ONE, PONE-D-26-12996, revised April 2026).
This file is a cleaned, English-language version of the original CASEC/MICASE
concordance export. Two transformations were applied:
(1) Automatic-transcription metadata produced by Whisper large-v3 was
translated mechanically: the CJK string for 'speaker' was mapped to
'Speaker N'; the string for 'unknown speaker' was mapped to 'Unknown';
the string for 'transcript' was mapped to 'Transcript'; the string
for 'keyword' was mapped to 'Keyword'; date and time markers were
normalised (year/month/day, AM/PM, h/min/s); CJK enumeration and
full-width punctuation (commas, periods, brackets, quotation marks)
were mapped to ASCII equivalents.
(2) Any residual CJK characters after Stage 1 represent genuine
code-switches by the original speakers (proper names, cultural terms,
brief Mandarin quotations within otherwise English presentations).
These have been romanised to Hanyu Pinyin (with tone marks) and
wrapped as [Mandarin: pinyin]. The original CJK-containing files
are available from the corresponding author on request.
No English-language content, hedge node (Kwic / Hit string), or quantitative
value has been altered. Minor whitespace normalisation (collapse of
duplicated spaces to single spaces) has been applied throughout for
readability; this does not affect any analysis reported in the manuscript.
Columns and row counts are identical to the original.
Cleaning script and full provenance record are available from the
corresponding author (Yang Yu, yuyang89@dlmu.edu.cn).

## Sheet: Sheet1
method name: concordance
corpus: user/3088694740/casec_f
subcorpus: -
Reference	Left	Kwic	Right
doc#0	1 And for research question 2 so the eh the significant difference was only found between the control group and the in-class group. </s><s> We believe that eh it has to do eh with videos capacity to reduce the descriptions between the dis distorted self-image and objective observer perception of the performance. </s><s> So simply that the students, especially those eh speaking anxious subjects, t…	look	that awful eh from the perspective of these spectators. </s><s> So they will eh collect their self confidence and be able to deal with their next speech better. speaker 1 And also why there was no significant difference between the improvised video feedback group and the control group. </s><s> We believe it has to do with this cognitive preparation. eh So while eh the students are listening to th…
doc#0	, R OK, then our MMP recommendation problems wanted to recommend a road or star belongs to lose candidate roast. </s><s> Which has the maximum net profit? </s><s> Speaker1 Well, now is the time to build our own network, network first of all while I search for the 3 street names of San Francisco in the experiments. </s><s> I used the road network from San Francisco OK. </s><s> I search for the str…	looks	like this map OK in the left Annapolis. </s><s> I start over any point for example, this one. </s><s> Search for the phone nearest coordinates in the 4 different directions. </s><s> Sometimes I make mistake I well, I may get lost. </s><s> Speaker1 Green line this is the railroad, however, I will also get the yellow line. </s><s> This is not a road well in this case. </s><s> I need to compare the …
doc#0	to A. Speaker1 Now I wanted to find the. </s><s> The best route from our County site land can give me the maximum net profit. </s><s> So I reread our objective function like this basically they are same idea OK. </s><s> I just use the? </s><s> Big G OK and use the recursing strategy. </s><s> Speaker1 I build a recursive tree first well, which is the tree of a road segment R One. </s><s> Represent…	looks	like this one OK. </s><s> The root node is a that means the drivers current location is A and well from a they can drop to be they can drive to resiliency they can drop to road segment F and from B, we can drop to D. Speaker1 We can drive to, I OK basically it can be developed into a very big tree. </s><s> So how can we find the best driving route from this tree we start from the leaf OK? </s><s>…
doc#0	I mentioned. </s><s> Very simple references. </s><s> And also. </s><s> Thank you very much. </s><s> Thank you. </s><s> Speaker 1 24:33 [Mandarin: dà jiā yǒu wèn tí kě yǐ] OK [Mandarin: fàng zài] chat [Mandarin: lǐ],[Mandarin: huò zhě zhí jiē wèn lǐ jìng lǎo shī yě kě yǐ]. [Mandarin: lǐ jìng lǎo shī hǎo xiàng chén lǎo shī yǒu yí gè tí xǐng],[Mandarin: gěi nǐ kàn yī xià]. </s><s> Speaker 2 24:43 [M…	looks	very relevant to me. </s><s> Then good. </s><s> And then Shen. </s><s> Shenxuan. </s><s> Okay. </s><s> Shenzhen. [Mandarin: chūn xuān xiè xiè chūn xuān] may ask what is the language by. </s><s> Speaker 2 25:20 Across your students in this course? </s><s> Chinese, natives, all. </s><s> That's another very interesting point because our LSE is a very international university. </s><s> I have like Fre…
doc#0	not motion translation. </s><s> Er another is er using translators and label similarity de edit distance is de destance between the label and oh. </s><s> For example, in English er and we translate Chinese to English and within compared the added distance of the 2 labels the translated labels. </s><s> And er in dou result this er EAPNT model, we don't use the transla te translation based features…	looked	I'm not all articles or equals so I imagine er an article on London in in English, so probably will be more up-to-date alternatives and say the Beijing article, which might be er e inch in Mandarin. </s><s> So do you look at the authorative nature of a document and decide well that might actually trump, which way the information needs to flow. </s><s> It's a. </s><s> Speaker1 So dooming oh do we …
doc#0	between our booking probability and our price suggestion. </s><s> So first observation you can say is that so price suggestion is positively correlated with the booking probability. </s><s> And second for we're also including the market like demanding information here. </s><s> Er for low demand, the curve will burn towards the lower end. </s><s> And for high demand market, the curve will bend tow…	looking	nice, including nights in the future. </s><s> And for training this model is trained one per listing so we have a total about more than 5,000,000 listings or platform, so we are actually training 5 more than more than 5 million listings so this is our trend in parallel by using spark. </s><s> And for listings who that are that do not have sufficient amount of training data. </s><s> We also have a…
doc#0	<s> Suppose the hypothetical cost structure is denoted as GH, then by the decomposability property. </s><s> The score of GH can be represented as a son. </s><s> Of, I'm local measures where each local measure is only related to the ice variable XI and its parents PAI. </s><s> And each local measure can be calculated by the average like average look like hood. </s><s> Each test set. </s><s> Fortun…	look	like whose goal is locally consistent here. Speaker 1 12:02 The local and score local consistent is defined as the following suppose we have but that too, and we have another deputy prime which have one more age from XI to XJ. </s><s> If XJ is dependent on XI given this parents, then the score of G Prime is larger than the score of G advised the score of G is larger than the score of G Prime that…
doc#0	, of course, this depends on your personal need and on your job requirements as well. </s><s> Okay. </s><s> And you can also negotiate in terms of visa reinvestment, and this is especially relevant for you. </s><s> Like I mentioned earlier that visa application fees are exorbitant in this country. </s><s> So you know this is something that you may want to negotiate. </s><s> Also relocation fees. …	look	, I think my salary should be higher, because, look, I have got these and these and these publications. </s><s> I have got such and such and such experiences which are, you know. uh exceeding your essential criteria right? </s><s> You you negotiate with such reason and evidence. </s><s> And of course, always get advice from your university's career service professionals, your peers who have done …
doc#0	your job requirements as well. </s><s> Okay. </s><s> And you can also negotiate in terms of visa reinvestment, and this is especially relevant for you. </s><s> Like I mentioned earlier that visa application fees are exorbitant in this country. </s><s> So you know this is something that you may want to negotiate. </s><s> Also relocation fees. </s><s> Right. </s><s> And my tips for you is that do n…	look	, I have got these and these and these publications. </s><s> I have got such and such and such experiences which are, you know. uh exceeding your essential criteria right? </s><s> You you negotiate with such reason and evidence. </s><s> And of course, always get advice from your university's career service professionals, your peers who have done this before. </s><s> And you know if you have acces…
doc#0	be very helpful. </s><s> Okay? </s><s> And. </s><s> But most important of all, which I have been reserving to this point, is build a community of support around you. </s><s> I cannot overstate the importance of this community for me. </s><s> When I was looking for my 1st academic job as a graduating PhD student, I had a community of colleagues from the Cambridge university writing group from my c…	look	, it's their loss. </s><s> You are invaluable, you are extremely talented, say these kind of nice things about you, which are true, but they are worth reiterating from time to time, right? </s><s> So that you will know your worth. </s><s> Speaker1 And also, you know it's important to get emotional nourishment, okay? </s><s> From your colleagues, from your peers, but also be ready and generous to …
doc#0	depends on your personal need and on your job requirements as well. </s><s> Speaker 1 Okay. </s><s> And you can also negotiate in terms of visa reinvestment, and this is especially relevant for you. </s><s> Like I mentioned earlier that visa application fees are exorbitant in this country. </s><s> So, you know this is something that you may want to negotiate, also relocation fees. </s><s> Right. …	look	, I think my salary should be higher, because look, I have got these and these and these publications. </s><s> I have got such and such and such experiences which are, you know, uh exceeding your essential criteria right. </s><s> Right. </s><s> You negotiate with such reason and evidence. </s><s> And of course, always get advice from your university's career service professionals, your peers who …
doc#0	important of all, what I have been reserving to this point is, you know, build a community of support around you. </s><s> I cannot overstate the importance of this community for me. </s><s> When I was looking for my 1st academic job as a graduating PhD student, I had a community of colleagues, you know, from the Cambridge university writing group from my college, who are extremely supportive. </s…	look	, it's their loss. </s><s> You know you are invaluable. </s><s> You are extremely talented". </s><s> You know say these kinds of nice things about you, which are true, but they are worth reiterating from time to time, right? </s><s> So that you will know your worth. </s><s> Yeah. </s><s> Speaker 1 And also, it's important to get emotional nourishment, okay? </s><s> From your colleagues, from your…
doc#0	really used to. </s><s> So we've go through like a few years of uh, RMB being quite weak versus the USD. </s><s> So for the suppliers, it was good times that they were receiving USD and they were able to extend it for more RMB, but this has changed since 2020. </s><s> Speaker 2 09:22 So right now the suppliers are more and more concerned about the negative impact of exchange rate. </s><s> And als…	look	, I might need to increase your prices not only because they increase in uh, the raw materials, but also because of the impact of the exchange rate. </s><s> Cause for one USD I can exchange much less RMB. </s><s> Speaker 2 09:51 So this is what I want to illustrate uh, in this real case example. </s><s> So I was mentioning previously about the main reason for buyers to pay in RMB is to protect th…
doc#0	supplier was earning in the 1st half of 2020, because of the positive exchange rate. </s><s> So if you look at the peak in May 26, actually, one USD could exchange as much as 7.17. </s><s> So if I ask a lot of our buyers at that time, did you get any price decrease from the supplier? </s><s> I'm sure uh, most of you will answer the "no". </s><s> Obviously, like uh, the supplier was keeping it to …	look	, I have uh, increased in my factory cost, machines, so on and so forth. </s><s> So this additional margin that I'm earning, it's really to compensate that. </s><s> So they will give all sorts of reasons to really not increase uh, not give the buyers a discount. </s><s> Speaker 2 12:39 But then we see how the situation changes. </s><s> Started 2nd half of 2020. </s><s> So as of September 15th, su…
doc#0	and the green dome of the bell tower. </s><s> All of these details find my imagination for a wonderland. </s><s> And I also remember the fantastic feeling upon entering jinan station for the 1st time. </s><s> The dreamy in serial feeling of its vast interior forever cast a spell on my mind. </s><s> But there was no happily ever after in real life. speaker1 07:53 In 1992, the station was dismantle…	looks	like, it's right next to it. </s><s> So you have a comparison of the old and the new. </s><s> Okay, so that was the official excuse. speaker1 08:15 There's also another factor in the demolition of the building. </s><s> Following the 1989 t m s quite. </s><s> Crackdown, China faced international sanctions and the domestic instability. </s><s> At that time, there was a kind of xenophobia. </s><s> T…
doc#0	the comparison? </s><s> So one, I think we've come to the conclusion that they really have similar problems that they want government authorities to address. </s><s> That's their everyday political and social problems are very similar. </s><s> And 1st Mark is going to speak to that as well. </s><s> They need and want basic public goods provision. </s><s> They face very corrupt governments and so …	looks	like is a complex, hard to understand, unpredictable animal. </s><s> And moreover, to complicate that, that formal institutions are changing rapidly because there are reforms going on all the time. </s><s> Formal institutions were never that formal to begin with. </s><s> Speaker 1 02:28 Another similarity is there's a tradition of village self autonomy. </s><s> The flip side of that is a relative…
doc#0	recent research findings on exploring study toward tradition of Chinese international students in UK universities with all of you today. </s><s> My title of the paper today is time class and privilege in Korea imagination of these Chinese international students. </s><s> Speak 1 And first of all, I'd like to offer a a definition of what I mean by career imagination. </s><s> And here I'm drawing on…	look	like, as informed by what is collectively perceived as appropriate in particular social locations. </s><s> Now, such particular social locations and such collective believes tend to denote believes and discourses, such as what kind of career options or rules or paces are appropriate for certain groups of people, for instance for women, for ethnic minority groups, et cetera. </s><s> Speak 1 Very i…
doc#0	religions. </s><s> And they have do not things. </s><s> Charities are the manifestation and socialization of these ideas. </s><s> The religions charity model is beginning to take shape in today's China. </s><s> With a strong characteristics of the time religions and doing important jobs that much needed in helping to solve social problems, such as drug addictions and ants. </s><s> Speaker1 Especi…	look	the photos. </s><s> This is a survivor monk. </s><s> In fact, according to Buddhist serials, they don't help others. </s><s> But nowadays they have changed their ideas. </s><s> They go to the villagers to help other peoples who need who need help. </s><s> And they have do a lot of things and do very good things to help other and makes them have a good corporations. </s><s> And the relationship be…
doc#0	means that language is dependent on our cognition. </s><s> So if this claim is true, 2 things will follow. </s><s> The first is that linguistic categories should be of the same type as other categories in our conceptual system, such as the color category, and in particular, they should also show prototype and basic level effects. </s><s> And secondly, the study of linguistic categorization should…	look	very closely at the studies revealing the existence of prototype effects in language, since they will not only affect our understanding of what language is, but also the study of cognition. </s><s> And concerning these studies, they can be divided into 2 types. </s><s> One is concern with demonstrating the existence of prototype effects in language, and the other mainly focused on the cognitive m…
doc#0	if people are helping people have helping others. </s><s> From the observation it may raise it's 1st consider to be polite. </s><s> And in it may raise one's profile and promote one's moral face. </s><s> And promoting moral phase is very important in terms of facilitating psychological cooperation. </s><s> Speaker1 And this corresponded to the cooperation we observed in the pandemic that the 3 co…	looks	like something that on, on unable to be paid off. </s><s> So the donor countries claim that they are paying back their past debt, and the recipient countries are claiming that they are grateful for the new debt. </s><s> So everyone is in debt. </s><s> Everyone needs to continue to pay back. </s><s> And it is precisely this kind of never been able to paid off renqing that is maintaining a relation…
doc#0	35:06 Similarly for argumentative assets or expository assets. </s><s> And at the when we are extracting the major concepts through based on text, they are actually happen at a text level and we will move on to the content related big ideas and language related big ideas. </s><s> Speaker2 35:32 Combining these 2 together we move on to the unit level to form the unit level big ideas. </s><s> So yo…	look	like this starting from the unit theme within related texts and a number of sub themes. </s><s> Speaker2 36:06 With 2 roots for through the thinking process driving the content related big ideas and language related big ideas to form unit level big ideas. </s><s> And through a number increasing number of generation an increased number of big ideas from various units. </s><s> We form the core comp…
doc#1	. </s><s> In Chinese culture, lizi or inside, has been highly regarded and acclaimed. </s><s> As it represents the genuine self, the authenticity of one's being. </s><s> Humility, among other personality traits such as modesty, composure, resonation, perseverance, great etcetera, can perhaps more accurately embody the nature of this. </s><s> In contrast, mianzi has been more negatively estimated …	look	<coll>like</coll> after you come back home and take off that mask. </s><s> Someone who pays too much attention to his or her face is usually consider to have a relatively low self esteem, which is almost common knowledge in our culture. </s><s> In this sense, faith is not really positively regarded in Chinese culture, despite the fact that everyone more or less cares about his or her face. </s><s…
doc#1	get more credits? </s><s> The students list a lot of activities they need to do, which is very happily what exactly the same as what we can get. </s><s> We what we know about formative assessment. </s><s> And also I say, what do we think of the awarding system? </s><s> They show very favorable attitude a once it to some people who have less chance, they will earn less kind of credits. </s><s> Tha…	look	<coll>like</coll> this kind of system. </s><s> Many take an active role in class just in order to earn more credits. </s><s> This is natural. </s><s> They want to earn more credits. </s><s> I did a kind of corrosion study and I find that these students raising this kind of ideas are those students who seldom speak in class. </s><s> So. </s><s> Okay, so the goal setting is also. </s><s> They say g…
doc#1	kind of positioning does a language learner or a language teacher have in particular context? </s><s> What does this positioning, what does this, what do these positionings enable them to do? </s><s> Key relate concepts will be positioning. </s><s> And again, in relation to positioning, you access to particular knowledges, you are able to adopt particular strategies. </s><s> Speaker 1 Now, the ki…	look	<coll>,</coll> we regard agencies a temporal situated as achievement. </s><s> So you have a, and you have a context, different layer of context because it's situated. </s><s> And a context has its physical but it's also temporal. </s><s> So you have kind of a the temporal growth and shifts and change seeing agency. </s><s> And because given the same physical space, as times goes on, as time goes …
doc#1	the effort cost ,so it is significantly less effective since it waste many efforts on very unprofitable features. </s><s> Speaker 1 13:10 And here, maybe Lasso is more slightly more effective than raptor flow since it's really better focused on only attacking the most vulnerable features. </s><s> And an interesting phenomenon is that here the Lasso and raptor flow, I mean, many attacks by the cho…	look	<coll>we</coll> look at into the dataset and classify. </s><s> We found that the classifier usually heavily rely on this feature to make decisions. </s><s> However, in the data set, that's already a bunch of malicious instances that they have already changed this feature to make them less malicious, so, so this feature could be the weakness utilized by future attackers. </s><s> Speaker 1 14:15 An…
doc#1	interpretation to improve the model and how to develop better defensive strategies, so at last able to thank my lab mates and club mates and funding agencies and everyone attending this talk. </s><s> Thank you. </s><s> Speaker 2 16:40 Thank you, Ninghao. </s><s> So maybe I could ask you first question, so, so you, yes, you just pointed out in the conclusions. </s><s> You are using this model inte…	looks	<coll>like</coll> you're doing 2, there are 2 distinct proposals that you have here. </s><s> Speaker 1 17:04 So active learning is used for selecting the seeds that I'm more informative or I mean, it's like to reduce the number of seeds that I used for further perturbation, which is determined by our interpretation methods. </s><s> These seeds they are more closer to the boundary, so which means …
doc#1	5, he shows the fake accounts in his personal website for some study. </s><s> It has lots of profile information with nice photo. </s><s> And er very nice self introduction. </s><s> He has only 17 tweets and there's there's no UI or links and no hashtags in the tweets with this content, it's hard to say this content is a faster. </s><s> Speaker 1 Here's another example this its name is very suspi…	looks	<coll>very</coll> attractive. </s><s> It has 4 it says 344 folders. </s><s> This big value of Indegree will mix the classifier confused. </s><s> The fosters do not have to show very big after degree. </s><s> Here is an example, his name is by AB 22 and it has er 20 follow is an zero tweet. </s><s> Lots of his followers Internet marketers, but it's just 20 followers. </s><s> If the content is not …
doc#1	and small ability and away from the dentist we call this catchsync. </s><s> Ok let's see the experiments. </s><s> So, in the experiments want to answer these questions. </s><s> First, does catchcyncremove the anomalies right. </s><s> We will check the degree distribution and feature space and second is catching catching the actually fraudulent users. </s><s> The third will be is catching robust. …	looks	<coll>like</coll> power law, so from the result results we find around 3000000 accounts, consistently connect to exactly 20. </s><s> From a pool of 1500 users, who are Internet monikers shopping sites or financial groups who need a big number of followers. </s><s> We can also see that this distribution is smooth around Tencent Weibo after we ran catchsync. </s><s> Speaker 1 Also, we checked the f…
doc#1	<s> These collocations came from coca. speaker 1 Okay, I can make a case, make a change, make commitment to make a contribution. </s><s> Take a bath, take a break, take a bus. </s><s> Problem, blah, blah. </s><s> Do business, do shows, don't do drugs, okay? </s><s> In America, a lot of people do that. </s><s> So that's why they got 2 drugs here. </s><s> Have an affair, you know? </s><s> No. </s><…	look	<coll>very</coll> closely. speaker 1 Because if I ask you, like, make and take, which one is more effortful, which one is more purposeful? </s><s> Probably will say, makes much more effortful and much more purposeful. </s><s> Remember, the best example is we are. </s><s> Make a phone call. speaker 1 When you make a phone call, you have to know which. </s><s> Who you want to call and why you are c…
doc#1	between 3 and 5. </s><s> So, green So he look at frequency of English phrase, verbs, idioms. </s><s> You can see mostly 23 forward, then very few after 5. </s><s> Okay. </s><s> And it is the same thing. </s><s> Then he'd look at Chinese. </s><s> Again. 3 ball, 4 syllable, forceable the most. </s><s> Okay. </s><s> Also he also look at. </s><s> Because Chinese. [Mandarin: wài miàn de chéng yǔ],[Man…	look	<coll>,</coll> the tapes are mostly in China. </s><s> Is also forward. </s><s> So it's 4+1 minus one. </s><s> Okay. </s><s> Now let's look at time. </s><s> The study by professor Wu. </s><s> The study professor. </s><s> We examine the used BP approach in examining. </s><s> The use of the. speaker 1 Above reference Chinese synonyms like [Mandarin: qián hòu zuǒ yòu shàng xià],ok?[Mandarin: shàng xi…
doc#1	, from the French or English from Chinese alright. </s><s> And how much time did it take? </s><s> Speaker 1 Yeas. </s><s> The translation take and? </s><s> Speaker 2 No the whole of do the whole thing. </s><s> Speaker 1 The whole of several several hours several hours yes? </s><s> The 1515 thousand datasets. </s><s> And uh we also tried a larger scale datasets 12020 thousand er this time will tak…	looked	<coll>like</coll> the machine translation achieves compatible results for hits one er but then it doesn't get better for you know hits er10 and 50. </s><s> Can you provide some intuition of why this is happening? </s><s> Speaker 1 Er yes ok, I think it is very interesting is questioning. </s><s> Er Google translator, I I think the I think that the result good. </s><s> I'm better because enter the…
doc#1	about China's steady progress. </s><s> In the past 60 years. </s><s> There are many explanations, and the most popular one, and perhaps the most selfc-onfident one, is economic explanation. </s><s> But for me, it seems that those preconditions for economic development had existed 100 years ago in China. </s><s> And it's also. </s><s> They are also here in many underdeveloped countries in Asia, Af…	looks	<coll>like</coll> a professor helman's footnote after his presentation. </s><s> And it's on China's social, a political and economic system. </s><s> Speaker1 As an theoretical framework,, I think that all the social systems contain those 4 elements. </s><s> They are basic social units, forms of social organization and relations between social organizations and the government, and also principles …
doc#1	on the left part, it is because the X axis means the high ranking houses. </s><s> So we can see the houses can always balance peoples need because the density is very, very smooth very even. </s><s> Speaker 1 And finally we can see the, we can see the triangle needs structure of human life in Beijing based on the density. so here is based on a segmentation method, we can. </s><s> We can understan…	looks	<coll>like</coll> I go to fast, right? </s><s> Speaker 1 Ok, we go to the conclusion and please, don't ask me so many questions. </s><s> Housing analysis is very funny. </s><s> It can help you to to tell you from a loser to into a winner. </s><s> And in our work, we found that we can, we can, we can use the urban geography and human and human ability to model the. </s><s> Yes, the investment valu…
doc#1	. </s><s> One word if I will recursively define distributions. </s><s> For which a distribution, a distribution will correspond to a random walk constraint our particular pathes. </s><s> For example, this distribution on this paper node will be a run walk starting from seat in this paper type through this particular sequence. </s><s> And the retrieval model will later rank the target entities by …	looks	<coll>like</coll> S score vector, A is a distribution matrix and theta is our, sorry, very far away. </s><s> And theta is our parameter. </s><s> Speaker 1 And this model can be supervised, be trained by maximizing the likelihood of observing the relevance provided by user. </s><s> So why equals one means means this entities relevant. </s><s> Or zero is, means it is irrelevant. </s><s> And this in…
doc#1	bivariate time series and you can consider this as a 2 user tweeting and the time series captures tweeting activities. </s><s> User B actually retweets A sometimes but not the other way around so for this time series, temporal dependence. </s><s> Discovery algorithm should suggest that a trigger speed. </s><s> The question will actually how about we reverse the time by changing the temp label fro…	looked	<coll>like</coll> be triggers a so the edge is still there, only the direction of the edge flipped. </s><s> And from now on, we will call the original time series as a forward time series and the time reversed one as backward time series and we will also make very bold assertion that dependency graph of the forward time series will be very similar to the transpose the dependency graph of the back…
doc#1	our detail each of these aspects here so in the, Speaker 1 08:10 as we already see becausw each each node has a different computation graph so because they have different neighborhoods. </s><s> The computation graphs are not uniform. </s><s> So when we put those into a same mini batch. </s><s> And we put into GPU were not able to do very efficient matrix multiplication there. </s><s> So instead w…	looks	<coll>the</coll> same, so, so now we can do an efficient batching at GPU. Speaker 1 08:45 And how do we do sampling so traditionally for example in the previous approach graph sage? </s><s> What they do is basically by sampling uniformly the neighbors of the nodes. </s><s> But what we do is we want the sample to be efficient and one the sample to capture capture similarities between the samples n…
doc#1	overheads. </s><s> And so in so when choosing the negative samples, it is important to distinguish between easy and hard negative samples so given the source ping. </s><s> We define easy negative examples as like a random negative examples or random item chosen from the pool of all items such because the graph is so large chances are what you pick is not very similar and the network is easy to te…	look	<coll>very</coll> similar to the positive samples, to the source pins, but not as similar as the positive examples, so because our our data sizes so large and recommended system is probably just going to pick like a few 100 candidates. </s><s> We want to make sure that it has this like one out of 1,000,000 resolution and it is able to distinguish those that are most similar to those that are just…
doc#1	much better than either content based or graph based or collaborative filtering type of approach so. Speaker 1 14:30 In this example the image on the left is the query pins and each role on the right is correspond to recommended systems that use, is the first rule is used using visual features signals using annotation the third row is using a graph based graph based or the user interaction based …	look	<coll>very</coll> similar, but they are not of the same category. </s><s> For example, it recommends like Korean food. </s><s> Because he just looks very similar with the plans, whereas in the in the graph based recommender system. </s><s> It generates it recommends things that look similar that have the same category, but if they're not Speaker 1 15:19 closely related but independent in such cas…
doc#1	on the left is the query pins and each role on the right is correspond to recommended systems that use, is the first rule is used using visual features signals using annotation the third row is using a graph based graph based or the user interaction based recommender system and last row is our system. </s><s> So so whereas in the in the visual visual recommended system. </s><s> It tends to recomm…	looks	<coll>very</coll> similar with the plans, whereas in the in the graph based recommender system. </s><s> It generates it recommends things that look similar that have the same category, but if they're not Speaker 1 15:19 closely related but independent in such case, we're able to recommend items that are consistently more similar both in terms of appearance and quality category with the query. </s…
doc#1	observed data, it's instance RUV equals one if U&V are connected. </s><s> Alternatively, we can also augment the data set by adding positive links if 2 vertices co occur in a random words similar to the way divide us. </s><s> We also use negative sampling to again in a way similar to deep work to produce negative samples. </s><s> Then was then we assume RUV follows that newly distribution whose e…	looks	<coll>like</coll> this. speaker 1 Ok. </s><s> So we have 2 types parameters to optimize first. </s><s> There are the discrete variables that the end path C one appreciation second. </s><s> They are the continuous very boats or training objective is to maximize the log likelihood. </s><s> But we choose to marginalise other discrete variables. </s><s> Because this makes our objective much more smoo…
doc#1	but also migrant student from rural area to city can also benefit from this policy. </s><s> Speaker 1 Number 2: ensures children's educational opportunity in impoverished area. </s><s> In 2018, the net enrollment and rate of primary school-age children in China reached up to 99.9 percent, and the retention rate of compulsory education reached to almost 95 percent, close to average level of the hi…	look	<coll>like</coll> very fine. </s><s> But to realize that, it doesn't work. </s><s> For example, more than 30,000 officials in Northwest China's Qinghai Province who give up the holidays to visit the rural families to figure out the social conditions of student who drop out of schools, and convince them to return to school. </s><s> Liang ping is one of the most impoverished county in Southwest Chi…
doc#1	they will have different lower bound radio. </s><s> The surround the model will have better better lower bound radio, but he will using non adaptive model. </s><s> So the influence function usually would not return that good result, so we really want to figure out which model is actually be better. </s><s> And the last part is actually for each model if we use the motor color simulation. </s><s> …	looks	<coll>like</coll> on your right. </s><s> And it's just the blue person can active green and purple person. </s><s> If we using reverse ritual site ideas, Then it will go back like let the green and purple person to active the blue person. speaker1 So, in this case, we can reuse the informations to select node and we do not need to, we do not need to select no dancing simulated one by one. </s><s>…
doc#1	So what should we do next. </s><s> Maybe in addition to separate the er in addition to separate the rules. </s><s> We also celebrate the points. </s><s> We said that we assigned to point to different rules and maybe that will be better. Speaker 1 05:34 However, there is still a problem. </s><s> Let's see this big red point here, big red dot here and it can a accessed through beacon be recommend t…	looks	<coll>like</coll> that the red point will never be recommended to the red route, but looks like it's a little bit suitable for it to be recommended to the blue route. </s><s> And this way, they will lead to a deprecri depreciation of the result quality because only a circumvent subset of points can put up a route. Speaker 1 06:05 Looks like the problem the solution should be a little bit trickier…
doc#1	to separate the rules. </s><s> We also celebrate the points. </s><s> We said that we assigned to point to different rules and maybe that will be better. Speaker 1 05:34 However, there is still a problem. </s><s> Let's see this big red point here, big red dot here and it can a accessed through beacon be recommend to the red route. </s><s> But it can't be recommend to the blue route. </s><s> There'…	looks	<coll>like</coll> it's a little bit suitable for it to be recommended to the blue route. </s><s> And this way, they will lead to a deprecri depreciation of the result quality because only a circumvent subset of points can put up a route. Speaker 1 06:05 Looks like the problem the solution should be a little bit trickier. </s><s> So we are going to propose our first method that is parallel as say …
doc#1	node. </s><s> So, which means OK, so here is some theorem so we can prove that this calibration process can handle correlations between multiple P values so in each node. </s><s> Speaker1 Under the assumption multiple current observations my multi variant observations for a single node are exchangeable within the reference that given the Null Hypothesis that no events of interest occurring. </s><…	looks	<coll>like</coll> looks like complicated by actually idea is very simple. </s><s> So here here S is the sub graph. </s><s> And Alpha represents the number of nodes whose P values are greater than your confidence interval such as 0.5 and they unearth is the total number of nodes in each sub graph and here this is a, this fee is the KL divergences function, which is convex so which means if the rat…
doc#1	interest. </s><s> Inferences that we see the quality of the recall the recall of the inference is much better than the precision of the Speaker 1 11:48 influence so that means a person's neighbors are usually very hybrid, so if we refer the if we infer their interest from their neighbors. </s><s> We usually get it union. </s><s> So. </s><s> So the recall could be much better than precision. </s><…	looks	<coll>like</coll> . </s><s> We may probably know that a persons in France could be accurate. </s><s> For example, if you have a lot of active neighbors and also influence influential neighbors around you so probably people can infer your interest pretty. </s><s> Much accurately and we use this 5 features and then we use support vector regression to perform the prediction to evaluate the predictio…
doc#1	did, because we were about to knock down the whole lot of them. </s><s> So in 2011, everything was in a very precarious state. </s><s> By 2014, we had stopped the demolitions and essentially the old city was protected physically, even though the legislation and the regulations were not in place. speaker1 10:01 The younger heritage trust, working on a shoestring, with just some very dedicated Burm…	look	<coll>a</coll> little bit nicer. </s><s> Our technical renovation projects that we've worked on, we managed to stop potentially damaging new projects. </s><s> For instance, some of you may know the schwagen pagoda, which is in the center of rangoon. </s><s> Someone had wanted to build, invest 300 million dollars in building high rise condominiums all along the south flank of the pagoda. </s><s> W…
doc#1	of Myanmar, is a legal mess. </s><s> No one knows who owns what. </s><s> And in downtown yangon in particular, land is contested. </s><s> There's no strata law. </s><s> In the apartment building where I lived in, there were 20 different families, and everyone had completely different rights to. </s><s> Different. </s><s> To the use of different space. speaker1 11:29 The way in which all these bui…	look	<coll>,</coll> if we knock down your beautiful 19th century building, we can build this cheap 10 story new building. </s><s> But you will have a slightly bigger part of that building. </s><s> And some people would agree. </s><s> If they didn't agree, that developer grow and pay a bribe to the city authorities to have the building listed as a dangerous building. </s><s> And then they would pressur…
doc#1	that type of question would be valuable for people like market analysts to understand OK the value of certain investments like promotion campaign right. speaker 1 So er we we rewrite the generative model in another form this time, we focus on the rating distribution, so the rating distribution after next rating we only depend on the current rating distribution, so this is kind of markovian nature…	looks	<coll>like</coll> and we apply this 2 sample products one from the book category, one from the movie category. speaker 1 So basically at this time time stamp, they have fairly similar overall ratings, but when we inject 55 star ratings for example using promotion campaign right both of products experience where short-term burst in their popularity. </s><s> But in the long run the promotion has mu…
doc#1	have a disease. </s><s> You have different kind of. speaker 1 Yes because the data is only from the er insurance company. </s><s> They only have the the the diagnosis code. </s><s> Yeah. speaker 5 Yeah, thank you. speaker 2 But by the way since you guys on this like can you tell us more about your age function? speaker 1 Age function. </s><s> Yeah, here, we use the age not the er the the the deta…	looks	<coll>like</coll> a complicated exponential function for an age group what's what's going on there. </s><s> What it is in this function that ? speaker 1 It's just because some some with the age increases the probability of some risk. </s><s> Maybe also, if. speaker 2 So what are these parameters of enter the function? </s><s> And yet over your age function has a few parameters doesn't, it? speake…
doc#1	than other methods. what happened? </s><s> Speaker 1 18:09 Oh, OK. Speaker 3 18:10 Yeah, and I just wonder because this type, This data is not the biggest one that because it's a poker and the feature is modernism endless like all. Speaker 3 18:22 yeah, yeah, I see yeah, OK. </s><s> Maybe we missed the doubt here. </s><s> Thank you. </s><s> I'll double check. </s><s> Yeah, that's a good that's wh…	looks	<coll>like</coll> now that maybe you are missing a point here. </s><s> Maybe it's like a 159. 3, OK. </s><s> Thank you. </s><s> Speaker 2 18:39 We have time for some more questions. </s><s> Speaker 4 18:45 Thank you for a nice talk and as far as as far as I know the Random binning features is approximation of Laplacian kernel on the the They also measured around pretty feature is approximation wi…
doc#1	will be used for government to plan this urban areas. </s><s> That's all the presentations thank you. </s><s> Speaker 1 16:48 Yes, this actually like half sub supervising the half, half unsurprised as they were going to. </s><s> We're going to discover the region functions. </s><s> This part is kind of unsupervised, but you can see the difference is that if we use supervised latent delicate alloc…	looking	<coll>we</coll> 're looking for this one. </s><s> The clustering also while looking for this feature at least. </s><s> This parameters and this parmeters will be after we know this function different clusterings, we can estimate these parameters using maximum likelihood. </s><s> So it's more like a uh we know we can group some labels together and use these caution multivariable caution to fit tha…
doc#1	, we, eh, we improve the we just proposed both linear space and computation, eh, computational complexity method. </s><s> Speaker 1 Ok, let's go to the first one, the first one. </s><s> OK. </s><s> Let's look at the traditional means the original cable normalize culture objective function here. </s><s> Why is class indicator matrix, it's binary matrix and in each row only one to indicate the clus…	looks	<coll>a</coll> little bit complex to directly solve so we just, eh, OK, just, eh, rewrite the, rewrite this problem. </s><s> Here, we just add here, we use this, OK, this property, the proof of this property can be funding in our paper and we rewrite the original, eh, original paper, original object to function as the new one, new one. </s><s> OK, it's equivalent, OK, it's equivalent. </s><s> Her…
doc#1	the reason is that they are based on wrong data. </s><s> If you check the World Bank data on per capita GDP of India and China. </s><s> The data will tell you that the 2 countries started at exactly the same level per capita GDP adjusted for purchasing power parity in 1990 or 1991. </s><s> Right? </s><s> And then the 2 countries diverged. </s><s> India grew but much more slowly. </s><s> China gre…	look	<coll>,</coll> what did China do in the 1990s? </s><s> Build infrastructures and things like that. </s><s> The problem with that Word Bank data is that one minor problem is that they are wrong. </s><s> And there have been alternative estimates of the Chinese GDP. </s><s> And mostly the problems with the Chinese data, not with the Indian data. </s><s> And those alternative Dry Perkins and others w…
doc#1	shows the amount of labeled data. speaker1 by comparing the sugar framework with the auto encoder and we also see the consistent lower rate of the 3 sugar framework as compared to auto encoder, then the last chart and there are 2 lines and the red line on the top is the auto encoder without the sparsity penalty and the blue line below that show the way you have a different parameter how the error…	look	<coll>like</coll> when the spot exchange goes from 10% to 70%. speaker1 And these are the results on the sugar framework when combined with the denoising autoencoder also the contractive autoencoder and by using a different amount of labeled data. </s><s> Can see they are very similar to the previous chart. </s><s> The the sugar framework have a consistently lower error rate than the traditional …
doc#1	<s> However, when we talk about if the hidden like data structure in multi-cluster. </s><s> So here is a very simple synthetic example here. </s><s> So I show like that, you're given a color only show that they have given cluster structure but essentially they know label there. </s><s> So so you don't know so which car like each point belong to. </s><s> So there are 3. 3 type of like the points s…	look	<coll>like</coll> this. </s><s> Speaker1 Feature A and feature C, featured B and feature C, because is essentially if you rank feature one by one so like the traditional even like the max variance or leverage score or QF method, they always rank like that. </s><s> Maybe feature A or featureB ,the first one, and feature and feature B the second one and the feature C a third one. </s><s> Speaker1 H…
doc#1	are helping people have helping others. </s><s> From the observation it may raise, it's first consider to be polite. </s><s> And in it may raise one's profile and promote one's moral face. </s><s> And promoting moral face is very important in terms of facilitating psychological cooperation. </s><s> Speaker 6 And this corresponding to the cooperation we observed in the pandemic that the 3 countrie…	looks	<coll>like</coll> something that on, on unable to be paid off. </s><s> So the donor countries claim that they are paying back their past debt, and the recipient countries are claiming that they are grateful for the new debt. </s><s> So everyone is in debt. </s><s> Everyone needs to to to continue to pay back. </s><s> And it is precisely this kind of never been able to paid off renqing that is mai…
doc#1	reading it, I probably went to the faces like migrants go through when they come to new countries. </s><s> Speaker 7 Because first of all, I felt really strange because my cultural academic background is way different from yours. </s><s> So first of all, I had these ideas. </s><s> Oh, do I really understand everything? </s><s> And was more critical to already grasp the basic ideas of the authors,…	looked	<coll>maybe</coll> what other resources of the things I understand from your research. </s><s> And actually I found a lot of things that at least enrich my academic resources, research a lot. </s><s> Er. </s><s> Because first of thought, we have the same goals because we want to understand linguistic resources and barriers. </s><s> Speaker 7 Maybe in this cross-culture contacts. </s><s> For examp…
doc#1	consist of 18 stanzas. </s><s> I extracted 4 stanzas here. </s><s> So this all these performances in this in it. </s><s> How to say it? </s><s> Keeps loyal to their original traditional performance shangxiang. </s><s> Speaker 11 Because based on this, for example, this alliteration, as well as this poetic structure and acoustic aspect, as well as the starting stanza every all these things is part…	look	<coll>like</coll> ? </s><s> And all this is the introductory past. </s><s> And then the theme is mainly about the coronavirus, which is spreading all around the China. </s><s> And then he shifted to the main content, which is prevention of the disease. </s><s> For example, how to how to wash your hands and wearing masks as well as stop visiting or stop gathering all those public health informatio…
doc#1	. </s><s> And people commented that one of the main purposes for halliday in developing 60 functional linguistics has been to create a theory for solving a range of problems faced by potential customers of linguistics. </s><s> In other words, we have problems related to language now what can we do? </s><s> What do we do? </s><s> What should we do? </s><s> Okay, you need some theoretical support. …	look	<coll>,</coll> you've got a problem. </s><s> Do try to think about it linguistically. </s><s> The language element in what you are doing may where the problems have arisen. </s><s> Speaker 2 36:30 Now, here a heritage assumes that when we have a problem, the problem may actually lie in the language. </s><s> Say, in the communication when 2 uh persons interact and. </s><s> Well, one say something,…
doc#1	us a interesting talk and hopefully very informative on cognitive linguistics, inspired and corpus informed teaching of vocabulary and grammar. </s><s> Lexi Lexico grammar, which I think he will give us a definition of later on today, em making language teaching more engaging and effective em. speaker 1 So we are very happy to have Dr.Dylan Leo joining us from California where it is 5 o'clock in …	look	<coll>like</coll> it's 5 o'clock the morning looks like he's been up for hours, like it's the middle of the night there,like it is for us. </s><s> A little bit of background on our em distinguished guests tonight. speaker 1 Dr.Liu is a professor Emeritus of applied linguistics and TESOL in the English department of the university of Alabama. </s><s> His research focuses on the description and tea…
doc#1	linguistics, inspired and corpus informed teaching of vocabulary and grammar. </s><s> Lexi Lexico grammar, which I think he will give us a definition of later on today, em making language teaching more engaging and effective em. speaker 1 So we are very happy to have Dr.Dylan Leo joining us from California where it is 5 o'clock in the morning, so I'm very I'm grateful for him em waking up so earl…	looks	<coll>like</coll> he's been up for hours, like it's the middle of the night there,like it is for us. </s><s> A little bit of background on our em distinguished guests tonight. speaker 1 Dr.Liu is a professor Emeritus of applied linguistics and TESOL in the English department of the university of Alabama. </s><s> His research focuses on the description and teaching of English grammar and vocabular…
doc#1	that is difficult. </s><s> Hard to believe. </s><s> Okay. </s><s> Tall women, tall grass. </s><s> So if you look at closely, you will see that high is used to modify abstract numbers. </s><s> Because school levels he risk, these are abstract noun. </s><s> But toys used modify concrete nouns. </s><s> Man, grass, building and glass. </s><s> Okay, so let's look at incorrectly this is Ronnie. </s><s>…	look	<coll>,</coll> you try to determine the meaning of the 2 adverse by the typical verbs they modify. </s><s> So you can see incorrectly assume something incorrect added state in incorrectly reported, incorrect listed in character set. speaker 2 But look at wrongly wrongly accused, wrongly convicted, wrongly imprisoned go down number 5 and if you go down wrongly executed, and wrongly death. </s><s> …
doc#1	uh think it was 1 2 3 yeah. </s><s> So I'm wanted to explain why a certain grammar. </s><s> What was the question that she wrote here? </s><s> Explain why certain grammar point might be used. </s><s> I guess looking for a more specific. </s><s> I think it was maybe slide 43.4 that you have. </s><s> I think this one have students collaborate in groups or pairs whenever possible when analyzing diff…	look	<coll>like</coll> ? Speaker 1 33:53 Yeah, you know you remember... </s><s> Let's go back to uh the example I uh, okay remember, uh... </s><s> Okay, let's let's look at example. </s><s> This example I talked about last time you know. </s><s> What's the difference between high and tall? </s><s> Okay, then you can just present so you don't need your students do the corpus query. </s><s> So these are…
doc#1	it's much. </s><s> It'll be much easier for a group of students to discover the pattern that the difference. </s><s> Then for why individual student. Speaker 1 36:28 Okay. </s><s> And same thing. </s><s> Remember last time, like I told you, Chinese students overuses wrongly. </s><s> They like to say [Mandarin: cuò wù dì]. </s><s> Wrongly said. </s><s> Wrongly stated wrongly uh. </s><s> But if you…	look	<coll>very</coll> closely, you see accused, convicted. Speaker 1 36:57 Convicted [Mandarin: jiù shì bèi pàn pàn yǒu zuì] convicted, imprisoned. Speaker 1 37:02 If we go down executed and execute. </s><s> If we go down a few, because it's not as of often, but so it's, wrongly accused, wrongly convicted and wrongly imprisoned, and wrongly executed. </s><s> So you can see then maybe 1 or 2 students …
