# Supplementary material for: Bridging corpus diagnostics and EAP pedagogy: A corpus-driven study on lexical hedges in Chinese scholars’ spoken academic English
Source: PLoS One. 2026 Jul 6;21(7):e0353106. doi: 10.1371/journal.pone.0353106 (PMC13336206; doi:10.1371/journal.pone.0353106)
Supplement: S1 File — A compressed file containing the complete dataset and analysis details underlying the study, organized into two folders: (i) CASEC — all lists and concordances of hedges in CASEC; (ii) MICASE — all lists and concordances of hedges in MICASE. All file names, folder names, and metadata have been prepared in English in accordance with PLOS ONE policy. (ZIP) [file pone.0353106.s001.zip › CASEC_observe.xlsx]

## Sheet: README
S1 DATA SET — ENGLISH-LANGUAGE VERSION
Manuscript: Bridging Corpus Diagnostics and EAP Pedagogy: A Corpus-Driven
Study on Lexical Hedges in Chinese Scholars' Spoken Academic English
(PLOS ONE, PONE-D-26-12996, revised April 2026).
This file is a cleaned, English-language version of the original CASEC/MICASE
concordance export. Two transformations were applied:
(1) Automatic-transcription metadata produced by Whisper large-v3 was
translated mechanically: the CJK string for 'speaker' was mapped to
'Speaker N'; the string for 'unknown speaker' was mapped to 'Unknown';
the string for 'transcript' was mapped to 'Transcript'; the string
for 'keyword' was mapped to 'Keyword'; date and time markers were
normalised (year/month/day, AM/PM, h/min/s); CJK enumeration and
full-width punctuation (commas, periods, brackets, quotation marks)
were mapped to ASCII equivalents.
(2) Any residual CJK characters after Stage 1 represent genuine
code-switches by the original speakers (proper names, cultural terms,
brief Mandarin quotations within otherwise English presentations).
These have been romanised to Hanyu Pinyin (with tone marks) and
wrapped as [Mandarin: pinyin]. The original CJK-containing files
are available from the corresponding author on request.
No English-language content, hedge node (Kwic / Hit string), or quantitative
value has been altered. Minor whitespace normalisation (collapse of
duplicated spaces to single spaces) has been applied throughout for
readability; this does not affect any analysis reported in the manuscript.
Columns and row counts are identical to the original.
Cleaning script and full provenance record are available from the
corresponding author (Yang Yu, yuyang89@dlmu.edu.cn).

## Sheet: Sheet1
method name: concordance
corpus: user/3088694740/casec_m
subcorpus: -
Reference	Left	Kwic	Right
doc#1	. </s><s> Nevertheless, it seems to me the Brown and Levinson's model and government's notion of face differ more in degree learning kind, and both have been constructed and conditioned within the framework of faith. </s><s> Let me elaborate on this a little bit more. </s><s> Speaker 2 It is commonly acknowledged that the term face or mianzi in Chinese was originally derived from Chinese culture,…	observed	<coll>,</coll> one may notice the 2 pairs of Chinese characters are largely identical. </s><s> We don't have a proper translation for this yet, but women may do with the word insight. </s><s> For the sake of our present discussion. </s><s> Given the fact the faith in Chinese language also refers to the outside, the external or the surface. </s><s> Regarding the nature of binary oppositions in ter…
doc#1	I think as we teachers need to have this kind of mindset, we need to change what we already have in our mind. </s><s> In a kind of a. </s><s> Doing a formative assessment. </s><s> So assessment for learning. </s><s> Actually, it is a continuum. </s><s> Is a continuum from learning to accountability. </s><s> Is a continuum. </s><s> In this continuum, we do different kinds of assessment, like what …	observe	<coll>,</coll> we improve. </s><s> And meanwhile we have different kind of informal feedback. </s><s> We do p assessment and surface system and a lot more. </s><s> In all this assessment we need to reflect. Speaker 2 28:58 Reflection is very important. </s><s> Reflection and improve. </s><s> And in doing this, we also need standards. </s><s> So I think standards play a very important role in doin…
doc#1	've changed my teaching philosophy. </s><s> This totally reversed my role played by the students. Speaker 2 43:20 Teachers. </s><s> Teachers are more actively guiding and organizing. </s><s> In the past, I mainly play the role of knowledge importation. </s><s> No, I play more roles in training students critical thinking skills. </s><s> Change also in their way of teaching. </s><s> Before I just c…	observe	<coll>,</coll> whatever. </s><s> Okay, so a lot of. </s><s> So when I send someone with any learning misconduct or difficulty, I can retrieve his learning platform, a portfolio and then do something. </s><s> Browse through students comments on their peer writing, et cetera so they change the way of teaching and the professional development. Speaker 2 44:23 The formative assessment helps teachers …
doc#1	objectives or goals of language teaching for the current approaches, they are not complete, they are limited. </s><s> So that's why we I put forward the holistic approach. </s><s> Have you observe the import of language learning for the current approaches, especially for foreign language teaching. </s><s> There's no environment for the students to speak a foreign language when he or she goes out …	observe	<coll>,</coll> look at the input for the school learners, you will see that the input. </s><s> It's not sufficient enough. </s><s> And they are encountered with input, most of them, are fragmented or incomplete, or even decontextualized. </s><s> And these inputs not only in the textbooks and in their exercise books. </s><s> That is to see their exposure to the input, to the language, to our last …
doc#1	question is ,how to process in the high dimensional data if it effectively? </s><s> Speaker1 A popular and effective tool is linear dimensionality reduction in in a dimensionality reduction, IT projects. </s><s> The data in high temp space onto low damage space by using linear transformation. </s><s> So here giving the original data X which is Divine. </s><s> Speaker1 Matrix D Exemption Aliti and…	observe	<coll>that</coll> the number of rows is reduced significantly so we can reduce the dimensionality. </s><s> Yeah, this thing the transformation matrix W can be computed by optimizing a certain criteria. </s><s> What do we need dimensionality reducting the reading that are most definitely algorithms may not work very well for high dimensional data one of the key issues caught the curse of temps man…
doc#1	solving this optimization problem. </s><s> Under the cost of combining WNW choose disk read so the final computation cost is getting here. </s><s> Speaker1 We rigorously prove the equivalence relationship between the 2 stage approach under the direct approach. </s><s> The prove is quite technical. </s><s> So I'm not going to the details. </s><s> The full proof can be found in the paper. </s><s> W…	observe	<coll>that</coll> they are identical. </s><s> So the equipments relationship can be approved. </s><s> Speaker1 We can further extends the 2 stage approach into the regularization searching in the first stage because the. </s><s> Organizations consider that so we should have a penalized least squares problem using the same target. </s><s> Speaker1 We can also rigorously prove the equivalence relat…
doc#1	same as the previous one. </s><s> To verify the equipment or internship and demonstrated the scaleability would perform extensive experiments. </s><s> Both inserted on the real world datasets are tested in our experiment. </s><s> Speaker1 The first 4 devices. are society and the remaining 90 dancers our benchmark data sets in math class learning. </s><s> And much labor learning. </s><s> In this e…	observe	<coll>that</coll> they achieve the same performance in all cases. </s><s> Speaker1 And in this experiment, we compare. </s><s> Compare the 22 stage approach. </s><s> Where is the direct approach in terms of scalability On this date on a CV one V 2 datasets we fix the damage analogy as 2000 and. </s><s> And increase the sample size from 500 of from 500 to 3 silent the blue curve correspond to Tues…
doc#1	and right back respond to the what state approach and we can observe that they achieve the same performance in all cases. </s><s> Speaker1 And in this experiment, we compare. </s><s> Compare the 22 stage approach. </s><s> Where is the direct approach in terms of scalability On this date on a CV one V 2 datasets we fix the damage analogy as 2000 and. </s><s> And increase the sample size from 500 o…	observe	<coll>that</coll> the 2 stage approach is significant significantly more scalable. </s><s> Speaker1 In this experiment, we fix them tonality of fixed sample size as resultant and increase the dimensionality so we can also observe that. </s><s> The 2 stage approach is much more efficient. </s><s> Speaker1 So, in summary in this paper, we have established a 2 stage approach for a class of dams 90 r…
doc#1	stage approach. </s><s> Where is the direct approach in terms of scalability On this date on a CV one V 2 datasets we fix the damage analogy as 2000 and. </s><s> And increase the sample size from 500 of from 500 to 3 silent the blue curve correspond to Tuesdays and the red curve goes to correspond to the direct approach. </s><s> So we can observe that the 2 stage approach is significant significa…	observe	<coll>that</coll> . </s><s> The 2 stage approach is much more efficient. </s><s> Speaker1 So, in summary in this paper, we have established a 2 stage approach for a class of dams 90 reduction techniques, which includes LDA or similar fashion square city and hyperspectral learning. </s><s> We rigorously prove. </s><s> Speaker1 Equivalence relationship between the 2 stage approach and the direct ap…
doc#1	means to their corresponding to the by objective found er optimization method. </s><s> So you can see we can improve the performance varies significantly by edobject messages. </s><s> Speaker 1 And at last, we also tried to examine the effect of calculating the variance. </s><s> So here the variance is calculated based on all of the T iterations, then we check when we do not use all of that versi…	observe	<coll>that</coll> are based on the variance of recent iterations can lead to a better performance. </s><s> Here, the the best way maybe er just using for most alteration,er most recent activations. </s><s> Speaker 1 Ok. </s><s> Ok, so in summary, we perform active feature acquisition with supervised matrix completion and we want to exploit the supervisor information to er guide the matrix complet…
doc#1	experiment we try to evaluate whether the selection of seeds can affect the success of attack. </s><s> So here the X axis is the percentage of training sense that are used as Speaker 1 11:03 evasion, just used as seeds and Y Axis called it called detection rates. </s><s> It kind of measures the ratio of successful the ratio failed attack from the attacker. </s><s> And the instance, they are ranke…	observe	<coll>that</coll> . </s><s> As we increase the number of seeds. </s><s> Actually, the attacks, I mean, more attacks they fail because the additional seeds they are further away from the decision boundary and this is expected. </s><s> So, in the settings experiment, we evaluate the effectiveness, effectiveness of attack on the outlook under L2 Speaker 1 11:57 Norm constraints so the basic, so the …
doc#1	frequent travel segment. </s><s> And on top of that you're going to exclude a retargeting and all of these have overlap so you cannot just add and subtract the size of these segments are to get the total or the result of the underlying segment of the audience. </s><s> So we don't have a way to feature Wise. </s><s> Speaker1 These combinations segments and my friend finally because we don't direct…	observes	<coll>that</coll> we want to so that presents another challenge. </s><s> Speaker1 So here's our data. </s><s> This is arbiter pipeline or data is about 100 billion be requests for day. </s><s> And we have, we run about hundreds of campaigns and 50,000,000 impressions per day so the bill request, then build an impression data. </s><s> So here's our high level approach. </s><s> We're going to assum…
doc#1	classes. </s><s> One is normal. </s><s> One is MCI. </s><s> One is dimension, so MCI is some state between normal and dimension so we constructed 3 er different classification task it is like one versus rest so normal versus the rest of 2. </s><s> MCI was rest, too, and Demented versus rest too. </s><s> And this is a result, so we compare with nearest neighbour SVM logistic regression. </s><s> R'…	observe	<coll>that</coll> first sparse method typically work better in this case because that flair images are fairly sparse second some multidimensional method works better because captures the spatial smoothness of the correlation of the image sequences, and discriminating MCI from the other 2 with more difficult compared to the other 2 task because it is more ambiguous. </s><s> Er so the last I mean e…
doc#1	for overall difference between ankle boot and back. </s><s> And we can also see that LRNS and LRNSF captured non reactive and sports decision features, which is quite general as expected. </s><s> Speaker 1 And the interesting here is, interesting thing here is that PLNN captures similar decision features as LR and LF. </s><s> However, the PLNN, we can also notice that the PLNN captures more detai…	observe	<coll>that</coll> , these constraints have a similar effect on PLNNs that forces the PLNN to select more meaningful and sparseful feature, and sparse features. </s><s> Speaker 1 We also realized the part of boundary features and discovered that these features are as meaningful as the decision features. </s><s> Each subfigure in figure one shows the decision features of one part of boundary. </s><…
doc#1	, the crops. </s><s> Kronecker product of the pride of subspace. </s><s> For the minimum residual this is a little detail. </s><s> Either allow us to solve a small still system. </s><s> Alpha Y equal to C and the because both wireless. </s><s> Vr K by K. </s><s> They are a small single system. </s><s> It's an easier to solve. </s><s> Er, We can use this solution to update residual matrix are an h…	observed	<coll>that</coll> the overall compact city is big e, K two Times Square, an for the spaces. </s><s> In square but can we further scale up can, we further reduce the time complexity from square to linear. Speaker 1 10:48 The difficulty is in the size of the solution Matrix X and by. </s><s> Like we just talk about and then they actually is in general, not sparse, however, we. </s><s> We observed t…
doc#1	1 10:26 Here's the summary of the of our algorithm. </s><s> We give a complexity in every step. </s><s> We observed that the overall compact city is big e, K two Times Square, an for the spaces. </s><s> In square but can we further scale up can, we further reduce the time complexity from square to linear. Speaker 1 10:48 The difficulty is in the size of the solution Matrix X and by. </s><s> Like …	observed	<coll>that</coll> the preference Matrix B is often sparse than the low rank. </s><s> An example is that if the prior knowledge is unknown. </s><s> The preference Matrix B is uniform. </s><s> We set as a uniform so it's rank one we in the paper will prove that. </s><s> If B is low rank next must have low rank property as well. </s><s> So we have a solution that is too implicit represent the soluti…
doc#1	1 12:07 Another little detail of the minimum residual method instead of updating the solution matrix and residual directly we represent them as low recommend tricks. </s><s> We summarized major step here, so in this algorithm. </s><s> We can lower the overall complexity to be linear to with regard to the graph size. </s><s> Now we talk about the algorithms on attributed graphs. </s><s> We also ha…	observe	<coll>that</coll> the equation on the attribute the graph can be decomposed into a series of Intercorrelated and smaller skills equation. Speaker 1 13:05 Here we also observed that the solution matrix acts have blocked diagonal structure, so the equation can be decomposed to the equation that only has diagonal block variables in the equation. </s><s> But only has off diagonal block variables, the…
doc#1	summarized major step here, so in this algorithm. </s><s> We can lower the overall complexity to be linear to with regard to the graph size. </s><s> Now we talk about the algorithms on attributed graphs. </s><s> We also have 2 key ideas. </s><s> The first one is the decomposition of Sylvester equation and the other onenis to apply the Pheasant P&P plus on the decomposed equation. </s><s> We will …	observed	<coll>that</coll> the solution matrix acts have blocked diagonal structure, so the equation can be decomposed to the equation that only has diagonal block variables in the equation. </s><s> But only has off diagonal block variables, the off diagonal block verbals need not to be sore because it's equivalent to its counterpart in the B Matrix and we only have to solve the diagonal block variables. …
doc#1	is our complexity for each step for fasten is big OMN. </s><s> Plaza and square. </s><s> From fast and FSM plus we can use. </s><s> We just use fasten P plus instead of SNP in Step 3 and we can achieve like linear complexity. </s><s> I'll talk about the experimental result, we use the 5 real world data set the largest one has 6. 7 million node. </s><s> We use the 4 baseline method. 2 of them are …	observe	<coll>that</coll> our basic methods, which gives exact solution already. it is much faster than approximating method and for our improved method which has linear complexity. </s><s> We observe a maximum speed up of over 10000 times with 15 K no network. </s><s> The result is similar on the attributed graphs, we can achieve like 10 thousand, er, 10 thousand 700 times speed up on the 25 K no networ…
doc#1	similar on the attributed graphs, we can achieve like 10 thousand, er, 10 thousand 700 times speed up on the 25 K no network. Speaker 1 15:53 Here's the scalability of the of our algorithm the yellow and green line our method. </s><s> Fasten P and then which are our basic methods skills in accordance with the approximating method because they have the same complexity, but er,our. </s><s> Linear a…	observed	<coll>that</coll> our algorithm can give exact solution while having low running time. </s><s> We also measure the Perimetre sensitivity. </s><s> In this case is the subspace size. </s><s> We observe those stable range in which our algorithm can reach low running time while gives exact solution. </s><s> In this paper, we want to find the fastest solution and gives exact so fast fast overran gives…
doc#1	neighbors that has the highest approximate personal page. Speaker 1 09:20 Right page rank score. </s><s> So what we do is we do a bunch of random walks starting from the nodes. </s><s> And then we count how many random walks pass through each node and we pick those nodes that are have the highest score and the advantage of this kind of neighborhood definition study relaxed neighborhood is that it…	observe	<coll>that</coll> some nodes. </s><s> Although not connected to directly connected to the target nodes, but they are very, very related so in that case our random walk based neighborhood definition can capture these kind of neighbors these kind of nodes. Speaker 1 10:06 And Secondly we have this producer consumer pipeline, so in the training stage we discovered that there are 2 things going on in…
doc#1	slightly similar so the idea is that using curriculum learning we start by training, training the entire system with just easy negative examples and as the training goes on. </s><s> We incorporate our inject more and more hard negatives examples, so that it gains higher and higher resolution. </s><s> And it's also in also ensures fast convergence of the model and finally to generate to generate e…	observe	<coll>that</coll> during mini batch training. </s><s> There are lots of repeated computation right because all the neighborhoods overlap and no representations are computed multiple times, so rather than doing that at the inference step. </s><s> We're doing this layer Speaker 1 12:43 wise MapReduce computation of all the node embeddings, so intuitively what we do is we first compute the first lay…
doc#1	we need to impose some additional constrain. for instance, we need to assume that each row has 2 normal most one, because. one can change a single entry to an arbitrarily large value so that's the stable rank is arbitrarily close to one. </s><s> So we have to put upper bounds on Rownames and another thing is what the Epsilon phonics mean here. </s><s> The natural idea is that one needs to change …	observe	<coll>that</coll> the change. </s><s> One over D fraction of rose through the same unit vector always reduces the stable rank to almost be, so the correct which makes more sense the correct definition of Epsilon fanny is here is. </s><s> That one needs to change at least Epsilon over D fraction of rose to make the matrix, having to make the matrix have stable rank mostly instead of Epsilon fracti…
doc#1	it also depends on the density of traffic. </s><s> And the 2 factor also affected by other factors such as different temperature or different weather condition. </s><s> The shape of the road segment and distribution appear around this. </s><s> Speaker1 True statements and then we cannot simply. </s><s> Calculate the traffic volume by multiplying a fracture to the number of week number of tax cap …	observing	<coll>more</coll> Test cap does not mean more private cars or vehicles, sometimes we don't really have many Test cap, but they're not of traffic there. </s><s> So the Strip for ways. </s><s> We collect not of training data. </s><s> Then you can build a simple classifier between the features a bunch of feature you observe and volume of traffic on route segments. </s><s> Then you need a lot of trai…
doc#1	method popularly used in the in the traffic engineering practice and also the DRL which is a simpler deep reinforcement learning method. </s><s> So we compare all the methods in terms of queue length meaning how many cars are waiting in the queue and deley which is a measurement of the speed and duration, which is total time for this car to come across this intersection. </s><s> So all these 3 me…	observe	<coll>that</coll> our method outperform all this baselines right. </s><s> But except this kind of boring numbers,do we have any confidence? </s><s> How does the learned policy be like? </s><s> Will it perform very normally as we expected? </s><s> So we do a case study on the learned policy here, so we plot the learned green ratios of one intersection against the traffic traffic ratio of one inter…
doc#1	I Q denotes the low rank structures, the end task could be correlated using just a small set of the transformation vector. </s><s> So now we're giving a er gi given an example for the incoherent sparse and low rank structure. </s><s> For the face recognition problem assume we need to recognize 5 persons so each per er the recognition of each person correspond to one task. </s><s> So through the m…	observe	<coll>ah</coll> the sparse structure can capture the detailed facial mark information of the human face and the low rank structure could capture the rough shape of the human face. </s><s> So in our experiments, we demonstrate ah the sparse and low rank structure can improve the performance ah in the in many experiments. </s><s> So ah based on the submission, we propose the multi last ah Multi Tas…
doc#1	may get uh another factorization like what I show in the lower part of the figure which the product is totally ascent but in this case we cannot identify the user and item correspondence so that's something we want to be careful about. Speaker 1 03:02 Ok, formally we try to solve this problem. </s><s> We have uh R1 and R2 to partially observed rating matrices and we try to solve the correspondenc…	observed	<coll>,</coll> the corresponding entry might not be observed at the same time, so we need to somehow fill in some entries and in our first formulation we use R1 hat and R2 hat to find out the correspondence where hat means the low rank approximation, So it is a full matrix. </s><s> And in the second formulation, we use our R1 so the original rating matrix and are too hat to find out the correspon…
doc#1	, they're hard to train. </s><s> Speaker1 03:56 We actually also have some quantitative observations of this phenomena on synthetic data. </s><s> Here we created 2 synthetic regression tasks. </s><s> Basically given an input X, we generate 2 labels by this formulas basically are a linear term, plus some nonlinear term and plus a last term, noisy term sorry. </s><s> I controlling the weight vector…	observe	<coll>that</coll> the lots of the share button model increase as the task correlation decrease. </s><s> So, which means the performance of the shared bottom model is actually very sensitive to the task correlation. </s><s> Speaker1 05:01 So to have a brief summary of this conventional share button model. </s><s> The Pros are vantassel related. </s><s> The model enjoys regularization effect and kn…
doc#1	still use a 2 regression tasks with mentioned before and we vary the level of task correlations to see how they perform. </s><s> And the results are here, so we can see even the task are very related. </s><s> Basically, the OME model, OMoE model and the Multi-gate, MMoE Model performs almost the same. </s><s> But when the task are not very related. </s><s> The Multigate, MMoE Model will perform m…	observe	<coll>here</coll> is that it seems the mixture of experts structure self can help the Model a little bit because we see that even like in this case, the both MoE structure, when the task very related, MoE structure performs better than the shared bottom model. </s><s> Speaker1 11:24 So to see to investigate this a little deeper with further plots the histogram of the loss among 100 runs independe…
doc#1	for K means. </s><s> Second, it loaned unified graph implicitly, which means no linear combination or assumptions should be made, which learn which lead to a richer hypothesis site. </s><s> So our approach is primary free, which is very important for classroom and make it more credible in unsupervised Seattle. </s><s> Speaker1 06:22 Well, the P extension is not the whole story. </s><s> We notice …	observe	<coll>that</coll> PA tries different views equally, while their clustering complexity difference are neglected. </s><s> If we do not want different we use are treated equally, what we expect? </s><s> It's natural to give the strong the strong views highways will wake views should have be gi should be given a low weights. </s><s> Speaker1 06:56 A naive try approach is that we measure the classroom…
doc#1	and the interpretation of this solution is if the relevance score larger than a certain threshold given by Lambda Star and we we should send this notification, otherwise, we drop this notification. </s><s> So we call it a global threshold strategy. </s><s> So but we found there are some problem for the global threshold. </s><s> Speaker1 12:04 Because of the respondent prediction model has a bias …	observed	<coll>that</coll> high score for for the inactive user could be a relatively low for the active users. </s><s> So he's having a global threshold can cause under provision for inactive user and overload for the active users. </s><s> Speaker1 12:38 So to address this problem, we design a a strategy called personalized threshold strategy. </s><s> And so here I show this, I rhythm we used in producti…
doc#1	processing online. </s><s> For convenience of comparison, we split the streaming edges into several snap shots, so for each arriving snapshot network updates the corresponding network representations, costas and anomaly scores. </s><s> So for the baselines, we adopt 2 versions. </s><s> Because these baselines are designed for static version so we have static version for the baselines, which we tr…	observe	<coll>that</coll> the online version of the baselines perform achieves better accuracy than the corresponding static ones, which is match our intuition and also the network outperforms the other baselines not that the online version of the baselines needed to store the Internet working memory and repeat the what generation steps, so all method is much more efficient on this aspect. </s><s> We can…
doc#1	is dynamic here we should result from of,for T different advance. </s><s> Other bottom or you can say, the arms were with the network knowledge near different networks. </s><s> The Center Rolla shoes in the upper bound upper bound over payoff. </s><s> And then the server issues are expected expected estimations. </s><s> The blue line shows the pilot of the estimations and the fourth slow shows th…	observe	<coll>that</coll> , But T increase the polarity of the estimation becomes small. </s><s> That is because at Tequals we collect more and more information about payoffs and our algorithm becomes stable. </s><s> Now we should have a result on ,on two real static. </s><s> First is delicious bookmarks. </s><s> On this is uh. </s><s> That I'm going to work it means the network will add nodes or delete …
doc#1	hand virus. </s><s> That's the tweet user right from public blog as shown here. </s><s> So last one is a retweet by influential user named as radio polynomial about a confirmed case of hand virus. </s><s> So the challenges for detection of events in tweet data and social media data can be interpreted as the old story of big elephants and the blind man. </s><s> Social media data can be considered …	observed	<coll>are</coll> many small pieces potentially relevant information that are connected through heterogeneous relations. </s><s> Now the transiger is how we can identify the sub graph of potentially relevant signals and make use of the sub graph to detect and forecast hand virus outbreak. </s><s> Speaker1 You may think about how about we consider multi variant classification and regression. </s><s…
doc#1	Alpha represents the number of nodes whose P values are greater than your confidence interval such as 0.5 and they unearth is the total number of nodes in each sub graph and here this is a, this fee is the KL divergences function, which is convex so which means if the rate here, the number of the percentage of nodes with small alpha small as with P values less than Alpha. </s><s> If this percenta…	observe	<coll>more</coll> abnormal than expected, then this distance becomes very large so which means this core function will give large value to our sub graph with more anomalous anomalous nodes and then here after Max is we give a range for confidence interval because this makes it possible we can give high score to a sub graph if the nodes in this acquired subgraphs very small P value not just lower …
doc#1	we cannot prove theoretical properties very solid so we just make make make connection to traditional solid sketch this function so we say we share features. </s><s> Yes. </s><s> Ok, so this basic idea so we define with 2,2 stage empirical calibration to define a P value for each node and then we define function. </s><s> F based on sub graph or P values and then we maximize the function based on …	observed	<coll>are</coll> actually the second one is called a civil unrest events. </s><s> So we define performance matrix as follows. </s><s> So have a notch in the same stage one to 7 days before event is called forecasting, after the event date is caught up detection. </s><s> Ok. </s><s> And then we use twitter data, so each event number tells what is the title about the outbreak location and then what…
doc#1	one constraint. </s><s> You will only have a SDP, which can be solved optimally important normal time is convex. </s><s> So what we just do that and if the solution is indeed rank one then that's good news. </s><s> We're done.because this solution matrix will be optimal to the original problem. </s><s> If not don't just give up there exists a randomized algorithm we can apply to basically transfo…	observe	<coll>that</coll> in all of our experiments. </s><s> The solution to the relaxation problem. </s><s> I indeed rank one so they are optimal to the original problem. </s><s> I think it would be extremely interesting if we can find out why this happens in theory, which is one of our future work. </s><s> For empirical evaluation, we do experiments on 3 kinds of datasets. </s><s> Flixster film chipset…
doc#1	1 09:34 And waste your no table on the right presence. </s><s> The results of online evaluation in Taobaos system with our standard Ab testing configuration. </s><s> There is also shows that city, I can increase about. 2% on sales volume can increase about.3% in average of 7 days. </s><s> Cause We are aiming to generalize universal civilization and each task can be done independently or together …	observe	<coll>then</coll> a multi task learning path performance outperformed Singleton in all of new tasks. </s><s> Speaker 1 10:35 Fill the influence of some tasks are not a significant one model, but former application. </s><s> One model for multiple tasks are much more applicable than several independent models. </s><s> For real time online system, such as ranking some of the tasks, such as CTR, LTR …
doc#1	each user in our window, we generate a query and we send this query to our search API. </s><s> And the search API would give us the user profile as the background knowledge. </s><s> We then join the background knowledge together with our data in the stream and output it as the result. </s><s> Not that in each window. </s><s> We need to do this, sending queries and then get user profile for each d…	observe	<coll>that</coll> first assessing background knowledge is very expensive is very costly why be cause for our user in our window, we need to send query to our background knowledge. </s><s> We are sending a lot of query to the background background knowledge provider and also since we have a continuous query, the query runs like forever. </s><s> Therefore, we, we might send too much too much query …
doc#1	in the state of our ISP engines. </s><s> This bar code and is available in GitHub and we test our our algorithm with synthetic and real data. </s><s> So the first experiment result we show is that we compared fresh result ratio, fresh result ratio means the correct result over the total number of results there should be and we compare several algorithm we use random and LRU least the recently upd…	observe	<coll>that</coll> SPM and IBM. </s><s> Outperform our baselines consistently and also IBM favors favors limited budget. </s><s> So when the budget is small, IBM actually outperform SVM a lot. </s><s> And the next experiment we show is by varying the graph density so the excess here is the number of edge to a fully connected graph, that is, we adding the edge to our graph so here. </s><s> We still…
doc#1	the baseline and we and the selectivity based an maintenance based the algorithm we proposed. </s><s> We vary the number of budget and first we can observe that SPM and IBM. </s><s> Outperform our baselines consistently and also IBM favors favors limited budget. </s><s> So when the budget is small, IBM actually outperform SVM a lot. </s><s> And the next experiment we show is by varying the graph …	observe	<coll>that</coll> SBM, IBM outperform our 2 baselines and an IBM actually favors the more dense graph. </s><s> Speaker1 17:06 And the last set of experiments we show is to compare the flexible budget allocation with the ones without flexible budget allocation. </s><s> We increased number of budget and we compared accumulated outdated results. </s><s> That is the data we didn't go to update and we…
doc#1	be linked to itself. </s><s> Speaker 1 09:10 So here's another layer, which is here. </s><s> Ocular is also under directly process and in this layer we need to sample a dish from another top player. </s><s> Dear process and that issue will be used as a car in each table so in that case in that case you can see this table and this table example. </s><s> The same dish. </s><s> So even they are far …	observed	<coll>basically</coll> there will be higher layers spatial constraints like council level. </s><s> But if we don't have this one this start we can put out all of the tables in Restaurant 1 it doesn't affect my result. </s><s> Speaker 1 09:56 So how to do this inference of course, we were here we use keep sampling the important thing is, we need to know this prior and likelihood so we can do the s…
doc#1	is more effective and confirms that not all items in the conversation are equally important in generating the next accommodation. </s><s> Those proposed attention mechanism our model captures the important items to achieve state of the art results.Compression will study also between a stamp and the long murder, which is the business traveler art. </s><s> Speaker 1 We verify the performance of sta…	observe	<coll>that</coll> extend model performs well on this mission, and much more competitively than now. </s><s> In order to verify the validate applying the last contact information in a training company. </s><s> Speaker 1 In session based accommodation with designer serious contrast models, but not prove that employing the last click positively contributes to the accommodation of a gaming session, a…
doc#1	have the frequency values. </s><s> Yeah, they have daily frequency values, but here with all the frequency vitals are annual so we have to use a smaller parameters will have to small set of parameters. </s><s> We first ??? date, the burst in table detected by our public dynamic model, which why example for the term morphine, which is a drug to relieve severe or agonizing pains and suffering accor…	observe	<coll>I</coll> 'll be also burst. </s><s> This rad curves are at frequency and these bars, green bars are actually the MACD histogram value, o we have all the positive MACD history value. </s><s> So these are all the burst. </s><s> So, towards the end of the war, the publications on morphine flows resulting a job of burst strength. </s><s> Speaker 1 Another example is the transact tivators, which…
doc#1	frequency, suggesting the histogram may be used to forecast on coming events. </s><s> And we also observed a first in 94, 97. </s><s> And for the term nucleic acid, they reported any fix 289 and you can see that we also have 8629 burst. </s><s> As for this one, the reported 90 to 93 and again not even 93 we also observe first your model. </s><s> Speaker 1 So we basically showed that our model is …	observed	<coll>that</coll> client works model focuses on identification of birds in a stream of makes the topics, where is assumed term independence so it is trying to identify the terms with higher rate than all the other terms, but it may not be that appropriate for a match or rocky because imagine hierarchy will accumulate the frequencies of those terms. </s><s> So the parent terms are used to have hig…
doc#1	the keywords with people keywords, so for example, like for the book reviews and for the kitchen appliance review, although they use different kind of like sentiment keywords, but they we can breach them by some people to keywords for example, like good, bad is kind of common keywords used a lot across different domains. </s><s> So we can define these kind of like correlation as our meta features…	observe	<coll>that</coll> interesting Coca Cola lot with good and also high quality Cola Cola Cola Cola Lotto goodas well, then we can see that good interesting high quality both of them are positive keywords. </s><s> Speaker1 Yeah, so we can use the meta feature to realize the keyword bridging across different domains as well. </s><s> And for the intra feature this is similar to the learning to rank. </…
doc#1	convergence speed of JEDI can be guaranteed. </s><s> Also as we can see in the first 100 iterations where the green circles show on the right side 3 figures. </s><s> We can see that example 30 by empty many focused on the center of the plots, but the examples cited by gender more diversity should in the Goshen mixture distribution. </s><s> Speaker1 This is second global experiment. </s><s> We're …	observed	<coll>that</coll> JEDI cleaners with expansion memory. </s><s> You outperformed no memory learners of MT in terms of convergence speed or the evaluation accuracy. </s><s> Meanwhile, as we expected gender learners with larger beta has slower convergence speed, increasing number of examples and possible better performance in the evaluation stage. </s><s> So the last group of expander is about teach…
doc#1	human teaching as we can see we're trying to teach the human beings to label the difference between well can't domesticate wild dog and domestic dog. </s><s> Speaker1 We have higher 58 human learners with machine learning machine learning background is kind of like AB testing with different with different person, but their algorithm might be our side with Round-Robin scheduler. </s><s> So the eva…	observed	<coll>that</coll> explicit teaching model such as empty and JEDI always performed best and also some difficult images such as classification task. </s><s> Speaker1 This kind of image are very difficult to classify so people are easily forgotten discriminate features all these images. </s><s> As a conclusion we have proposed a new interactive politician paradigm and we have teaching interactive te…
doc#1	between our approach with the baseline and we can see that approach is significantly better than the baselines. </s><s> In some baseline is doing OK on some data set but not as bad as I approach. </s><s> And these 2 figures shows the comparison between the unsupervised transfer classification with supervised classification so in supervised classification. </s><s> Speaker1 The blue curves. </s><s>…	observe	<coll>that</coll> this number is actually significant. 1500 for bibtex 2005 thousand 500 for delicious and you can find some for other 2 data set in the paper. </s><s> Speaker1 Ok, the problems with previous experiment is that the class information is computed from the data using the label information for the auxiliary classes and also for the target class but we cannot do that in the real applic…
doc#1	we propose a novel neural networks lanks complex interaction networks to fulfill our purpose. </s><s> Speaker 1 This figure shows an overview of our proposed CIN models, and indicates the number of fields in Lotus and D stand for dimensions of latent space. </s><s> H means the number of feature maps in the case hidden layers, and X zero mean, means the original input datas, an annex with superscr…	observe	<coll>that</coll> each hidden states is calculates based on the last states and also with the original, original inputs, and for, on each hidden states we performed a sample Speaker 1 operation and send the results to the open units. </s><s> CNN has 3 properties. </s><s> First, it reduce an interaction space phones or the N-times H down to the all edges, recall that traditional factorization mode…
doc#1	Speaker 1 CINs performed interaction in the form of vectors, so we take vectors as computation units in, in our, in our model and the, original inputs and states of hidden layers are organized as messages, rather than vectors. </s><s> Thus, the interactions is happens in explicitly and the maximums degrees of it, the maximum degrees of feature interactions is, is decided by the depth of the neura…	observe	<coll>that</coll> they are 2 loops. </s><s> However, loops are inefficient, especially when we want to compute a block of data in parallels Speaker 1 with GPU. </s><s> So we spaced the computation process into 2 steps. </s><s> In the first step we conduct our conduct an auto products around, uh, uh, for each pairs of vectors around the embedding directions and this will result in, uh intermedia, …
doc#1	total denial of even the slightest possible favor. </s><s> Speaker2 I never had a patron before. </s><s> This is more forceful. </s><s> The statement of a fact is more forceful than an otherwise subjective statement. </s><s> You are not my patron, which may imply that he ever had a patron or somebody else had been his patron. </s><s> So Johnson now explicitly disclaims any the existence of any a …	observes	<coll>,</coll> his displeasure at the Lord can be seen in many lines with a repetitive pattern. </s><s> Speaker2 Johnson made a very good balance between the private and the public by alternating between Grace's maxims of quality, quantity, and manner. </s><s> So here now we don't go into depths about them. </s><s> So we can find a lot of structures that cleverly used. </s><s> Now, instead of say…
doc#1	. </s><s> Here, we hope we hope that the the the excise pales with similarity labels should be should have higher similarity scores than those with dissimilar scores. </s><s> Here, the, here's a similarity accesses are labeled by education experts and the dissimilar ones are sampled in the in the training process. </s><s> Speaker 1 Ok. </s><s> In the following I will show some experiments. </s><s…	observe	<coll>from</coll> our datasets that on average no more than 4 similar exercises are labeled for each giving access. </s><s> And each exercise consists of about 1. 6 concepts and 3 images and nearly 75% exercises have at least one image. </s><s> To to prove the effectiveness of our framework, we compare with several baselines, including some variance of our model that we only consider test only co…
doc#1	Exponential parellel webu stretch, the exponential. </s><s> And their complex accompagnata real variance as shown in the tables. </s><s> I will illustrate these various distributions in these 2 figures. </s><s> We found the the including simple distributions like exponential too complex distributions taking our multi scale complexity on a log log plot over 6 order of magnitude. speaker1 So this i…	observed	<coll>in</coll> the real world has been generated from a dynamic system, which takes same signals as input rather than modeling the complex phenomenons complex outputs directly, namely various distributions in a case by case way we try to capture their unified generative dynamics. </s><s> In short, we try to model the relatively simple generative dynamics, which may generate complex phenomenon. <…
doc#1	, select examples of gender much diverse than those of IMT. </s><s> Yet the convergence speed of JEDI can be guaranteed. </s><s> Also as we can see in the first 100 iterations where the green circles show on the right side 3 figures. </s><s> We can see that example 30 by empty many focused on the center of the plots, but the examples cited by gender more diversity should in the Goshen mixture dis…	observed	<coll>at</coll> MT and JEDI has considered better performance than random teaching. </s><s> Also observed that JEDI cleaners with expansion memory. </s><s> You outperformed no memory learners of MT in terms of convergence speed or the evaluation accuracy. </s><s> Meanwhile, as we expected gender learners with larger beta has slower convergence speed, increasing number of examples and possible bet…
doc#1	someone's moral face. </s><s> And in contrast, if someone is help others without being asked or say offering help, eh, by just observation, in Chinese, we say chayanguanse. </s><s> In in in Japanese, so if people are helping people have helping others. </s><s> From the observation it may raise, it's first consider to be polite. </s><s> And in it may raise one's profile and promote one's moral fac…	observed	<coll>in</coll> the pandemic that the 3 countries helped each other. </s><s> And if we take a step back to look at how they practice renqing in these 3 countries, it's very interesting to find out. </s><s> The renting now looks like something that on, on unable to be paid off. </s><s> So the donor countries claim that they are paying back their past debt, and the recipient countries are claiming …
doc#0	of the episode to the end of the episode. </s><s> Is minimized Speaker 1 12:14 So here so how we define the 3 components in our MDP. </s><s> I mean, how we define the state. </s><s> The action and the and the immediate reward here is a custom loose in. </s><s> Speaker 1 12:27 Each each period T before stepping to the definitions of state and action. </s><s> Let me introduce how we defends observa…	observe	the current availability of each region in the cluster here one to N means? </s><s> Region index of the region in the custom and the first week termins. </s><s> How many bags are edit rating in the cluster and signature means? </s><s> How many wonderful docs and each region in the custom the track and also has can also have a prediction about the back usage in the future period. </s><s> We can al…
doc#0	this is how we were captured the dependency for the user embedding and world embedding. </s><s> So you can see that here. </s><s> This is the user definition probability function, we use that to capture. Unknown 11:22 The dependency of the user embedding at the T and the user embedding at T minus one. </s><s> And this is how we capture the dependency between the word embedding at T minus one and …	observe	so this is something that we want to infer So what we can observe are given here so the YT here means the observed user word pairs at T or T and this is at T minus one. </s><s> So this is the user may post some messages and the message will include some word here. </s><s> And we also have this. </s><s> This is they here and the they here is representing the word. </s><s> Speaker 2 12:12 Koa curre…
doc#0	embedding. </s><s> So you can see that here. </s><s> This is the user definition probability function, we use that to capture. Unknown 11:22 The dependency of the user embedding at the T and the user embedding at T minus one. </s><s> And this is how we capture the dependency between the word embedding at T minus one and T. They are given in this . Unknown 11:37 2 formula, I will. </s><s> Speaker …	observe	are given here so the YT here means the observed user word pairs at T or T and this is at T minus one. </s><s> So this is the user may post some messages and the message will include some word here. </s><s> And we also have this. </s><s> This is they here and the they here is representing the word. </s><s> Speaker 2 12:12 Koa currency because we know that some words may appear together. </s><s> F…
doc#0	actually has 2 components. </s><s> The first one is node so each node represents entity. </s><s> So for example, like users in social networks or web pages on Internet and also each node usually has some feature values. </s><s> So for example, each user has a profile and each web page has some contents. </s><s> On the other hand, we have links, so link represents relationship between entities so …	observe	that information networks are ubiquitous,so example include Internet, a protein Interaction network, co authorship network and social network sites. </s><s> Speaker1 So, in this work we consider the data mining task, which is a outlier detection. </s><s> It is also called a anomaly detection or novelty detection, so the goal is to identify points that David significantly from the majority of the …
doc#0	of of wireless network people can move as sensors to records their positions all the time. </s><s> Uh this results this results in massive trajectory data. </s><s> Scuh er such massive trajectory data can lead to storage transmission, communication and display challenges. speaker 1 Uh the existing. </s><s> Sorry. </s><s> This is calling for the effective trajectory compression algorithms. </s><s>…	observe	that human mobilities have inherent high level spatial and temporal regularity. </s><s> For example, people have high probability to repeat similar travel patterns. </s><s> In addition, different people often take similar rule often take similar rules when traveling between certain locations. </s><s> Therefore, at is feasible to extract a a relatively small collection of historical trajectories c…
doc#0	because articles become OA immediately after publication. </s><s> However, for green and bronze OA, the articles have a time lag according to the journals policies. </s><s> China and the USA, although with similar OA policies, have quite different attitudes towards the types of OA research articles. </s><s> China has the largest percentage of OA research articles in DOAJ journals, while the USA h…	observe	that most disciplines mainly publish research articles in the form of Non-OA and multi disciplinary and microbiology have the highest percentage of the DOAJ research articles both in China and the USA. </s><s> More interesting among our OA research articles of different disciplines, DOAJ is the most prevalent type among Chinese researchers, while bronze and green are more prevalent OA types among…
doc#0	our model. </s><s> Speaker 1 And we can see our our model is least affected by the top numbers and so it's the most robustic robust model and especially before the topic number increased to 80. </s><s> Our model is constantly better than the other 2 models, especially when the top number is small. </s><s> This table shows the some example topics. </s><s> This is the second column lists the top wo…	observe	uh high correlation within the top top words and top tags for each topic, and there's also a high correspondence between the words and tags. </s><s> Speaker 1 Our model also discovers the perspectives, user perspectives represent with the tags and the tags with the correlation symptomatic correlation of the tag for each perspective is not so obvious as for topics listed because the perspective is…
doc#0	students of color group in which they are a number. </s><s> These students internalization of whiteness ideologies also situated within the global circus of ideology of race. </s><s> While marginalized by white Americans, Chinese students also voluntarily isolate themselves from black latinic students and communities in lakeside. </s><s> Parents also talked about not wanting their children to liv…	observed	, when Chinese students welcome African Americans into their ethnic enclaves, that is during performing activities such as hip hop and rap. </s><s> However, the artistic preference of black culture does not necessarily translate into the appreciation of blends. </s><s> Rather, it echoes color blindness in new ways, but separate black characteristics in the culture form from their wricks in the li…
doc#0	strict restriction on the state of or motion state to decide the figure, always within the theoretical framework of figure ground contrast analyzed its application in defining and refining the propositional meaning with new terms, trajector and landmark. Speaker 1 07:35 However, there are some cases that can't be integrated into such a basic image schema. </s><s> To make a unified account of prop…	observe	in figure 4.8, there are some specifications of the schema, which pinpoints the different the difference between the core schema and the present ones. Speaker 1 08:20 Variant a depicts a very common case which applies for many verbs of motion, namely contact between trajector and landmark. </s><s> While varying the bee illustrates that the trajector can assume a size and shape which is similar to…
doc#0	<s> So it hurts someone's moral face. </s><s> And in contrast, if someone is help others without being asked or say offering help, eh, by opposite observation in Chinese we say chayanguanse, Lunqi in Korean or in Japanese, if people are helping people have helping others. </s><s> From the observation it may raise it's 1st consider to be polite. </s><s> And in it may raise one's profile and promot…	observed	in the pandemic that the 3 countries helped each other. </s><s> And if we take a step back to look at how they practice renqing in these 3 countries, it's very interesting to find out. </s><s> The renqing now looks like something that on, on unable to be paid off. </s><s> So the donor countries claim that they are paying back their past debt, and the recipient countries are claiming that they are…
