# Supplementary material for: Bridging corpus diagnostics and EAP pedagogy: A corpus-driven study on lexical hedges in Chinese scholars’ spoken academic English
Source: PLoS One. 2026 Jul 6;21(7):e0353106. doi: 10.1371/journal.pone.0353106 (PMC13336206; doi:10.1371/journal.pone.0353106)
Supplement: S1 File — A compressed file containing the complete dataset and analysis details underlying the study, organized into two folders: (i) CASEC — all lists and concordances of hedges in CASEC; (ii) MICASE — all lists and concordances of hedges in MICASE. All file names, folder names, and metadata have been prepared in English in accordance with PLOS ONE policy. (ZIP) [file pone.0353106.s001.zip › CASEC_see.xlsx]

## Sheet: README
S1 DATA SET — ENGLISH-LANGUAGE VERSION
Manuscript: Bridging Corpus Diagnostics and EAP Pedagogy: A Corpus-Driven
Study on Lexical Hedges in Chinese Scholars' Spoken Academic English
(PLOS ONE, PONE-D-26-12996, revised April 2026).
This file is a cleaned, English-language version of the original CASEC/MICASE
concordance export. Two transformations were applied:
(1) Automatic-transcription metadata produced by Whisper large-v3 was
translated mechanically: the CJK string for 'speaker' was mapped to
'Speaker N'; the string for 'unknown speaker' was mapped to 'Unknown';
the string for 'transcript' was mapped to 'Transcript'; the string
for 'keyword' was mapped to 'Keyword'; date and time markers were
normalised (year/month/day, AM/PM, h/min/s); CJK enumeration and
full-width punctuation (commas, periods, brackets, quotation marks)
were mapped to ASCII equivalents.
(2) Any residual CJK characters after Stage 1 represent genuine
code-switches by the original speakers (proper names, cultural terms,
brief Mandarin quotations within otherwise English presentations).
These have been romanised to Hanyu Pinyin (with tone marks) and
wrapped as [Mandarin: pinyin]. The original CJK-containing files
are available from the corresponding author on request.
No English-language content, hedge node (Kwic / Hit string), or quantitative
value has been altered. Minor whitespace normalisation (collapse of
duplicated spaces to single spaces) has been applied throughout for
readability; this does not affect any analysis reported in the manuscript.
Columns and row counts are identical to the original.
Cleaning script and full provenance record are available from the
corresponding author (Yang Yu, yuyang89@dlmu.edu.cn).

## Sheet: Sheet1
method name: concordance
corpus: user/3088694740/casec_f
subcorpus: -
Reference	Left	Kwic	Right
doc#0	education eh in university and those who have difficulty making decisions and university aspires as comparison were those who explicitly expressed that going to university was what they definitely wanted to do. </s><s> So university now aspires and undecided eh and university aspires were primarily differentiated by their in a differential attitude towards higher k, higher education as well as eh…	saw	as the real social world instead. </s><s> So their beliefs and plan with eh respect to how to achieve their developed future goals were very individualized. </s><s> They had very personal and varied understandings of at the social world, as well as how they eh saw themselves in terms of personal advantages and weaknesses. </s><s> And secondly, well, this is just still one are my key finding. </s>…
doc#0	university aspires were primarily differentiated by their in a differential attitude towards higher k, higher education as well as eh schooling in general. </s><s> So comparing to university aspirin who demonstrated a strong face in eh meritocracy, university non-sparrows and the undecided shared eh a strong desire to enter what they saw as the real social world instead. </s><s> So their beliefs …	saw	themselves in terms of personal advantages and weaknesses. </s><s> And secondly, well, this is just still one are my key finding. </s><s> And secondly, family. </s><s> I really eh put a lot of effort in eh exploring family eh played a significant role in shaping aspirations. </s><s> So what was distinct for eh university non-aspiras and the undecided was that educational aspirations appear to be …
doc#0	can see the simplified version the typology, and for a more compressive version you are more welcome to read the paper. speaker 1 As you can see from this table, I argue that education mobilities in China nowadays can be categorized along 2 different axes. </s><s> Firstly, along the direction of flows of education moabilities, they're the home, which means within China education moabilities, and …	see	that there are 3 types of agents. </s><s> Student mobility, academic and institution mobilities. </s><s> Now, these 2 access that therefore allow us to have eh 9 different combinations of mobilities. </s><s> And these are the 9 subtypes of mobilities. speaker 1 Briefly, in this table, I use the red color to indicate types of mobilities that have been well represented in the literature they would …
doc#0	any specific type of education mobility, but also cast a broader view on the overall picture of educational mobilities, including those in situ and those on the move, as well as those in between. </s><s> That is, there will be mobile subjects. speaker 1 Thank you very much. </s><s> This is the eh reference of this paper if you're interested in reading the full paper. </s><s> And I like to take th…	see	eh that we have eh various sections, including research highlights, capacity building, podcasts, our YouTube channel, job opportunities in the field of Chinese education moabilities and our newsletter. </s><s> Thank you very much. </s><s> I'm doctor Cora Xu from eh Durham university in the UK. 2023-1-7 AM 11:23|16min35s Keyword: video feedback, class video feedback, video feedback study, students…
doc#0	<s> Our recommender system to the Google map OK, you can see where the left hand side is our recommendation road and the right hand side is the road from a Google map. </s><s> Google map try to give the driver, a straight line OK. </s><s> Our recommender system wanna tool will tend to turn the loop to maximize the pickup probability therefore can be maximized. </s><s> Speaker1 Net profit. </s><s>…	see	? </s><s> Each node has different driving directions and the correlation between those driving directions are very small OK. </s><s> Listen to some related work and well in conclusion, we developed a cost effective mobile recommender system for tax drivers with the goal of a maximized. </s><s> Speaker1 Net profit we use a graph representation of road networks. </s><s> We also use the recursive st…
doc#0	from China or Singapore and Australia. </s><s> It's already very late for you guys, so I find. </s><s> I mean, this awkward position. </s><s> I don't want to keep you awake. </s><s> I hope my talk by the end you can relax and fall asleep. Speaker 2 03:00 So my talk today, as li jing explained, is about my new book China ready Chinese for hospitality and tourism. </s><s> And at the cover shows and…	see	when the book finally in my hand. </s><s> And it is targeted at intermedia to advance level learners. </s><s> And my learners are going to face and at the front line of welcoming and receiving Chinese tourists in UK in particular. </s><s> But it could apply to any English speaking countries as well. Speaker 2 03:40 In my talk today I want to really cover 3 areas. </s><s> So 1st I want to share a …
doc#0	UK in particular. </s><s> But it could apply to any English speaking countries as well. Speaker 2 03:40 In my talk today I want to really cover 3 areas. </s><s> So 1st I want to share a little bit of why China ready? </s><s> What's the reason of writing this book? </s><s> And I will then move on to some key considerations throughout the process in terms of research, pedagogical applications, lear…	see	, this book is co-written by another person. </s><s> And every book project, as most of you know, it's a project itself and needs a lot of communication and consideration. Speaker 2 04:21 And finally, I want to go a little bit beyond and have a look and reflection of the relationship between education, industry and business. </s><s> So let's start with the 1st topic, why China ready? </s><s> I th…
doc#0	to serve my own countrymen. </s><s> Okay. </s><s> So I think if when it come to the UK, and people in the UK can actually speak Chinese and understand Chinese culture, naturally, that will offer Chinese true 1st a much better experience. </s><s> So I think that's the starting point. </s><s> And of course, there's benefits. Unknown 06:16 A huge economical impact to any hosting country. </s><s> So …	see	this is the China inbound data. </s><s> Every year for the last 5 years, we see a consistent increase of either in terms of the number of can you visits that is here, and how much money they actually spend in the UK. </s><s> And the actual slogan China ready was proposed by visit Britain just in 2018. </s><s> You can see why after a huge jump of Chinese tourists come to the UK, as well as the amo…
doc#0	06:16 A huge economical impact to any hosting country. </s><s> So this is according to visit Britain, which is the organization has the mission to attract more travelers to the UK. </s><s> And you can see this is the China inbound data. </s><s> Every year for the last 5 years, we see a consistent increase of either in terms of the number of can you visits that is here, and how much money they act…	see	why after a huge jump of Chinese tourists come to the UK, as well as the amount of money they spend in this country, it's truly impressive and just some data to share with you. </s><s> So Chinese visitors in the UK are the actually highest spenders. </s><s> They spend average 3 times more than other tourists. </s><s> Also, they stay in the UK much longer comparing to average market number. </s><s…
doc#0	data to share with you. </s><s> So Chinese visitors in the UK are the actually highest spenders. </s><s> They spend average 3 times more than other tourists. </s><s> Also, they stay in the UK much longer comparing to average market number. </s><s> So typically international visitor, when they come to this country, they're gonna spend 6 nights. </s><s> Chinese would spend 10, average 10 nights. </…	see	if we can provide language skills to British workers, that's going to keep Britain much more competitive. </s><s> And it could remain as a top travel destination. </s><s> And increase increase the market share of Chinese visitors in this global tourism industry. Speaker 2 08:08 So I think that is the 2nd reason. </s><s> And what does that mean to be China ready? </s><s> Actually, according to the…
doc#0	global tourism industry. Speaker 2 08:08 So I think that is the 2nd reason. </s><s> And what does that mean to be China ready? </s><s> Actually, according to the visit Britain website, they actually have a great China welcome program and they have a specific charter to indicate what kind of tourism providers or organizations, or hotel would meet the criteria of China ready. </s><s> So here you ca…	see	Mandarin or Cantonese speaking staff. </s><s> And all the signs or visit information would be in either both simplify Chinese or traditional Chinese. </s><s> And they would hope people would have some experience welcoming Chinese visitors. </s><s> And very interesting the technological aspect that the facilities for customer to pay using Chinese union pay. </s><s> So all this is considered to be …
doc#0	the teachers? </s><s> And finally, I want to talk a little bit about collaboration and project management. </s><s> And I think, you know, hopefully that will provide some insights for colleagues who want to write similar textbooks. </s><s> And when you also have a co author, what kind of things you need to take into to consideration. Unknown 12:14 So let's start with number one, the research and …	see	, how do I approach some of the questions? </s><s> So the 1st question I ask myself, or anybody would be writing a book for specific purpose is how do you decide the content list? </s><s> Right. </s><s> How do we include what things you need to include? Unknown 12:41 So from my perspective, it's very important to do the research. </s><s> I'm not a expert in the tourism industry or hospitality ind…
doc#0	would want from textbooks, there's a range of different researchers about it. </s><s> So obviously, some teachers, they really feel they need to do some adjustment. </s><s> They would love to create their own material to supplement a textbook lesson. </s><s> I think our book will be probably more suitable to that particular type of teachers. </s><s> We do have a range of activities planned out, b…	see	textbook as a facilitating role. </s><s> So they really fill the textbook. </s><s> It will help them to save the time, give direction, guide discussion, provide homework. </s><s> So they might rely a little bit heavily on the textbook. </s><s> So I would say the current China ready textbook will help you to certain extent, because we have a lot of classroom activities already designed in the book…
doc#0	. </s><s> When we talk about visiting a particular, you know, site of interest. </s><s> And then we will use chunk of text that show to Chinese tourists in Chinese. </s><s> And we use that and we adapt that to teach our students. Unknown 32:17 Okay. </s><s> The final consideration is about collaboration and project management. </s><s> So the book is not written just by me. </s><s> I have a co aut…	see	her background is actually in hospitality and particularly in terms of management and hospitality and tourism research. </s><s> So that is really her expertise. </s><s> And how do we meet here? </s><s> That's an interesting story. </s><s> So I have a picture here, it says business college of Athens, a university of Plymouth international partner. </s><s> You might be thinking, what's relationship…
doc#0	here? </s><s> That's an interesting story. </s><s> So I have a picture here, it says business college of Athens, a university of Plymouth international partner. </s><s> You might be thinking, what's relationship? </s><s> Why. </s><s> What is that about? </s><s> That's a. </s><s> That's actually a very interesting story. </s><s> The we actually met because we're both. Speaker 2 33:14 External exam…	see	this is a very interesting thing. </s><s> There's a lot of collaboration and possibilities. </s><s> You don't know who you might end up working with. </s><s> So I was the external examiner for Chinese, and she was the external examiner for tourism. </s><s> Because as you can see, Greece, one of the biggest industry for them is tourism. </s><s> So on the train back, when we actually finish the ext…
doc#0	actually a very interesting story. </s><s> The we actually met because we're both. Speaker 2 33:14 External examiners for the business college of Athens, and the business college of Athens is actually a collaboration between university of Athens and university of famous. </s><s> So you can see this is a very interesting thing. </s><s> There's a lot of collaboration and possibilities. </s><s> You …	see	, Greece, one of the biggest industry for them is tourism. </s><s> So on the train back, when we actually finish the external examining, we took both. </s><s> Took the train from Plymouth to London. </s><s> We start to talk about there are a lot of Chinese tourists now in this country. Unknown 34:07 Issues. </s><s> Okay. </s><s> But there's not much book about such subjects. </s><s> So that's jus…
doc#0	successful or the quicker the tourism and the hospitality industry will recover from this crisis, the more likely they gonna create more jobs. </s><s> And the more likely they need more language teachers like us to teach these people and to teach them effectively for that specific purposes. </s><s> So I think we are in this together. </s><s> And the better we do. Unknown 46:02 The better industry…	see	how we are all in this together. </s><s> So just to conclude the whole reflection on this whole process of writing this book personally. Unknown 46:25 It's quite challenging and 1st time to co-write with someone and very different background and circumstance change. </s><s> And it's. </s><s> It's a longer, much longer process than I would have hoped for. </s><s> But I've done it. </s><s> So the b…
doc#0	. </s><s> You showed us some sample sentences, so I'm interested how did you decide those sample question. </s><s> Sam sample sentences. </s><s> Did you work out with your partner? </s><s> Or how that you collect this? </s><s> How do you say liao learn language materials? Speaker 2 50:36 Do you mean the for the vocabulary or you mean. </s><s> Cause I wasn't sure which bit. Speaker 1 50:40 Like yo…	see	. Speaker 1 50:49 My fault. </s><s> It's my being uncareful. </s><s> Something like that. Unknown 50:55 So the situation itself is very much linked to what kind of comments is situation we may in encounter. </s><s> So that is a discussion between myself and my coauthor. </s><s> We try to identify what kind of. </s><s> So I think this is one of the example from dealing with problems. </s><s> So we…
doc#0	, li jing has tremendous teaching experience for all levels with for and for students with different needs. </s><s> Li Jing's current research emphasize is Chinese for academic purpose a level uh private join LSE uh li jing has taught in the UK and contributed to the UK's first distant learning language courses, Mandarin language courses at open university. </s><s> She has publications in in the …	see	that this September, li jing has elected as a chair of British Chinese language teaching society. </s><s> Today, lijing is going to bring to us an very interesting topic. </s><s> Academic skills for IR and Chinese students. </s><s> Okay, let's see what legion is going to share with us. </s><s> Her traffic syllabus design module. </s><s> Welcome li jing. </s><s> Speaker 2 03:04 Oh, thank you, Hu y…
doc#0	to the UK's first distant learning language courses, Mandarin language courses at open university. </s><s> She has publications in in the areas of eye tracking, dynamic assessments, online language teaching and intercultural communication. </s><s> She is a reviewer for several leading research journals. </s><s> Speaker 1 02:35 We are very glad to see that this September, li jing has elected as a …	see	what legion is going to share with us. </s><s> Her traffic syllabus design module. </s><s> Welcome li jing. </s><s> Speaker 2 03:04 Oh, thank you, Hu yi. </s><s> Hello everyone. </s><s> Thank you for coming to my session. </s><s> Alright, as hongyi said, I have been in LSE for a while and then today. </s><s> It's a great opportunity to share our practice and our thinking behind the cost designs. …
doc#0	recurring themes. </s><s> What are the themes teachers and students are interested in? </s><s> And also some unique aspects it waiting for us to continue explore. </s><s> Speaker 2 04:36 Okay, so when we talk about academic skills,you know, we could first actually could have a look at what does it mean in British university. </s><s> And then you probably aware that the EAP courses or academic ski…	see	they are very general academics skills for university students. </s><s> For example, academic integrity or plagiarism, academic writing, referencing, even time management. </s><s> Right, but then also the other one. </s><s> This case, the. </s><s> This picture shows another option. </s><s> This option is basically looking at the skills. </s><s> First, let's student established awareness of academ…
doc#0	of syllabus design. </s><s> I think the most common types are. 1St of all is the division between product and process. </s><s> So the product is basically looking at the what the content, and then the process is more focusing on how students learn a language. </s><s> So this is a kind of metrics here. </s><s> So we can have starting from language, like talking about grammar, less lexical function…	seen	. </s><s> If we have Learned English, you recognize this. </s><s> You have unit by unit, each unit has grammars, has key vocabulary, has functions. </s><s> And then also we can have the synthetic kind of syllables, their structural, their functional. </s><s> They're not really natural. </s><s> People don't really in real life speak like that. </s><s> But for the teaching point of view, for it is …
doc#0	why I came to the LSE. </s><s> The first task actually is to design the syllabus. </s><s> And over the 7 years I. I used several diff. </s><s> I used 2 textbooks. </s><s> But then later I realize there's no suitable textbooks for this level. </s><s> Enabled me to achieve what I would like to achieve. </s><s> So I have to compile material thinking about each lesson, what language skills to teach, …	see	, the topics ranged from wealth in. </s><s> Speaker 2 13:55 equality [Mandarin: cái fù bù píng děng],[Mandarin: zhōng guó ruǎn shí lì]. </s><s> Speaker 2 13:59 Pro soft power, reflect in cultural broadcasting and also like internet economy, alibaba ipo, things like that. </s><s> So it's a very wide range, because I found these topics are very popular in the. </s><s> In. In. Within the media, but …
doc#0	. </s><s> It includes everything basically. </s><s> From ranging from history to multicountry companies. </s><s> So what I was just thinking, do I need to create a course brand new? </s><s> Can I recycle some of my existing material? </s><s> Or existing approach to cater for these students needs? </s><s> So actually I did a little survey with my students. </s><s> And then out of the topics, 20 to…	see	these are the ones they most interested. </s><s> And they found most relevant to their study. </s><s> And then career development like. </s><s> Hong Kong um [Mandarin: xiāo fèi zhǔ yì]. </s><s> Speaker 2 17:56 And then, of course, they're interested in politics. </s><s> Okay? </s><s> And then soft power. </s><s> But they also interested in Chinese people in Africa. </s><s> And Africans in China. …
doc#0	friends in the cloud. </s><s> Good morning, good afternoon, even good evening. </s><s> I feel great honored to share my personal research. </s><s> You can call it a very small empirical research based on my personal teaching in 2020. </s><s> Because 2020, it's a, you know, so different year. </s><s> I would like to keep a good memory of what I have done out of my personal teaching experience. </s…	see	? </s><s> Oh, this is today's streamline introduction into reference. </s><s> Let's come to the introduction. </s><s> As a teacher, teaching is always closely related to our research. </s><s> That means we need to know what kind of research we can do. </s><s> But everything based on a personal teaching experience. </s><s> Due to this, and even the students who had arrived in Australia before the …
doc#0	a particular year. </s><s> Speaker 2 05:59 How about emergence promotes the online language teaching learning especially as a teacher in CIBL at LSE, let's. </s><s> Online teachings merits or challenges. </s><s> So it is admitted that online language education have peculiar affordances, which are totally different from face to face classroom. </s><s> Flexibility of location, adaptive adaptivity o…	see	physical experience so unrealistic. </s><s> Body language could be unnoticed and gestures official persons might be distorted before the screen. </s><s> The purpose of study was to. </s><s> To of my study was to conduct the course satisfaction on effectiveness of teaching and learning under such a specific background. </s><s> By administering student opinion questionnaire and teacher's opinion ar…
doc#0	retain human. </s><s> Speaker 2 16:42 I'm sorry, can you hear me? </s><s> Okay. </s><s> Just now. </s><s> It's weird. </s><s> The first time I was you know mute it automatically. </s><s> In my past, oh, 10 months teaching experience, never muted automatically. </s><s> Okay, anyway, let's go ahead. </s><s> So how to retain him in touch? </s><s> Everybody just. </s><s> What's the impression? </s><s…	see	, the global picture does not cover this question 14. </s><s> Look at this. </s><s> Because of. </s><s> I think this is my preliminary research outcome. </s><s> So maybe some partner need to be observed further. </s><s> But according to this to different picture. </s><s> So students think they reach. </s><s> They reached teachers. </s><s> I live the moon. </s><s> But teachers thought they. </s><s…
doc#0	<s> It didn't realize any change. </s><s> You can say interruption. </s><s> Speaker 1 18:09 Sorry for interruption. </s><s> Dr. Yu Yanling. </s><s> We still it's 55. </s><s> It's 5 to 6 minutes left. </s><s> Speaker 2 18:17 And I hurry up. </s><s> It. </s><s> Speaker 1 18:18 Carried your time. </s><s> Speaker 2 18:20 Thank you. </s><s> I I I right. </s><s> Okay, next one just what's your think of…	see	our simple teaches so dedicated to our teaching even in on the such a very traumatic year. </s><s> Okay, so we did dedicate ourself to our teaching more than before. </s><s> And next one just. </s><s> How about your user experience with zoom? </s><s> Because that is a in based on the teaching environment. </s><s> And let left one is students and right one is teachers. </s><s> And next one it is w…
doc#0	created by the pandemic has greatly dampened the investment confidence of international investors. </s><s> On December 30, Chinese and European leaders jointly announced the completion of the China in European comprehensive agreement on investment negotiations as scheduled. </s><s> This undoubtedly brought a ray of certainty to the current international business environment full of instability an…	see	, I think from an investors perspective, it is more interesting to know what investment opportunities say I can offer. </s><s> So in the 3rd part I will focus on the rules related to market, as says in CAI. </s><s> Lastly, I would like to discuss the CIS implementation. </s><s> Speaker 2 Right now there are 25 bilateral investment agreements concluded between China and 26 of the 27 EU member stat…
doc#0	to 0.2 into the 19. </s><s> Another index it world banks easy of doing business ranking index. </s><s> China's rank increase from number 90 in two thousand 1515 to number 02:30 in 2020. </s><s> Speaker 3 Because of the improvement of investment climate, China's shell of FDI in the world has risen steadily. </s><s> As the chart one shows it's about 90%19% in 2020. </s><s> Speaker 3 Fact 2 is EU is…	see	, EU is an important source of investment compared with other countries. </s><s> EU investors made great contribution to China in terms of employment, tax, trade volume and fixed assets accumulation. </s><s> In fact, EU enterprise are an a building part in Chinese economy. </s><s> Fact 3 is EU is highly potential in increasing FDI to China. </s><s> At track 4 shows in 2019, the EU's investment in…
doc#0	review work. </s><s> The office of the working mechanism is established as China's national development and reform commission. </s><s> NDRC and both NDRC and the ministry of commerce. </s><s> Mofcom will take the lead and undertake the daily work of foreign investment security review. </s><s> Speaker 3 There are 3 types of transactions subject to review. </s><s> The 1st is invest in new project o…	see	, these factors not only include traditional sensitive industries, but also include some forward looking industries. </s><s> In fact, the FISR mechanism us that as 6 years it's at adjusting its list of covered sectors from time to time. </s><s> Most importantly according to the development of technology. </s><s> So it's kind of international practice. </s><s> Speaker 3 This is the review procedur…
doc#0	more than 8000 publications. </s><s> We try to compare the paper level classifications of the same data sample across 3 different blatforms respectively insights, dimensions and natrue. </s><s> The 3 platforms adopt different methodologies for paper classification. </s><s> As we know, the categories of publications in web of science are based on the journal level classification method, but in ins…	seen	as a representative of citation based approach and dimensions. </s><s> All papers are classified into different FOR fields based on the machine learning techniques guided by topic experts, and it is a representative of tax based approach. </s><s> Stranger nature constructed a standardized structure for the subject attacking of its own publications based on the author selected subject attacks. </s…
doc#0	whom are potential investors. </s><s> It is held once every semester break in shenzhen, and I conducted my ethnographic study on 2 occasions. </s><s> One was from um the 13th to the 17 July 2017 and the other one was from the 22nd to 25th February 2018. </s><s> I compensated for the short duration of the field study by employing a mix of data collection methods, including interviews, focus groups…	see	, the analysis is divided into 3 parts First, competing like startup entpreneurs. </s><s> Second, competing with social tactics. </s><s> Third, competing for bespoke experiences. </s><s> And now let's get on to the 1st part. </s><s> Speaker 1 Competing like startup entpreneurs. </s><s> Since aspirations are closely related to local ideas and beliefs, to enhance the capacity to aspire requires the…
doc#0	in an open world. </s><s> Speaker 1 Many participants regarded making friends and building useful connections as the primary motivation for them to join the competition. </s><s> This sociality and networking made the competition a platform where new class affinities were formed to relate to each other. </s><s> Participants competitive urges were balanced out by a softer emotional style. </s><s> T…	seen	as tactless. </s><s> Speaker 1 A dispute over online voting during the 1st competition is a casing point. </s><s> Matthew, a team leader, reported a rival team suspected cheating to the organizers, who proved unable to ease the tension around the issue. </s><s> Accusing the organisers of raking the competition, Matthew stormed out, leaving his team members disheartened and frustrated. </s><s> The…
doc#0	gaps and future directions, in this paper I draw on the post colonial lenses such as Edward sides orientals orientalism and he's very incisive critique about the western dominant cultural hegemony not only in the production and reproduction of individual subject, but also in the knowledge production sphere, IE scholarly works. </s><s> In particular, I note that western dominance and the othering …	see	that there is a substantial body of research published in the native language of these Chinese international students, IE Chinese, and yet they have received very little international attention, if at all. Unknown Em I point out in this paper, therefore, following she speech that sina and shelco, 2019, that the privileging of English language publications can create subject positions that contrib…
doc#0	the western dominance, cultural hegemony. </s><s> Therefore, I argue that these papers uhh attempt to bring the Chinese language literature into the picture, and hopefully bridging a dialogue um is a 1st step to challenging the hierarchies of knowledge production. </s><s> And more specifically, in this paper I will affirm the legitimacy, the relevance and epistemic contributions of the Chinese la…	see	, this will be a critical review of both bodies of literature. </s><s> Right. </s><s> So why do I choose to focus on the Chinese international students portrayed? </s><s> Subject positions? </s><s> Now in this paper? </s><s> Subject positions refer to the socially constructed subjectivities assi to the Chinese international students within the 2 bodies of uh literature that I review. </s><s> And …
doc#0	pedagogic and racialized subject conditions. </s><s> I also included it uh caring and feeling subject, gendered and sexualized subject, religious subject and economic subject have but due to space constraints uh in academic publishing, I focus on the foremost substantial and subject positions, IE the neoliberal, the political, the pedagogic and the racialized subject positions. </s><s> In this ta…	see	that for the pedagogic subject position, which is number 3, uh the great majority was from the English language literature with 34 out of 38, with what only 4 Chinese language articles tou tou upon this subject position. </s><s> Conversely, if you look at number 2, the political subject position, uh you can see that the number of Chinese language articles focusing on this subject position is 3 ti…
doc#0	positions. </s><s> In this table you can see on the left hand side co uh column you can see the number of articles from each body of language that are under each subject position. </s><s> For instance, you can see that for the pedagogic subject position, which is number 3, uh the great majority was from the English language literature with 34 out of 38, with what only 4 Chinese language articles …	see	that the number of Chinese language articles focusing on this subject position is 3 times that of its English counterpart. </s><s> These observations will serve as useful pointers for our comparison and discussion later on. </s><s> And focusing on the specifics of each subject position, you can see some subcategories under each subject position. Unknown To begin with, under the neo Liberal subjec…
doc#0	society. </s><s> Stemming from imperial Chinese traditions, where you have to sit the imperial uh uhh exam and become a government official. </s><s> So studying and doing properly research uh in the imperial sense, uh and then you will become a government official uh and trying to to rule the the country a as a result. </s><s> So both bodies of literature have seen a ntation literature that chall…	see	. </s><s> Uh also both bodies of literature have shown that na national states, uh higher education institutions, the media and even certain researchers might have exploited the vulnerabilities of the Chinese international students. </s><s> But this is not to negate the enormous sense of agency of the Chinese international students, and also ei in in some sense their ache essence to the global ne…
doc#0	interviewed them in 2016 and for some of them, I continue to interact with them eh across the years and which eh eh stopped in 2019. </s><s> So I will argue that these data ah are longitudinal data and they are able to give us some very intriguing insights into the the experiences of these students who cross border to pursue a higher education, especially undergraduate education. </s><s> Speaker1…	see	that only horizontal axis, I included the directions in terms of aspiration mobility. </s><s> So it included home, the home direction and then the abroad one. </s><s> So in terms of home, it's, it refers to the within country sort of education mobility. </s><s> And in terms of abroad, it refers to the outbound eh education moabilities or inbound education moabilities in relation to China. </s><s>…
doc#0	education mobility, which I published in 2019 in the review of education. </s><s> Here you can see that only horizontal axis, I included the directions in terms of aspiration mobility. </s><s> So it included home, the home direction and then the abroad one. </s><s> So in terms of home, it's, it refers to the within country sort of education mobility. </s><s> And in terms of abroad, it refers to t…	see	ah 3 different types of agents, including students, academics and institutions. </s><s> So, with regard to student mobility, ah, in the home dimension, we can see that different forms of student mobilities from China's west to China's east. </s><s> Okay, ah, for the benefit of those colleagues who do not know about the original differences, eh China's western areas are much less developed economi…
doc#0	. </s><s> So it included home, the home direction and then the abroad one. </s><s> So in terms of home, it's, it refers to the within country sort of education mobility. </s><s> And in terms of abroad, it refers to the outbound eh education moabilities or inbound education moabilities in relation to China. </s><s> Of course and on the vertical axis, you can see ah 3 different types of agents, inc…	see	that different forms of student mobilities from China's west to China's east. </s><s> Okay, ah, for the benefit of those colleagues who do not know about the original differences, eh China's western areas are much less developed economically and wet China's eastern origins are more developed. </s><s> And then also about ethnic minority student mobility. </s><s> And the 2nd aspect of student mobil…
doc#0	competing to enter. </s><s> And yet these students in my study said no to such prestigious offers, and instead they chose to pursue their studies in Hong Kong. </s><s> And it was precisely because of the social discourses and because of the portrayal and the packaging of Hong Kong's universities, which appeal greatly to these highly academically inclined and relatively wealthy students from Engla…	see	that this student from Hong Kong, he suggested that the competition is much less keen to enter universities in mainland China when compared with the competition to enter Hong kong's local universities. </s><s> And in fact, mainland China and mainland Chinese universities have offered this kind of positive discrimination to attract students from Hong Kong to study in mainland universities. </s><s>…
doc#0	zhi is a also that is a a a term to depict quality or demeanor, or, eh, cultivation, compartment, etc. She asked, how come you. </s><s> Mainly this quality is so poor that male mellinder started to defend himself in Cantonese. </s><s> And not hear the language issue as well. </s><s> I'm not mainlinder, I'm a Hong Konger. </s><s> Speaker1 16:01 The woman replied disthankfully, then show me your ID…	seeing	this, I was really sad. </s><s> Here we can see there's a host of issues. </s><s> There's a host of factors at play in this brief encounter that it links on witness. </s><s> First of all, the issue of language. </s><s> Right, you have to speak in Hong Kong, the official languages are Cantonese and English, whereas in mainland China the common language is putonghua. </s><s> Mentoring, as some of m…
doc#0	in Cantonese to trying to argue that he is a real Hong Konger. </s><s> But the interesting thing about Hong Kong is that if you speak Cantonese in an accented way, meaning that people can almost instantaneously tell whether you are local Hong Kongers or you are not from the local locally bone and bread kind of Hong kongers. </s><s> Just by telling your accent when you speak Cantonese. </s><s> So,…	see	also that this female Hong Konger was placing a lot of a symbolic meaning or importance or superiority to the Hong Kong ID card. </s><s> If you have a Hong Kong Medicare, it is as if you then unnecessarily have a higher level of suzie of quality. </s><s> Yeah. </s><s> So this way it seems that they are transferring a kind of symbolic meaning to the ID card. </s><s> Right? </s><s> And this man was…
doc#0	shoots seemed to be accepted by both parties. </s><s> Speaker1 18:25 The main did not really try to defend, ah, ah, the idea that not all mainlanders have low shoots. </s><s> Yeah. </s><s> They did not do, eh, he did not do that. </s><s> But instead he was very eager to prove that he was from Hong Kong, and hence he was. </s><s> He could be exempted from this kind of accusation or this kind of re…	seeing	this lesson was very sad. </s><s> Speaker1 18:55 And here I will argue that here this cost out of state institute mechanisms, such as the borders, but also such as the ID card, seem to create a form of symbolic. </s><s> Or to be exercising a form of symbolic violence upon, ah, ah, you know, these even links on herself, but also this supposedly mainlander, this male mainlander. </s><s> Because the…
doc#0	in the military training. </s><s> And she said, I was not sure how I got that title. </s><s> Then it was revealed that it was because I voluntarily joined the military training. </s><s> Speaker1 27:42 Some students, her peers from mainland China. </s><s> Some students began to ask why Hong Kongers should have such privilege when it taste compulsion for them. </s><s> I truly wanted to integrate, b…	see	that from the university's point of view, they wanted to use this publicity opportunity to underscore the idea of political unity, political integration between eh honesty who is a Hong Kong citizen, an and the mainland eh sort of establishment. </s><s> And. </s><s> And therefore they accorded her this title. </s><s> And, and this could be argued, and in fact, in my paper, I did argue that this i…
doc#0	share it with those who do not know about it? </s><s> Especially when those people ask, can you play archery? </s><s> Can you ride horses? </s><s> Right. </s><s> The problem is that I do not know much about it. </s><s> I feel so sad and ashamed. </s><s> I even got 10 bonus marks in my Gao kao and enjoy so much benefit from my ethnic identity, while I have not done much for it. </s><s> For her, I …	see	again an interaction between, for instance, the tank bonus marks that she got in her Gao kao, which was the very competitive national college entrance examination in mainland China. </s><s> And so this is a kind of positive discrimination eh that the eh Chinese government has proffered to, I think, minority students so that they can be less disadvantaged when they try to enter universities at the…
doc#0	permits, the the contrasting higher education admission criteria. </s><s> These were all over state instituted mechanisms. </s><s> But then these then eh eh interact with the covert forms of structural mechanisms. </s><s> Like the stereotypes of mainlanders and Hong kongers, yeah, in their counterparts views. </s><s> They had some stereotypes about suzhi, about quality, eh, etcetera. </s><s> The …	see	that they are like the positive discriminations toward ethnic minority students like these 10 bonus marks in Gaocao, the national college entrance examination or the honeyfed education system where eh ethnic students are taught you konw in putonghua instead of bilingually. </s><s> Yeah. </s><s> Speaker1 40:09 And this also is related to the covert kind of structural mechanisms, such as stereotype…
doc#0	are 2 types of arrivals. </s><s> Em namely don't although observed arrivals and hidden rivals. </s><s> A wai of observed variables our XI and hidden variables are why I. Em and each consider er attribute pair is mapped to an observed variable XI. </s><s> The hidden variable why I represent present Bolan label. </s><s> Which means equivalent or in equivalent of the observed variable XI. </s><s> Fo…	see	. </s><s> So the hidden label YI oh Y2 is labeled to one. </s><s> The black nodes in photographs are factors these black nodes no. </s><s> And there are 3 types FG&H. Each type is associated with the kind of feature function oh which transforms relations into a computable feature. </s><s> Speaker1 F ad a location er 8 it local feature, which presents the posterior probability of Labor YI giving X…
doc#0	, which might be er e inch in Mandarin. </s><s> So do you look at the authorative nature of a document and decide well that might actually trump, which way the information needs to flow. </s><s> It's a. </s><s> Speaker1 So dooming oh do we consider the article content. </s><s> Speaker 3 Or or the you know how authoritative and might be so. </s><s> How many times has been edited when losses that e…	see	you're trying to find a discrepancy between the boxes but I imagine cer narticles would be more authorative. </s><s> Speaker1 Oh we just er alignment the info box and we only ued er ecle usage information not the content. </s><s> Speaker 3 The how much how much did it take the time to process all these 2000 attribute pairs scale scale? </s><s> Yeah, yeah like? </s><s> How much how much time did i…
doc#0	have very unique inventories so every listing in Air BnB are different. </s><s> Er in addition to the conventional living spaces, we also have some very unique listings like castles, all treehouse or both, etc and they are providing our guest very a different living experiences. </s><s> Therefore, the demand for these different types of listings are all very different. </s><s> So next the demand …	see	that there is a very strong signal pattern. </s><s> So it seems people like to search for Air BNB be during the summer, more so this also implies that the demand for summer for Air BNB is often much higher compared to the winter time. </s><s> Speaker 1 Another problem we are facing is a partial control problem. </s><s> This means we don't really have a full control of the price on a platform. </s…
doc#0	the size see multiple P into smaller ones by introducing. </s><s> Fortunes are variable APP APC ACP and ACC. </s><s> Speaker 1 Now we illustrate our model with a more concrete example. </s><s> As shown in the figure, the role event sequence is represented with 3 markers. </s><s> Of Labor Space file multiple for multiple 3, our decouple model treats the rule sequences as an over there of these seq…	see	how can we implement our decoupled learning idea in design of intensity function for our factorial markered point process. </s><s> One core Concept 4 point process is the intensity function num dirty, which represents the expected instantaneous rate of events and time T conditioned on historial. </s><s> For example, one basic intensity function is constant Lambda T equal number zero overtime as u…
doc#0	, implying that the Decoupled model can make good usage of his. </s><s> History information to improve prediction accuracy. </s><s> Speaker 1 The second set of experiments are designed to compare the LR solver using the reformulation with ADMM solver to make a fair Corporation, the air our server. </s><s> A DMM server are both initialized by a uniform distribution. </s><s> And the running time an…	see	you we can tell that the prediction. </s><s> Accuracy is similar while ADMM solver is more costly. </s><s> The Convergency curve of the LR solver and the ADMM solver is shown in the figure right. </s><s> The idiom so world converges more slowly than LR solver that reformulation mechanism access the learning of this process by using on the shelf LR solver. </s><s> Speaker 1 The last set of experim…
doc#0	graph of moderate or large size. speaker1 05:06 So let's go to look at what is a hierarchal random grapplers? </s><s> In the in the left hand side we give an example of a graph. </s><s> This is the input graph G and the right hand side is the best fitting HRG model, according to this given graph G. </s><s> So all the leaf nodes in the HRG will correspond to the vertices in original graph G. </s><…	see	, there's 1 edge between C&D. </s><s> But there's for the 2. </s><s> For the 2 clusters, ABC and DEF there are maximum my edges between, between these 2 clusters. </s><s> So here we have, we can derive that the connection probability is one over 9. </s><s> And we have this formula to calculate the likelihood the likelihood of this HRG model and this one we show represent here is the best fitting …
doc#0	show the trace of Lockley livelihoods. </s><s> I'm going to specifically show one result on the data set wiki vote. </s><s> In this figure, we show the trace of the log likelihood score as a function of the number of Mercy steps, the red one is the trace of. </s><s> Original graph remember that record that like the high score the likelihood is. </s><s> The more the better the HRG is so here's the…	see	? </s><s> They also can achieve quite goods quite good. </s><s> Luckily, likelihood score and specifically we show that the blue one correspond to the. </s><s> Epsilon their .5 actually not dropping very much compared to the Epson compared to, if we use the episode zero .9. speaker1 12:57 And we also try to measure the statistical properties of the perturbed graph firstly. </s><s> We are going to…
doc#0	such that the expression levels of genes in P. Induce the same linear order of the conditions in Q. </s><s> So here is a no OPSM example. </s><s> Suppose we have a matrix as shown in the left table and there's a submatrix PQ as highlighted in blue color together induced orders of all the genes in P. For each gene we just order its expression values on the common set Q in nondecreasing order, and …	see	that the induced orders of all the genes in P at the same which we denote by top Q and in this way we say that Pico is an old PSN pattern and the the order {?unclear recording}. </s><s> Represent the consensus trend that all the genes in this opium or OPSM follow. </s><s> However, due to inevitable sample contamination requiring all the genes in in the OPSM to induce the same linear order is too …
doc#0	which we denote by top Q and in this way we say that Pico is an old PSN pattern and the the order {?unclear recording}. </s><s> Represent the consensus trend that all the genes in this opium or OPSM follow. </s><s> However, due to inevitable sample contamination requiring all the genes in in the OPSM to induce the same linear order is too restrictive. Speaker 1 01:50 Let's still see this example.…	see	that the induced orders of gene 4 becomes different with the others. </s><s> Therefore, people is not a valid opus them anymore. </s><s> Thus, it is necessary that we need to relax the strict OPSM model by allowing noise to exist that is, we only record the genes induce similar orders instead of identical orders. Speaker 1 02:24 Recently, there is a related work and proposed by Zhang and they pro…
doc#0	1 03:08 So here is an example of a OPC Suppose Sigma's is 40%. </s><s> We have a matrix. </s><s> We have some matrix, which contain forgings and 5 genes and 4 conditions. </s><s> We can see that the first 2 the first 2 genes induced the same same linear order and which consists of 40% of the total total number of rows. </s><s> And so that we, we say that this submatrix is an AOPC. </s><s> And all…	see	we can see that the fraction requirement, Sigma's is not easily to to set properly in the sense that it may still hinder the discovery of some even bigger and usually more significant patterns. </s><s> We did some experiment in a real gene expression data one. </s><s> One Sigma is is 20%. </s><s> We can, we can find 2 AOPC and these 2 AOPC have has the same set of columns and they have the same c…
doc#0	here is an example of a OPC Suppose Sigma's is 40%. </s><s> We have a matrix. </s><s> We have some matrix, which contain forgings and 5 genes and 4 conditions. </s><s> We can see that the first 2 the first 2 genes induced the same same linear order and which consists of 40% of the total total number of rows. </s><s> And so that we, we say that this submatrix is an AOPC. </s><s> And all the other …	see	that the fraction requirement, Sigma's is not easily to to set properly in the sense that it may still hinder the discovery of some even bigger and usually more significant patterns. </s><s> We did some experiment in a real gene expression data one. </s><s> One Sigma is is 20%. </s><s> We can, we can find 2 AOPC and these 2 AOPC have has the same set of columns and they have the same coder. Speak…
doc#0	and M3,M2. </s><s> But but when the AOPC model is adopted this submatrix pattern cannot be mined. </s><s> So the limitation of this AOPC model motivate us to propose a new relaxed or OPSM model called our-PSM. </s><s> We assume that there existed back on order in that so associated with our- PSM. </s><s> And this back order captures the consensus train that the roles in the in the our-PSM follow.…	see	that we remove the fraction requirement. </s><s> Although the bad Holder plays a similar role as the co-order of the AOPC. </s><s> But our best order, no need to do not need to be strictly maintained by a fraction of roles and which makes it more difficult to mind such Speaker 1 05:51 our -PSM patterns. </s><s> So the obvious a model is formally defined as follows. </s><s> Given the similarity th…
doc#0	and mining problem and then introduce our mining method. </s><s> So given a data Matrix M and a similarity threshold Alpha the our-PSM and mining problem is to my maximum ourselves from M. The reason that we want to my maximum our PSM instead is due to the consensus that the patterns with larger larger size are more likely to be biologically significant. </s><s> So we can see that the naive appro…	see	that if this role support talking or not. </s><s> Using the following condition and then let P be the set of supporting roles. </s><s> We can see that PQ is our-SM and talk with the backboard order but obviously such exhaustive search is Infeasible. </s><s> And besides some orders may lead to very small or insignificant patterns because very few roles were suppose such order so we so we shall foc…
doc#0	to my maximum ourselves from M. The reason that we want to my maximum our PSM instead is due to the consensus that the patterns with larger larger size are more likely to be biologically significant. </s><s> So we can see that the naive approach to my touchpad. </s><s> Instead, for each possible linear order talk of every subset of columns. </s><s> Q We simply need to check every role I to see th…	see	that PQ is our-SM and talk with the backboard order but obviously such exhaustive search is Infeasible. </s><s> And besides some orders may lead to very small or insignificant patterns because very few roles were suppose such order so we so we shall focus on searching some orders. </s><s> That are likely to lead to large our-PSM. </s><s> We found that the back order of opioids and patterns are go…
doc#0	the focus on introducing those techniques. </s><s> We adopt at the second step. Speaker 1 10:04 We can have 2 pattern growing strategies for the first column central growing strategy. </s><s> We start from an old PSN pattern. </s><s> And then repetitively do call Co expand until normal columns can be added, and then one round of Roe expansion have been conducted. </s><s> The second strategy is ro…	see	that this both growing strategies can produce maximum our PSM and patterns. </s><s> However, one the current path is expanded by a column the back wall that need to be updated accordingly. Speaker 1 10:55 We adopt and middle rank based method to update the backbone order. </s><s> Here we define me to rank based a school function called Max cool, so let's say this example. </s><s> Directly suppose…
doc#0	significance of all the mind patterns. </s><s> The ways that we compute. </s><s> The P value between the mind patterns with all the Nanjing categories and then count the number of strongly associated categories. </s><s> The P value is a standard statistical methods to for such evaluation. Speaker 1 14:25 And then for efficiency evaluation. </s><s> We will report the number of significant patterns…	see	that the core metagross algorithm is much more efficient compared to the roll. </s><s> Macros and all those other increases the less time is needed since less noise allow is allowed in pattern in our Pearson pattern. </s><s> Here's the biological significance of the mind our-PSN patterns. </s><s> We can see that at the thing at the corresponding level. </s><s> Both methods combine larger fraction…
doc#0	then for efficiency evaluation. </s><s> We will report the number of significant patterns. </s><s> We might and also the running time and also the time to find a single pattern. </s><s> So here's the effectiveness is of the OPSM. Speaker 1 14:40 Rose algorithm we can see that the core metagross algorithm is much more efficient compared to the roll. </s><s> Macros and all those other increases the…	see	that at the thing at the corresponding level. </s><s> Both methods combine larger fraction of significant obvious and patterns were always small but whatever is is large. </s><s> For example, equals 20.8 , coma growth algorithm larger fraction of significant. </s><s> Our-PSM and patterns. </s><s> Here's a comparison with AOPC and PSM. </s><s> So we can see that our PSM grows algorithm. </s><s> Ob…
doc#0	can, we can update the entire entire entire Barre chords together instead of bit by bit ,bit by bit update operation in each iteration. </s><s> And that's our interest. </s><s> I went through the extension of self personally DMF. </s><s> Because. </s><s> Because the objective of DRF is the none is none. </s><s> Is discontinuous and also nonlinear and so is it also nonconvex it also conveys progra…	see	that if if we if we don't use a self personality in the performance is. </s><s> It's better than the than that with separately and the soft software. </s><s> Sir personally and can get a better performance. </s><s> So, we, we should solve the? </s><s> Set up as new new career in our algorithm. speaker 1 12:07 In our experiment. </s><s> We test our experiment on threaded asset, and movements when …
doc#0	, and we chose NDC dedicated to. </s><s> Evaluate our algorithm and which would be PR pair MF matrix factorization with the L 2 normalization and Perez. </s><s> PMF under DCF and PPH as our computing business. </s><s> And we said we set our perimiter are equal to equal to 100 and beta varies with different data set and conference. speaker 1 12:55 I'm. </s><s> Wish I was sure the experience experi…	see	that the our performance performance is the competing with with other with other business. </s><s> But for the Amazon Amazon Books die set metrics factorization can performance better than other than other methods and also is better than. speaker 1 13:35 Our method, maybe it the Matrix Factorization is is rating is a rating based method is already based objective and our algorithm is the ranking …
doc#0	discrete pairwise ranking based matrix factorization for efficiently recommendation. </s><s> And then We use a contracting upper bound and to optimize the discrete nonlinear learning objective and then by solving a series of binary quadratic programming. speaker 1 15:54 We normally high school. </s><s> Fire broke right away, instead of a traditional bitwise method. </s><s> And finally we apply ou…	see	who you are in the ask the question. speaker 2 16:31 So I have one question. </s><s> What's the cost of a discrete banking based metrics preparation, comparing you know regular dangerous vaccination. </s><s> What's the weather? </s><s> Advantages of the. speaker 1 16:50 [[Mandarin: cǐ chù lù yīn cán quē]]The I think the advantages of discord discord ranking ranking based metrics Federation compar…
doc#0	who want to rent it back, but arrived at the station with after wonderful docs and the customers who want to turn a back but right to forestation currently the system operators try to solve this problem, by a continually reparation back so more stations by track. </s><s> However, how to reparation to minimize total customer loose in a long period is is still an open problem and is very challengin…	see	, there are usually hundreds of stations in your system and turns of tracks working simultaneously in a large system. </s><s> Besides the back stay back usage at each station fluctuates tremendously. </s><s> And this is confirmed by this figure, I should use the already check out at each station as we can see it is very random and the second challenge is that each reparation has long term effect.…
doc#0	to minimize total customer loose in a long period is is still an open problem and is very challenging. </s><s> Speaker 1 01:45 We summarize 3 challenges to solve this problem at first. </s><s> The system is very large and very dynamic as we can see, there are usually hundreds of stations in your system and turns of tracks working simultaneously in a large system. </s><s> Besides the back stay bac…	see	it is very random and the second challenge is that each reparation has long term effect. </s><s> Speaker 1 02:29 To the system, the first point is that each reparation impacts the long term back usage in your system for example, here if we delivery if we deliver 5 bags to station one and there will be 5 customers be there'll be 5 customers served there immediately. </s><s> But after the 5 bags ar…
doc#0	on it. </s><s> We combine these 3 kinds of information to obtain observation to the track. </s><s> Actually, the current operation can be the current state of the track next we defend the action to a track. </s><s> It is it can be described by a single vector. </s><s> This means the track is asked to drop off their backs at the end measures one region so. </s><s> Yeah, we combined these 2 kinds o…	seeing	it in the system dynamics may be too complicated to be captured by a single observation. </s><s> So we adopt a sequence of interleaved observations and actions to defend the state of a track like this and besides we also incorporate current time as a time information to define the state. </s><s> Speaker 1 15:36 The immediate reward of RMDP is a negative customer loose in the period T OK here. </s…
doc#0	and obtains embeddings. </s><s> Ok then we put the obtaining variance and remained and I never meant entries in the import 2 fully connected layers after that, we are put the The Fellow long-term value of our Q Function here, I can complete the model part of our work and let me show you some experiments without quickly. </s><s> Speaker 1 16:49 We conduct our experiments on other data from city ba…	see	if there are inner inner balanced and we also count the intercluster traditions to save their interdependent. </s><s> We simply adopt the total customer loose in episode to to save if to measure the separation results. </s><s> We have 4 baselines and I'll just close the details here as a cluster is that the first, the first table shows a shows our obtained clusters are in your balance than the se…
doc#0	if there are inner inner balanced and we also count the intercluster traditions to save their interdependent. </s><s> We simply adopt the total customer loose in episode to to save if to measure the separation results. </s><s> We have 4 baselines and I'll just close the details here as a cluster is that the first, the first table shows a shows our obtained clusters are in your balance than the se…	see	our model can beat the baselines obviously. </s><s> I mean to show you cause study, but I think I am just ignore this one. </s><s> You can refer to the details in my paper. </s><s> Here's a congregation self overworked we just. </s><s> Proposed a clustering algorithm and operation model and the way conducts improvements on the Rover desert. </s><s> Ok, so. </s><s> Speaker 1 18:29 So let me ask a …
doc#0	<s> Speaker 1 09:40 When is about how to do dynamic user and a word embedding and the other one is when we have the embedding how can we find the diversified relevant keywords site. </s><s> Ok, so, so as I said, we have 2 methods one is about. </s><s> User and word embedding and the other one is about the keyword selection our first introduce the embedding model. </s><s> So this is a graphical mo…	see	. </s><s> I cannot be there, so if you see this model and you can. </s><s> Speaker 2 10:25 You can see that we have some variable you hear this is UT minus one this is UT so these 2 variables are representing the user embedding. </s><s> In T minus one and T. </s><s> And we also have word embeddings Vt minus one. </s><s> Speaker 1 10:44 And Vt so remember that in the beginning. </s><s> We said, We…
doc#0	and a word embedding and the other one is when we have the embedding how can we find the diversified relevant keywords site. </s><s> Ok, so, so as I said, we have 2 methods one is about. </s><s> User and word embedding and the other one is about the keyword selection our first introduce the embedding model. </s><s> So this is a graphical model of our user and word invited. </s><s> So let me intro…	see	this model and you can. </s><s> Speaker 2 10:25 You can see that we have some variable you hear this is UT minus one this is UT so these 2 variables are representing the user embedding. </s><s> In T minus one and T. </s><s> And we also have word embeddings Vt minus one. </s><s> Speaker 1 10:44 And Vt so remember that in the beginning. </s><s> We said, We want to embed the user and the world in th…
doc#0	the embedding how can we find the diversified relevant keywords site. </s><s> Ok, so, so as I said, we have 2 methods one is about. </s><s> User and word embedding and the other one is about the keyword selection our first introduce the embedding model. </s><s> So this is a graphical model of our user and word invited. </s><s> So let me introduce what the meaning of these variables here, so if yo…	see	that we have some variable you hear this is UT minus one this is UT so these 2 variables are representing the user embedding. </s><s> In T minus one and T. </s><s> And we also have word embeddings Vt minus one. </s><s> Speaker 1 10:44 And Vt so remember that in the beginning. </s><s> We said, We want to embed the user and the world in the same space. </s><s> Speaker 2 10:52 So this is our target,…
doc#0	And Vt so remember that in the beginning. </s><s> We said, We want to embed the user and the world in the same space. </s><s> Speaker 2 10:52 So this is our target, so at the time T. We want to find the user. </s><s> Speaker 1 10:57 embedding and the world embedding. </s><s> Speaker 2 11:00 But we know this user and world inviting at Time T depends on. </s><s> The embeddings in T minus one. </s><…	see	that here. </s><s> This is the user definition probability function, we use that to capture. Unknown 11:22 The dependency of the user embedding at the T and the user embedding at T minus one. </s><s> And this is how we capture the dependency between the word embedding at T minus one and T. They are given in this . Unknown 11:37 2 formula, I will. </s><s> Speaker 2 11:38 Introduce them later. </s>…
doc#0	. </s><s> And it involves first this is a diffusion constant and this constant can be learned by cross validation and this Talty Manners told T minus one. </s><s> This is actually the time interval for example. </s><s> Speaker 1 14:07 It can be awake can be a month it can be several months. Unknown 14:11 And this team. </s><s> Is a function that is trying to calculate the difference between the d…	see	is actually calculating the key out the urgency on the document of user U at T and document of users you at T minus one. </s><s> So if the user posts the same messages or the messages quite very similar from T minus one to T and this will be 0 and this G equation here will give us a value one and you will see that it won't change the user embedding diffusion process. </s><s> And similarly we have…
doc#0	to calculate the difference between the documents of the world distribution at T minus one and T for the user for each user so if you look into this calculation here, you can see is actually calculating the key out the urgency on the document of user U at T and document of users you at T minus one. </s><s> So if the user posts the same messages or the messages quite very similar from T minus one …	see	that it won't change the user embedding diffusion process. </s><s> And similarly we have this word embedding and word embedding also the word embedding at T also depends on the word embedding at T minus one. </s><s> We use a similar formulation and the difference here is we introduce this H is calculating the Word document distribution regardless user. </s><s> From T, the difference from T minus …
doc#0	process. </s><s> And similarly we have this word embedding and word embedding also the word embedding at T also depends on the word embedding at T minus one. </s><s> We use a similar formulation and the difference here is we introduce this H is calculating the Word document distribution regardless user. </s><s> From T, the difference from T minus one to T and also once we have this dependency def…	see	I have to explain this too. </s><s> So the general purposes. </s><s> We want to find the user in by the end of the word embedding until Time T and given that this is what we observed the user. </s><s> And the word players and the word and word players so we have the positive one negative one . Unknown 16:02 Ones like in the word embedding. </s><s> And the joint probability if we rented this poste…
doc#0	and we evaluate our model on both the relevant, the Relevancy and the divorce. </s><s> Diversity and we use a different evaluation matrix and also we compare the model with several different baselines, so first we have this dynamic embedding models. </s><s> And also we compare with the traditional profiling models or the dynamic topic model as I mentioned before and also the dynamic embedding mod…	see	our method here has better performance than the baselines and this is the evaluation on the diversity means to our results also diversified. </s><s> Speaker 1 19:02 And also this is one example I want to share with you see if I have one user and I want to show what are the most relevant and diversified keywords for this user at a different time period? </s><s> And here is the result of say. </s><…
doc#0	dynamic embedding models. </s><s> And also we compare with the traditional profiling models or the dynamic topic model as I mentioned before and also the dynamic embedding models, which are very recent, and so first this is evaluation about the relevance. </s><s> So means that if our keyword, said at the relevant ones, and we can see our method here has better performance than the baselines and t…	see	if I have one user and I want to show what are the most relevant and diversified keywords for this user at a different time period? </s><s> And here is the result of say. </s><s> We have 3 months as a as a time period, and see what are the most relevant keywords for this user in during this period and this is a ground truth. </s><s> This is the method of one baseline. </s><s> And this is our meth…
doc#0	our keyword, said at the relevant ones, and we can see our method here has better performance than the baselines and this is the evaluation on the diversity means to our results also diversified. </s><s> Speaker 1 19:02 And also this is one example I want to share with you see if I have one user and I want to show what are the most relevant and diversified keywords for this user at a different ti…	see	what are the most relevant keywords for this user in during this period and this is a ground truth. </s><s> This is the method of one baseline. </s><s> And this is our method, so you can see that among these baseline among these ground truth keywords. </s><s> Our method can find most of the relevant ones more than the baseline and the same folder. </s><s> Speaker 1 19:45 Second period and the las…
doc#0	1 19:02 And also this is one example I want to share with you see if I have one user and I want to show what are the most relevant and diversified keywords for this user at a different time period? </s><s> And here is the result of say. </s><s> We have 3 months as a as a time period, and see what are the most relevant keywords for this user in during this period and this is a ground truth. </s><s…	see	that among these baseline among these ground truth keywords. </s><s> Our method can find most of the relevant ones more than the baseline and the same folder. </s><s> Speaker 1 19:45 Second period and the last period. </s><s> And we also evaluate. </s><s> The relevance and diversity when we have different time period lines so we can do this on weekly based monthly based quarterly based or half ye…
doc#0	higher education with a view to informing future research. </s><s> Towards the end of this presentation, I will also introduce the growing scholarship in this field of Chinese education mobilities, as hosted and promoted by the network for research into Chinese education mobilities, NRCEM, which I'm founder and director of. speaker1 1St of all, why do we need a typology of Chinese higher educatio…	seen	unprecedented growth over the past decades. </s><s> These include a steady increase of Chinese international students abroad, as well as international students who are attracted to pursue degree level studies in China's own universities. </s><s> In addition, the Chinese national and local government have invested in sending its scholars abroad and attract known Chinese academic staff to join Chin…
doc#0	short form is called NRCEM. </s><s> This is a research network that I founded in 2017. </s><s> And I've been director of this network since. speaker1 You can follow us on our YouTube which is in our cem China, or via Twitter. </s><s> Our handle is ChiEdMobilities. </s><s> Or you can join our mailing list by emailing Chinese app mobility's app outlook dot com. </s><s> I'm also going to show you so…	see	, we have different sections in this network, mainly to encapsulate the latest scholarships and research opportunities within the ross disciplinary field of higher education of Chinese education mobilities. </s><s> And especially if you pay attention to our research highlights section, which encompasses a host of different types of education moabilities. </s><s> As you can probably identify, some…
doc#0	. </s><s> And as you can see, we have different sections in this network, mainly to encapsulate the latest scholarships and research opportunities within the ross disciplinary field of higher education of Chinese education mobilities. </s><s> And especially if you pay attention to our research highlights section, which encompasses a host of different types of education moabilities. </s><s> As you…	see	that there is indeed a growing scholarship, a growing body of substantial scholarship that has paid attention to a various different types of emerging mobilities within and across China. </s><s> And such scholarship has paid attention, for instance, to the rural urban relation to the ethnicity, gender and sexuality, teacher mobility, language mobility, etc. speaker1 And another section I want to …
doc#0	professorships that are open and could be relevant to scholars in cogent fields of Chinese education moabilities. </s><s> So you can stay abreast with such opportunities. </s><s> Now, I would like to show you some examples. </s><s> For instance, the our research highlight session is our flagship section, here in this network. </s><s> So if you're interested in sending your research highlights to …	see	that we have published by now more than 100 entries or research highlights. </s><s> Okay? </s><s> And these entries went far back to 2017. speaker1 So this list that you are seeing now is actually the latest scholarship, okay, from 2017 onwards. </s><s> So it encompasses all kinds of research, education, mobilities. </s><s> So some of these you can even see, you know, the Chinese versions. </s><s…
doc#0	show you some examples. </s><s> For instance, the our research highlight session is our flagship section, here in this network. </s><s> So if you're interested in sending your research highlights to us, you can read our author's guidelines here and here. </s><s> These are just some links to the corresponding sections. </s><s> So, But below, be beneath this, you can see that we have published by n…	seeing	now is actually the latest scholarship, okay, from 2017 onwards. </s><s> So it encompasses all kinds of research, education, mobilities. </s><s> So some of these you can even see, you know, the Chinese versions. </s><s> So you can see a Chinese versions of our research highlight. </s><s> Although most of them are in English. </s><s> And. </s><s> And I'll just like to draw attention to, for instan…
doc#0	to us, you can read our author's guidelines here and here. </s><s> These are just some links to the corresponding sections. </s><s> So, But below, be beneath this, you can see that we have published by now more than 100 entries or research highlights. </s><s> Okay? </s><s> And these entries went far back to 2017. speaker1 So this list that you are seeing now is actually the latest scholarship, ok…	see	, you know, the Chinese versions. </s><s> So you can see a Chinese versions of our research highlight. </s><s> Although most of them are in English. </s><s> And. </s><s> And I'll just like to draw attention to, for instance, student mobility is one of our most well populated are filled or type of mobility. </s><s> So you can see we have 65 entries here from all kinds of dishes, planary background…
doc#0	you know, theories, the role of theory in quantitative research on Chinese international students, you name it. </s><s> Okay, so it's very comprehensive, and it's, is includes some of the most up to date research scholarship on student mobilities. speaker1 But let me just show you some examples of mobility types that are less familiar to you, to you, probably. </s><s> For instance, if you're inte…	see	this is like a fairly underdeveloped or under researched area. </s><s> Okay, but if you're interested, you should by all means visit some of these entries. </s><s> And for instance, if you click on this entry, like, let's say, for instance, this one, and you can see it's about queer migration across the xenophone, a queer world. </s><s> Queer Chinese Malaysian students educational mobility to Tai…
doc#0	of mobility types that are less familiar to you, to you, probably. </s><s> For instance, if you're interested in learning about gender and sexuality in terms of Chinese education mobilities, there are 3 entries. </s><s> So you can see this is like a fairly underdeveloped or under researched area. </s><s> Okay, but if you're interested, you should by all means visit some of these entries. </s><s> …	see	it's about queer migration across the xenophone, a queer world. </s><s> Queer Chinese Malaysian students educational mobility to Taiwan. </s><s> And you can see the the author, you can see the link to the article that that he, he was highlighting, and you can see the references, you can see the author's biography. </s><s> So our formats are the same. speaker1 Okay, so let's go back to. </s><s> Le…
doc#0	, but there were large anti Japan riots around then. </s><s> And so I had this very strong impression of the kind of anti influence. </s><s> The decision to study abroad are in some ways irreconcilable. speaker1 And you can see here we have quite a few episodes, right? </s><s> Episode 7 was about meritocracy and Gao kao. </s><s> Episode 6 was about cross boundary schooling. </s><s> So if you just…	see	we have quite a few episodes with the authors. </s><s> Including this one is about new elite schooling in China by doctor shunning Liu. </s><s> And this was about a special issue of citizenship and education in China. </s><s> This was about international student mobility between Africa and China. speaker1 And here you can also see like a summary of the interview. </s><s> So some of our interviews…
doc#0	for instance. </s><s> Okay, let me just play for you. speaker4 [Mandarin: jìn xíng yí gè jí zhōng jiān cè guǎn lǐ]. [Mandarin: wǒ hé yī xiē tóng xué yě jué de zhè ge shì qíng bù tài duì],[Mandarin: yīn wèi bì jìng shì yí gè dà guī mó de chuán rǎn bìng],[Mandarin: nà nǐ yòu]. . . speaker1 Okay, so these are just to give you some taste about our podcast programs. </s><s> And this is the our YouTube…	see	we have different papers. speaker1 For instance, this one was about tackling rural urban inequalities. </s><s> This one was about interrogating international school teacher precarity in China. </s><s> This one was about international student mobility between China and Africa. </s><s> And this was about cross border student mobilities in China. </s><s> And this was about time and career imaginatio…
doc#0	values, true value, correct attribute values, erroneous attribute values, input data, first phase, different attributes Transcript: Speaker 1 My presentation contains the following four parts and we start from motivation. </s><s> Well. </s><s> A real world entities information is usually discribed by multiple data sources. </s><s> Here we see a web page of a restaurant and also is urbanspoon entr…	see	2 different phone numbers of the restaurant and one of them is actually wrong. </s><s> And third, assaults may publish incomplete information that means here we don't have opening hours for this restaurant. </s><s> And finally there are ambiguous references we can see a page with very similar name, but actually refers to another entity. </s><s> OK so. </s><s> Speaker 1 OK so given the information…
doc#0	that means here we don't have opening hours for this restaurant. </s><s> And finally there are ambiguous references we can see a page with very similar name, but actually refers to another entity. </s><s> OK so. </s><s> Speaker 1 OK so given the information published by different data sources, which has these properties, then our goal is to have a both complete and accurate profile for each real …	see	that this problem actually involves 2 task. </s><s> The first one, is record linkage. </s><s> That means given that means we want to link the real world entity with the records published by the data sources. </s><s> We call it record linkage and then the second task is truth discovery that is, we have multiple values we have different values published by different sources and they may be conflict…
doc#0	. </s><s> OK now with this profile,we have built an also the 2 tables of our input records. </s><s> What we can do now is to compare the constructive profiles with the import records and we may discover that the affiliation values in record arts eight and on line are actually incorrect because they are inconsistent with the profiles we have constructed. </s><s> Such that we can we may suspect tha…	see	that the education value of the recorde R 8 and R 9 are both correct. </s><s> This gives us confidence to believe the value Washington in our 7. </s><s> So we can see that now with this additional evidence,we can see that we want to believe Washington more than the application IBM. </s><s> Speaker 1 So we may want to put the record 7 in another cluster because now it seems to be another entity so…
doc#0	import records and we may discover that the affiliation values in record arts eight and on line are actually incorrect because they are inconsistent with the profiles we have constructed. </s><s> Such that we can we may suspect that the affiliation in our 7 is also incorrect because they coming they come from the same data source. </s><s> Speaker 1 On the other hand, we can see that the education…	see	that now with this additional evidence,we can see that we want to believe Washington more than the application IBM. </s><s> Speaker 1 So we may want to put the record 7 in another cluster because now it seems to be another entity so that's our key observation. </s><s> This example tells us first that is our sources are not equally reliable among different attributes so in this paper, we introduce…
doc#0	in record arts eight and on line are actually incorrect because they are inconsistent with the profiles we have constructed. </s><s> Such that we can we may suspect that the affiliation in our 7 is also incorrect because they coming they come from the same data source. </s><s> Speaker 1 On the other hand, we can see that the education value of the recorde R 8 and R 9 are both correct. </s><s> Thi…	see	that we want to believe Washington more than the application IBM. </s><s> Speaker 1 So we may want to put the record 7 in another cluster because now it seems to be another entity so that's our key observation. </s><s> This example tells us first that is our sources are not equally reliable among different attributes so in this paper, we introduce a reliability matrix to model the reliability of …
doc#0	our proposed method and in the evaluation we used to two data sets. </s><s> Speaker 1 The first one, is a restaurant data set as we we see in the very beginning example and we will evaluate 2 past. </s><s> First one, we will evaluate how good is our matching that is to match the input record with the reference record and also we will evaluate whether the profilewe constructed are correct. </s><s>…	see	that old method is able to improve both the position and recall and we have a more detailed evaluation using another data set. </s><s> This one is a football data set. </s><s> It is basically the information about the football players and in this data set,we varied 2 parameters. </s><s> The first one is percentage of erroneous values. </s><s> And the second one is the percentage of records with a…
doc#0	have a more detailed evaluation using another data set. </s><s> This one is a football data set. </s><s> It is basically the information about the football players and in this data set,we varied 2 parameters. </s><s> The first one is percentage of erroneous values. </s><s> And the second one is the percentage of records with aggravated names. </s><s> That means this name is now complete. </s><s> …	see	that all measure will significantly improved recall of the record linkage. </s><s> And also this is the result of truth discovery. </s><s> This is the accuracy of the constructive profile. </s><s> And finally we have a uh experiment on scalability. </s><s> We will variables the number of entities and number of data sources. </s><s> Ok, now I will come to the conclusion. </s><s> In this paper,we a…
doc#0	<s> If we use pay rank value as popularity, the final destination will be considered more popular. </s><s> I was sure I show 2 examples here. </s><s> In each area, the blue grid is the most frequently searched and the red grid is the one with highest pagerank value because if they are different. </s><s> In the first picture, the bus stop is most frequently searched. </s><s> But Jiaotong Universit…	see	pagerank value is more suitable for our mission. </s><s> Speaker 1 Then we can cluster the candidate grids into our ROIs, especially designed density based cluster method is used for this step. </s><s> The idea is very simple. </s><s> We first choose some thresholds to decide. </s><s> For example, if your gride is popular or if a cluster is too large. </s><s> Then we find candidate grids, their e…
doc#0	origin coordinate and category subway station. </s><s> Similarly, we can extract the third second and the third. </s><s> We use TWNE to denote time for ordinate and POI category. </s><s> Speaker 1 In our topic model, when generating a token in a document, a topic Z is first chosen from a multinomial distribution, then POI category E is generated from a multinomial distribution Z. Similarly, we ca…	seen	before, the regions are not discrete. </s><s> They are everywhere in the city, yet we can also describe them. </s><s> For example, into the grid be located and then generate the great ID from multinomial distributions, but in this way we lose accuracy. </s><s> And also the vocabulary becomes so large that the data becomes purse. </s><s> Speaker 1 So it would be great. </s><s> If we can directly u…
doc#0	a specially useful for business sets election that is if you are going to open a new restaurant. </s><s> You can refer to topic 7. </s><s> People from these regions tend to have greater demand on food. </s><s> Sometimes we want to figure out where the visitors or for specific ROI are from, which can be used in targeted advertising. </s><s> Intuitively, if we point the regions of customers searchi…	see	through the total amount of queries are large, the queries to a specific ROI is quite sparse. </s><s> We can only find that did 3 ROIs only attract visitors from their local area, which is trivial. </s><s> With with our model, we can infer the real distribution of of these of the visitors to this ROIs from the whole urban area. </s><s> Just to compute a marginal distribution like this, since we h…
doc#0	visitors from their local area, which is trivial. </s><s> With with our model, we can infer the real distribution of of these of the visitors to this ROIs from the whole urban area. </s><s> Just to compute a marginal distribution like this, since we have a generally generative model, we can easily sample them. </s><s> And we can further achieve topic-aware influence. </s><s> This with this means …	see	both topic attract visitors from subway line one. </s><s> Because Xidan just locate near to the station. </s><s> And but the 2 pictures still look quite different. </s><s> We can pay attention to this circle, many universities locate there. </s><s> For shop owners, it is good to promote to these students. </s><s> But for restaurant owners, though Xidan is famous for attracting youngsters. </s><s>…
doc#0	<s> The reason is easy to figure out. </s><s> I am one of these youngsters and I prefer Wudaokou for food, which is nearer and has lots of restaurants. </s><s> Speaker 1 Ok, now is the conclusion. </s><s> Urban region of interest attract people's activities and mean a lot to city life. </s><s> We can use people's online map search queries to discover and profile. </s><s> Speaker 1 The ROIs. </s><…	see	our work is helpful on applications such as business site selection and targeted advertising. </s><s> Ok, that's all. </s><s> Thank you, any questions? 2022-11-21 AM 0:14|15min8s Keyword: return basket, product returns, return probability, return prediction, similar basket, return recalls, product return prediction, potential returns, return intention, return policy, retail product return, basket…
doc#0	approximately overlap this diagonal line. </s><s> That means the prediction power of KNN is very low and high recall value of KNN is achieved. </s><s> But it predicts out the basket as return. </s><s> Speaker 1 We observed similar result at the product level. </s><s> We also evaluate the robot the robustness of the we also evaluated parameter sensitivity. </s><s> So this B controled the cluster s…	see	that the HyperGo algorithm is robust to the smart perpetuation of the input parameters. </s><s> Speaker 1 And we also evaluate the time complexity, the CPU time is linearly dependent on the set of the output cluster and then polylogarithm attic depends on the volume of the hyper graph G. So hyper goal is particularly suited for for larger skill hypergraphs. </s><s> Speaker 1 Summarize our contrib…
doc#0	divided into several groups and all the text can be divided into several tab groups. </s><s> But this charm, we cannot explain the manage optimum element. </s><s> The blue cell doesn't means the relation between the users and the item group one and it also means the relation between that Lutherin and Packer one neither. </s><s> So we have the question, how to design a tensor factorization model t…	see	that we could compose a third order tensor A into 3 factual tensors XY and Z. So for DTT that compose a tensor into factor tensors. </s><s> Now we use, those hidden features are presented by a matrix instead. </s><s> And this time, we can explain a million jobs each element. </s><s> The blue room is the relation between that you are certain item room one. </s><s> Under eye column, Mr. Relation be…
doc#0	different types of vectorization. </s><s> More those capacitive of expression. </s><s> So since we have assumed that the users items and text can be divided into several groups. </s><s> So in the synthetic datasets, we randomly assigned each user item tag Troy Group. </s><s> Speaker 1 We assume that your service in eyes user group always annotate the items in the dress item group with the text en…	see	that our proposed model fast DTT is much better than other tensor vectorization and models. </s><s> So that we believe that fast DTT has stronger capacity of expression than others other models. </s><s> Speaker 1 Then we conduct some experiments on 3 real tek annotation datasets. </s><s> Delicious last FM and moving us, which are public. </s><s> We used a call based. </s><s> Approach to remove in…
doc#0	is much better than other tensor vectorization and models. </s><s> So that we believe that fast DTT has stronger capacity of expression than others other models. </s><s> Speaker 1 Then we conduct some experiments on 3 real tek annotation datasets. </s><s> Delicious last FM and moving us, which are public. </s><s> We used a call based. </s><s> Approach to remove infrequent users items and tax unti…	see	that our proposed model fast DTT, performance better than other models most of the time. </s><s> Speaker 1 We also conduct some experiments between investigate the influence influence of order number 2 of the features to DTT. </s><s> We're on their graph you can see that the prediction quality of the model with small D equals one is compatible with the models with small D equals true on all 3 dat…
doc#0	, which are public. </s><s> We used a call based. </s><s> Approach to remove infrequent users items and tax until every user item and tag or curd in at least 5 triplet. </s><s> Speaker 1 Now the performance on the real data sets are showed it in the table. </s><s> As you can see that our proposed model fast DTT, performance better than other models most of the time. </s><s> Speaker 1 We also cond…	see	that the prediction quality of the model with small D equals one is compatible with the models with small D equals true on all 3 datasets. </s><s> We can see from the graph that. </s><s> There are always true Lisa stick together. </s><s> So that our model is nearly new. </s><s> Speaker 1 Now let's summarize. </s><s> Reverse proposed a model DTT that unlike traditional tens of factorization techni…
doc#0	and discrete variables data with white class of distributions, linear and nonlinear cause mechanisms and variables of different dimensionalities. </s><s> In addition, we should guarantee that the propose goal function should recover the true cost structures in large samples. Speaker 1 04:44 So suppose we have 3 variables XY and Z. X is independent of Y given Z. In the linear Gaussian case when th…	see	whether the bid in the regression function is zero, that you choose the weather why it helps to predict eggs. Speaker 1 05:16 In the linear Gaussian case, we can use in we can use bics school to learn their cost structure, which has shown to be a syntactically correct. </s><s> So how can we do it in general cases for example? </s><s> How can we do statistical tests? </s><s> How can we define the …
doc#0	graph up to uh to the mark of equivalence class to show that Speaker 1 15:33 general general applicability of our our scope with general data with different data types, including continuous an in continuous data makes a continuous and discrete data and most dimensional variables. </s><s> For each variable is the generating process is is as follows. </s><s> Well, FI is the causal mechanism, which …	see	when GI is the exponential function and FI is the logarithm function. </s><s> Then it becomes a multiplicative noise model. Speaker 1 16:21 We also consider graphs with different densities, which is measured by the ratio of average degrees. </s><s> And the sum of notes, we, in addition, we generated data with different sample sizes. Speaker 1 16:38 We compared uh uh, we applied our cross validate…
doc#0	specialty to resolve those tickets. </s><s> For large company they might need to resolve on a daily basis. </s><s> Thousands of such tickets. </s><s> So to find an efficient way of ticket resolution becomes a more and more important issue. Speaker 1 00:49 So now let's use an example to show how a ticket gets into the system and finally got resolved. </s><s> Suppose a user has a problem logging on…	see	if the username and the password match with each other and they cannot find any problem there, so the problem the ticket is forward onto the networking group to check the networking connection. </s><s> But the networking is also good so the ticket is then forwarded onto the Web Service Group. </s><s> Somebody finally find the reason for the ticket and then solve the problem. </s><s> The ticket is…
doc#0	are divided randomly into training data set and testing data set. </s><s> The result is the here the X axis is the number of steps in the Datalog where the routing decisions are made manually. </s><s> The Y axis is the average number of experts involved in the routing sequences when we make the wrong decisions using algorithms. </s><s> In the black line with square markers is the VMS results, whi…	see	it's slightly better than the VMS model. </s><s> But when we combine those ticket content towards the ticket resolution. </s><s> Sequences we got those transfer model, which is which is even better than the model. </s><s> And when we when we optimize the transfer profiles from a global setting. </s><s> We got this red line. </s><s> The Optimized Network model and it's better than the transfer mod…
doc#0	know the chances are that there will be quite a lot of rejection. </s><s> Right. </s><s> So having introduced myself, I would like to now move on to the 2nd part of the workshop, which is about knowing yourself and knowing the market. </s><s> Speaker1 1St of all, let's think about yourself.1St of all I want to dispel some myths and about looking for academic jobs. </s><s> And the 1st method that …	seen	, and you may yourselves have already heard of cases where its extremely challenging and people are on the job market for multiple years, and still are waiting to get the job that they really deserve. </s><s> The 2nd method is one cannot get a permanent lectureship immediately after once PhD. </s><s> Well my case has shown that it is possible, although it's extremely rare. </s><s> But I still rem…
doc#0	chances are that there will be quite a lot of rejection. </s><s> Right? </s><s> So having introduced myself, I would like to now move on to the 2nd part of the workshop, which is about knowing yourself and knowing the market. </s><s> Speaker 1 First of all, let's think about yourself. </s><s> First of all, I want to dispel some myths and about looking for academic jobs. </s><s> And the 1st method…	seen	, and you may yourselves have already heard of cases where it is extremely challenging and people are on the job market for multiple years, and still are waiting to get, you know the job that they really deserve. </s><s> The 2nd method is one cannot get a permanent lectureship immediately after one's PhD. </s><s> Well, my case has shown that it is possible, although it's extremely rare. </s><s> B…
doc#0	process as the repair potential in the graphical model. </s><s> The hope is that by adding high quality new information to the automatic extraction graphical model will yield better outcomes than trading spreading repairs as a non probabilistic post processing stage. </s><s> Speaker 1 And now we can talk about the experiments. </s><s> Once. </s><s> In the experiments we use 2 spreadsheet copra. <…	see	to evaluate the so the first stage we will evaluate the automatic extraction and we selected 200 render spreadsheets, 2 render hierarchical spreadsheets from both SAS and web. </s><s> With prism equally for training and testing and we repeat this bleeding process for 20 times and report the average F one. </s><s> So the table shows the F one score for the 5 methods on the 2 datasets. </s><s> Alth…
doc#0	selected 200 render spreadsheets, 2 render hierarchical spreadsheets from both SAS and web. </s><s> With prism equally for training and testing and we repeat this bleeding process for 20 times and report the average F one. </s><s> So the table shows the F one score for the 5 methods on the 2 datasets. </s><s> Although basic use simple features on classification and it is the baseline. </s><s> Spe…	see	that we obtain a 91% improvement on SAUS and 76% improvement on web comparing to baseline auto-basic. </s><s> And the winning isn't huge when we compared to auto LR but improvement will be huge in the interactive repair phase, which will show later. </s><s> And the second stage we will evaluate the interactive repair so we measure the amount of user effort by counting the required number of drag …
doc#0	rate markets, dollar RMB exchange rate, negative exchange rates, market rate, positive exchange rate, current exchange rate, favorable exchange rates, exchange rate differential, cnh rate, local currency, USD prices, foreign exchange market, original RMB prices, effects rates Transcript: Speaker 1 00:00 I'll stop sharing and she can start sharing from her side. </s><s> Speaker 2 00:05 Thanks a lo…	see	that there's a button at the bottom that says Q&A, so we want to encourage you to ask us whatever questions that you have, especially like hard questions. </s><s> And if we don't have the answer, then, uh, we'll definitely come back and then follow up with you. </s><s> And also, we'll be leaving time at the end of our session, so, yeah. </s><s> Speaker 2 00:38 Whilst I'm presenting, feel free to …
doc#0	encourage you to ask us whatever questions that you have, especially like hard questions. </s><s> And if we don't have the answer, then, uh, we'll definitely come back and then follow up with you. </s><s> And also, we'll be leaving time at the end of our session, so, yeah. </s><s> Speaker 2 00:38 Whilst I'm presenting, feel free to put any questions on the planet. </s><s> I wanted to start my par…	see	that the Chinese currency has different denominations? </s><s> So throughout my part, you will see that I will always call the Chinese currency as Renminbi yuan. </s><s> So that is RMB, and uh, that's the official name of the currency in China. </s><s> However, in terms of the trading in the foreign exchange market, it receives different denominations. </s><s> Speaker 2 01:15 So CNY, that refers …
doc#0	<s> And if we don't have the answer, then, uh, we'll definitely come back and then follow up with you. </s><s> And also, we'll be leaving time at the end of our session, so, yeah. </s><s> Speaker 2 00:38 Whilst I'm presenting, feel free to put any questions on the planet. </s><s> I wanted to start my part 1st to go a bit into detail into RMB, CNY, and why do you see that the Chinese currency has …	see	that I will always call the Chinese currency as Renminbi yuan. </s><s> So that is RMB, and uh, that's the official name of the currency in China. </s><s> However, in terms of the trading in the foreign exchange market, it receives different denominations. </s><s> Speaker 2 01:15 So CNY, that refers to the onshore currency that is traded purely within China. </s><s> So that means mainland China, e…
doc#0	the foreign extent rates in CNH, once you send the CNH from outside China into China, it converts automatically into CNY at a rate of one on one. </s><s> So if you send CNH directly from abroad, you don't need to worry about any exchange rate differential between CNN's and cny. </s><s> Speaker 2 03:41 So having said that, let me go on to my next slide. </s><s> So we want to show here what has bee…	see	that uh, most of the international trade, it was settled in USD. </s><s> And actually for a lot of Chinese suppliers, they much prefer to invoice their client in the west in USD, because that was considered the strong currency. </s><s> But then we have seen in the last 5 years, especially how uh, China has embarked into a process of internationalization of its currency. </s><s> And we're seeing m…
doc#0	has embarked into a process of internationalization of its currency. </s><s> And we're seeing more and more double side volatility in terms of uh, the fluctuation of the dollar CNY rate. </s><s> Speaker 2 04:30 So some are milestones that I want to highlight here. </s><s> It's uh, October 2016. </s><s> That was when the Chinese currency RMB were added to the basket of uh, Special Drawing Right cu…	see	how we've been seen more and more volatility in this exchange rate, which obviously is also impacting the cross border trade between China and the west. </s><s> So here you can see a bit of what has been the major milestones in this process of internationalization of RMB. </s><s> So I've already highlighted uh, the IMF event in 2016. </s><s> Also, inside China, we have seen also how the local aut…
doc#0	Right currencies of the international monetary fund. </s><s> So from that on, if uh, you look at the right side of the chart, you will see how we've been seen more and more volatility in this exchange rate, which obviously is also impacting the cross border trade between China and the west. </s><s> So here you can see a bit of what has been the major milestones in this process of internationaliza…	seen	also how the local authorities have been trying to promote the use of RMB more and more in the cross border trade. </s><s> So in the milestone number 5, January 2018, the central bank of China, PBoC, actually issue a guideline to encourage corporates to use RMB for cross-border transactions. </s><s> And uh, through the last 12 months since 2020, where we see quite a big the appreciation of the RM…
doc#0	the major milestones in this process of internationalization of RMB. </s><s> So I've already highlighted uh, the IMF event in 2016. </s><s> Also, inside China, we have seen also how the local authorities have been trying to promote the use of RMB more and more in the cross border trade. </s><s> So in the milestone number 5, January 2018, the central bank of China, PBoC, actually issue a guideline…	see	quite a big the appreciation of the RMB, uh both the prime minister of China and the central bank representatives, they've all come out encouraging corporate in China to either take more hedging measures or to consider transacting directly in RMB with their overseas counterparties, in order to avoid uh, the foreign exchange race, since the RMB would experience more and more double side volatility…
doc#0	account. </s><s> But then, because uh, receiving crossborder RMB was still like a new trend for then, the bands were actually asking for a lot more documentation when the suppliers uh, wanted to receive overseas' CNH. </s><s> So this guideline, the purpose is to simplify much more the paperwork that is required, for the suppliers when receiving RMB directly, so that they can also submit electroni…	seeing	how our buyers and their suppliers in China are increasingly turning to transacting into RMB. </s><s> So what are the reasons for both parties to consider switching from USD into RMB. </s><s> Speaker 2 07:48 So from our buyer side, right? </s><s> The first and main reason is to avoid the one way risk. </s><s> This I will explain in my next page with some case illustration. </s><s> But uh, basical…
doc#0	'm sure uh, most of you will answer the "no". </s><s> Obviously, like uh, the supplier was keeping it to themselves most of the times, and they were also saying, look, I have uh, increased in my factory cost, machines, so on and so forth. </s><s> So this additional margin that I'm earning, it's really to compensate that. </s><s> So they will give all sorts of reasons to really not increase uh, no…	see	how the situation changes. </s><s> Started 2nd half of 2020. </s><s> So as of September 15th, suddenly the supplier not only cannot get for one USA 6.8, which was their budget rate, but now they're getting 6.75. </s><s> Speaker 2 12:56 So now we have a problem, right? </s><s> Because the supplier now is losing money. </s><s> So what they will do is that uh, instead of the previous price of 100 US…
doc#0	loss with the client. </s><s> So then for the buyer, you would actually be much better if from the beginning the supplier is instead of giving them hundred USD, they would have told them, okay so my price is 680 RMB. </s><s> And then the buyer would be able to decide how and when they want to head and do the risk management tools. </s><s> And also to be able to profit from the volatility of the e…	seen	how the r and b has continue appreciating. </s><s> So end of last year we're at 6.5 and currently we're around 6.47. </s><s> But it was already a bit better than previously. </s><s> So that's why we feel that if the buyer and supplier could invoice directly in RMB, that could have saved them uh, part of the cost increase. </s><s> Because of the negative exchange rates. </s><s> Speaker 2 14:48 So …
doc#0	in China, you can only access hedging through the banks. </s><s> There are no uh, fintech companies like us that could offer this service. </s><s> Also, the hedging that they offer is uh, very limited flexibility. </s><s> So it's always a fixed hedging that doesn't give you flexibility to choose when you want to exchange from dollar to RMB. </s><s> So effectively most of the suppliers, they are e…	seen	that the ones that are in the major export hubs, so we're talking about Guangdong in southern China and Zhejiang, which is in uh, eastern China. </s><s> Suppliers are based from those regions. </s><s> They are a bit more familiar with invoicing in RMB, and it's not something that new for them. </s><s> Speaker 2 16:32 In contrast, we have found a bit more uh, resistance more towards the inner regi…
doc#0	work this way. </s><s> Like if it is the 1st time that you receive RMB from overseas, you need to go once to your bank to explain the situation, and uh, the bank would ask you to submit some documentation and uh, fill out some form so that they are aware that from now on, not only you're gonna be receiving USD or other foreign car currency front overseas, but also you will receive RMB. </s><s> Be…	see	an RMB coming from overseas, depending on the relationship that the supplier has the bank. </s><s> The bank might directly reject the funds or just freeze the funds until the supplier submits further documentation. </s><s> Speaker 2 22:53 So, uh, in summary, the supplier doesn't need to open a new account, but they need to enable the cross border functionality to receive RMB with their bank. </s>…
doc#0	any of our ebury representatives to get some more details about this. </s><s> And uh, this is basically all from my side. </s><s> Speaker 1 24:49 Perfect. </s><s> Great. </s><s> Uh, I hope that was useful for everyone, and I know there's definitely a lot of information there, so what I would say is, if you are talking to someone already from our team, they will be happy to uh, or they will be fol…	see	whether there's something imminent we can help you with, uh, Speaker 1 25:12 but I think at the end of the day, you know, this gives you an idea of the things that we're trying to do as a business. </s><s> For the clients that we work with, ultimately, we want to make sure they have as much information as possible. </s><s> Uh, and certainly from our experience, we've seen that, you know, exactly …
doc#0	be following up uh, after the webinar, just to get your feedback, as well as to see whether there's something imminent we can help you with, uh, Speaker 1 25:12 but I think at the end of the day, you know, this gives you an idea of the things that we're trying to do as a business. </s><s> For the clients that we work with, ultimately, we want to make sure they have as much information as possible…	seen	that, you know, exactly as Isabel outlined, all of the help and knowledge that we have on the local uh, market in China is not being uh, shared by the local banks uh, here in the, in the UAE. </s><s> Speaker 1 25:41 Uh, perfect. </s><s> Thank you very much, Isabel. </s><s> Uh, in terms of questions. </s><s> So uh, there's a couple of questions that have come through. </s><s> Uh, it actually ties …
doc#0	Isabel outlined, all of the help and knowledge that we have on the local uh, market in China is not being uh, shared by the local banks uh, here in the, in the UAE. </s><s> Speaker 1 25:41 Uh, perfect. </s><s> Thank you very much, Isabel. </s><s> Uh, in terms of questions. </s><s> So uh, there's a couple of questions that have come through. </s><s> Uh, it actually ties quite nicely to uh, what Is…	see	what I can save uh, if I'm paying in CNY? </s><s> So obviously this will vary, you know, quite a lot, but uh, the simplest way is what Isabel just touched on, is effectively, you know, speaking to your supplier and asking them for 2 invoices. </s><s> Uh, one in USD, one in CNY. </s><s> Uh, and what our clients can do is they can say, okay, from theorems, uh, what is the total amount of theorems, …
doc#0	us your original RMB prices. </s><s> Speaker 2 28:27 But there are times as well, where actually the supplier would be adjusting the prices based on the exchange rate. </s><s> So that mean, that every time that the client places an order with the supplier, the supplier would say okay, so uh, the prices that I have in yuan, it's always 680. </s><s> But depending on how the exchange rate looked wei…	see	, the RMB and the USD prices are the same. </s><s> Because actually does exchange rate that the supplier used at the beginning to convert from RMB to USD. </s><s> Speaker 2 29:02 But I think, uh, the key are true. </s><s> First, to make sure that the supplier is giving you their base prices in RMB. </s><s> And then second that those RMB prices, they're not gonna be changing in the future, because…
doc#0	the benefit for the nonparametric Bayesian Statistics is that we can use this methodology. speaker 1 to model if the data is multimode nonsymmetric flat tails, er so many different you know benefits. </s><s> So for the digital process models, we can model the underlying prior density P for the parameters that we are er interested in. </s><s> And especially we can actually analytically integrated …	see	that er it's has actually the classroom property for example, the new parameter can be drawn can be drawn from a sojin out here is the best measure that you can generate the new parameters. speaker 1 And Alpha here as we can tell is the prior probability that it can be assigned to a new cluster so as we can tell here er the natural output of additional process is that we can cluster the coefficie…
doc#0	first is an all knows fair data set, the second is the heart dataset, the last is the diabetes dataset. </s><s> And we all adopt the 7 baselines, GML, ITML, LMN, low rank, R2ML, cosine and Euclidean. Speaker 1 13:38 Firstly, I will compare the performance of the proposed instant level metric learning mechanism with the baselines under different training datasets. </s><s> In this experiment, we co…	see	that the performance of the proposed instant level metric learning mechanism is much better than the baselines. </s><s> The reason is that the proposed method can extract more information from the probabilistic la labels. </s><s> That this figure shows the evolution of the objective value on the concrete data set from this figure. </s><s> We can see that the objective value converge to zero with …
doc#0	the proposed instant level metric learning mechanism with the baselines under different training datasets. </s><s> In this experiment, we consider 2 cases where the training set is a is set as 15,000. Speaker 1 13:57 From this table, we can see that the performance of the proposed instant level metric learning mechanism is much better than the baselines. </s><s> The reason is that the proposed me…	see	that the objective value converge to zero with the increase of the iteration number. </s><s> We also evaluate the performance of the proposed instant level metric learning mechanism on 3 on balance of datasets. </s><s> Here, we use the gym in value as a performance assessment. Speaker 1 14:50 The red bar denotes the proposed method. </s><s> From this table, we can also we can see that the perform…
doc#0	can extract more information from the probabilistic la labels. </s><s> That this figure shows the evolution of the objective value on the concrete data set from this figure. </s><s> We can see that the objective value converge to zero with the increase of the iteration number. </s><s> We also evaluate the performance of the proposed instant level metric learning mechanism on 3 on balance of datas…	see	that the performance of the proposed method is better than the baselines because the reason is that we don't need the class label to determine the distance constraints instead we use the probabilistic label to determine the distance constraints. Speaker 1 15:17 Here we come to the experiments for the proposed group level metric learning mechanism. </s><s> Here we only adopt 2 baselines. </s><s> T…
doc#0	the distance constraints instead we use the probabilistic label to determine the distance constraints. Speaker 1 15:17 Here we come to the experiments for the proposed group level metric learning mechanism. </s><s> Here we only adopt 2 baselines. </s><s> The first is the cosine baseline and the second the Euclidean distance method. Speaker 1 15:32 The reason is that other baselines cannot deal wi…	see	that the performance of the proposed method it's much better than the 2 baselines and we can also see that the advantages of the proposed methods becomes larger when we increase the training sites. </s><s> However, we can see that. </s><s> The performance of the 2 baselines keep stable because they just adopt the cosine similarity and I'll to normal distance. Speaker 1 16:20 Here we also evaluate…
doc#0	come to the experiments for the proposed group level metric learning mechanism. </s><s> Here we only adopt 2 baselines. </s><s> The first is the cosine baseline and the second the Euclidean distance method. Speaker 1 15:32 The reason is that other baselines cannot deal with the GroupWise probabilistic labels. </s><s> And we conduct system on 3 diabetes data set. </s><s> The heart data set and the…	see	that the advantages of the proposed methods becomes larger when we increase the training sites. </s><s> However, we can see that. </s><s> The performance of the 2 baselines keep stable because they just adopt the cosine similarity and I'll to normal distance. Speaker 1 16:20 Here we also evaluate the effect of the group size on the distribution of the GroupWise probability. </s><s> Here we are ad…
doc#0	first is the cosine baseline and the second the Euclidean distance method. Speaker 1 15:32 The reason is that other baselines cannot deal with the GroupWise probabilistic labels. </s><s> And we conduct system on 3 diabetes data set. </s><s> The heart data set and the all knows fair datasets. </s><s> From the 3 figures, we can see that the performance of the proposed method it's much better than t…	see	that. </s><s> The performance of the 2 baselines keep stable because they just adopt the cosine similarity and I'll to normal distance. Speaker 1 16:20 Here we also evaluate the effect of the group size on the distribution of the GroupWise probability. </s><s> Here we are adopted 2 datasets. </s><s> The first dataset is the diabetes data set and the second set dataset is the an all know fair data…
doc#0	also see that the advantages of the proposed methods becomes larger when we increase the training sites. </s><s> However, we can see that. </s><s> The performance of the 2 baselines keep stable because they just adopt the cosine similarity and I'll to normal distance. Speaker 1 16:20 Here we also evaluate the effect of the group size on the distribution of the GroupWise probability. </s><s> Here …	see	that. </s><s> We will increase the group set from 4 to 16. </s><s> The proportion of groups whose group probabilities are close to zero and one decrease, which means that the group become less informative. </s><s> In in the paper we also give the uh a bound for this uh for for for the effects our group sets on the distribution of the GroupWise probability. </s><s> Lastly, we evalue we evaluate th…
doc#0	group set from 4 to 16. </s><s> The proportion of groups whose group probabilities are close to zero and one decrease, which means that the group become less informative. </s><s> In in the paper we also give the uh a bound for this uh for for for the effects our group sets on the distribution of the GroupWise probability. </s><s> Lastly, we evalue we evaluate the conversions of the proposed a gro…	see	that the key our divergent convergent to zero with increase of the iteration number. Speaker 1 17:41 Lastly, we someone we summarizes the contribution of this paper in this paper. </s><s> We first propose an instant level metric learning mechanism based on which the distance metric can be learned directly from the instant level probabilistic labels. </s><s> We also design a group level metric lea…
doc#0	indicating the right period. </s><s> So the uh so actually the reason is because it flies to a random places so it will greatly affected by this trajectory noise. Speaker 1 06:12 But from this example, we can actually get the idea uh of our algorithm. </s><s> So uh if we want to know the period of this bee so why do we care about the concrete trajectories ? I don't care about that. </s><s> The on…	see	when this bee will come back uh when it goes out so I automatically know. </s><s> Like it has this daily peer period. </s><s> I don't care where it goes like during the daytime. Speaker 1 06:43 So in this kind of idea, we can actually transform the trajectory, the movement into a binary sequence as in a right side. </s><s> So it's weather in the hive or outside of hive. </s><s> So if it in the hi…
doc#0	very obvious because we fare out those noise, Speaker 1 07:09 So in this binary sequence, we can further apply other methods to find like Fourier transform autocorrelation to find periods. </s><s> So similarly, if you want to know my period, like uh you don't need to know my concrete trajectories. </s><s> All you want to do, maybe you just stay in the office like my officemate they may know my pe…	see	when I go to gym when I leave the gym. </s><s> So uh so the key idea uh of the uh of the whole algorithm is we need to uh observe the movement from some reference spots. </s><s> So those reference spots are those like frequently visited locations. </s><s> Uh if we observe the movement from those spots. </s><s> Uh the movement will be transferred into binary sequence which help us to find the the …
doc#0	. </s><s> But we need but there could be like multiple uh behaviors inside so how to determine it. </s><s> So we use some representation error to monitor the purity of the segments in a cluster. </s><s> Uh because the more you combine different segments. </s><s> The the the less purity that the less pure it would become. </s><s> So if there's a sharp increase of the representation error. </s><s> …	see	, uh there's a sharp increase at at when when the number of cluster there is only 2 and we can see the for these 2 different kind of cluster are is actually the first one, is the first 50 days between the first analysis and foraging area. </s><s> For the second one is the periodic behaviors between the second uh nest in the same foraging area. Speaker 1 14:05 So that is uh uh uh idea of our algor…
doc#0	one, is the first 50 days between the first analysis and foraging area. </s><s> For the second one is the periodic behaviors between the second uh nest in the same foraging area. Speaker 1 14:05 So that is uh uh uh idea of our algorithm. </s><s> So we will see the experiment. </s><s> I will show 2 uh 2 cases. </s><s> One is this real bald eagle case. </s><s> So this is a real data of Bald Eagle i…	see	we we will first do this density plotted then we will find 3 very dense locations. </s><s> Uh because this eagle it is just goes back and forth in to the North and West and stuff at 2. </s><s> So so this kind of uh spots. </s><s> Then, for each one we were detected period using Fourier transform an autocorrelation. </s><s> Uh but you can see like in practice issue. </s><s> The period will not be …
doc#0	to December, you will go to goes back to the Great Lakes again. </s><s> So that is uh the the period behaviors we summarized. </s><s> And also we studied uh synthetic human movement data, like for example, we generate this kind of data like we have I like daily period at home and office and then I also have this kind of uh weekly period at gym or at class. </s><s> Uh so as we can see like for the…	see	very interesting for that office there also some round characters. </s><s> So for that office, we both have the daily and weekly period because uh I will go to office almost everyday except the weekends. </s><s> So I both have this uh daily and weekly period. </s><s> And for the home, I have uh a daily period. </s><s> But for gym in class. </s><s> I have this kind of weekly period. </s><s> So sim…
doc#0	proposed algorithm. </s><s> So for the effectiveness of the algorithm, we have first study at the node level optimization tasks here we have compared our algorithm with the exact, exact greedy algorithm and some other heuristic baselines, so as we can see here that our proposed content achieve similar results with the exact greedy algorithm and also they are consistently better than the baseline …	see	that the performance of contain would increase, will increase as the truncated rank R increases. </s><s> And also we can see that relative, relatively smaller truncated rank is good enough to approximate the exact greedy algorithm. </s><s> Speaker1 And in addition, we have compared the optimization quality versus running time trade of all the algorithms. </s><s> We find that actually our contain …
doc#0	we have compared our algorithm with the exact, exact greedy algorithm and some other heuristic baselines, so as we can see here that our proposed content achieve similar results with the exact greedy algorithm and also they are consistently better than the baseline heuristics and also we have observed similar results on the edge level optimization tasks. </s><s> And also we have study the effect …	see	that relative, relatively smaller truncated rank is good enough to approximate the exact greedy algorithm. </s><s> Speaker1 And in addition, we have compared the optimization quality versus running time trade of all the algorithms. </s><s> We find that actually our contain algorithm is orders of magnitude faster than the exact greedy algorithm while achieving similar results. </s><s> And as for t…
doc#0	point that we can be used to evaluate any policy, but bad points that is very unstable when the number of observations for some item is more. </s><s> So for example, if you have put some items at the first position for only once, and if you use a maximum likelihood to get the estimate. </s><s> And if the observation for the result for this observation is a click this MLE is one if the result for …	see	that the item for this for the first position is extremely good or extremely bad, so this means that there is no circle guarantee for this kind of estimates. </s><s> Speaker1 And the second of the existing matter, we called as unstructured list estimator and before I give the formula for each, I want to first record the important sampling. </s><s> So the value of the policy age is a value of the …
doc#0	or items, so for example, for the first event 321 and then we can decompose decompose it into the pieces or items and also we can decompose the events of all other events also into pieces and we can put the feedback for the same item together. </s><s> So here is ,sorry, here is the result and then we can use the user piles for the same item and to evaluate the corresponding item. </s><s> So we ca…	see	that, we can see the estimates for the item one is a half and this adversity or for 2 is zero and every city R for 3 is a half and then according to this estimate we can see the for that text list the can give an estimate,that is one half, plus a half, plus zero which is one. </s><s> So according to this structure assumption, we are able to give an estimate for the test list the hasn't appear in …
doc#0	space or they do not follow the normal trends. </s><s> So, in this paper, we consider a specific type of outlier, which we call community outlier. </s><s> So again the data we care about alyssa information network. </s><s> It has 2 information sources. </s><s> Links are not features so for example, suppose we have a friendship network. </s><s> Each node denotes a person and they have 2 nodes have…	see	that there is this communities based on links an note features. </s><s> So for example, in this example,we can divide them into 2 communities high income or low income. </s><s> So if you really too, free if 2 persons are linked together they are more likely to be in the same community and also, if they share similar salary levels, they are more likely to be in the same community. </s><s> Speaker1…
doc#0	by the concept of contextual outliers, so traditional outlier detection can be regarded as finding global outliers, which identify outliers among all the data. </s><s> But in contextual outlier detection. </s><s> We try to identify outliers with in a subset of data defined by contextual features. </s><s> So here is a simple example. </s><s> So suppose we want to find out the outliers along this l…	see	that this one represents an outlier because it has many fewer cases, but all the other have very few fewer cases. </s><s> However, if we consider contextual feature, which is the daily temperature, we can see that most of them follow a certain pattern. </s><s> But this point does not follow that pattern therefore this is contextual outlier. </s><s> So the count has actually can be defined in vari…
doc#0	a subset of data defined by contextual features. </s><s> So here is a simple example. </s><s> So suppose we want to find out the outliers along this lease line, which is the number of fever cases reported to a hospital so if we only look at this feature, if we only look at this feature, we can see that this one represents an outlier because it has many fewer cases, but all the other have very few…	see	that most of them follow a certain pattern. </s><s> But this point does not follow that pattern therefore this is contextual outlier. </s><s> So the count has actually can be defined in various ways in existing studies. </s><s> So these types of contests have been studied. </s><s> So for example, a subset of features,our temporal contest, special contests. </s><s> So in temporal contest,we want t…
doc#0	this will only consider no features does not consider any link information. </s><s> On the other hand, we can only use link information. </s><s> So for example, if we only consider links in this friend network, we may find someone with very few friends. </s><s> So for example these 2 people and we call this lease outliers as structural outliers. </s><s> On the other hand, if you can also find lik…	see	that these outliers are different from the community outliers redefined. </s><s> Speaker1 So how can you find the communities and community outliers? </s><s> We argue that a unified model is needed. </s><s> First of all, when we find communities we need to consider link and node features together. </s><s> So for example, if we only consider links to find communities, we may cut this networking th…
doc#0	unified probabilistic model to find community and community outliers together so this is actually a 2 layer graphical model. </s><s> In the top layer,we have a bunch of nodes for the community labels so each each node here represent,each node here represent the community label of of the node in the network. </s><s> Then the community label can be assigned to either like in this example can be ass…	see	that the link structure is preserved at least layer, which means that the the if 2 nodes are from normal communities. </s><s> And they are linked together, then it's more likely that their their community label are same. </s><s> Speaker1 On the other hand, we put the note features at the bottom layer so which represent the feature values. </s><s> So we can see that, given the community, in this m…
doc#0	this example can be assigned to like high income or low income. </s><s> But if its value is zero, then it's it's actually an outlier. </s><s> And we can see that the link structure is preserved at least layer, which means that the the if 2 nodes are from normal communities. </s><s> And they are linked together, then it's more likely that their their community label are same. </s><s> Speaker1 On t…	see	that, given the community, in this model given the community label, then the note feature is independent from the other notes. </s><s> And for outliers is uniformly will assume that it is uniformly generated. </s><s> But for the note features of the normal communities, we assume that they are generated by a certain type of distributions, so for example, in this example, we assume that the salary …
doc#0	we varied the percentage of outliers in the data and the number of communities. </s><s> Speaker1 So the baseline method, we compare as follows. </s><s> The first one is this global outlier detection, which consider only note features. </s><s> And the second one is local outlier detection which check the feature values of the right neighbors to find out outliers. </s><s> And the last one is we fir…	see	that our algorithm can beat the the baseline. </s><s> Speaker1 And the further experiments on DBLP data set DBLP is a computer science bibliography and we extract for areas data mining artificial intelligence database and information analysis. </s><s> And we actually test on 2 different cases, the first in the first one, we use conference as nodes. </s><s> And the links between conference are def…
doc#0	for areas data mining artificial intelligence database and information analysis. </s><s> And we actually test on 2 different cases, the first in the first one, we use conference as nodes. </s><s> And the links between conference are defined as the percentage of common authors among 2 conferences. </s><s> So therefore if 2 conference share lots of common users then they are linked closely. </s><s>…	see	that there are 4 communities and sort of the table shows the key top keywords for the communities. </s><s> And also we partition these conferences into these full communities and the community outliers we found our CVPR and CIKM. </s><s> So CVPR we can see that is should fall into artificial intelligence area, however, is a focus on a specific type of problem which is commute computer vision so t…
doc#0	authors among 2 conferences. </s><s> So therefore if 2 conference share lots of common users then they are linked closely. </s><s> For authors the links are the co-authorship relationship and in both cases, we use publication titles as a node features. </s><s> So this is the case studies on conferences, so we can see that there are 4 communities and sort of the table shows the key top keywords fo…	see	that is should fall into artificial intelligence area, however, is a focus on a specific type of problem which is commute computer vision so therefore is different from its different from general artificial intelligence conference. </s><s> For CIKM is is across area, so therefore, we regarded as outlier. </s><s> So, in conclusion, we have 2 main contributions in this paper, the first is we propos…
doc#0	windows and glazed right tiles and the green dome of the bell tower. </s><s> All of these details find my imagination for a wonderland. </s><s> And I also remember the fantastic feeling upon entering jinan station for the 1st time. </s><s> The dreamy in serial feeling of its vast interior forever cast a spell on my mind. </s><s> But there was no happily ever after in real life. speaker1 07:53 In …	see	how the modern station looks like, it's right next to it. </s><s> So you have a comparison of the old and the new. </s><s> Okay, so that was the official excuse. speaker1 08:15 There's also another factor in the demolition of the building. </s><s> Following the 1989 t m s quite. </s><s> Crackdown, China faced international sanctions and the domestic instability. </s><s> At that time, there was a …
doc#0	reduction compared to the greedy algorithm. </s><s> We next present our uh our experiments. </s><s> We use a real trajectory this search generated by taxis in Beijing China over one week, which is about 2 million er 2 million trajectories. speaker 1 We first evaluate the performance of reference set construction. </s><s> Our proposed methods with different thresholds are compared in this part. </…	see	if I've a generous or smaller reference set than TRR 70 er 78 has the best to compression ratio. </s><s> In the performance in the performance evaluation of compression algorithms. </s><s> We compare our we compare our algorithms with with 2 representative trajectory compression algorithms, normal douglas poker algorithm and press algorithm. </s><s> We compare the compression ratio and running ti…
doc#0	er we employ a major two er evaluation metrics. </s><s> One is the MAP and the precision recall curve er curves. </s><s> We do not go into details about them. </s><s> And there are mailing 3 baselines and the state of the art measures we use, the first 3 are almighty view oriented, speaker1 and simultaneously they both project all modalities into the common Hamming space, which is not different w…	see	that our method. </s><s> Outperforms or other baselines in terms of both precision recall curves and the MAP precision in the right the er parameter tuning er process of the great search is shown. speaker1 And this is the results on the other dataset and er our method achieves also er com er comparable or satisfactory results. er Compared to other baselines specifically you can see the results in…
doc#0	code lens, which er validates the idea of the translation. er Then this is necessary er of of our idea of translation is er validated in this experiment. speaker1 And in the right, the figure shows that as the number of the la er labeled data. </s><s> We use, and as the er increase, and as the number of auxiliary heterogeneous data pairs increase the performance tend to be better. </s><s> I think…	see	even though our mid thirties quadratic with the code length, but our er our method is less less sensitive to the er data point, er the number of data points, so as the number of data points increase our method show er less increase in time. </s><s> Does er they it has a very good er scaleability besides er though it's is quadratic with the code length in via the codeless is usually small. </s><s>…
doc#0	least that's my understanding. </s><s> In both contexts, moreover, there's a tradition of village self autonomy. </s><s> So I think Gabby has talked about this gandhian idea of village self rule. </s><s> That villages are these autonomous units that didn't need the British. </s><s> Oh, man. </s><s> That didn't need the state. </s><s> In China, of course, that was something village self autonomy w…	see	I only have one or 2 minutes. </s><s> Limited access to information and other formal political resources, both of these populations are poor, disenfranchised, marginalized. </s><s> Information about laws, rights, formal procedures are very difficult to obtain. </s><s> Informality and informal institutions and personal relationships remain very important into politics in both places. </s><s> Also,…
doc#0	error term. </s><s> We first check the convergence of our algorithm in which the first figure shows the subspace difference with respect to each training sample index where the substrate difference is defined as the distance between the learn subspace and the original ground truth subspace. </s><s> And the second one shows the convergence for the loss function with respect to the training index. …	see	that all the convergence analysis demonstrates that one pass property for our proposed method an algorithm. speaker1 And second we check the subspace recovery. </s><s> For problem typically for each of the tasks, we plot the predicted weight coefficient with respect to the ground truth. </s><s> And we can see that for a random picked 2 tasks. </s><s> The predicted ways coefficient and the ground …
doc#0	one shows the convergence for the loss function with respect to the training index. </s><s> The third one shows the substrate iteration. </s><s> Wise subspace difference, which denotes the difference between our subs umm learn subspace at current iteration compared with the previous iteration. </s><s> We can see that all the convergence analysis demonstrates that one pass property for our propose…	see	that for a random picked 2 tasks. </s><s> The predicted ways coefficient and the ground truth coefficient online almost on the 45 degree line. </s><s> And for each of the tasks, we assess the correlation between these 2 predicted predicted weights and ground truth and we plot the distribution for all the tasks in the third figure. </s><s> And we can see that for most of the tasks, our correlation…
doc#0	an algorithm. speaker1 And second we check the subspace recovery. </s><s> For problem typically for each of the tasks, we plot the predicted weight coefficient with respect to the ground truth. </s><s> And we can see that for a random picked 2 tasks. </s><s> The predicted ways coefficient and the ground truth coefficient online almost on the 45 degree line. </s><s> And for each of the tasks, we a…	see	that for most of the tasks, our correlation reaches. </s><s> Value of around 0 . 9 which demonstrates that our algorithm can recover the subspace quite well. speaker1 By going into deep multiple layers, we introduce some other also other evaluation metrics to evaluate the subspace difference where mutual coherence denotes the similarity. </s><s> Or the or the correlation between learn subspace an…
doc#0	coherence denotes the similarity. </s><s> Or the or the correlation between learn subspace and the ground truth subspace and we compare our proposed method with 2 deep method. </s><s> The first one is multilayer perceptron, where we train a multilayer perceptron the sensitive data set and we factorize the W with the weights W into our low rank assumption. </s><s> And the second model is the reach…	see	that our proposed method achieves compatible. </s><s> And superhuman performance compared to other baseline methods. speaker1 And for real data experiments, we used all summer disease, neuroimaging initiative, which consists of 617 patient records. </s><s> We have some extreme extracted features are reflects the Cardinal Cortical thickness service areas and several of the brain image from the pat…
doc#0	initiative, which consists of 617 patient records. </s><s> We have some extreme extracted features are reflects the Cardinal Cortical thickness service areas and several of the brain image from the patients in our targets are some clinical scores that assess the civility of the dementia for those patients we have a total number of 30 targets to be predictive to be predicted. </s><s> We use averag…	see	that the performance improved gradually as we increase the number of the layers, which indicates that by stacking layers are proposed method are able to learn more complex relationships between the features in the targets. </s><s> And in in real data or in real life, it is possible that each task may have different variance for the error term. speaker1 So in order to address this problem, we intr…
doc#0	net. </s><s> Where we can see that the performance improved gradually as we increase the number of the layers, which indicates that by stacking layers are proposed method are able to learn more complex relationships between the features in the targets. </s><s> And in in real data or in real life, it is possible that each task may have different variance for the error term. speaker1 So in order to…	see	that there is performance improvement compared to the non calibrate calibrate version. </s><s> We also compared the different. speaker1 We also compare the generalization performance for proposed method with several types of baseline method. </s><s> We consider the single task method where model was model was billed separately for each of the task. </s><s> And we consider multitask frameworks. sp…
doc#0	is becoming more and more obvious, and the number of countries is showing significant growth. </s><s> We selected the corresponding authors to analyzes the dominant subordinate pattern. </s><s> The USA and European countries have played an important role in promoting scientific collaboration, while the dominant rate of Chinese authors is increasing but still very low and still in a subordinate st…	seen	that the articles published by group author mainly focus on clinical medicine, physics. </s><s> In addition, there are few articles in mathematics, economics and business and material science. </s><s> Engineering and mathematics largely publish with smaller authorship counts. </s><s> By contrast, large scale collaborations in space science, physics, chemistry are more prevalent than other discipl…
doc#0	about translation courses. </s><s> Secondly, how did students evaluate our course and the flipped materials? </s><s> How engaging did students find those materials? </s><s> And thirdly, how effective was this mode of learning? </s><s> Did students actually achieve the expected course learning outcomes? </s><s> Speaker 3 11:41 To support these goals and our vision for the course, we came up with q…	see	that it can basically be broken down into pre class, in class, and post class materials. </s><s> With the pre-class and post-class materials being asynchronous, so students could work through those at their own pace, in their own time. </s><s> Speaker 3 12:21 The online session was synchronous. </s><s> Students had to come to a particular time slot. </s><s> Of course, with that large number of st…
doc#0	week with an introduction video telling the students a little bit about the topic for that week. </s><s> And we presented the flipped materials in a. </s><s> We created and designed those materials within a particular platform. </s><s> We chose articulate rise. </s><s> And we might just show you an example. </s><s> Yenny, can you show an example of the. </s><s> Speaker 4 13:09 Right in this? </s>…	see	when they open the flipped materials. </s><s> And we include, always included, a little bit of an introduction for them, just to get them thinking about the topic. </s><s> And you can see the contents there. </s><s> We've got an introduction, which is the video. </s><s> And then 3 different lessons 4A, 4B, 4C. </s><s> Let's have a look at 4C. </s><s> Idioms. </s><s> Piece of cake. </s><s> And you…
doc#0	? </s><s> Thank you. </s><s> If you click on number 2, there's also a little bit about Chinese idiom-"[Mandarin: sài wēng shī mǎ]". </s><s> And then if you click on number 3, we can see a little bit of a description about idioms and how to recognize them. </s><s> So, in fact, a lot of the students who do this course are not English native speakers, so we guide them through the interpretation and …	see	that we provided students with a few in text examples of idioms, and we also gave them little exercises and questions. </s><s> Let's. </s><s> Oh, dear, wrong answer. </s><s> Okay. </s><s> Speaker 4 15:10 That's okay. </s><s> Speaker 3 15:12 Alright, let's continue. </s><s> And again, they can click on these different tabs to find out a bit about the history of idioms and how to use idioms. </s><s…
doc#0	's okay. </s><s> Speaker 3 15:12 Alright, let's continue. </s><s> And again, they can click on these different tabs to find out a bit about the history of idioms and how to use idioms. </s><s> Speaker 3 15:29 There was a bit of a theme in this module which was exploring or embracing the unknown. </s><s> So you'll see a few sort of pictures relating to outer space. </s><s> Okay. </s><s> And then w…	see	that it's taken from an online text. </s><s> If students click on the link, they can then access the original website with the full text. </s><s> And now we can go back to the lesson, which just contained an excerpt of the text, a few more questions, a little bit more extra information, some more examples from authentic texts. </s><s> And I think at the end of this lesson, there's also an embedde…
doc#0	<s> And the 2nd set is something we set up a focus group in which we interview for students. </s><s> With the student evaluation without 12 questions, 2 open ones and 10 rated questions. </s><s> Students will raise the different questions from 1 to 5 out of the 10 we picked just for their most relevant to our research and projects. </s><s> And we tag them with the themes such as structure, conten…	see	with the dotted lines, they are the pre flips semesters, and the solid lines are the post flips semesters. </s><s> You might be wondering about why the difference between the 2 semesters are both post flips. </s><s> We have some ideas, but maybe some of you have come up with something and would like to share with us. </s><s> At the end of the presentation, for the qualitative data, we select thes…
doc#0	these questions to present to you. </s><s> What were the best aspects of the course even before we flipped the course, even before we redesigned the course, the student reactions responses are fairly positive. </s><s> They found the course was structured, they picked up useful techniques, and they learned a lot from the course. </s><s> Whereas for the 2020 semesters post flits, the comments are f…	see	student comment that's they like to have access to many learning materials. </s><s> They like to have things under their control. </s><s> They can control their own pace of learning. </s><s> And with the key was that self-study also tells us that student autonomy. </s><s> So something that students started to care about is also indicates that our flip classroom design is something that makes sens…
doc#0	such as the editors, publishers, your clients and so on and so forth. </s><s> Students also express the luck peer learning. </s><s> So one student commented that I realized the translation is not about right or wrong. </s><s> In fact, there can be many basic answers to the same passage. </s><s> I think this is what translation is all about. </s><s> We have some conclusions and a few takeaway poin…	see	, we haven't stopped developing the course. </s><s> We took in students feedback. </s><s> We made modifications by listening to their needs by understanding their experiences. </s><s> Well, as we would also like to know in the future, what can we do to firstly encourage students to come to class with their translation practice passages ready, so they can plunge into discussion right away. </s><s>…
doc#0	one took us maybe 14 hours from me and another 2 hours from Angela. </s><s> Speaker 1 25:04 That's really admirable. </s><s> Okay. </s><s> Speaker 3 25:06 I think every week it must have been at least 20 hours in total with the 3 of us. </s><s> Speaker 1 25:13 Yes. </s><s> Okay. </s><s> Thank you very much. </s><s> So is there any questions or comment from our audience? </s><s> From our teacher, …	see	how you really make your material really interactive and engaging. </s><s> I think one comment I kind of understand is because of the covid situation, you had to create this, is that correct? </s><s> Is that the right understanding? </s><s> So the reason that you started slipping, is that because of the pandemic? </s><s> Is that the right understanding? </s><s> Speaker 3 25:55 We had already inte…
doc#0	norms and feminality and Coco's engagement in feminality. </s><s> Affirming practices like applying makeup for the purpose of better self-development, means that she consciously and selectively complied with culture norms of feminality and make use of such norms to achieve her decide goals. </s><s> Okay. </s><s> Speaker2 From Jennifer and Coco's cases, during the whole process of transnational ab…	seen	as the key to the acquisition of global competency. </s><s> As rhetoric and Cohen suggested, in this way, respondents new gendered mental disposition served as valuable transnational cultural resources, which are the distinctive asset for forming their global identity and gender identity. </s><s> Okay, the other acquisition in our finding is embodied global cultural taste. </s><s> Speaker2 For ex…
doc#0	Jiahui automatically identify all a local people as wearing British style clothing. </s><s> However, what she considered as British style clothing may only reflect the clothing preference of of a fraction of the British middle class. </s><s> The fact that she automatically equalated such a closing style to the local people again analyze her partial recognition of the class differences in closing …	see	that respondents face case she shared to us I feel proud to share with curious friends at home my increasing knowledge about British or western societies. </s><s> But it is strange that when facing the local people, such feelings disappear. </s><s> Maybe because they are here, they can also attend this kind of events. </s><s> From this case, we can see that Feifei's transnational cultural exposur…
doc#0	differences in closing preferences in British society. </s><s> Besides, most of the participants emborted increasing global cultural taste through frequenting exhibitions, museums and galleries in their spare time. </s><s> For example, we can see that respondents face case she shared to us I feel proud to share with curious friends at home my increasing knowledge about British or western societie…	see	that Feifei's transnational cultural exposure legitimated her perceived superior transnational distinctive status in Chinese cultural field. </s><s> However, believing that the local people can also achieve such distinction just because they are physically and UK, again demonstrate her oblivion to the exclusive nature of such cultural events to certain action of the British society. </s><s> Feife…
doc#0	research articles both in China and the USA. </s><s> More interesting among our OA research articles of different disciplines, DOAJ is the most prevalent type among Chinese researchers, while bronze and green are more prevalent OA types among American researchers. </s><s> Speaker2 Generally, the 1st author or corresponding author can be regarded as lead authors, who having the main responsibility…	see	that Chinese lead authors have more preference for Non-OA and DOAJ OA. </s><s> American lead authors have more preference for Green OA. </s><s> We all know that the articles with international collaboration the truth of OA type of journal will need to be agreed back authors from different countries. </s><s> This figure shows the postage distribution of articles with international collaboration am…
doc#0	. </s><s> We all know that the articles with international collaboration the truth of OA type of journal will need to be agreed back authors from different countries. </s><s> This figure shows the postage distribution of articles with international collaboration among the 5 all types. </s><s> The postage of articles with green OA from China is no highest, far higher than the other 4 types of arti…	see	that the USA has more distinctive OA practices towards green. </s><s> After studied the distribution of OA papers in China and the USA. </s><s> We further analyzed the impact of OA papers in the 2 countries. </s><s> We have selected 4 citation impact indicators for main size. </s><s> Figure a indicates that the average citation with all 5 types of research articles is higher for the USA than for …
doc#0	model to predict tags for new coming documents. </s><s> And a lower perplexity score indicates better generalization performance. </s><s> So there are many parameters in our model, but most of them the hyperparameters which have been shown er have little effect on the results and there are other 2 important parameters. </s><s> Speaker 1 The topical number and the perspective number to decide the …	see	when the topic number increases the perplexity value decrease. </s><s> But, when up when the top number increase from 80 to 160. </s><s> The perplexity value actually increases so we set the topic number to 80 and similarly we also select set the perspective number to 82. </s><s> This graph shows the per perplex value of the 3 different kinds of models. </s><s> The green line indicates the perple…
doc#0	topic number from 10 to 80 and, from 10 to 160. </s><s> In this graph, we can see when the topic number increases the perplexity value decrease. </s><s> But, when up when the top number increase from 80 to 160. </s><s> The perplexity value actually increases so we set the topic number to 80 and similarly we also select set the perspective number to 82. </s><s> This graph shows the per perplex val…	see	our our model is least affected by the top numbers and so it's the most robustic robust model and especially before the topic number increased to 80. </s><s> Our model is constantly better than the other 2 models, especially when the top number is small. </s><s> This table shows the some example topics. </s><s> This is the second column lists the top words for each topic, and the se the third col…
doc#0	the perplex value of our model. </s><s> Speaker 1 And we can see our our model is least affected by the top numbers and so it's the most robustic robust model and especially before the topic number increased to 80. </s><s> Our model is constantly better than the other 2 models, especially when the top number is small. </s><s> This table shows the some example topics. </s><s> This is the second co…	see	, we can observe uh high correlation within the top top words and top tags for each topic, and there's also a high correspondence between the words and tags. </s><s> Speaker 1 Our model also discovers the perspectives, user perspectives represent with the tags and the tags with the correlation symptomatic correlation of the tag for each perspective is not so obvious as for topics listed because t…
doc#0	as furnished by the shifting living in circumstances over time should be underlined in this discussion about career imagination and I argue in my paper that this temporal aspect is actually a little bit underdeveloped, in Cohen's work and this is an area that my paper would seek to make contribution to. </s><s> Speak 1 Now a specific to international students career imagination. </s><s> In my pap…	see	that international students are as statisticised. </s><s> You know,as lifeless figures that constitute graduate employment indicators. </s><s> And here you can see examples of higher education authorities or institutions that would compile reports about their graduates, especially international graduates, employment and outcomes. </s><s> And very often you see that they are just anything but only…
doc#0	career imagination. </s><s> In my paper I argue that a temporal perspective is lacking and this is based on my critiques of existing research and existing policies pertaining to international students employment or employability. </s><s> Very often we see that international students are as statisticised. </s><s> You know,as lifeless figures that constitute graduate employment indicators. </s><s> …	see	that they are just anything but only but a figure, right? </s><s> Speak 1 Very often, individual international students are also individualized, and they are frequently assumed to be individual free agents who are able to respond to a suite of policies, including including migration policies in line with their individual career or lifestyle preferences. </s><s> As such, it seems that they are oft…
doc#0	secure, have the support, both emotional and material support from parents and families and friends, and would have been raised in an environment that places great value on formal education and credentials. </s><s> And have highly educated parents and have experienced overseas travel as a child. </s><s> Speak 1 But we all know that, especially more and more. </s><s> In a new research, including m…	see	that it seems that when it comes to discussing internet, no students at employment or careers are. </s><s> There has been or there have been prevalent focuses on the present, on the now of the international students employability outcomes or employability directory. </s><s> But there's much oblivion of the unpredictable future and impact of the passage of time on these students' post-study career…
doc#0	team. </s><s> He initially rejected 3 job offers in China because of his concern about the 996 model. </s><s> And now the 996 model was a very hit, or has been a very hit term in the work scene of China. </s><s> Basically, it means that you work from 9 am to 9 PM for 6 days a week, which is encapsulated by the 996. </s><s> That is, these are 3 digits, 996. </s><s> And it really denotes a very ver…	see	that here was saying, some of his previous classmates who have got degrees in the UK, they return to China and he thinks that they are in a pitiable position, because although they have entered some very good companies like huawei, tencent and baidu, they have a very stressful life and they have to undergo compulsory overtime work. </s><s> And some have lost all their hair and all of these to Qie…
doc#0	autonomy. </s><s> As I reviewed. </s><s> In this quote he said there are many high and talents games like 1000 talents game in China. </s><s> And if I join this game, my development in China would be fast. </s><s> And basically they have all kinds of money to give me convenience. </s><s> And I can set my own rules at work effectively. </s><s> He was talking about setting up his own labs, his own …	see	, this is a very fluid and evolving sort of process. </s><s> In tears at career decision making. </s><s> Speak 1 In both cases, he was the structure. </s><s> He was rebelling against. </s><s> The sort of temporal structure that was to be imposed on him were he to return to China. </s><s> The sort of overtime work culture. </s><s> The 1st way for him to resist such a temple structure was to not re…
doc#0	<s> Right, so she was very much challenging or finding sort of confined by this kind of job, by her dream job, initially her dream job in London. </s><s> Because of this, she then took a short foray back to China, and then she eventually relocated to Switzerland, where she now has a job where she now wake up every morning and feel she cannot wait to go back to work. </s><s> And she thinks that it…	see	that the problems that she depicted when she was working in London have been solved in this job, in a Switzerland. </s><s> So here I want to underline the how pivotal it is for these Chinese internet national students and graduates to be exposed to alternative possibilities of work environments, of cultures, rhythms and pace, so that they can feel for themselves, they can reflect and then make th…
doc#0	our relationship with time which informs who we are, how we relate to others, and what we consider as worth doing in our career imagination. </s><s> For instance, sales, aspiration of working in the ngo sector, for instance. </s><s> This kind of work is is has been traditionally sidelined or marginalized as unproductive work that does not bring you a lot of economic returns. </s><s> But however, …	see	that in my paper, I have shown how people rejected the more conventional or hegemonic temporal structures, like TS case who refuse 3 job offers in China, and instead they embraced alternative ones, such as the case of Qie and Chang. </s><s> And also in the case of mainland li who took up the deferred gratification strategy. </s><s> Their readiness to embrace such waiting, such time tax was also r…
doc#0	transnational Chinese communities in North America can be found in history, anthropology, and geography. </s><s> One of the most cited works on Chinese transnationals in North America is Iowa Ong's flexible citizenship, where Ong's eliminates transnational nobility as a natural reaction among elite classes in east Asia to respond fluently and opportunistically to changing political economic condi…	seen	as a means to achieve a upward mobility through a flexible, developed country citizenship that ultimately leads them to greater wealth, freedom, mobility, and prestige. </s><s> Speak 1 While previous scholars provide insightful perspectives on Chinese transnational students in the us, recent political economic changes in both countries, such as president xi jinping's abolishment of his term limit…
doc#0	of the real recall to evaluate. </s><s> For the coverage, we run them select 100 correct tuples from each method, so totally get 300 tuples and we check how many are covered by each method. </s><s> For both metrics, the higher, the value, the better, the performance. </s><s> Speaker 1 We did the er com er the er comparison on 4 task er the leader er that is the location er leader person, location…	see	that the precision has a really big boosts er for a lot of the tasks the precision is actually 100% correct. </s><s> In terms of the coverage er er because the TruePIE has, you know, the tradeoff between recall and precision, however, for TruePIE the er coverage is still very competitive comparing with the er baseline methods. </s><s> Speaker 1 Here are some examples of the discovered positive pa…
doc#0	of so many alternative term embedding methods that has been proposed in the literature. </s><s> Right? </s><s> Yeah, I mean, different term embeddings may result in better of us results. </s><s> I mean, is there any connection have you investigated the impact of different term embeddings? </s><s> Speaker 1 For this project we used the most public available tool the word wack, but I'm sure there m…	see	what they would do for this method. </s><s> Yes. </s><s> Speaker 3 Hi. </s><s> Your method uses some seed patterns. </s><s> So how many of those seed patterns are required? </s><s> Speaker 1 Ok, that's a great question. </s><s> So, because the corpus we use is a news corpus so for the dense information. </s><s> For example, like leader, president, those are really heavily mentioned in the corpus.…
doc#0	with the expected norm. </s><s> Here the authors applied Labov's research again to illustrate the idea that attributes could at least theoretically, be regarded as values on dimensions. </s><s> And it is the different damage a different values of the attributes involved, such as the width, height ratios, the shape, the context or function, or the material, or the presence or absence of handles, t…	seeing	an object as a whole. </s><s> So let's think about this question, what is our intuition derived from when we are doing the direct typicality ratings. </s><s> According to the naive point of view, when people meet something new, they simply take in an overall picture of the whole and use it for the first assignment of its goodness. </s><s> Only later, the consideration of specific attributes can b…
doc#0	can be left. </s><s> Speaker 1 So what makes one gestalt more prototypical for a category than another? </s><s> The authors argue that it is the parts of an object that play an important role in establishing a prototypical gestalt. </s><s> They not only contribute to the overall shape of the object, but are also related to its function. </s><s> Consider a chair, for example. </s><s> It is only wh…	see	this chair as the prototypical gestalt. </s><s> And that's all about the first 2 parts. </s><s> Now I will spend more time on the last part. </s><s> Speaker 1 The contest dependence and cultural models. </s><s> Let's see. </s><s> This sentence, so when you read it, what kind of dog would first come to your mind? </s><s> Probably a prudle. </s><s> But what if I ask you to think about the typical k…
doc#0	patterns, let's get started with figure ground segregation. Speaker 1 02:19 Similar to notions like categorization and prototype, figure ground distinction also owns much to psychological study, gushed out. </s><s> Psychologists were curious about the processing mechanism of visual and auditory input, which could be organized according to the principle of prominence. </s><s> By way of illustratio…	see	your favorite idol in concert, you'll probably single out his or her voice. </s><s> We can also turn to the famous picture the face vase illusion for a more tangible understanding. </s><s> In spite of 2 ways of perception of this picture, there is no way the vas and the phases can coexist. </s><s> The underlying phenomenon is figure ground segregation. </s><s> The notion was first introduced to p…
doc#0	and complex event. </s><s> In particular, the trajector is moving or undergoing changes. Speaker 1 05:51 In relation to landmark, the line along which the trajector is moving, either literally or metaphorically, is called the pan. </s><s> All of this can be visualized in an image schema. </s><s> Here, we can look at the image schema of over. </s><s> We can also establish such a table to more dire…	see	balloon is a trajector, as it is a moving identity and a house for landmark, while over describes the past. Speaker 1 06:39 According to lenaker, the trajectory landmark approach promises to provide a description of the meaning of a proposition, revealing the relation between its various senses. </s><s> But it is of note that trajector landmark distinction is a subcategory of figure ground contra…
doc#0	close to it, so that the trajector actually covers the landmark. </s><s> As for the metaphorical linguistic example, we can turn to Lakoff's example. </s><s> She has a stranger pal. </s><s> She has a strange power over me. </s><s> Here the use of over can be explained by the metaphor power relations, our spatial relations. </s><s> This metaphorical link is monitored by a mapping scope on the imag…	seen	that the propositional meaning can be understood from the perspective of figure grand relationship. </s><s> Or to put another way, the principle of prominence is testified in early research of propositional meanings. </s><s> Now let's turn to its application in grammatical structure, that is, simple clause patterns. </s><s> In symmetry constructions or symmetrical class structures, figure ground …
doc#0	language, and the other mainly focused on the cognitive model interpretation of these prototype effects. </s><s> And in this chapter the author mainly concentrated on the first type. Speaker 1 04:22 So now let's see some examples given by him in detail. </s><s> Firstly, Lakoff introduced the study of marketness, which is the study of certain types of asymmetries within categories. </s><s> And the…	see	that the plural number has a mark, namely the morphine S, while the singular number lacks any overt Mark. </s><s> The singular is thus the unmarked member of the morphological category number in English, while the plural is the marked one, which also illustrates that the 2 members of the number category show an asymmetry, since they are not treated the same in English. </s><s> Thus, it is natural…
doc#0	simpler than the plural, and its cognitive simplicity is reflected in its short water form, which means that simplicity in cognition is reflected in this simplicity of form. Speaker 1 05:48 Moreover, marketness also exists in phonology, which is often understood in terms of the relative ease of articulation. </s><s> For example, the voiceless consonants "p t k" do not evolve the vibration of the …	seen	as a Mark that as to voiceless consonants to yield voiced consonants, except between walls where the vocal cords are vibrating to produce the walls. </s><s> And in that case the voiced consonants are actually unmarked, while the voiceless consonants are marked, showing that there is an asymmetry in terms of the relative ease of articulation. Speaker 1 06:53 And finally, let's see how a symmetry w…
doc#0	the vibration of the vocal course, while the minimally contrasting voiced consonants but the "b d g" do involve vocal chord vibration. </s><s> Here, voicing can be seen as a Mark that as to voiceless consonants to yield voiced consonants, except between walls where the vocal cords are vibrating to produce the walls. </s><s> And in that case the voiced consonants are actually unmarked, while the v…	see	how a symmetry works in semantics. </s><s> Concerning, Eh, let's consider contrasts like tall and short, happy and sad, etcetera. </s><s> In fact, they are not completely symmetric. </s><s> For example, if one asks how tall is harry, one is not suggesting that harry is tall, but if one asks how short is harry, one is suggesting that harry is short. </s><s> In this case, only one member of the pai…
doc#0	in linguistics showcases a kind of prototype effects, namely an asymmetry in a category where one member or subcategory is taken to be somehow more basic than the other, or others. </s><s> Correspondingly, the unmarked member is the default value, that is, the member of the category that occurs when only one member of the category can occur and all other things are equal. </s><s> Then Lakoff gave…	see	that they are inconstant. </s><s> They are inconsistent with the classical theory of categories. Speaker 1 09:04 For example, in phonology, the distinction between a phone and a phoneme. [Mandarin: yīn sù] and [Mandarin: yīn wèi] is the most fundamental in linguistics. </s><s> A phone is a unit of speech sound, while a phoneme is a cognitive element understood as occurring at a higher level and i…
doc#0	have the same structure and the forenose, toe, breath, way and time occur in them are the same. </s><s> However, it is not the case. </s><s> Ross demonstrated that within these expressions, toe is not near than breath, which is none near than way, which is none near than time. </s><s> And she also gave us 3 syntactic environments that demonstrate the hierarchy as shown on the slide. </s><s> Since…	see	, the non near nouns follow the general rule, that is, they behave the way one what they behave the way one would expect nouns to behave, while the last nanny nouns do not follow the rule. </s><s> Thus, it is clear that there is a hierarchy of loneliness among these examples, and the next example is about clauses. Speaker 1 14:18 It is widely recognized that there is an asymmetry among types of c…
doc#0	Eh, clauses in the given language, and in certain clauses there is a natural or direct relationship between their meaning and their grammar. </s><s> For example, in English, simple active declarative sentences like this are actually taken as examples of that natural or direct relationship, and other kinds of cross types, such as passive w h questions, etcetera, are usually considered as deviation…	see	that within the category of clause types, the subcategory of basic class types has privileged status, and this asymmetry between basic clause types and other clause types is a kind of prototype effect. </s><s> And that's all about the main points given by this chapter. Speaker 1 15:50 In summary, by demonstrating those linguistic examples of prototype effects, Lakoff wanted to show that linguisti…
doc#0	. Speaker 1 And this is also the main argument of this chapter. </s><s> That is, some of the meaning of a sentence can be due to the price form the sentence takes. </s><s> And as stride bolinger has claimed, exact paraphersses are usually impossible because the so called paraphernces are expressed in different forms. Speaker 1 And now let's see some examples of how the idea works. </s><s> And the…	seen	as containers, and their meanings are the content of those containers. </s><s> And in our daily life, when we see actual containers that are large, we would also expect their contents to be large. </s><s> Thus, when we see a sentence containing more forms, we naturally believe that it has more meanings. </s><s> For example, comparing these 2 sentence, it is always that the first sentence indicate…
doc#0	a sentence can be due to the price form the sentence takes. </s><s> And as stride bolinger has claimed, exact paraphersses are usually impossible because the so called paraphernces are expressed in different forms. Speaker 1 And now let's see some examples of how the idea works. </s><s> And the first one is more of form is more of content. </s><s> This actually originates from the conduit metapho…	see	actual containers that are large, we would also expect their contents to be large. </s><s> Thus, when we see a sentence containing more forms, we naturally believe that it has more meanings. </s><s> For example, comparing these 2 sentence, it is always that the first sentence indicates more running than the second one, and the same is true for these 2 pairs of sentences. </s><s> When we see more …
doc#0	's see a subtler example. </s><s> In these 2 sentences the effect of the syntax indicates the directness of the experience, and closeness indicates the strength of that effect. </s><s> The second sentence indicates that I found out that the chair was comfortable by direct experience, that is, by sitting in it. </s><s> Since they form, a eye is closer to the forms chair and comfortable. </s><s> Wh…	see	, the forms are further from each other. </s><s> The same is true in these sentences. </s><s> When they form indicating position is closer to the form indicating the effect, the causal link would be stronger. </s><s> So in summary, in law of these cases, a difference in form would demonstrate a subtle difference in meaning. </s><s> Closeness has to do with form, while the strength of effect has t…
doc#0	more coherent with our conceptual system. Speaker 1 The next part is metaphorical coherence in grammar. </s><s> The authors first show us the conventional metaphor an instrument is a companion, which is demonstrated in these sentences. </s><s> Then they told us that in English, with is used to indicate a compliment, which is actually an arbitrary convention. </s><s> But based on that, it is no ac…	see	that it is systematic that the same word that indicates a complement also indicates instrumentality, which is also coherent with the conceptual system of English. </s><s> And according to the authors, this is not merely a fact about English. </s><s> Actually, the principle that the word or grammatical device that indicates a compliment also indicates instrumentality host in all the languages only…
doc#0	speaking social media, such as wechat and bilibili. </s><s> Bilibili is also the topic of my PHD thesis. </s><s> Okay, so the focus of this study is a social media space that has been largely overlooked in the literature, namely diaspora vloggers, that is to say, migrants who produce videos, video logs in the language of their home countries. </s><s> Speaker2 For transnational diaspora community,…	see	, among the 1st to react upon the expansion of the pandemic, our research questions are in the 1st place, how do diaspora vloggers relate their intimate and personal experiences during the covid 19 pandemic in relation to their audience and local communities? </s><s> And 2nd, how can this understanding help the delivery of public health information in global emergencies such as the covid 19 pande…
doc#0	, when they evaluated the severity of local situation, Joe asks her audience to note down the German emergency number, and ITA asks viewers to not panic or be anxious. </s><s> And when comparing situations across countries, GER predicted local developments and then proceeded to teach viewers how to quickly stock via Amazon. </s><s> In doing so, a blogger's function as mediators of local official …	seen	this picture circulating on social media. </s><s> It shows that while some needs kept falling this year, such as cars and shaving, other needs skyrocketed, like alcohol and toilet paper. </s><s> For once. </s><s> However, the most singular case seem to be the question of mask wearing, with this its importance being complicated and inexplicable development. </s><s> However, for the Chinese dias pr…
doc#0	an indefinite pronoun which I will not discuss today and will focus on the use of Dajia. </s><s> That is a distinct Chinese address term which literally means big family and depending on the context, Dajia can refer to everyone within a certain group. </s><s> This group, for example, can be the viewers. </s><s> As in. </s><s> I also wish that could give us international students more understandin…	see	. </s><s> I think this time I should give a thumb up to our Chinese in Italy, because Dajia quite self disciplined and strictly observe the rules. </s><s> Where in this case Dajia indicates the approval of local Chinese population. </s><s> Speaker2 so finally Dajia can even include local non Chinese population. </s><s> But under what circumstance? </s><s> Let's see this example. </s><s> I definit…
doc#0	also wish that could give us international students more understanding. </s><s> But in other cases we find tha Dajia can refer move beyond right themselves to include local population. </s><s> In this case align themselves with. </s><s> Let's see. </s><s> I think this time I should give a thumb up to our Chinese in Italy, because Dajia quite self disciplined and strictly observe the rules. </s><s…	see	this example. </s><s> I definitely felt that when I went out today and the other day, Dajia reacted differently to me wearing a mask. </s><s> Now Dajia accepted very well. </s><s> So this vlog. </s><s> This quotation was from a vlog updated at the later stages of the data collection. </s><s> So it is in. interesting to see how dajia meaning the Germans in this case suggests a gradual transition o…
doc#0	self disciplined and strictly observe the rules. </s><s> Where in this case Dajia indicates the approval of local Chinese population. </s><s> Speaker2 so finally Dajia can even include local non Chinese population. </s><s> But under what circumstance? </s><s> Let's see this example. </s><s> I definitely felt that when I went out today and the other day, Dajia reacted differently to me wearing a m…	see	how dajia meaning the Germans in this case suggests a gradual transition of them meaning the local population to us being the mask worse. </s><s> Speaker2 Okay, in conclusion, we have seen how vloggers create a emotionally supportive community for migrants, pronouncing both universal and culturally specific emotions, while inviting the audience to construe the experience that is shared between th…
doc#0	under what circumstance? </s><s> Let's see this example. </s><s> I definitely felt that when I went out today and the other day, Dajia reacted differently to me wearing a mask. </s><s> Now Dajia accepted very well. </s><s> So this vlog. </s><s> This quotation was from a vlog updated at the later stages of the data collection. </s><s> So it is in. interesting to see how dajia meaning the Germans i…	seen	how vloggers create a emotionally supportive community for migrants, pronouncing both universal and culturally specific emotions, while inviting the audience to construe the experience that is shared between the vloggers and the viewers, and also in relation to their local communities, non Chinese and Chinese population host countries and back to China. </s><s> Speaker2 Second our analysis indica…
doc#0	attracted a great deal of positive attention from public. </s><s> For example, some of the poems boarded on the most search on weibo, one of the most popular social network in China. </s><s> And some of the poems have been reported by major media outlets such as xinhuaribao in China, chuangyibo in Korea and Yahoo news in in Japan. </s><s> Speaker1 So we wonder how these poems play a role in inter…	see	, these poems were written by a poet from different countries. </s><s> The first poem was from a Japanese writer. </s><s> And the 2nd,3rd by Chinese,forth and fifth by Korean schoolers and a. </s><s> Eh. </s><s> Speaker1 So with this with these poems we like what we says just mentioned. </s><s> I we wonder how did the selection and use of these poetic text facilate into cultural relationships. </…
doc#0	the 3rd layer of Renqing's meaning. and the people who paid renqing. </s><s> A a normally a appreciated priest or probate it so their face has been enhanced and people being paid a renqing. </s><s> Their needs have been granted and their in group membership has been reinforced so their face can also be in hand. uh in this sense exchanging renqing or practicing renqing in Asian context is a face e…	see	that these 3 countries, they have instrumental time. </s><s> They build their relationship for some national interest, probably. </s><s> But what about expressive time? </s><s> Where is this expressive tie from in their mixed tie relationship? </s><s> They're not parents and children, so where is the emotional components come from? </s><s> Was using a classical Chinese poem and in any sense of ex…
doc#0	are also restructured or redesigned. </s><s> Speaker2 02:12 Let's look at this diagram here that we can see on the left. </s><s> The three curriculum goals. </s><s> The core competencies to be developed through the English subject consists of 4 aspects language ability, culture awareness, thinking capacity and learning ability. </s><s> And they signal obviously a more integrated approach to Engli…	see	that there are 6 core elements in this curriculum content structure. </s><s> They are themes, texts, language knowledge, cultural knowledge, language skills and learning strategies. </s><s> According to this content structure that students the teaching of the content should be guided by themes, supported by texts, various text types that students learn language knowledge and cultural knowledge in…
doc#0	big ideas? </s><s> A general, First of all, to answer the first question, I will provide a general overview of the literature on big ideas, both abroad and at home. </s><s> Before the initial conceptualization of big ideas are presented and is presented. </s><s> And to answer the second question, I'm going to briefly discuss the value of big ideas for the development of students core competencies…	see	how these can be applied in practice. </s><s> In addition to this, I'm going to share with you some teachers views and reflections at the moment on their understanding of big ideas and use big ideas. </s><s> Finally, I'm going to conclude with some key issues of using big ideas. </s><s> So first of all, what is a big idea? </s><s> Speaker2 07:40 The early notions of big ideas can be traced back t…
doc#0	be presented in different formats in a word, in a phrase, a statement or maybe a question. </s><s> Erickson and lanning recently in 2017. </s><s> For them that a big idea is like a generalization or a principle. </s><s> They act as a lens for students to analyze the content and facts under a particular theme or a topic. </s><s> Speaker2 10:29 To illustrate how big ideas are formed, I'm going to s…	see	information first of all in a scattered way like this. </s><s> Then when we are learning, we try to make connections to the dots, to make meaning, to make sense in one way or another. </s><s> And with further learning that we form. </s><s> We relate to personal understanding. </s><s> So we make sense of the dots that to be used for your own purposes. </s><s> With further understanding that you ar…
doc#0	further understanding that you are more flexible and more enjoy the more freedom to use the dots to make different kind of shapes. </s><s> To uh... </s><s> For the use of you solving problems. </s><s> The final form of big ideas, like fully developed cognitive structure that can be used to solve real world problems. </s><s> And they are become. </s><s> They are becoming wisdoms. </s><s> Speaker2 …	see	, they can be presented in mostly in statements. </s><s> Sometimes can be a phrase or a question. </s><s> As I have used an example in language. </s><s> I used a question there. </s><s> So in history, for example, any history document is written or made by someone with a perspective or even bias. </s><s> This is attaching the nature of the discipline. </s><s> It's not some facts that you need to …
doc#0	, any history document is written or made by someone with a perspective or even bias. </s><s> This is attaching the nature of the discipline. </s><s> It's not some facts that you need to remember. </s><s> Is how you understand the history. </s><s> Speaker2 12:29 For social studies, advances in technology can facilitate the dissemination of ideas, political thought. </s><s> And revolutionized ultr…	see	, are actually principles, general principles for the subject. </s><s> If we move on to geography, you can see human environment interactions. </s><s> Is a kind of phrase that presented as big ideas. </s><s> Speaker2 13:06 The final one language. </s><s> I have taken a big idea from an American textbook. </s><s> Primary textbook based on the unit and which is what makes a community. </s><s> And i…
doc#0	nature of the discipline. </s><s> It's not some facts that you need to remember. </s><s> Is how you understand the history. </s><s> Speaker2 12:29 For social studies, advances in technology can facilitate the dissemination of ideas, political thought. </s><s> And revolutionized ultra world views and so on and so forth. </s><s> For science, for example, all material in the universe is made of very…	see	human environment interactions. </s><s> Is a kind of phrase that presented as big ideas. </s><s> Speaker2 13:06 The final one language. </s><s> I have taken a big idea from an American textbook. </s><s> Primary textbook based on the unit and which is what makes a community. </s><s> And it becomes a unique big idea. </s><s> Other unique big ideas can be how things change over time. </s><s> For exa…
doc#0	, you can see human environment interactions. </s><s> Is a kind of phrase that presented as big ideas. </s><s> Speaker2 13:06 The final one language. </s><s> I have taken a big idea from an American textbook. </s><s> Primary textbook based on the unit and which is what makes a community. </s><s> And it becomes a unique big idea. </s><s> Other unique big ideas can be how things change over time. <…	see	that big ideas, they can be presented in different ways. </s><s> And some of them touching the nature of the discipline itself. </s><s> Some of them actually are more generative. </s><s> For example, the human environment interacts will be generative because it has to be drawn derived after learning. </s><s> And similarly for language. </s><s> What makes a community? </s><s> Speaker2 14:05 There …
doc#0	is very vague. </s><s> Big ideas is something used to promote quality of learning, to promote better understanding and promote deep learning. </s><s> Speaker2 15:04 So based on this kind of understanding, a dual notion of big ideas by Erickson and Lanning was proposed in 2017. </s><s> And they believe a strong curriculum unit should reflect both the structured knowledge, for example the content o…	see	composed of a structure of knowledge and a structure of process. </s><s> As you can see here on the one side is the structure of knowledge based on the content topic related big idea starting from the facts and generating generates some concepts major concepts before generalizations can be made becoming big ideas. </s><s> And the structural process starts from the skills and strategies or process…
doc#0	, big ideas can strengthen the cross disciplinary content and help students gain a fundamental understanding fundamental understanding of principles that underline or related disciplines, thus enabling them to apply what they learn to solve complex real world problems. </s><s> Speaker2 20:37 Let's have a quick look of the recent publications on big ideas in China from 2018-2021, they're all toget…	see	that big idea is being explored by different researchers in different disciplines. </s><s> And practically basically all focus on the app education of content. </s><s> Using big ideas for content organization and used in a unit based instruction to enable the use of big ideas to support the development, development of students core competencies. </s><s> So moving from there into English education…
doc#0	and humanity. </s><s> And they have the features being foundational, practical and comprehensive. </s><s> We can see this integration of instrumentality and humanity from the following descriptions that has been stated in the recently released English curriculum for 9 year compulsory education 2022 addition. </s><s> It says learning and using English provides an opportunity for students to learn …	see	how the instrumental nature and humanistic nature are integrated. </s><s> This is the first time I think, clearly states the nature of the subject in a integrated way. </s><s> Previously that we have stated the nature of the English subject, although we stressed on the instrumentality, in the humanistic nature of the subject, but they actually are depicted in separate ways. </s><s> We would first…
doc#0	we have stated the nature of the English subject, although we stressed on the instrumentality, in the humanistic nature of the subject, but they actually are depicted in separate ways. </s><s> We would first say instrumentally, that English subject undertakes this the task of something, and humanistically, the English subject would take the responsibility of something else. </s><s> But for this o…	see	that learning the English, that the purpose of learning it is actually to learn about different cultures, conduct cross culture comparison and capture the essence of world cultures. </s><s> It enables them to develop an awareness and ability to engage in cross cultural communication about instrumentality, aspects and exchange. </s><s> Learn to perceive the world objectively and sensibly. </s><s> …
doc#0	big ideas provide a content for students to achieve, to provide a context for students to achieve cross cultural understanding that permeate with emotions, attitudes and values through language learning so as to enable them to construct and generate new knowledge structures, develop problem solving skills with correct value judgments based on thematic exploration of meaning. </s><s> So for langua…	see	, there is an integration of the humanistic and instrumental nature of the subject. </s><s> So they both the language related and content related big ideas, they integrate organically and coexist dependently. </s><s> Speaker2 28:25 So how can teachers help students form big ideas? </s><s> According to Wiggins and Mctighe, individual lessons are simply too short to allow for in depth development o…
doc#0	developed on the unit base. </s><s> But unit by unit that students will continuously developing more big ideas to enable, finally the core competencies. </s><s> The development of core competencies continuous. </s><s> A process throughout one's lifetime, actually. </s><s> So, well, I think the central part, or the most important part, is in the middle, middle part. </s><s> So let's take a closer …	seen	that it started from the unit theme to with the theme related text and a number of sub themes. </s><s> From where that we have 2 routes. </s><s> The first one that we from the different kind of sub themes we try to derive or construct the major concepts from the cultural knowledge, thoughts and opinions, emotions and artisan values embedded in the language or in the texts and to form cross discip…
doc#0	case is taken from a teacher named ding xueying from Beijing. </s><s> Huilong guan yu Xin middle school. </s><s> And this is an ordinary middle school. </s><s> It's not a key school in the suburbs of Beijing. </s><s> So I think it quite representative. </s><s> First start with unique design and instruction based on big ideas. </s><s> This is the. </s><s> It's a senior high school. </s><s> This is…	see	it focus on the theme of conservation. </s><s> With the sub themes like a natural environment, natural heritage Protection. </s><s> And the relationship among human survival, social development and environment, intangible cultural heritage. </s><s> Speaker2 38:43 So these are the main theme or topics in this unit. </s><s> And once we have done the analysis of the unit with various texts, we can s…
doc#0	. </s><s> This is the unit one of the unit called conservation theme. </s><s> And with all these various types of texts, and with the analysis of the text, we can see it focus on the theme of conservation. </s><s> With the sub themes like a natural environment, natural heritage Protection. </s><s> And the relationship among human survival, social development and environment, intangible cultural h…	see	that they are actually have a natural sequence in the unit. </s><s> However, by analyzing the content, the teacher actually reorganized the sequence, or justly the sequence according to the students learning needs and experiences, which are will help better to form different kind of big ideas for discipline language related or content related. </s><s> So let's look at the content related big idea…
doc#0	, ideas, skills and strategies to describe what they have understood concerning the topic of conservation and also their own understanding of themselves, their role in terms of what they can do to protect the environment, reflecting the correct value judgment. </s><s> So let's see some students output on content related big ideas being facilitated by language related big ideas. </s><s> Speaker2 4…	see	students describe the status of the endangered species, analyze the courses and they make suggestions the 3 kind of content related the content related major concept one, as well using the language related major concept one to support this process. </s><s> And such output not only provide evidence for their construction generation of content relating language related big idea one, but also suppor…
doc#0	process. </s><s> And such output not only provide evidence for their construction generation of content relating language related big idea one, but also support the output of major concept 2 using logical structure of the text and relevant linguistic knowledge to express their ideas. </s><s> So they are achieving the understanding of the topic the theme, at the same time achieving better competen…	see	, students have done various tasks through peer and self assessment, improving. </s><s> And this is a continuous assessment throughout the unit. </s><s> So they reflect students construction and generation of content and language related big ideas, while laying the foundation for students to generate unit level big ideas. </s><s> Speaker2 48:05 So we can see more here. </s><s> So this is the outp…
doc#0	<s> So this is the output 3. </s><s> Students present a poster to call on for more actions, and student activities, developing slogans, explaining what their slogans mean in the classroom. </s><s> So they are doing a classroom debate. </s><s> They work actively and very eagerly to share their views. </s><s> And this is a very ordinary senior high school. </s><s> That this has never happened to th…	see	that students have actually put in a lot of ideas before they actually do the argument. </s><s> This is the ongoing vocabulary learning throughout the unit that students are asked to record for every text that they use. </s><s> Speaker2 49:11 For around the 3 units of meaning, like, what is the environmental problem?what caused the problem? </s><s> And what can we do to solve the problem? </s><s>…
doc#0	dynamic level, and then the pitch rises as the dynamics become even weaker, just like the erhu. </s><s> Speaker1 To summarize the musical elements of the erhu and pipa are largely the same. </s><s> Except that they occur in a different order, the contrasting presentation of pitch and dynamics vividly shows the opposition of the instruments. </s><s> What happens to the tension in the music is the …	seen	with the sign I have marked, these 3bar can be divided into 2 segments which have completely different melodic contours. </s><s> In the first segment, the pitch contour of the arhu and pipa both show a down. </s><s> Forward direction while at the same time their dynamic level gradually increases. </s><s> In the second segment, as the 2 instruments gradually rise in pitch, the dynamic level become…
doc#0	heritage sites, the buildings in this villages were built by overseas Chinese. </s><s> Speaker 1 03:49 This is one type of the house, the housing type. </s><s> This is some "[Mandarin: diāo lóu]". </s><s> And also this is the town of Chukon, mainly by the Seattle family and the Khan family. </s><s> So it's a very famous very famous hometown of overseas Chinese. </s><s> And these are some of the p…	see	that they. </s><s> They are not very traditional Chinese painting. </s><s> It's actually, Speaker 1 04:41 I mean, the theme of the picture. </s><s> You can see the high rise, the tall buildings and the airplane and the ships and cars and buses. </s><s> So these are their dream of the overseas Chinese. </s><s> They want to build up their hometown and their society like this. </s><s> Speaker 1 05:0…
doc#0	main towers and their settings through their Flamboyant display of wealth, are a typr of building that reflects the significant role prayed by emigrant Kaiping people in the development of several countries in southeast Asia, Australia, Australiasia, Russia and North America, during the late nineteenth and early twentieth centuries. </s><s> And the continuing links between the kaiping community a…	see	that the very significant role is to reflect the significant role of the continuing links between the hometown community and the Chinese communities in these parts of the world. </s><s> And the communities actually as we, as we can see, these are the the buildings, the houses in in the hometown area. </s><s> Speaker 1 08:21 So these hometown areas are the links between overseas community and the …
doc#0	Russia and North America, during the late nineteenth and early twentieth centuries. </s><s> And the continuing links between the kaiping community and the Chinese communities in these parts of the world. </s><s> Speaker 1 07:32 So these are the 3 criteria then UNESCO gave the keeping heritage says. </s><s> So from, from the above criteria we can see that the very significant role is to reflect th…	see	, these are the the buildings, the houses in in the hometown area. </s><s> Speaker 1 08:21 So these hometown areas are the links between overseas community and the hometown community. </s><s> So this is the actually the continuing links on one side is the hometown villages, the other side is the Chinese communities overseas. </s><s> So the thing to link these communities together is the overseas …
doc#0	intangible heritage. </s><s> The history, the of their experience you know in the past hundred years. </s><s> And also the other tangible heritage is the buildings in their hometown. </s><s> Speaker 1 09:18 So, we know the people is the main thing. </s><s> And we have architecture, we have their dialect changing, architectural style changing. </s><s> And the lifestyle memories, all these are chan…	see	this UNESCO heritage site to Zili village in Kaiping. </s><s> So you can see the architecture styles changed and the, and. </s><s> And here and people, many people emigrated to foreign countries. </s><s> And also likes cities in China. </s><s> So you can see many home villages are empty. </s><s> Many houses are empty now. </s><s> So this is the current problems in our hometown. </s><s> So you can…
doc#0	we have architecture, we have their dialect changing, architectural style changing. </s><s> And the lifestyle memories, all these are changing. </s><s> So we focus on the changing values of current hometown villages. </s><s> Actually, this is the current research here. </s><s> Speaker 1 09:45 From this picture, you can see this UNESCO heritage site to Zili village in Kaiping. </s><s> So you can s…	see	many home villages are empty. </s><s> Many houses are empty now. </s><s> So this is the current problems in our hometown. </s><s> So you can see the, the buildings and very empty. </s><s> So this is the, and this is one of the churches. </s><s> We used to have, like, for example, in keeping 32 churches in the past, but now only like 5 in use. </s><s> And we see these broken houses and doors, and …
doc#0	and. </s><s> And here and people, many people emigrated to foreign countries. </s><s> And also likes cities in China. </s><s> So you can see many home villages are empty. </s><s> Many houses are empty now. </s><s> So this is the current problems in our hometown. </s><s> So you can see the, the buildings and very empty. </s><s> So this is the, and this is one of the churches. </s><s> We used to ha…	see	these broken houses and doors, and people I know some of the audience are from LA. </s><s> Speaker 1 10:54 So this Johnny, he's one of the founders of the southern California historical society. </s><s> He was also a very good friend of me. </s><s> So he came back and every year to his home village in Tuosan. </s><s> And so this is the picture I took on a visit in 2006, when he came to visit the …
doc#0	the southern California historical society. </s><s> He was also a very good friend of me. </s><s> So he came back and every year to his home village in Tuosan. </s><s> And so this is the picture I took on a visit in 2006, when he came to visit the hometown village, and this is another a case, he is Sam Tom. </s><s> His ancestry was actually from kaiping. </s><s> And he came back, actually, he sai…	saw	his grandfather's name, this "diaolou" build his grandfather, and also we show him to see his grandfather's a grave and pay respect and burn incense. </s><s> So he's very touching. </s><s> So he see, he said, it's very emm very emotional trip for him. </s><s> Speaker 1 12:09 So those picture showing, actually, people, it's the key value is the key thing around this heritage. </s><s> And it's very…
doc#0	back and every year to his home village in Tuosan. </s><s> And so this is the picture I took on a visit in 2006, when he came to visit the hometown village, and this is another a case, he is Sam Tom. </s><s> His ancestry was actually from kaiping. </s><s> And he came back, actually, he said, oh, I have no reason to come to China. </s><s> But when he came and when he saw his grandfather's name, th…	see	his grandfather's a grave and pay respect and burn incense. </s><s> So he's very touching. </s><s> So he see, he said, it's very emm very emotional trip for him. </s><s> Speaker 1 12:09 So those picture showing, actually, people, it's the key value is the key thing around this heritage. </s><s> And it's very key to link the overseas community and hometown community. </s><s> So it's the, so for Ch…
doc#0	visit in 2006, when he came to visit the hometown village, and this is another a case, he is Sam Tom. </s><s> His ancestry was actually from kaiping. </s><s> And he came back, actually, he said, oh, I have no reason to come to China. </s><s> But when he came and when he saw his grandfather's name, this "diaolou" build his grandfather, and also we show him to see his grandfather's a grave and pay …	see	, he said, it's very emm very emotional trip for him. </s><s> Speaker 1 12:09 So those picture showing, actually, people, it's the key value is the key thing around this heritage. </s><s> And it's very key to link the overseas community and hometown community. </s><s> So it's the, so for Chinatowns, here we see Chinatowns, we see this, like, dragon dance and lion dance. </s><s> Actually, many thi…
doc#0	this "diaolou" build his grandfather, and also we show him to see his grandfather's a grave and pay respect and burn incense. </s><s> So he's very touching. </s><s> So he see, he said, it's very emm very emotional trip for him. </s><s> Speaker 1 12:09 So those picture showing, actually, people, it's the key value is the key thing around this heritage. </s><s> And it's very key to link the oversea…	see	Chinatowns, we see this, like, dragon dance and lion dance. </s><s> Actually, many things are changing. </s><s> When we see this, this dragon dance or lion dance, they are not very traditional, not as traditional as they did from the village. </s><s> So that's why we, we actually, the key thing that we are focusing is the Speaker 1 13:11 this changing. </s><s> The changes, for example, like this …
doc#0	dance and lion dance. </s><s> Actually, many things are changing. </s><s> When we see this, this dragon dance or lion dance, they are not very traditional, not as traditional as they did from the village. </s><s> So that's why we, we actually, the key thing that we are focusing is the Speaker 1 13:11 this changing. </s><s> The changes, for example, like this Vancouver Chinatown, when we visited t…	see	they told us, no as many as people would come as before, because some of them, I mean, the older generation died and new generations would not like to come. </s><s> Speaker 1 13:46 When we look at the pictures, these are also from Vancouver Chinatown. </s><s> This is the Yi association. </s><s> So they used to have young kids, young students to learn Chinese culture. </s><s> But no more right now…
doc#0	to come to the associations to learn the Chinese culture. </s><s> So this is also changing. </s><s> And I interview those. </s><s> These people from Vancouver Chinatown. </s><s> They are all local born. </s><s> They were born in Vancouver Chinatown, but they, they all speak English. </s><s> They don't know Chinese culture. </s><s> They don't know Chinese language. </s><s> So it's also very diffic…	see	this older people, they have to cry up many stairs to go up to the office. </s><s> So for old people, it's very difficult for them. </s><s> So for this generation, they were born overseas, they are retire. </s><s> They used to follow their fathers to go to the associations. </s><s> But when they retired, they want to come to a help preserve the heritage in Chinatown, but they. </s><s> But somehow…
doc#0	they cannot. </s><s> They don't really understand the culture. </s><s> So this is difficult for them. </s><s> And this is one of the changing points. </s><s> So the other thing, it's the architecture, for example, like this work were architecture in the oldest, in the built in only 1920s, 1930s. </s><s> But here you can see a new buildings, new high rise were, were built. </s><s> They tore down t…	see	that they have no more young people coming to carry on, so they sold their houses. </s><s> So they are planned properties and then build this kind of high rise. </s><s> Speaker 1 16:37 So this is have happening in the Vancouver Chinatown. </s><s> This is my picture taken from scenic Chinatown, the Sydney Chinatown. </s><s> And still they, they have. </s><s> They collected a lot of money from the …
doc#0	pace of change. </s><s> Conservation is a kind of development. </s><s> Conservation is to connect the past and the future. </s><s> Speaker 1 21:28 [Mandarin: suǒ yǐ cāng dōng jì huà wǒ men zài zhè lǐ cóng] 2009 -[Mandarin: kāi shǐ dào xiàn zài],[Mandarin: wǒ men de mù biāo jiù shì jī yú wǒ gāng cái de sī kǎo],[Mandarin: wǒ men rú hé qù bǎo hù zhè xiē yí chǎn],[Mandarin: shǐ dào zhè xiē yí chǎn kě…	see	100 years ago, when people came back from overseas to build the ancestral house in memory of their ancestors, they learn like this architectural styles from western, but was a very Chinese theme. </s><s> For example, this. </s><s> You see this?[Mandarin: lián huā] you know the Lotus flower you know in Chinese culture "[Mandarin: lián shēng guì zi]" so you know this uh [Mandarin: lián huā] Speaker…
doc#0	Chinese people love lions because lions have a very good, I mean, a meaning or very meaningful for the their life. </s><s> It's a like, for example, lion. </s><s> Speaker 1 23:59 is [Mandarin: jiù shì shī zi],[Mandarin: tā shì jí xiáng de yì si shì jí xiáng]. </s><s> Speaker 1 24:07 So you have many sons, you have happiness and you have a very prosperous future. </s><s> So that's the wishes. </s>…	see	you know inside and I mean, this is their, inside their mind to see. </s><s> Then they want this kind of "gaolou". </s><s> And did the. </s><s> And they have a way. </s><s> That's a river. </s><s> Because they came back from overseas. </s><s> Came back from overseas through water. </s><s> Whatever. </s><s> In their. </s><s> Whenever they pain the painting. </s><s> In their pictures, they would ha…
doc#0	or very meaningful for the their life. </s><s> It's a like, for example, lion. </s><s> Speaker 1 23:59 is [Mandarin: jiù shì shī zi],[Mandarin: tā shì jí xiáng de yì si shì jí xiáng]. </s><s> Speaker 1 24:07 So you have many sons, you have happiness and you have a very prosperous future. </s><s> So that's the wishes. </s><s> Very common wishes for the farmers. </s><s> And for example, this is a p…	see	. </s><s> Then they want this kind of "gaolou". </s><s> And did the. </s><s> And they have a way. </s><s> That's a river. </s><s> Because they came back from overseas. </s><s> Came back from overseas through water. </s><s> Whatever. </s><s> In their. </s><s> Whenever they pain the painting. </s><s> In their pictures, they would have water. </s><s> Speaker 1 25:07 [Mandarin: shuǐ shì bù néng shǎo …
doc#0	of "gaolou". </s><s> And did the. </s><s> And they have a way. </s><s> That's a river. </s><s> Because they came back from overseas. </s><s> Came back from overseas through water. </s><s> Whatever. </s><s> In their. </s><s> Whenever they pain the painting. </s><s> In their pictures, they would have water. </s><s> Speaker 1 25:07 [Mandarin: shuǐ shì bù néng shǎo de],[Mandarin: yīn wèi tā men bì xū…	see	this is on top of the reach of the ancestral hall. </s><s> So you can see this is the very traditional, very common, traditional wishes. </s><s> Speaker 1 25:42 uh [Mandarin: yǒu fèng yǒu qí lín], so these are very good uh wealth so the um. [Mandarin: wǒ men zhī dào le cāng dōng de qíng kuàng],[Mandarin: wǒ men jiù zhī dào wǒ men qí shí xū yào shì rú hé qù bǎo hù tā]. [Mandarin: suǒ yǐ zhè jiù sh…
doc#0	's a river. </s><s> Because they came back from overseas. </s><s> Came back from overseas through water. </s><s> Whatever. </s><s> In their. </s><s> Whenever they pain the painting. </s><s> In their pictures, they would have water. </s><s> Speaker 1 25:07 [Mandarin: shuǐ shì bù néng shǎo de],[Mandarin: yīn wèi tā men bì xū yào cóng chū hǎi huí lái],[Mandarin: cóng hǎi wài huí lái],[Mandarin: suǒ …	see	this is the very traditional, very common, traditional wishes. </s><s> Speaker 1 25:42 uh [Mandarin: yǒu fèng yǒu qí lín], so these are very good uh wealth so the um. [Mandarin: wǒ men zhī dào le cāng dōng de qíng kuàng],[Mandarin: wǒ men jiù zhī dào wǒ men qí shí xū yào shì rú hé qù bǎo hù tā]. [Mandarin: suǒ yǐ zhè jiù shì cāng dōng de mó shì]. academic [Mandarin: wǒ men shì xué shù yǐn lǐng]. …
doc#0	from UBC, the university of British Columbia. </s><s> And the PHD. </s><s> Candidate, Dennis phone from UBC. 2023-2-7 PM 6:16|15min48s Keyword: metaphor translation, conceptual metaphor, linguistic metaphors, Chinese translations, translation studies, cognitive cognition, cognitive metaphor theories, metaphor studies, translation scholars, simplified translation, metaphor parameters, translation …	see	, and in the title here. </s><s> My presentation today is a little bit different from my initial abstract. </s><s> I'll be talking about my exploration of the cognitive, linguistic and discusive elements in metaphor translation. </s><s> It's based on the method I mentioned in the previous title, but basically it is an extension of it. </s><s> So a little story of the rationale behind this upgrade…
doc#0	the cognitive pathway. </s><s> So what does metaphor mean? </s><s> There are 2 points we need to know as the basic, as the very basis to understand metaphor translation the first thing is that metaphor can be regarded as the figure of speech or as a cognitive phenomenon. </s><s> I believe most of us are very familiar with the first definition here, where metaphor is regarded as a rhetorical devic…	sees	metaphor as the way that people systematically use inference patterns from one conceptual domain to reason about another domain. </s><s> In this sense, metaphor is also known as conceptual metaphor in contemporary scholarship. </s><s> And the second thing is, people also distinguish conceptual metaphors from linguistic metaphors. </s><s> And while conceptual metaphors reflect the way we think, li…
doc#0	scientific American English and is 2 Chinese translations published in Beijing and Taibei, respectively. </s><s> The identification of metaphorical expression is based on 2 established frameworks. </s><s> As you can see here and 27 metaphorical expressions we found in the source test, and there is one added example in the simplified Chinese version, "[Mandarin: huán qiú kē xué]". </s><s> To have …	see	that most of the metaphorical expressions we retained followed by removal, but the literal meaning was delivered, but the metaphoricity was removed. </s><s> We also have a modification and emission cases which I don't actually have time to dig into details, unfortunately. </s><s> So as you can remember, the aim of this case study is to collect clues for the cognitive, linguistic and discursive el…
doc#0	you an idea of how the method works. </s><s> In terms of is still model parametric method I propose. </s><s> As we can see in the Sankey chart here, there are certain links between this metaphor parameter called Providence before and after translation. </s><s> So in the middle column we have the distribution of metaphorical expressions in the source test. </s><s> And in the left hand side we have…	see	that there is one image metaphor which was translated into a propositional knowledge based metaphor in Kexueren. </s><s> But there isn't any cases where propositional knowledge metaphors were translated as image metaphors. </s><s> The number is quite small. </s><s> So just to give you an idea of how it works. </s><s> And I'm currently preparing a manuscript with my supervisors which is based on t…
doc#0	is very interesting, because there is a conceptual difference between viewing black holes as monsters and as giant babies. </s><s> Speaker 1 09:35 So what's behind this decisions to better understand this issue? </s><s> I believed that I need to go beyond this test. </s><s> And it turns out that I headed to the right direction. </s><s> So the 1st thing I did was to check the translation in other …	see	that in both versions the monster elements was actually taken out by translators. </s><s> The French version use "jeunes" which means young, and in the Japanese version, as some of you can read, a kangji bit here uses "[Mandarin: bào dàn]", which means sudden formation or an explosive formation. </s><s> So it's monster, a common metaphor for cosmologist to describe supermassive black holes at the…
doc#0	early times of the universe. </s><s> In the English context, not quite so, as I Learned in the British national corpus and also some English monolingual English corpus available online. </s><s> However, in the screenshots I don't know whether you can see my cursor in the screenshot, this upper right one here, that I took from the source article. </s><s> The author actually use this expression som…	see	that there are traces of how cosmologist or astrophysics view cosmic entities as something that is dangerous. </s><s> For example, if you are when describing Kepler, which is a spacecraft that they send out to the universe, Kepler was actually portrayed, and still is portrayed as a planet hunter. </s><s> And also, as we can see in the new scientist post for multiverse, which even though is just a…
doc#0	dangerous. </s><s> For example, if you are when describing Kepler, which is a spacecraft that they send out to the universe, Kepler was actually portrayed, and still is portrayed as a planet hunter. </s><s> And also, as we can see in the new scientist post for multiverse, which even though is just a hypothesis, the term, the verb that people use is to tamed multiverse, which somehow indicates tha…	saw	, the translation of the titles, those decisions were made by translators and editors in practical scenarios. </s><s> So I was thinking discursive elements might tell me more about the rationale behind this decisions. </s><s> And luckily they do. </s><s> And even though the specific editorial policies are not accessible at the moment, I try to email them, by god, never reply. </s><s> And I think …
doc#0	<s> Such locality feature enabled us using a divide and conquer technique to solve the problem efficiently. </s><s> Speaker 1 The idea is the industry in this diagram which made it consists of 3 steps. </s><s> In the first step, the it partition U into a set of small clusters. </s><s> Second, it find the local solution with regarding to each cluster. </s><s> By invoking enumeration selection. </s…	see	<coll>that</coll> . </s><s> We can see that the PartSel ignores the overlap between clusters. </s><s> Thus, it should be lost accuracy when the overlap is large. </s><s> On the other hand, if we tolerate large of lap, the class we found would be small. </s><s> In this case, PartSel will be very inefficient since the local solution can be easily obtained obtained. </s><s> Speaker 1 So how to parti…
doc#0	using a divide and conquer technique to solve the problem efficiently. </s><s> Speaker 1 The idea is the industry in this diagram which made it consists of 3 steps. </s><s> In the first step, the it partition U into a set of small clusters. </s><s> Second, it find the local solution with regarding to each cluster. </s><s> By invoking enumeration selection. </s><s> Finally, a dynamic programming i…	see	<coll>that</coll> the PartSel ignores the overlap between clusters. </s><s> Thus, it should be lost accuracy when the overlap is large. </s><s> On the other hand, if we tolerate large of lap, the class we found would be small. </s><s> In this case, PartSel will be very inefficient since the local solution can be easily obtained obtained. </s><s> Speaker 1 So how to partition the billboards to ach…
doc#0	trajectory. </s><s> We found that the influence of the all method increase because the more trajectory can be influenced. </s><s> The influence of the PartSel and laser probe are consistently better than that of great slide and traffic volume. </s><s> Because the traction locality is an important factor that should be considered to increase the influence. </s><s> Speaker 1 We evaluate we evaluate…	see	<coll>that</coll> laser probe scarce well well. </s><s> Even all the all the performs PartSel by 3 times. </s><s> Even with a large number of billboards, laser probe needn't to compute all local solution for each cluster with different budgets. </s><s> Well, it can still pull a large number of insignificant computations. </s><s> The result also shows that enumeration selection has a serious effic…
doc#1	to predict. </s><s> The weather, for example. </s><s> Bright, shining daylight may all of a sudden be shrouded by darkness, with rain pouring down. </s><s> I was walking along a meadow lane in an unexpected rain, when a posture raced past, splashing up a map a puddle and soiled my white shirt. </s><s> The luxury car did not hold. </s><s> I did lasting confused thought. </s><s> Speaker 2 Some thin…	see	<coll>why</coll> I say I don't know much about politeness. </s><s> In fact, perhaps because I don't know much about politeness, I have begun to hate politeness. </s><s> And this is the third confession. </s><s> Speaker 2 Let me illustrate this point with a monologue. </s><s> I hate politeness. </s><s> Why? </s><s> It's elusive. </s><s> It's beyond my grasp. </s><s> Isn't politely something ordina…
doc#1	and data, which touch the surface of the deep waters, if any offering limited genuine knowledge of wisdom and thus failing to hold water. </s><s> Speaker 2 Now, what does discourse have for politeness? </s><s> Actually, if you read my abstract submitted to this conference, you may find some hints. </s><s> But here I will just mention a little bit about this part. </s><s> But I think some things c…	seen	<coll>as</coll> a pragmatic perspective on discourse. </s><s> But the more important question is what is discourse. </s><s> And here I just want to mention or highlight or emphasize that we cannot only pay attention to the dynamics or the here and now of this course in interaction. </s><s> We need to know more about what happens before and after the discourse in interaction. </s><s> So that is wh…
doc#1	culture relevance feature along with its structural components, what other sources of cultural connections can be established from beyond the focal utterance. </s><s> And this is very important. </s><s> Sometimes we cannot find any word or expression that represents the cultural context or the the the immediate context culture sensitive feature. </s><s> Then we might okay, find elsewhere the cult…	see	<coll>,</coll> the one that is optimally relevant. </s><s> Speaker1 15:07 And the end of the cultural pragmatic mission is a interpretation first eh that is acceptable in the immediate context. </s><s> And then we come to an interpretation that is acceptable in its associated cultural context. </s><s> Culture is something associated to or with certain physical or social or interpersonal features.…
doc#1	the events. </s><s> Speaker1 18:47 And in this case, step 4 is not necessary since the cultural context has been built into the offers. </s><s> Okay. </s><s> Then more specifically, we look at how cultural elements of cultural context has been constructed into the utterance. </s><s> And we look at 2 means. </s><s> One is called presupposition, another is dixis. </s><s> So we think that dixis is a…	seen	<coll>that</coll> beauty in so many ways over the years. </s><s> Whether we are born here or seek refuge here, there's a place for us all. </s><s> We must remember, it's not my America or your America, is our America. </s><s> And this is by Michelle Obama. </s><s> Yeah. </s><s> Speaker1 20:04 And in 2019. </s><s> And look at this. </s><s> Truly a diversity. </s><s> The words which are culture sen…
doc#1	the demanding pace of lessons and arduous content heavy curriculum to be followed. </s><s> Which I agree very much. </s><s> Again, secondly, the barriers that are closely related to self belief, self efficacy and personal identity the teachers have that may prevent them from successful executing a formative assessment. </s><s> Okay, and the 3rd one is barriers relating to ideological disposition,…	see	<coll>these</coll> 3 barriers also in China in promoting formative assessment. Speaker 2 17:05 And Liu and Xu also mentioned 3 dimensions among the industrial issues in China. </s><s> So why it's so difficult to operate to do affirmative assessment in the Chinese context? </s><s> In the macro, missile, and micro levels. </s><s> Seeing that macro levels is kind of a social, cultural, historical, a…
doc#1	3rd one is barriers relating to ideological disposition, such as not having been provided with high quality and practical training to support assessment within teaching beyond the stage of inserts training. </s><s> So I think now these 3 barriers. </s><s> We can see these 3 barriers also in China in promoting formative assessment. Speaker 2 17:05 And Liu and Xu also mentioned 3 dimensions among t…	Seeing	<coll>that</coll> macro levels is kind of a social, cultural, historical, and political factors. </s><s> Also, they mentioned to kurji, we have a long history of the kind of submative assessment. </s><s> So English assessment in China is still dominated by high stakes exam. </s><s> So this prevents teachers from doing informative assessment. Speaker 2 17:48 In the muscle levels. </s><s> Refers to…
doc#1	designed a credit bank. </s><s> Each student has account in their bank. </s><s> They desolate all their scores. </s><s> They all their couldn't be into the bank. </s><s> They can't buy with money. </s><s> In order to earn more couldn't be, they have to study. </s><s> They have to do different kind of study to earn more cousin be. </s><s> Every time they enter the system, they know. </s><s> How ma…	see	<coll>they</coll> have not enough cousin b in the bank, they know, oh, I have to study, I have to read, I have to listen, I have to speak, I have to be active in class in order to earn more cousin be. </s><s> This. </s><s> So this is what I did. </s><s> Okay, so this is kind of. </s><s> I borrow this idea from the gibi fight gamification idea. Speaker 2 37:33 Gamified formative assessment. </s><s…
doc#1	<s> So the more you do, the more you get. </s><s> And mutual feedback. Speaker 2 41:26 Student teacher. </s><s> They can give mutual feedback. </s><s> Teacher and teacher. </s><s> Students teach students and students. </s><s> And every student has a kind of a e portfolio. </s><s> In this e portfolio, we have different kind of items like this writing, midterm, self learning, resource sharing, clas…	see	<coll>,</coll> this is the e portfolio of one student. </s><s> The student has get. </s><s> So you can see the kind of equal 4 at the right side. </s><s> Okay. 05:101010 is a sector. </s><s> And I'd like to show you one picture of the class. Speaker 2 42:20 The informative assessment. </s><s> So you can see they are discussed something like in groups, so they you can see their smiling faces. </s>…
doc#1	this writing, midterm, self learning, resource sharing, class attendance portfolio, etcetera. </s><s> And like this we have online, offline, in class and outclass kind of evidence of learning. </s><s> And as you can see, this is the e portfolio of one student. </s><s> The student has get. </s><s> So you can see the kind of equal 4 at the right side. </s><s> Okay. 05:101010 is a sector. </s><s> An…	see	<coll>they</coll> are discussed something like in groups, so they you can see their smiling faces. </s><s> If you have this kind of smiling faces in your college English class, I think it would be very happy. </s><s> Okay, results. </s><s> First of all, teachers perception or formative assessment? Speaker 2 42:46 Teacher's perception. </s><s> Change of role as teacher. </s><s> Many teachers says …
doc#1	<s> Are you familiar with this approach? </s><s> Content and content-based and content and language integrated structure. </s><s> And this approach is popular in Europe and North America. 22:21 Have you heard of genre attack space approach? </s><s> Yes, this approach is especially popular in teaching English for the specific purposes. </s><s> Well, for the first 3 methods, they are traditional, r…	see	<coll>that</coll> the traditional one, they focus the on language. </s><s> Right? </s><s> So it is said they are language-centered approach and the rest are meaning-focused. </s><s> For language-focused approach, it puts too much emphasis on accuracy. </s><s> Right? </s><s> But for meaning centered approach, they stress the fluency of language use. </s><s> Right? 23:26 Well, each of these methods…
doc#1	not complete, they are limited. </s><s> So that's why we I put forward the holistic approach. </s><s> Have you observe the import of language learning for the current approaches, especially for foreign language teaching. </s><s> There's no environment for the students to speak a foreign language when he or she goes out of the classroom. </s><s> Right? </s><s> The only interaction which takes plac…	see	<coll>that</coll> the input. </s><s> It's not sufficient enough. </s><s> And they are encountered with input, most of them, are fragmented or incomplete, or even decontextualized. </s><s> And these inputs not only in the textbooks and in their exercise books. </s><s> That is to see their exposure to the input, to the language, to our last extent and not sufficient, fragmented. </s><s> In Chinese,…
doc#1	foreign language when he or she goes out of the classroom. </s><s> Right? </s><s> The only interaction which takes place is in the classroom between the students and students with the teacher. </s><s> Right? 26:29 And if you observe, look at the input for the school learners, you will see that the input. </s><s> It's not sufficient enough. </s><s> And they are encountered with input, most of them…	see	<coll>their</coll> exposure to the input, to the language, to our last extent and not sufficient, fragmented. </s><s> In Chinese,[Mandarin: suì piàn huà]. </s><s> They spend quite a lot of time to be exposed to the language they are learning. </s><s> But to a large extent, they are fragmented or even decontextualized. </s><s> Well, without sufficient or enough input, we can't learn a language wel…
doc#1	fragmented. </s><s> In Chinese,[Mandarin: suì piàn huà]. </s><s> They spend quite a lot of time to be exposed to the language they are learning. </s><s> But to a large extent, they are fragmented or even decontextualized. </s><s> Well, without sufficient or enough input, we can't learn a language well. </s><s> Right? </s><s> But output is the ultimate goal of language learning, right? </s><s> Wit…	see	<coll>it</coll> 's also incomplete to some extent. </s><s> Incomplete, short, fragmented, or even decontextualized. </s><s> So these are the problems with, or practice in language teaching, or some of the shortcomings with the current approaches and methods. </s><s> That's why we put forward a holistic approach. </s><s> Then the next question that I want to answer is, what is a holistic approach?…
doc#1	sought through. </s><s> The next question is about the series or principles of language and language use. </s><s> What are the principles behind holistic language approach? </s><s> What are the theories that and upon this approach? </s><s> Well, as I said, the holistic approach towards foreign language education adopts a functional view of language. </s><s> And I think we know that holiday is the…	seen	<coll>as</coll> a system of meaning potential, and language used as a process of meaning expression. </s><s> According to certain functions, language can achieve, which is first realized by ideational, interpersonal and textual meaning inserting contexts, and then realized by certain lexical grammatical systems, and finally expressed by phonological or orthographic system. </s><s> What is the fun…
doc#1	are create a tax or a discourse. </s><s> When they interpret or negotiate meaning. </s><s> Right? </s><s> And the texts well, can be categorized into different types, right? </s><s> Different typology or types. 37:40 So genre actually refers to the different types. </s><s> The same type of text can go together, which forms a particular type of genre. </s><s> And text here is not a static word. </…	seen	<coll>as</coll> a source for making meaning. </s><s> That's a functional view of language, right? </s><s> And the resource of language consists of a set of interrelated lexical grammatical systems and language users draw on these results each time. </s><s> They use the language and language uses the process of interpreting, negotiating, and expressing meaning. </s><s> In using language to express…
doc#1	to express, interpret or negotiate intended meaning, language users create discourse texts. </s><s> Well, language use then can be summarized as 3 types of activities. </s><s> The meaning meaning comprehension activity when we interpret meaning, right? </s><s> Its type of meaning comprehension activity, meaning negotiation activity, and meaning creation activity. 40:51 Because language use involv…	see	<coll>that</coll> an activity or a task is go oriented or things like that. </s><s> But in this room, put forward the activity theory. </s><s> He said that activity is an object oriented and cultural formation that is own structure. </s><s> And activity has a structure. </s><s> Activity is motivated by the need to transform the object into an outcome. </s><s> This is the object and then the outco…
doc#1	in learn autonomy as well. </s><s> And I think. </s><s> I think my early kind of career is to do with language autonomy taught me a lot . Speaker 1 Let's try to somehow differentiate 2 concept. </s><s> I mean, Phil Benson, who's my doctoral supervisor. </s><s> He defends. </s><s> He defines autonomy as capacity learners, capacity exercise control over the lives. </s><s> Now, if you remember the s…	see	<coll>our</coll> lot overlap because we also talk about control when we talk about learn autonomy. </s><s> We talk about sense of control when we talk about learn agency. </s><s> So there's a lot of, there are a lot of overlaps between the 2 concepts at agency and autonomy, but we believe there are differences and we think that autonomy is much more focused on individuals. </s><s> Now, I have to …
doc#1	DOC last for group model can be also used for us to develop the contrans perspective on agency language education. </s><s> I think I'm done. </s><s> So thank you for your patience. </s><s> And now I think I can take time, have some time for a question answer. </s><s> Speaker 2 Thank you, professor Gao. </s><s> Thank you for your excellent talk on agency and language education. </s><s> And I think…	see	<coll>that</coll> agency plays a very important role in learning and in management. </s><s> And then today we talked about the definition, the manifestation and from different perspectives. </s><s> Also, professor Go Gao also talked about the guiding questions and also the related key concepts. </s><s> Right, and I see that there are already some questions, er, there. </s><s> Professor Gao, can y…
doc#1	2 Thank you, professor Gao. </s><s> Thank you for your excellent talk on agency and language education. </s><s> And I think the students and the attendees can also ask questions, right? </s><s> Take the opportunity to ask questions. </s><s> Actually, in today's talk, we see that agency plays a very important role in learning and in management. </s><s> And then today we talked about the definition…	see	<coll>that</coll> there are already some questions, er, there. </s><s> Professor Gao, can you read those, can you see those questions? </s><s> Speaker 1 I can see central. </s><s> They wonder what we can measure observe from agency. </s><s> If, now, if you talk about development or measurement of development agency taking particular theoretical stance. </s><s> So let's see. </s><s> Probably you'r…
doc#1	diversity into 4 group. </s><s> The high IDI and high FCD means a research deliver knowledge to a distant and divorced fields. </s><s> The high IDI but low FCD means a research deliver knowledge to distant but limited field. </s><s> Low IDI but high FCD means a research deliver knowledge to a junction but divorced failed. </s><s> The low IDI and the low FCD means a research deliver knowledge to a…	see	<coll>that</coll> some winners work has been cited by a diverse field and have produced bottle impact. </s><s> But some have known it their works are more focused on with limited categories. speaker1 Now we can do our conclusion part. </s><s> Knowledge diffusion is a dynamic process compared to knowledge integration, because citation to a set of published documents can be continuously changing. <…
doc#1	test post, evaluation method, users historical data, sixth person new users Transcript: Speaker 1 00:05 Our fourth talk in the session is a probabilistic model for personalized tag prediction presented by Dao Yin. </s><s> Speaker 2 00:20 Ok. </s><s> Hello everyone, I'm Dao Yin from Lee High University. </s><s> My presentation is about tech prediction problem. </s><s> Here is a example of social b…	see	<coll>we</coll> have user tag Speaker 2 00:53 Item and time, then our problem is given the user item and time steps. </s><s> We predict the tags, which user used on this item. </s><s> Here is the application of tech prediction problem when we try to book marker website. </s><s> For example, Twitter then the delicious will give some recommendation here. </s><s> Like 2.0 blog blogging blogs then ou…
doc#1	may consist of some treatment events such as the medication plan. </s><s> And patient may also have another er excu excu examined sequence consists of examining events and it's very. </s><s> Such as er the patient's body temperature and blood pressure. </s><s> So dis this 2 different sequence may come from different different source. </s><s> So it is a challenge. </s><s> Oh sorry. </s><s> It is c…	seen	<coll>as</coll> static information during the hos hosto hospitalization period. </s><s> Such as demographics and admitting diagonals is er so it is the second challenge is that how to combine static information with the temporal sequence. </s><s> And to design such a treatmension, the most important thing is we nee to model the intercro crorrelation of different kinds of medical factors. </s><s> …
doc#1	needs to take a gain. </s><s> So it is pretty difficult. </s><s> Because there are many reasons that can result in er a headaches, maybe our work or high blood pressure. </s><s> But if he has some er medical indicator such as a machine that can tell him er your blood pressure is too high now. </s><s> So it can dis help the patient to design OK. </s><s> I need some medicine to control my blood pre…	seen	<coll>as</coll> the reference of Xam or we can say Excel will decide all control the change of Xam in some way. </s><s> So fully connected as our LSTM is not useful in this condition, so we propose partly connected LSTM. </s><s> In this case, we eliminate the connection in input and output. </s><s> The output now is is directly computed by The Hidden State of Xam. </s><s> And Excel influence Xam …
doc#1	do another experiment on the EMR data. </s><s> This data is recollected in the Liaoning province, China. </s><s> And we selected serebral infection as tarkin disease and the presue prescription dial demographics diagnosis and laboratory indicators of patient are collected and store. </s><s> Em this is the result of the ema EMR data size. </s><s> The read the yellow line is the decomposed LSTM. </…	see	<coll>that</coll> the decomposer LSTM always outperform other method and the fully connected LSTM in pr curve is it has close performance to the baseline LSTM . Speaker 1 So this is because the fully connected LSTM cannot distinguish this to input hitter junior sequence. </s><s> And that's all err you can if you have any question, you can take. </s><s> Speaker 2 Thank you both so questions from t…
doc#1	under our setting. </s><s> And there is ana anon another natural solution is that is that single an single mergin an single merging and criteria. </s><s> Obviously is very popular for support. </s><s> Vector machine active learning the idea is to select the pair with the smallest difference score difference. </s><s> About the problem of simple margin is that a win our model is not accurate. </s><…	see	<coll>that</coll> when the score difference is a large, the probability will be small wins out school difference is small, the probability will be large. </s><s> This matches our intuition that the margin information measures the uncertainty of our data. </s><s> Alright Here T is the temperature parameter. </s><s> You can see T tends to Infinite. </s><s> This reduced to the uniform sampling 20 te…
doc#1	n't er know the features but they assume that the features are given and we can learn the features from scratch. </s><s> Er let's see some experiments result we test our model on both simulated and real world data set and and the the rea real data set consists consists of various domains, including social surveys. </s><s> So say preferences and music preferences and so. </s><s> And we evaluate ou…	see	<coll>whether</coll> learning collaboratively will help here. </s><s> The magenta curve is ours and other curves are methods that their learning separately, we can see, there is a huge improvement. </s><s> An we learning collaboratively. </s><s> Speaker 1 Er the second experiment is to share with. </s><s> Learning activity will help. </s><s> Here, the magenta curve is our margin sample approach a…
doc#1	see some experiments result we test our model on both simulated and real world data set and and the the rea real data set consists consists of various domains, including social surveys. </s><s> So say preferences and music preferences and so. </s><s> And we evaluate our model using them in Kendall Tau Distance, which is basically the fraction of running discovered pairwise comparisons. </s><s> Sp…	see	<coll>,</coll> there is a huge improvement. </s><s> An we learning collaboratively. </s><s> Speaker 1 Er the second experiment is to share with. </s><s> Learning activity will help. </s><s> Here, the magenta curve is our margin sample approach and the black curve is a er simple margin approach and the blue curve is the en is the uniform sampling approach. </s><s> We can see that all the other fin…
doc#1	comparisons. </s><s> Speaker 1 The first set of experiments is to see whether learning collaboratively will help here. </s><s> The magenta curve is ours and other curves are methods that their learning separately, we can see, there is a huge improvement. </s><s> An we learning collaboratively. </s><s> Speaker 1 Er the second experiment is to share with. </s><s> Learning activity will help. </s><s…	see	<coll>that</coll> all the other final stage simple margin matches our performance our margin sampling performance, but at the beginning that performs very bad even much worse than the en uniform sampling approach. </s><s> Speaker 1 This en Is consistent consistent with our with our intuition that much information might be useful but when the model is not accurate it will can be misleading. </s><s…
doc#1	sampling approach. </s><s> Speaker 1 This en Is consistent consistent with our with our intuition that much information might be useful but when the model is not accurate it will can be misleading. </s><s> We also compare the dressing on versus the maximum regularization. </s><s> Generally that performance similar er and maximum en slightly outperforms en traditional this matches our theoretical.…	see	<coll>how</coll> many samples do we need to recover er 97% of the parents preferences. </s><s> Er we can see that our models perform significantly better than the learning separate approach and the sample size needed grows nearly linear as the problem size. </s><s> Speaker 1 Er en this set of experiment is to sell to learn when active learning will help. </s><s> We vary the Epsilon value. </s><s>…
doc#1	useful but when the model is not accurate it will can be misleading. </s><s> We also compare the dressing on versus the maximum regularization. </s><s> Generally that performance similar er and maximum en slightly outperforms en traditional this matches our theoretical. </s><s> Studies that the maximum can void addigional log in term. </s><s> We also do some simulation studies on the sample compl…	see	<coll>that</coll> our models perform significantly better than the learning separate approach and the sample size needed grows nearly linear as the problem size. </s><s> Speaker 1 Er en this set of experiment is to sell to learn when active learning will help. </s><s> We vary the Epsilon value. </s><s> We can say that when Epsilon is large, en the passive learning and active learning performance …
doc#1	Epsilon value. </s><s> We can say that when Epsilon is large, en the passive learning and active learning performance similar, but when the episode is very small. </s><s> En aclive learning apps un basically this tells us un when we are seeking a very accurate model active learning will improve a lot. </s><s> Speaker 1 Er this experiment is to study how the temperature scheme geme will affect the…	see	<coll>that</coll> this performance driven parent free en temperature scheme. </s><s> We are un performance. </s><s> Really good and you can see that when the constant is very small, which means that we are doing simple merging and when the constants is very large this basically performs as similar's uniform approach.. </s><s> Speaker 1 To conclude this work, er we propose the active collaborative…
doc#1	, but when the episode is very small. </s><s> En aclive learning apps un basically this tells us un when we are seeking a very accurate model active learning will improve a lot. </s><s> Speaker 1 Er this experiment is to study how the temperature scheme geme will affect the margin sampling approach. </s><s> En here, the auto magenta line is just set them er. </s><s> Just set the temperature is em…	see	<coll>that</coll> when the constant is very small, which means that we are doing simple merging and when the constants is very large this basically performs as similar's uniform approach.. </s><s> Speaker 1 To conclude this work, er we propose the active collaborative permutation learning. </s><s> En we show that none in collaboratively using Max margin low rank matrix completion. </s><s> We are …
doc#1	: Speaker 1 Thanks and morning everyone I'm Shenzhen Huang from Nanjing University of aeronautics answer er as challenges so this work is about active feature acquisition with supervised matrix completion. </s><s> So, in many real applications, actually feature missing is a very serious problem. </s><s> So this is a example. </s><s> We have a data matrix here and each row corresponding to one pat…	see	<coll>that</coll> we have many missing entries in this data matrix. </s><s> So we need to learn with this such a missing data. </s><s> So the simplest way is to directly learning from such a missing data. </s><s> Then you can see that er the series missing will lead to the poor performance. </s><s> Speaker 1 So one Best way is to get more entries to query the ground truth of the missing entries. …
doc#1	feature missing is a very serious problem. </s><s> So this is a example. </s><s> We have a data matrix here and each row corresponding to one patient. </s><s> And we perform some er medical tests and then we want to build a classifier to predict whether this patient is err has some disease or not. </s><s> So you can see that we have many missing entries in this data matrix. </s><s> So we need to …	see	<coll>that</coll> er the series missing will lead to the poor performance. </s><s> Speaker 1 So one Best way is to get more entries to query the ground truth of the missing entries. </s><s> But this usually leads to a high cost of future application. </s><s> So er specially actually the features may be correlated with each other and there are some redundant information between them. </s><s> So, w…
doc#1	very naive solution. </s><s> We also propose by object if optimization solution here. </s><s> So we have two objectives here, J1 means the informativeness of the selected entries and J2 is the cost of the selected entries. </s><s> Here SIJ is a index. </s><s> So if SIJ is one that means the ice th the entry of ice roll and J's calling will be selected. </s><s> Otherwise, it will be not selected. …	see	<coll>that</coll> the J1 objective is summarization of informative informative list of all of the selected entries and J2 is the cost of all of the er selected entries. </s><s> So at the same time, we want to maximize the inform tourists and at the same time we want to minimize the cost. </s><s> And by er evolutionary er computing algorithm we can solve this by object of optimization problem effi…
doc#1	here a FASMC Chris morning to our methods. </s><s> You can see on both Reconstruction Arrow and test accuracy, we achieved the best performance compared to other. </s><s> Magic's completion methods. </s><s> Here we also tested two cases of the observed rates One is 60% and the other one is 80%. </s><s> Speaker 1 Ok, so we also exdamine the results for the active part. </s><s> So er when we query …	see	<coll>we</coll> can get the same performance by querying much less er fish values, so it can save the acquisition cost of features. </s><s> Speaker 1 Ok, there are some more results. </s><s> The first one is to compare the er for the case of course wear active selection. </s><s> So a the the black line corresponding to the er base worm, which does not considering the difference among the features…
doc#1	values, so it can save the acquisition cost of features. </s><s> Speaker 1 Ok, there are some more results. </s><s> The first one is to compare the er for the case of course wear active selection. </s><s> So a the the black line corresponding to the er base worm, which does not considering the difference among the features of their cost. </s><s> And blue one corresponding to the naive method just…	see	<coll>we</coll> can improve the performance varies significantly by edobject messages. </s><s> Speaker 1 And at last, we also tried to examine the effect of calculating the variance. </s><s> So here the variance is calculated based on all of the T iterations, then we check when we do not use all of that versions. </s><s> We may just use the most recent operations. </s><s> For example, the most re…
doc#1	problem. </s><s> So our main concern is to is to solve this class of problem efficiently. Speaker 1 05:37 Our method is that we make use of recent proposed accelerated gradient method. </s><s> Counter, characteristic of these messages data that we treat these 2 terms very differently. </s><s> Not at not at this first term is smooth. </s><s> The second term is not smooth, so in this method, we nee…	see	<coll>,</coll> for the smooth part we apply the first order text expansion and for announcement part would directly put it into the model. </s><s> And it turns out by units model, we can obtain the commercial one over K Square for credit ratings and this is the optimal for the first order methods. </s><s> In East iteration of this problem method that we need to minimize this model and it turns ou…
doc#1	<s> So as you can see, this problem, the input is a vector V and we want to compute X, which is close to this way, and meanwhile, it has a low Fused Lasso penalty. </s><s> And unfortunately this, this problem is also non- smooth and unanswerable, so next we used several reformulations to to solve the problem. Speaker 1 07:24 First, first we should have this problem can be solved by an equivalent …	see	<coll>we</coll> just remove this term and we can use this solution to this problem to recover this looking for this problem. Speaker 1 07:43 Uh next next we discuss how to solve this problem. </s><s> This term is also not non-smooth so our messages that we make use of the genome of the L one norm, and we can reformulate we can derive the dual problem for the primal problem for this problem. </s><…
doc#1	we can this dual problem as I mentioned before this deal problem is quadratic program problem. </s><s> So we can apply many solvers. </s><s> Here, for simplicity, we can, we just assume that we can use for this room by the gradient method and the nesterov's method and to show the performance of these methods. Speaker 1 08:57 I use a synthetic dataset, so I generate input V, which is this dimensio…	see	<coll>,</coll> by the radical under the green curve, so this is for these 2 matters. </s><s> The result is that in 200 iterations, this change, this two matters, at least 2 methods achieve divided up of 1e-2 and 1e-3. Speaker 1 09:30 However, this need two implementations. </s><s> First, the preceding is not very high. </s><s> Second, the number of iterations is very, this is personal not below. …
doc#1	can achieve develop of have a less than one in my twelve in dozens of dozens of iterations. Speaker 1 10:56 We also compare this algorithm with the recently proposed pathFLSA algorithm and this algorithm is is proven to be the one who stepped out our algorithm. </s><s> Here, we also used synthetic data. </s><s> Here, this, this column denotes the problem size will try this, this A is dimension of…	see	<coll>,</coll> see from this figure, this table. are methods is much more efficiently than in this part FL, FL, FLSA algorithm and in most cases, the speed-up is over 10 times. Speaker 1 11:42 Next we show some efficiency of the record, this problem is the subroutine. </s><s> Next, we should the efficiency of the main algorithm and we can compare, compare with the general solver CVX and here we u…
doc#1	we all together, we have 3 datas. Speaker 1 12:14 This figure summarizes the computational cost so the X axis is the different regular parameter. </s><s> The Y axis is time in log scale. </s><s> As you can see from this figure, in most cases, our algorithm is 10 times is more than 10 times faster than the generous solver and similar similarly we can observe from this dataset. Speaker 1 12:43 Fina…	see	<coll>,</coll> so the only arrested data, the improvement is significant. </s><s> The reason that maybe this is synthetic data is, the Fused lasso is, is very suitable data and on this data we only achieve compare comparable results. </s><s> The interesting that further nuclear tests by units are reordering we indeed Speaker 1 13:18 get a mprovement. </s><s> The course for our proposed algorithm …
doc#1	closed form solutions. </s><s> However, a straightforward implementation to solve the magnitude variables in the subproblem will take quadratic time and which is not desired an not scalable to large scale Speaker 1 10:08 problems and we exploit the special structure of the subproblem and further develop an efficient algorithm to reduce the corresponding time complexity from quadratic to linear rh…	see	<coll>,</coll> let's, let's show some experimental results. </s><s> Speaker 1 10:40 We compare our algorithm with the convex weak hierarchical Lasso The running time of the number of iterations achieving the same objective are shown in these plots figures and the first rule correspond to the running time and the second row correspond to the Speaker 1 10:58 iterations. </s><s> And both running tim…
doc#1	represent the quality of each cross out the worker as the user accounting information is usually unknown. </s><s> Speaker 1 02:32 In Korea, so chooses cherry framework in for both accurate answers and user quality from data itself. </s><s> It follows the 2 following principles, the first one, is that an answer is likely to be accurate. </s><s> If this answer is provided by many highly reliable us…	see	<coll>that</coll> these 2 principles rely on each other. </s><s> And as they are tightly coupled together. </s><s> In practice, we can first initialize the user waits within uniform distribution and then iteratively conduct with the aggregation and infer user weights. </s><s> Until convergence, then we can get the reliable aggregate answers and user weights. </s><s> Speaker 1 03:26 If you are int…
doc#1	which is quite well known for their privacy preserving protection. </s><s> These techniques allow the users to answer sensitive questions. </s><s> We will protect their privacy. </s><s> For example, when a user answer a sensitive question, first he can play flip a coin. </s><s> If the outcome of the coin is higher than he just simply answer. </s><s> Yes, no matter what his true answer is. </s><s>…	see	<coll>that</coll> if a user the answer to an insensitive question is, yes, actually we don't know that whether his true answer is yes or just because at the flip of the coin. </s><s> The outcome is head, so such deniability can provide the confidentiality. </s><s> In practice, the flip a coin procedure can be replaced by controller probability. </s><s> Speaker 1 06:22 So we adopt this round my re…
doc#1	propose, two-layer mechanism, although preservation are personalized, so the personalized noise introduced by such privacy preserving mechanism actually can be largely reduced by the utility, by the user quality, Speaker 1 11:13 estimation component, intrusive discovery and the second insight is that the diversity of the perturbation character by the two-layer mechanism remember that we have the …	see	<coll>that</coll> actually the, the proposed two-layer proturbation and the truth is discovered. </s><s> This is 2 things are tightly combined together, which will help us with both the privacy and utility parts. </s><s> Speaker 1 11:55 So next let's talk about experience. </s><s> In order to confirm the advantage of the proposal Master, we conduct experiments on 2 real world crowdsourcing datase…
doc#1	as they adapted version or the randomized response techniques for the consulting aggregation and also we compare with another master, which card is the FIPP, which is an invariant over the random response. </s><s> We also adopted this method for the Speaker 1 13:59 crowdsourcing aggregation. </s><s> The rest one is a variant of the proposed method to study while truth discovery can help the priva…	see	<coll>that</coll> in autopro provide strong privacy that is in if we want to get the, achieve the small Epsilon. </s><s> Actually, much proturbation should be perturbed thus the utility is sacrificed. </s><s> In order to, if we want to keep good utility than just some small set of the proturbation can be performed so the, so the privacy cannot be too strong. </s><s> But the good thing is that com…
doc#1	onto real world datasets. </s><s> Speaker 1 14:22 From these 2 plots, we can see that in autopro provide strong privacy that is in if we want to get the, achieve the small Epsilon. </s><s> Actually, much proturbation should be perturbed thus the utility is sacrificed. </s><s> In order to, if we want to keep good utility than just some small set of the proturbation can be performed so the, so the …	see	<coll>that</coll> the proposed mechanism that is the blue dot line in these 2 figures. </s><s> From these 2 figure, we can see that the proposal makes that can tolerate more proturbations. </s><s> For example, if we, for the proposed measure and all the other baselines, if they to provide the, if they provide the same level of the privacy. </s><s> We can see that the proposed method if they provi…
doc#1	is in if we want to get the, achieve the small Epsilon. </s><s> Actually, much proturbation should be perturbed thus the utility is sacrificed. </s><s> In order to, if we want to keep good utility than just some small set of the proturbation can be performed so the, so the privacy cannot be too strong. </s><s> But the good thing is that compare with the baselines, Speaker 1 15:00 we can see that …	see	<coll>that</coll> the proposal makes that can tolerate more proturbations. </s><s> For example, if we, for the proposed measure and all the other baselines, if they to provide the, if they provide the same level of the privacy. </s><s> We can see that the proposed method if they provide the same level of the privacy. </s><s> The proposed method has the best utility. </s><s> If they provide, if th…
doc#1	proturbation can be performed so the, so the privacy cannot be too strong. </s><s> But the good thing is that compare with the baselines, Speaker 1 15:00 we can see that the proposed mechanism that is the blue dot line in these 2 figures. </s><s> From these 2 figure, we can see that the proposal makes that can tolerate more proturbations. </s><s> For example, if we, for the proposed measure and a…	see	<coll>that</coll> the proposed method if they provide the same level of the privacy. </s><s> The proposed method has the best utility. </s><s> If they provide, if they want to provide the same level of the utility, we can see that the proposal method can provide much stronger privacy guarantee compared with Speaker 1 15:49 other based on message. </s><s> Remember that in previous we adopted the u…
doc#1	dot line in these 2 figures. </s><s> From these 2 figure, we can see that the proposal makes that can tolerate more proturbations. </s><s> For example, if we, for the proposed measure and all the other baselines, if they to provide the, if they provide the same level of the privacy. </s><s> We can see that the proposed method if they provide the same level of the privacy. </s><s> The proposed met…	see	<coll>that</coll> the proposal method can provide much stronger privacy guarantee compared with Speaker 1 15:49 other based on message. </s><s> Remember that in previous we adopted the uniform distribution as a hyper distribution for the excellent and also the analysis because uniform diffusion is quite widely adopted. </s><s> About how we also conducted experiments on different hyper diffusion, …
doc#1	data is collected from the over 500 taxi driver in 30 days. </s><s> This location traces in the San Francisco. </s><s> Also we. </s><s> Exams are scalability of algorithm feeds the synthetic data. </s><s> These are first this is our. </s><s> Optimal road we find with the real data. </s><s> With different lengths of Johnny Rhodes. </s><s> Actually, we find some optimal roads with our 2 algorithm f…	see	<coll>our</coll> CRE leads to the best result. </s><s> On the on both real data set and synthetic debt a synthetic data set. </s><s> As we can see the actually the LCP the. </s><s> The reduced hours searching time for RCP algorithm is just just caused by the pruning effect as we can see the LCP algorithm can pruning the search space significantly. </s><s> Also, the Sky no algorithm can the prunin…
doc#1	same latitude. </s><s> If some of you have already done this question, and gets a character option. </s><s> You must be a genius in both computer science and geography, OK, however, we as far as we know. </s><s> Speaker1 This kind of questions are very difficult for computers due to the following reasons, so let's see the difficulties. </s><s> The first problem is that so question understanding. …	See	<coll>we</coll> will find that the first part of options, see that is London is influenced by warm currents. </s><s> Effect Toyed while the latter part winter temperature is higher than other areas at the same latitude contains a comparison. </s><s> And so current current semantic parsing approaches may have difficulty in handling such such questions you choose. </s><s> Speaker1 The next lack of …
doc#1	question, and gets a character option. </s><s> You must be a genius in both computer science and geography, OK, however, we as far as we know. </s><s> Speaker1 This kind of questions are very difficult for computers due to the following reasons, so let's see the difficulties. </s><s> The first problem is that so question understanding. </s><s> As we can see the example question uses a long senten…	see	<coll>that</coll> is London is influenced by warm currents. </s><s> Effect Toyed while the latter part winter temperature is higher than other areas at the same latitude contains a comparison. </s><s> And so current current semantic parsing approaches may have difficulty in handling such such questions you choose. </s><s> Speaker1 The next lack of question patterns and the rated passing rules. </…
doc#1	, this message contains many problems. </s><s> First, it requires a large amount of geographical data and many, many related rules. </s><s> Which in most cases it is not available? </s><s> And another problem is that it had may have difficulty mapping freezes to the predicates and the constant in the rules. </s><s> And then what is the most biggest problem is that students would never solve this …	see	<coll>how</coll> humans solve this problem. </s><s> Speaker1 Firstly, the students we are immediately notice that this problem is about the climate type, so they will think of London's climate type set is temperate Oceanic climate. </s><s> And they will come up with the temporary to Oceanic climates description that is warm and rainy or year round, which has they have learned in the textbook. </s…
doc#1	and gained comperable results with the neural network based approach. </s><s> And then we can see that the information. </s><s> Retrieval, based approach gained on comparatively low score, which indicates that only a few question answer pairs can be directly found in the corpus. </s><s> However, there are still some questions cannot be answered. </s><s> The result of approach such as questions th…	see	<coll>if</coll> we can gain further improve improvement. </s><s> It can be seen from other table that comparative approach is getting improvement of 6% to 14%. </s><s> By combining with hours and by nation of our approach and the neural network based approach gives the best performance on both datasets. </s><s> However, the result is still less than 50% which is lower than the ability of students…
doc#1	got a performance gain. </s><s> And. </s><s> Wallpaper. </s><s> Instead of regardless of couple Pi over the other 3 feature will Victor Outperforms. </s><s> The other 2 feature. </s><s> But when you combine more vector with synonyms at index, we could still get. </s><s> A performance skin. </s><s> Speaker1 Some other work use knowledge base to fighting war picture. </s><s> It's not surprised that…	see	<coll>that</coll> both the numerator of precision and recall are affected by copious picture political vocation abilitie, but only the. </s><s> The number of precision is affected by copious wars opinion extraction ability. </s><s> Uh So what Victor Prosecutor Picture of Rapunzel picture because we as we said or Victor his coverage issue. </s><s> So this is my conclusion. </s><s> So far that is C…
doc#1	ID the users are however, in this case. </s><s> You know the randomization. </s><s> Unitar is squared on a in which case we cannot just use the standard formula to calculate variance? </s><s> We should use the Delta method so you know what will happen if things go wrong, so this is from 1000 actually attest from Skype. </s><s> I believe we have used this couple times in other talks as well so on …	see	<coll>,</coll> there's a whole whole bunch of mass to the left. </s><s> Which is due to underestimation variance right so on the right? </s><s> What we have provided is the kind of correct way of doing variance estimation. </s><s> Using Delta method and then compute the values so in this case, the P values are much more. </s><s> Speaker1 Uniformly distributed which is what we should expect from a…
doc#1	code publicly available at GitHub. </s><s> Speaker1 Ok, the experimental results our first experiment is preserving the high order proximity in other words, in terms of the objective function. </s><s> We try to minimize so since other network embedding methods may not have the same. </s><s> Same objective function, we compare our method with 2 additional baselines SPE. </s><s> Speaker1 Estimation…	see	<coll>that</coll> our method gets the global optimal solution as SVD. </s><s> In the right figure the horizontal axis is duty order of proximity and the vertical axis is the running time, so the figure shows that our method is much more efficient than baselines. </s><s> So basically we can conclude that our methods achieve the global optimal solution will be extremely efficient. </s><s> Speaker1 …
doc#1	our method. </s><s> So the figures shows that our methods has much higher. </s><s> Precision schools and baselines showing that our method can better preserve network structure and reconstruct the given network. </s><s> But just reconstructing the network is not enough, so our third experiment is link prediction. </s><s> In other words, we use our embedding vectors to predict which pair of nodes …	see	<coll>that</coll> our method again greatly outperformed the baselines on some datasets. </s><s> We can improve this precision by more than 100%. </s><s> The result shows that our methods has very good influence ability, which we attributed to preserving arbitrary order proximity. </s><s> Speaker1 Our first experiment is not structural classification as introduced in the structure to act. </s><s> …
doc#1	result shows that our methods has very good influence ability, which we attributed to preserving arbitrary order proximity. </s><s> Speaker1 Our first experiment is not structural classification as introduced in the structure to act. </s><s> So basically we train. </s><s> A logistic regression classifier on the embedding vectors and see. </s><s> Whether we can correctly classify the structure rol…	see	<coll>which</coll> order performs best on different network and data sets, so in the figures. </s><s> The horizontal axis is still the order of proximity and the vertical axis. </s><s> Is the evaluation metrics for different network and tasks? </s><s> The results showed that the optimal order varies greatly on different tasks and datasets, which is which is consistent with our motivation. </s><s>…
doc#1	you the motivation for these developments of new area studies. speaker2 So these also. </s><s> I think it's interesting because the Asian studies in Asia. </s><s> And I remember that in the 1990s, both, I think, in Japan, South Korea, Taiwan and mainland China. </s><s> Especially in the south korea and japan, was very a lot of the scholars, including the governments, are passionate to develop the…	see	<coll>that</coll> global situation, regional situation now became more complicated and even dangerous. </s><s> So in this context, it's not so much. </s><s> I think it's still there. </s><s> The regional integration project that was still there. </s><s> But as China initiated the one bell to one road, that was a different idea, which was very different from the regional integration project. speak…
doc#1	been uh che uh check happening. </s><s> Basic institution makes ownership, I I would say is advancement of both public and private ownership in China in the recent months, that has been debate about å'1⁄2è¿'æ°'é€€. </s><s> And I would say it's both uh uh å'1⁄2è¿'æ°'è¿', uh and I can show just one case. </s><s> This is Chongqing. uh I I've spent some time on this case of Chongqing. </s><s> You can	see	<coll>uh</coll> advancement of the state sector from 2000 to 2009, dramatically. </s><s> I mean, increased dramatically. </s><s> But in the meantime, proportionally, the the sector is still growing, is still growing. </s><s> So both has been advanced and in in in in terms of the market and uh uh is still working. </s><s> But indicative and strategic planning is still uh play important role. </s><…
doc#1	Deng Xiaoping. </s><s> When Deng Xiao Deng Xiaoping in China embark on the re economic reform in 1979, Deng Xiaoping told uh told the people in China, as well as to the foreign guess. </s><s> He didn't understand what socialism is. </s><s> Any case, it's quite interesting. </s><s> Before economic reform, when Chinese communist party meet. </s><s> Speaker 1 There's always in the political report […	see	<coll>is</coll> always socialism. </s><s> So a continuous searching for some kind of socialism. </s><s> It has been uh uh going on for the last 6 decades. </s><s> Well, I talk about 3 uh uh version of socialism. </s><s> And let me uh uh talk about the economic foundations here. </s><s> Here I I I don't use no official uh uh government statistics. </s><s> Instead I use the medicines uh data about …
doc#1	I I call a stage of a subsistence, uh in Chinese [Mandarin: kuì fá jiē duàn]. </s><s> Per capita GDP is below $1000. </s><s> The goal at this stage, when the per capita GDP was barely enough for a person to survive. </s><s> The priority of a socialism 1.0 was to secure equal meaning of subsistence for the entire population. </s><s> While accumulating physical and human capital for future uh gro g…	see	<coll>uh</coll> in 1978, by the beginning of economic reform, the GDP about 56% of GDP state owned, 43 collectively owned and one percents self-employed. </s><s> Speaker 1 [Mandarin: gè tǐ hù] is already exist around that time. </s><s> Speaker 1 If you count the number of the enterprise, you see a state owned enterprise. </s><s> Actually, it's a small, tiny minority. </s><s> Most of the enterpris…
doc#1	, then the size of the set is going to be estimated by this equation and then how much is similar except I only keep the Q Smallest hashes assume that you're the largest of these cues malice hashes? </s><s> Speaker1 In this example, Q is a 3 is M, then the set the size of the site is estimated with this equation, so we choose Min hash because when filters when there is too saturated. </s><s> When…	See	<coll>if</coll> it's coordinating estimation decreases and our settlements are pretty big so this. </s><s> This adds up to a very big storage cost. </s><s> An advantage of new houses that you can set the harsh rangan really high. </s><s> It's good for accuracy. </s><s> And also the only keep the Q Equal to 100 smallest hashes storage is down to 40 megabytes. </s><s> Then you hash can be combined …
doc#1	learner based on the er er some of our future. </s><s> Because I have one er the feature F one is perfectly correlated with class labels. </s><s> So we need from growth graph classification 51 will be selected first so the question is. </s><s> I've taught 5153 so are. </s><s> Equally correlated with class labels so which one should be select first. </s><s> Speaker 1 If we just look at the 2 matri…	see	<coll>that</coll> so AB&CDF one that I have 2 former relatively stable relationship in the positive graph data re. </s><s> While F3 is seems scattered everywhere in the graph. </s><s> So until after maybe better features at 3 so. </s><s> Well, the previous management ignore such structural information so the objective of our method is to develop a new boosting algorithm where it's based learners …
doc#1	and corresponding Optimization method. </s><s> Subsequently we will reported some im important experimental results. </s><s> Finally we conclude this paper and discuss the potential improvements. </s><s> Speaker 1 In practice all problems, the end to solve can be roughly grouped into 2 categories. </s><s> Regression and classification. </s><s> For both of them our goal is to learn Co infection ve…	seen	<coll>as</coll> the regression task for such a task we can use the least square root function and there are one number of double surveys regularization. </s><s> Speaker 1 Is that their value over regularization parameter depends on the noise level. </s><s> But if we want to estimate their air Party of multiple cities simultaneously. </s><s> What should we do what model should we use such a proble…
doc#1	such a strategy we can, intro er we can introduce calibration. </s><s> Speaker 3 Ok, thanks I see. </s><s> Actually, my point was because I saw in Congress at this literature. </s><s> When people refer about a calibration regression. </s><s> What is normally mean is that you basically assume that your regression model? </s><s> For this I see identify quiet a lot, it's like quiet percent overtime …	see	<coll>I</coll> cannot catch my dear some sense OK thank you? </s><s> Speaker 2 Ok so are there other questions. </s><s> Hey can you come to the microphone please? </s><s> Speaker 4 We cannot impose their instructor questions to metrics er based on rank tradition. </s><s> I mean, romantic tradition, but one dimension the OR in construction based on. </s><s> Convex production em renovation on the s…
doc#1	, behavior patterns Transcript: Speaker 1 Hello everyone, I'm man from Tsinghua, so our work is about fraud detection. </s><s> It's not about differential privacy. </s><s> Er thanks for the talks. </s><s> I learned a lot, so here our paper is catchsync catching synchronized behavior in large directed graphs. </s><s> This is a joint work with pen and shoot down from Tsinghua and Alex and crystals …	see	<coll>,</coll> there are some companies setting Twitter followers and Facebook likes to inflate those numbers of the er Twitter accounts, em so how to catch the thrusters can be considered as a graph analysis problem. </s><s> We're looking for Binoculars ages that are created created by the fraudulent behaviors in the large graphs. </s><s> For example, if we are trying to distinguish the Twitter …
doc#1	behavior. </s><s> Speaker 1 Every dog has to followee so we will check some followees of this account first. </s><s> It shows that er he follows Bill Gates. </s><s> So Bill Gates has a large value of in degree and also authority. </s><s> And they also follow CMU, CMU's here, the second triangle. </s><s> It follows an account called Change War, who was an MBA in Tsinghua, but he has only 15 follow…	see	<coll>their</coll> positions are diverse in the feature space because no more users like you and me, you really will follow some famous people like Obama, Lady Gaga and also they follow ordinary people like their relatives and er friends. </s><s> So let's see the followees of by AB 22. </s><s> The squares are his followees so they are very close to each other. </s><s> They want to look famous and…
doc#1	are diverse in the feature space because no more users like you and me, you really will follow some famous people like Obama, Lady Gaga and also they follow ordinary people like their relatives and er friends. </s><s> So let's see the followees of by AB 22. </s><s> The squares are his followees so they are very close to each other. </s><s> They want to look famous and they did. </s><s> But they c…	see	<coll>it</coll> more clearly we plotted the feature space in Gray and the triangles are the followees of Tsinghua. </s><s> The squares are the followers of by AB 22. </s><s> Speaker 1 Now we can see the fraudsters, by er by AB 22 consistently connects to the similar people. </s><s> We call it synchronized. </s><s> Another observation is his followees are very different from the majority in the ne…
doc#1	second is catching catching the actually fraudulent users. </s><s> The third will be is catching robust. </s><s> Speaker 1 So now let's see what we have after we remove the anomalous ages from Twitter graph. </s><s> The Red Curve is our new distribution degree distribution. </s><s> It looks smooth and looks like power law, so from the result results we find around 3000000 accounts, consistently c…	see	<coll>that</coll> this distribution is smooth around Tencent Weibo after we ran catchsync. </s><s> Speaker 1 Also, we checked the feature space before catchsync we can see anomalies like stripes away from the majority in this feature space. </s><s> But after catchsync the straps disappear. </s><s> The suspicious accounts that we remove with catchsync got exactly the anomalies in this feature spac…
doc#1	for X 1 it got 2 votes. </s><s> Says this is a positive instance, so the result will be to set up to search up chunks that this guy will be in Kusto. </s><s> So this column will be our combined prediction. </s><s> And the last function that majority voting try to minimize its core mean square errors. </s><s> Speaker 1 And second families actually more sophisticated. </s><s> Again, we are given th…	see	<coll>these</coll> predictions as the feature vectors of X1 and this is the feature vector of XN and we can use this feature vectors to calculate the similarity scores between. </s><s> Pairwise between any 2 of the expenses and then we can build up a graph with nodes re representing the instances and edges encoding the similarity score between instances. </s><s> And we can use any graph partition…
doc#1	the problem here. </s><s> Speaker 1 So let's look at the posterior distribution. </s><s> That is methods produce so for example, for majority voting what you can guess only some rational numbers. </s><s> For the for the posterior distribution for example, you got for this binary classification problem. </s><s> Suppose you have 3 models and this guy says OK. </s><s> This instance gets 2, both from…	see	<coll>that</coll> there's a there are only 4 possibilities of these predictions, which is 01. </s><s> Third 2 thirds. </s><s> And and one and you can see that OK. </s><s> This is pretty restricted because you can only for choices and you might not be able to minimize the approximation error very well. </s><s> And and on the other side of the picture. </s><s> Speaker 1 We just take these consensus…
doc#1	<s> And and on the other side of the picture. </s><s> Speaker 1 We just take these consensus maximization as an example. </s><s> Er this method can produce positive distributions, taking values in the real number line on this whole interval so the prediction you got can can be any spot on this interval so for this guy for the blue guy? </s><s> Is totally fine because it is very close to the class…	see	<coll>that</coll> this guy er actually that's a very high uncertainty whether this instance should belong to class one or class zero so this actually is Holy Bible. </s><s> Speaker 1 So actually we call this phenomenon overfitting because you have a very large space for you to search the solution so the solution might realize in some undesirable region, so we call this overfitting. </s><s> So wha…
doc#1	cutting method. </s><s> There are 2 baselines and then for the family is based on matrix factorization, we got another 2 baselines here and then the actually the current state of the art method will be the consensus maximization without regularization. </s><s> So basically this will be the. </s><s> The strongest baseline we try to compute. </s><s> And we have a couple of metrics to show the super…	see	<coll>how</coll> discriminative is the prediction. </s><s> Our method produce. </s><s> And then we show that the consensus loss, it will be different. </s><s> So so here's the part of the experiment experimental results. </s><s> Speaker 1 So. </s><s> So these 3 guys MCLAHBGFNCM is based on graph cutting method and we can see that these 3 guys actually a trip quite quite nice prediction results so…
doc#1	to compute. </s><s> And we have a couple of metrics to show the superior of our method, so the most important one is the accuracy. </s><s> We want to have a higher accuracy comparing to this based models. </s><s> And then we want to see how discriminative is the prediction. </s><s> Our method produce. </s><s> And then we show that the consensus loss, it will be different. </s><s> So so here's the…	see	<coll>that</coll> these 3 guys actually a trip quite quite nice prediction results so this will be the accuracy given by the accuracy of the combined prediction. </s><s> I found these 3 guys these 3 guys are based on matrix factorization and we can see that sometimes the the accuracy can goes down dramatically and the reason is that there are 2 approximation errors. </s><s> The first one space is…
doc#1	to see how discriminative is the prediction. </s><s> Our method produce. </s><s> And then we show that the consensus loss, it will be different. </s><s> So so here's the part of the experiment experimental results. </s><s> Speaker 1 So. </s><s> So these 3 guys MCLAHBGFNCM is based on graph cutting method and we can see that these 3 guys actually a trip quite quite nice prediction results so this …	see	<coll>that</coll> sometimes the the accuracy can goes down dramatically and the reason is that there are 2 approximation errors. </s><s> The first one space is the first error comes from. </s><s> Matrix factorization process and the second one is the second one comes from the er model combination step so actually we won't recommend you use this matrix factorization based method to combine multipl…
doc#1	best baseline CM and we can see that. </s><s> I'll mess up her phone the baselines and if you look at all the 11 or 11 task where one type, one Lausanne my wings. </s><s> And here is other result where that will show that we can observe some overfitting effect. </s><s> In this model combination process. </s><s> Speaker 1 So first of all look at affecting error. </s><s> Er this er this white bars …	see	<coll>that</coll> er in terms of fixing error, the proposed method has. </s><s> Actually has a higher fitting error. </s><s> Because of the regularization term. </s><s> So we're not fixing the. </s><s> We're actually we're not doing a very good job in Approximating, this based models predictions. </s><s> But if you look at the entropy of the posterior distribution that these 2 methods produce we …
doc#1	<s> Er this er this white bars are the affected areas of the proposed method and the solid bars are D fitting errors of the baseline CM and we can see that er in terms of fixing error, the proposed method has. </s><s> Actually has a higher fitting error. </s><s> Because of the regularization term. </s><s> So we're not fixing the. </s><s> We're actually we're not doing a very good job in Approxima…	see	<coll>that</coll> for RCM, which is showing yellow bar we have a lower. </s><s> Entropy in the in the prediction distribution, which means that our model can produce more discriminative prediction results. </s><s> Basically, this gives you some sense of. </s><s> Well, overfitting eising model combination. </s><s> And here the convergence cups so we run the algorithm for 13:30 iterations and we ca…
doc#1	're not doing a very good job in Approximating, this based models predictions. </s><s> But if you look at the entropy of the posterior distribution that these 2 methods produce we can see that for RCM, which is showing yellow bar we have a lower. </s><s> Entropy in the in the prediction distribution, which means that our model can produce more discriminative prediction results. </s><s> Basically,…	see	<coll>that</coll> basically, at the end of the of the of the iterations. </s><s> Our method will be stable and achieve the best results. </s><s> Abstract list guy, but there's only one exception, so I think it's is fighting practice. </s><s> And that's it. 2022-11-21 AM 0:04|15min16s Keyword: medical data, different type, different classes, multidimensional medical data, risk prediction, second d…
doc#1	the diagnosis and this is a prediction so also predictions as CHF onset and I set the prediction window to be zero. </s><s> Opposition window to be 2 years and. </s><s> Speaker 1 We identified one thousands CHF cases and via some more criterion. </s><s> We got 2000 group metric controls and this is a result, so basically er er our method works the best, so this is the AUC over 5 fold cross valida…	see	<coll>whether</coll> there is some patterns. </s><s> So here's the the the er warmer the color basically represents the larger the corresponding pixel value. </s><s> So we can see there are some blocks that are more I mean with larger value, meaning that they are more important to the decision. </s><s> So when we check this is actually. </s><s> Speaker 1 A lot of make sense for example, for these…
doc#1	and. </s><s> Speaker 1 We identified one thousands CHF cases and via some more criterion. </s><s> We got 2000 group metric controls and this is a result, so basically er er our method works the best, so this is the AUC over 5 fold cross validation. </s><s> Speaker 1 And something interesting is what, if I also plot the that W one outer product. </s><s> W twos to see whether there is some patterns…	see	<coll>there</coll> are some blocks that are more I mean with larger value, meaning that they are more important to the decision. </s><s> So when we check this is actually. </s><s> Speaker 1 A lot of make sense for example, for these columns. </s><s> They're typically like beta blockers calcium blocking agents cardiotonic. </s><s> Those are the drugs to treat heart disease and if you check the col…
doc#1	KTT submission. </s><s> Since there is no hope I can digest all the papers in recent year and figure out ones that fit my work. </s><s> I probably will first use Google Scholar to see what will be there er, results return for me. </s><s> Then I would type in keywords like citation recommendation and clustering and see the top 3 results here. </s><s> Google Scholar returns me papers containing the…	see	<coll>,</coll> we search problem always need to cite relevant and important previous works, so that help readers understand the context, the background and also the innovation ideas behind a paper. </s><s> But already large and rapid grow in body of scientific literature make it very hard for people to digest all the papers, even for a single year. </s><s> Then we really need a system can automat…
doc#1	even though there have been some efforts in citation recommendation problem. </s><s> But we stop for a new angle by considering the distinct citation behavioral patterns during the process so the basic idea, basic ideas like this. </s><s> We want to organize papers citations and into different groups. </s><s> Each having its own behaviors patterns to identify references of interest. </s><s> So we…	see	<coll>,</coll> our most existing work like the context-based topic or structural similarity-based or hybrid methods, they assume all papers adopt same criterion and follow the same behavior pattern inside the other papers. </s><s> Speaker 1 So let me help you better understand the basic idea. </s><s> Let's look at the tag example here. </s><s> Suppose we want to find the high quality references f…
doc#1	in Group A cite papers written by datamining researchers while the second group cites software engineering researchers. </s><s> Speaker 1 Here is some performance comparison result. </s><s> We, our method is called class side and we also text its variant called class side row, which only adopt irrelevant features and no authority information was applied inside. </s><s> And we also compared to sev…	see	<coll>,</coll> we obtain over 17% improvements in record, in record at 50 and if we plug out the performance change with respect to the top M result, as you can see the performance gains, the trend keeps as the, as the petitions go larger. </s><s> Speaker 1 And because our methods relies on the attribute objects to divide the group memberships. </s><s> We want to see whether the number of attribu…
doc#1	copy-based methods link PSA LDA and a structure similarity-based methods like logistic regression with L 2 regularization and also the hybrid methods like miss fee. </s><s> As you can see, we obtain over 17% improvements in record, in record at 50 and if we plug out the performance change with respect to the top M result, as you can see the performance gains, the trend keeps as the, as the petiti…	see	<coll>whether</coll> the number of attributes like the How Rich, the query in terms of their attribute objects will affect the performance. </s><s> We divide the query into 6 group. </s><s> Group One has very few attributes objects while Group Six have most attribute objects. </s><s> And you can see the performance actually increased as the average number of attributes objects for the query paper…
doc#1	beat me up. </s><s> Beat him, beat him, beat me. </s><s> Until arrest him. </s><s> Someone put the video on TV, and that LED to a great, very large wire in Los Angeles. </s><s> But anyway, so here, don't rob me means don't treat me like rotten king. </s><s> So this actually came from the construction, okay? </s><s> Out. </s><s> Like the out verb construction. </s><s> For example, here we probably…	see	<coll>,</coll> look at this sentence. </s><s> In this game, TCU, Texas Christian university football head coach Gary patson was the head coach of TCU. </s><s> Out coached or as you had a coach, Mike Gandhi, he out approached, okay? </s><s> He out of coached or assumed the head coach, Mike Gandhi. </s><s> Why he is plays? </s><s> Out everything the OSU players. </s><s> Look at how language is sort…
doc#1	patson was the head coach of TCU. </s><s> Out coached or as you had a coach, Mike Gandhi, he out approached, okay? </s><s> He out of coached or assumed the head coach, Mike Gandhi. </s><s> Why he is plays? </s><s> Out everything the OSU players. </s><s> Look at how language is sort of construction base. </s><s> From this concept, you can say out everything, whatever, that the OSU a place there be…	see	<coll>,</coll> this is a. </s><s> According to kotlin news, this is the construction. </s><s> So you can use this construction. </s><s> You can generate a lot of sentences. </s><s> The same thing in Chinese, for example. </s><s> In Chinese, where what I call the out construction, you know [Mandarin: chū le] construction, OK for example [Mandarin: zuò chū lái méi yǒu],[Mandarin: suàn chū lái méi y…
doc#1	of people looted stores. </s><s> Okay? </s><s> Looted stores. </s><s> And so a lot of people were complaining. </s><s> And then Bernie Sanders. </s><s> Bernie Sanders is American politician. </s><s> He's a socialist. </s><s> He believes in socialism, so he always tried to speak for the poor. </s><s> So he said, oh, don't complain about these people looting. speaker 1 The rich, that's what he said…	see	<coll>,</coll> of course, most people probably wouldn't. </s><s> I won't even say that, because, for example, for Bill Gates, for Steve Jobs, I think the money they made, I think they deserved it. </s><s> Because they invented for sort Of e PC for Bill Gates and for Steve Jobs. </s><s> Without him, probably would not have the assess the kind of. </s><s> You knows, iPhone you know we have now. </s…
doc#1	method for understanding lexicon semantics. </s><s> What meanings, what usages. </s><s> This study use the force. </s><s> The choice. </s><s> Also use the force choice. </s><s> This. </s><s> The illicit data. </s><s> The first choice explanation study involving 42 native speakers of English. speaker 1 And there are total of 36 items. </s><s> Why did I do that? </s><s> Because the illicit data. </…	see	<coll>,</coll> in this case, you probably do not know why, okay? </s><s> You do not know why. </s><s> So through illicit data, I'm gonna ask native speakers of English, say, why do you use this? </s><s> Okay? </s><s> Of this. </s><s> And so in the study, I used both an hcfa hierarchical configural frequency analysis and Kai square kasquas done with the elicit data. </s><s> The corpse data analysi…
doc#1	. </s><s> Issue authority to enforce laws. </s><s> Okay, you will not say the right to enforce the the right to regulate the unit. speaker 1 But right you can see the typical set the right to low, the right to vote, the right to choose. </s><s> Okay, so you can see the difference in our but simply just looking at the typical infinitives that they modify the 2 nouns. </s><s> If you look at you com…	see	<coll>both</coll> can regulate, say power to regulate, authority to regulate. </s><s> But you don't find right to regulate. </s><s> Okay. speaker 1 So what I think is right to vote, right to choose even though make appeared in all of them. </s><s> Make. </s><s> It's not turning because it's make what? </s><s> Right to make a decision. </s><s> Of course. </s><s> But if you to flag them make a lawy…
doc#1	<s> It's authority. </s><s> The power to too so this is what I look at. </s><s> The typical adjectives that are modifying. speaker 1 Each of the nouns. </s><s> And the typical infinitive post nominal modifiers. </s><s> Then I did, as I said, an hcfa analysis. </s><s> In this analysis, they tell you the differences in terms of. </s><s> For example, let's look at the modifying adjectives. speaker 1…	see	<coll>that</coll> and um right. </s><s> Civil and social. um used much more fun to modify. </s><s> Right. </s><s> The civil rights. </s><s> My civil right. </s><s> Okay. </s><s> As a right, but authority to empower. </s><s> That am Amy's antitite team. </s><s> Is a type a type. </s><s> That means this is used much more significantly at any time. </s><s> That means they are used secondly less freq…
doc#1	both types. </s><s> What is white? speaker 1 Is it any type? </s><s> The individual right individual or natural right, human right, legacy. </s><s> Right is the type, whereas authority in the power are any types okay. </s><s> The military, religious, that other empower types. </s><s> And why is any type. speaker 1 Okay? </s><s> And then you look at the infinitives. </s><s> See the power to affect…	see	<coll>these</coll> are types where write is end type. </s><s> A point a rest again. </s><s> Power and authority. </s><s> And ask for speak for a vote and so you can see why to ask? </s><s> Right to speak? </s><s> Right to vote. </s><s> So you can see right is a type. </s><s> Change create the power to change rate. </s><s> Create type. speaker 1 And this is authority. </s><s> Is neutral. </s><s> W…
doc#1	that other empower types. </s><s> And why is any type. speaker 1 Okay? </s><s> And then you look at the infinitives. </s><s> See the power to affect the power cause of people in that job. </s><s> So only authority and power can cause people or can affect people. </s><s> So you can see these are types where write is end type. </s><s> A point a rest again. </s><s> Power and authority. </s><s> And a…	see	<coll>right</coll> is a type. </s><s> Change create the power to change rate. </s><s> Create type. speaker 1 And this is authority. </s><s> Is neutral. </s><s> What is right is any type. </s><s> Choose decide. </s><s> You can see right the right choose right decide right. </s><s> Load is type. </s><s> The other 2 end types help keep proceed again. </s><s> Power the type and right entertype. </s><…
doc#1	authority and power can cause people or can affect people. </s><s> So you can see these are types where write is end type. </s><s> A point a rest again. </s><s> Power and authority. </s><s> And ask for speak for a vote and so you can see why to ask? </s><s> Right to speak? </s><s> Right to vote. </s><s> So you can see right is a type. </s><s> Change create the power to change rate. </s><s> Create…	see	<coll>right</coll> the right choose right decide right. </s><s> Load is type. </s><s> The other 2 end types help keep proceed again. </s><s> Power the type and right entertype. </s><s> And also it's um Neutral. </s><s> Then to live. </s><s> To live. </s><s> Then you can see right the right to live. </s><s> The other 2 n types. </s><s> Now look at duty and you see administrative, professional. </s…
doc#1	to ask? </s><s> Right to speak? </s><s> Right to vote. </s><s> So you can see right is a type. </s><s> Change create the power to change rate. </s><s> Create type. speaker 1 And this is authority. </s><s> Is neutral. </s><s> What is right is any type. </s><s> Choose decide. </s><s> You can see right the right choose right decide right. </s><s> Load is type. </s><s> The other 2 end types help keep…	see	<coll>right</coll> the right to live. </s><s> The other 2 n types. </s><s> Now look at duty and you see administrative, professional. </s><s> So you says duty is the type, obligation is the endotype, responsibility is neutral. speaker 1 civil do the individual, blah, blah, blah. </s><s> Say responsibility is type, where the other 2 are any types. </s><s> Constitutional, legal. </s><s> So power is…
doc#1	. </s><s> Okay, so it's type. </s><s> The other end types onerous, secret. </s><s> So you can see on duty is the type then to accept, to obey, you can see duty, obligations type. </s><s> Well, responsible is not. </s><s> Because to obey, to comply is not something people always like to do. </s><s> So it's not a responsibility, it's a kind of duty. </s><s> You have no choice. </s><s> You have to d…	see	<coll>it</coll> 's responsibility, blah, blah. </s><s> Okay. </s><s> And then find the gap. </s><s> The same thing. </s><s> Okay, so now let's look at it based on the corpus analysis, the differences, okay, among the synonyms. </s><s> So for authority, power, and rght, we first look at a source of power. </s><s> So you can see for authority in power. </s><s> Constitution, law, office. </s><s> Fro…
doc#1	to some responsibility for people. </s><s> Because in English you typically say this. </s><s> For example, on news, for example, a very famous person died, they would say, oh, the news anchor would say it's my sad duty to report that, so the soul has passed away. </s><s> So it's a sad duty. speaker 1 Again, remember, duty is not something you always want to do, but you have to do it. </s><s> Soci…	see	<coll>right</coll> to vote. </s><s> You can see it's 99% very few tokens of power to vote. </s><s> Authority vote. </s><s> Okay. </s><s> However, while salians place a crucial in synonym use in the corpus and in this data. </s><s> There are instances where speakers write has chose a non sailing usage. speaker 1 Why? </s><s> For example, remember I said a 99 in the corporate data, 99% vote write a…
doc#1	in English you typically say this. </s><s> For example, on news, for example, a very famous person died, they would say, oh, the news anchor would say it's my sad duty to report that, so the soul has passed away. </s><s> So it's a sad duty. speaker 1 Again, remember, duty is not something you always want to do, but you have to do it. </s><s> Social responsibility is the most 82% authority to rest…	see	<coll>it</coll> 's 99% very few tokens of power to vote. </s><s> Authority vote. </s><s> Okay. </s><s> However, while salians place a crucial in synonym use in the corpus and in this data. </s><s> There are instances where speakers write has chose a non sailing usage. speaker 1 Why? </s><s> For example, remember I said a 99 in the corporate data, 99% vote write a vote. </s><s> But in corpus of th…
doc#1	were Chinese. </s><s> Corp is used. </s><s> I use a corka. </s><s> The negative corpus I used is sueko. </s><s> That is the spoken. </s><s> And the written English corpus of Chinese learners. </s><s> I think um due to constraint, I'll just focus on the use of the synonyms adverbs, especially the letter set with wrongly in particular. </s><s> If you look at in e um this is from coca. </s><s> Get a…	see	<coll>that</coll> you know an inquiry is typically used more modified and incorrect. </s><s> Identified, incorrect stated, incorrect reported, blah, Blah, blah. speaker 1 But if you look at Ronnie accused, Ronnie convicted, Ronnie imprisoned. </s><s> So you can see Ronnie has the meaning of unjustly, unjustly okay. </s><s> Wrongfully okay. </s><s> And but incorrect does not have that meaning. </s…
doc#1	if you look at Ronnie accused, Ronnie convicted, Ronnie imprisoned. </s><s> So you can see Ronnie has the meaning of unjustly, unjustly okay. </s><s> Wrongfully okay. </s><s> And but incorrect does not have that meaning. </s><s> But if you look at in the Chinese Corpus. </s><s> Already 6, the 5. </s><s> Synonyms adverbs and one they use the most often. </s><s> Running. </s><s> There was one token…	see	<coll>that</coll> , as I said, you won't easily. </s><s> The typical nouns they modify inaccurately, this incorrectly they modify. </s><s> Mistakenly or. </s><s> But as I said, no Chinese efl writers used them. </s><s> This they only used incorrectly use. speaker 1 They said incorrectly used. </s><s> Okay. </s><s> The irony has accused, wrongly accused. </s><s> Iran convicted, irana imprisoned. <…
doc#1	Mark days. </s><s> And it has 200 years of data from 18 hundred to 2009. </s><s> The time magazine 84 years data. </s><s> For synchronic analysis we used corpse of contemporary American English 25 years of data. speaker 1 Data query we undivided meaning what is literal figurative. </s><s> Old figurative or new figurative, semi figurative or the noun types used in the eden pair. </s><s> Also where…	see	<coll>that</coll> this is the tokens of on track. </s><s> See? </s><s> Up until 9070, very few uses of on track. </s><s> But starting from 1970s. speaker 1 I has come up substantially, almost enormously. </s><s> You can say. </s><s> Okay. speaker 1 The first use of the figurine. </s><s> Contemporary figurine meaning I was in 1950, one in 1000 magazine article. </s><s> And he is a news report. </s…
doc#1	1000 magazine article. </s><s> And he is a news report. </s><s> See? </s><s> He general which way just [Mandarin: cháo xiān zhàn zhēng měi guó zhù zài cháo xiān zhàn zhēng de sī lìng guān jiào zuò zhōng wén fāng de] LiQiwei explained that they could not go to kinsun until the talks were really on track. </s><s> There's the first token in the cop in the contemporary, meaning the [Mandarin: zhǐ yǒu…	see	<coll>that</coll> the tokens. </s><s> Look at this is before 9070, before 97. </s><s> You can see that majority of the tokens literal meaning is on track. 5 on track in the field. </s><s> Just enter into a contract with you. </s><s> But since 1970s, modes of uses are figurative. </s><s> The contemporary fixative meaning. </s><s> Okay. </s><s> And typically figure to the contemporary figurative me…
doc#1	just [Mandarin: cháo xiān zhàn zhēng měi guó zhù zài cháo xiān zhàn zhēng de sī lìng guān jiào zuò zhōng wén fāng de] LiQiwei explained that they could not go to kinsun until the talks were really on track. </s><s> There's the first token in the cop in the contemporary, meaning the [Mandarin: zhǐ yǒu dāng huì yì jìn yǐ jīng jìn zhǎn], [Mandarin: kāi shǐ jìn zhǎn qǐ lái le], [Mandarin: tā cái huì …	see	<coll>that</coll> majority of the tokens literal meaning is on track. 5 on track in the field. </s><s> Just enter into a contract with you. </s><s> But since 1970s, modes of uses are figurative. </s><s> The contemporary fixative meaning. </s><s> Okay. </s><s> And typically figure to the contemporary figurative meaning. speaker 1 So you can see the development is started from literal. </s><s> We h…
doc#1	<s> The police are on track. </s><s> Of the fugitive meaning. </s><s> Then figure the meaning. </s><s> His life is on track. </s><s> The storm is on track, then off track, blah, blah. speaker 1 Okay. </s><s> And there's also from the data, evidence for train track as the prototype of a path. </s><s> For example, there was. </s><s> Unless the Egyptian and Israel really have managed to get the dipl…	see	<coll>that</coll> . </s><s> Okay, I don't have time, so I want to skip this. </s><s> I see a lot of different nouns used there. </s><s> You have many different verb. </s><s> And so this is for these verbs to work. </s><s> It's based on the forces schema. speaker 1 For example, you can see bring, set, move and also locked. </s><s> Maximum off track. </s><s> Steeled, off jacket. </s><s> As. </s><s>…
doc#1	train delivery. </s><s> But diplomacy consists a train on track. </s><s> You can see that. </s><s> Okay, I don't have time, so I want to skip this. </s><s> I see a lot of different nouns used there. </s><s> You have many different verb. </s><s> And so this is for these verbs to work. </s><s> It's based on the forces schema. speaker 1 For example, you can see bring, set, move and also locked. </s>…	see	<coll>it</coll> locked weird, careened all those with force. </s><s> Okay. </s><s> So the result of the study has shown that common linguistic theories such as schema consumption metaphors can help us better understand and explain the development of the use of the construction. </s><s> More generally. </s><s> We also have shown that language usage development is often driven by image schema based…
doc#1	also forward. </s><s> So it's 4+1 minus one. </s><s> Okay. </s><s> Now let's look at time. </s><s> The study by professor Wu. </s><s> The study professor. </s><s> We examine the used BP approach in examining. </s><s> The use of the. speaker 1 Above reference Chinese synonyms like [Mandarin: qián hòu zuǒ yòu shàng xià],ok?[Mandarin: shàng xià qián hòu zuǒ yòu], for you, okay, then explore the conf…	see	<coll>that</coll> and for youn is you know, a lot more. </s><s> And most importantly. </s><s> It's like [Mandarin: zuǒ yòu] is used most frequently in this approximation meaning. speaker 1 Okay. </s><s> Excuse. </s><s> Approximately okay. </s><s> You can see [Mandarin: zuǒ yòu] 91%. </s><s> For [Mandarin: qián hòu] is about close to 50%. </s><s> But for [Mandarin: shàng xià], only about less than…
doc#1	time, qianho, is the type. </s><s> The other under types for quantity, for you is type. </s><s> Okay, then her cognitive analysis of the reasons behind the similarities and difference among the 3 approximates suggests. </s><s> Their similarities are explained by the metaphor. </s><s> The conceptual metaphor quantification is space quantification space, as shoin a figure on the next slide. speaker…	see	<coll>there</coll> 's all space, but each sort of approximate a different thing primarily. </s><s> Now, this is another study, professor. </s><s> One student did a cognitive corpus linguist study of entering order in China in both Chinese and English Especially in China's English coordinated structures such as up and down. [Mandarin: shàng hé xià], [Mandarin: shēng yǔ sǐ], life and death. </s><s>…
doc#1	<s> Chronology or then. </s><s> But the 3 high the ones that were significant. </s><s> Constraining factors in Chinese, but not in English. </s><s> Okay. </s><s> In Chinese, highest superiority in social rank. </s><s> Right to him is a and at always the person who have the social. </s><s> Socially higher in their hierarchy will be first. speaker 1 Age in Chinese also typically. </s><s> But you ca…	see	<coll>these</coll> so this is an example showing how. </s><s> Language usages. </s><s> Or maybe maybe may differ across languages because of different cultural experience, cultural customs. </s><s> Okay? </s><s> And so the statistic results show, as I said, coronal energy, magnitude and positivity are the most prominent semantic motivating constraints. </s><s> Morphology is the most important for…
doc#1	any party to others. </s><s> I will put a simple example. </s><s> For example, there are 3 banks. </s><s> Each banks has some customers and each bank knows the salary of each customer. </s><s> This this bank may want to compute the average salary of all customer of these 3 banks. </s><s> It is to say they want to compute this value, however, because the salary and the number of customers is priva…	see	<coll>that</coll> in this works. </s><s> Some of PPDM like K Means and Naive Bayes is proposed. </s><s> However, unfortunately, the collusion problem is not be being considered. </s><s> What is collusion problem. </s><s> Speaker 2 Using the example of average salary, each bank has 2 input. </s><s> Using a protocol called secure summation protocol, these 3 bank can compute these 2 submissions with…
doc#1	detector community, but they also have other problems trying to merge small community and split large community. </s><s> So, since they have this problem, is there any other way we can solve this resolution problem? </s><s> When we check modularity-based methods, we find they tried to find the structure that the number of internal edge is greater than expected under the assumption of random parti…	see	<coll>they</coll> have the connection with each other. </s><s> So, in this, well, in our work, we will try to prove mathematically the modularity function is identical to the leverage function in itemset mining by making use of the research progress in itemset mining then we can use their research to improve our work in community detection. </s><s> Speaker 1 In the following I will just briefly i…
doc#1	's 7, so 7 out of 20 edges. </s><s> That's the probability for the edge start from the green partition. </s><s> Same for if we randomly choose, edge, the edge ended in the green partition is 7 out of 20. </s><s> Speaker 1 If the, if the edge studied from the green partition is independent from the edge and in the green partition. </s><s> Then the expected edge with both side in the green partitio…	see	<coll>,</coll> so if we randomly select an edge from this doubly directed graph, the true probability of the edge in this group is calculated by formula like this one and the expected probability of the edge in this group is also calculated by this function. </s><s> So that's, that's the true probability and expected probability we can have. </s><s> And then when we have these partition, so when …
doc#1	defined the partial modularity function. </s><s> The only difference between these 2 is a number I in the modular function that I belongs to the whole graph and in the partial modularity function that I only belongs to that group. </s><s> So, the whole modularity function is the sum of all these partial modularity function. </s><s> And we, if we transfer this partial modularity function, the deta…	see	<coll>these</coll> partial modularity function in fact is TP minus EP. </s><s> The true probability of an edge in this graph minus the expected probability in this graph and we compare with the items that mining. </s><s> These leverage function in fact, is the true probability of the transaction contains the itemset minus the expected probability of the transaction contains these itemset S. They …
doc#1	you can find it in the paper so we can find it's look like this one and combined with the previous influence we have. </s><s> We can see these partial modularity function in fact is TP minus EP. </s><s> The true probability of an edge in this graph minus the expected probability in this graph and we compare with the items that mining. </s><s> These leverage function in fact, is the true probabili…	see	<coll>,</coll> there are a lot of correlation function in itemset mining. </s><s> There can be a function of TP and EP, so we can make use of any of these function to replace the original modularity function. </s><s> And we end up have a lot of modularity function. </s><s> Speaker 1 So now the problem is since we have so many which one do they retrieve the same results? </s><s> If not, what's the…
doc#1	the difference, so there is a correlation property. </s><s> So the correlation function will monotonically increase with a decrease of EP and TP. </s><s> How much? </s><s> Ok. </s><s> Ok. </s><s> So, with a given group, they have the fixed TP as we can see the lowest EP we could have is by using this math formula because no degree KI must be greater or equal to internal. </s><s> So if the TP is f…	see	<coll>different</coll> functions have different shape and for probability ratio. </s><s> As we can see when they are approaching to zero then the upper bound will increase to infinity, which means they have favor to very small community and for leverage, they favor large community almost half size of the whole graph followed by likelihood ratio and Chi Square and probability ratio. </s><s> So, in…
doc#1	will monotonically increase with a decrease of EP and TP. </s><s> How much? </s><s> Ok. </s><s> Ok. </s><s> So, with a given group, they have the fixed TP as we can see the lowest EP we could have is by using this math formula because no degree KI must be greater or equal to internal. </s><s> So if the TP is fixed, the lowest number of EP should be TP square. </s><s> And if we check these upper b…	see	<coll>when</coll> they are approaching to zero then the upper bound will increase to infinity, which means they have favor to very small community and for leverage, they favor large community almost half size of the whole graph followed by likelihood ratio and Chi Square and probability ratio. </s><s> So, in the following we will do the experiment to validate our finding and we do that in both re…
doc#1	modularity function is good. </s><s> But if we have several small size, then likelihood ratio could be better. </s><s> And we also do that in simulated dataset and we control several parameter like the minimal community size on the community structure. </s><s> Speaker 1 If the minimal community size is smaller, they have a lot of small community, only few large community. </s><s> And if the minim…	see	<coll>,</coll> no matter how we tune the parameter, the performance of probability ratio and Chi Square is almost the same 0.5. </s><s> Only the likelihood ratio or original modularity function represented as leverage, they gonna change. </s><s> But generally speaking, likelihood ratio is good. </s><s> But when the community structure is very clear and they're only large community size, then the …
doc#1	. </s><s> However, they are much worse than the other measures in terms of the influence degree. </s><s> If we compare C J and SPCJ A, we can see a CG is better in terms of, er, in terms of precision, but it's a little slower than SPCGA. </s><s> This means the, er, taking into account the diffusion model in partitioning and also the community, er, community combination useful in improving the pre…	see	<coll>when</coll> the diffusion speed is small nearly all the measures perform similar in terms, in terms of influence degree. </s><s> However, when we increase the diffusion degree, the disparity between the C J and the Greedy Algorithm become larger. </s><s> But also, if we see the running time, we can see when we increase the diffusion speed, the efficiency of the Greedy Algorithm drop, drop s…
doc#1	the, er, taking into account the diffusion model in partitioning and also the community, er, community combination useful in improving the precision. </s><s> We also have a side with experiments to study the effect the diffusion speed. </s><s> We can see when the diffusion speed is small nearly all the measures perform similar in terms, in terms of influence degree. </s><s> However, when we incre…	see	<coll>when</coll> we increase the diffusion speed, the efficiency of the Greedy Algorithm drop, drop significantly. </s><s> However, the CG measure is less effected. </s><s> We also studied the effect of the network sites, you can see the in terms of the precision, it remains, er, the results remain stable. </s><s> However, for the running time, the C J measure is most, is much more scalable than…
doc#1	<s> And then we can say that an example is more distinctive if the transformation pattern is more different from the source domain. </s><s> And we can say that distinctive examples are expected to be more helpful to adjust the network from the source domain to that target domain with a more powerful feature learning ability. </s><s> So this is our basic motivation. </s><s> And next we, we will in…	See	<coll>we</coll> have K class labels in the source domain. </s><s> Then we just select one representative example for each class. </s><s> We denote by C1 to Ck and we take image classification as an example, then we have K images, ok. </s><s> And here is a pretrained model here. </s><s> And then we can get outputs at 2 layers. </s><s> We just specify 2 layers, A&B. Then we can get the output of, f…
doc#1	images. </s><s> Then by a linear combination, we can get approximated transformation pattern for X. And the weight here, alpha actually is estimating how likely X is from the k-th class. </s><s> Ok, so we have 2 patterns. </s><s> S is the real pattern and S hat is approximated pattern by assuming that X is from the source domain. </s><s> So if these 2 patterns are very similar, then we conclude t…	see	<coll>that</coll> X has a very different feature transformation pattern from the source domain. </s><s> And such, such example is expected to be more useful for adapt the model from the source domain to the target domain with a better feature learning ability. </s><s> So this is the basic idea. </s><s> So to estimate the similarity between the 2 feature transformation patterns, we just use the Ke…
doc#1	<s> So at the beginning stage we focus more on the feature representation learning ability and in later iterations, we focus more on uncertainty. </s><s> Speaker 1 Ok, at last, we will show some results. </s><s> First, we show the results on binary tasks. </s><s> We have 2 datasets, Dog with Cat and Aaron Person dataset. </s><s> And we tried 3 pretrained models, Alex nouns VGG 16 and Restains 18.…	see	<coll>,</coll> we also get a very good result here. </s><s> Especially you can see in this indoor dataset. </s><s> Speaker 1 By querying, jus, er, several hundreds of examples we can get very comparable results with the fully trained model. </s><s> So this is a very exciting result. </s><s> Of course, this is just a simple first step towards this direction and we also get more results. </s><s> Th…
doc#1	right. 2, er, 1 level, er, 1 layer pairs define 1 pattern so we can get multiple patterns by selection, er, by select multiple pairs of layers. </s><s> So by using, here we tried 2 patterns, then we get a better performance, this black line corresponding to 2 patterns and rather one means the single pattern. </s><s> And we also tried different approximations, here the weights, we can use the pred…	see	<coll>that</coll> the distance estimation can get a better result. </s><s> Speaker 1 Ok, so in summary, we can say that deep learning is very powerful, but it is also expensive. </s><s> This work is trying to make it easier by actively select the uncertain and distinctive examples to fine tune the pretrained model to reduce the training cost of this powerful deep models. </s><s> And the distincti…
doc#1	n't know how to nounce it, it kind of hard will will turn out to be will turn out to be able to be close to each other because they have the same height energy Paris and the same tail energy France. </s><s> Speaker 1 And in the meantime, I don't see Ameri I don't see don't see America and its counterpart will turn out to be close to each other because they're hung because they have the same ident…	see	<coll>that</coll> the aligdnert is alight together in the wiggler space. </s><s> For attribute embedding we call a cetyl atributes collected if they are commonly used together to describe er energy such as long to link to the place name because they are the usually user together to describe placees. </s><s> And we expect we expect the correlated entities are correlated attributes are embedded clo…
doc#1	<s> We want the similar entities across different keyBs to be clustered. </s><s> And finally to preroad the both structure and attribute information we jointly minimize the following combined objective function Speaker 1 Ok, the next party bang our evaluation. </s><s> Er we selected DB Pedia to build 3 cross lingual datasets datasets. </s><s> We extracted 50,000 inter language links from English …	see	<coll>them</coll> to the entities involved in each data set for each languager is much larger than 15,000 and er and the err tribute triples tribute triples contribute a contribute to a significant proportion. </s><s> Speaker 1 For evaluation metrics, we use hits and key and the mithe rank to access the performance. </s><s> Er hits and key can calculates the proportion will create entities rankin…
doc#1	tribute triples tribute triples contribute a contribute to a significant proportion. </s><s> Speaker 1 For evaluation metrics, we use hits and key and the mithe rank to access the performance. </s><s> Er hits and key can calculates the proportion will create entities ranking the top key and the mirror and calculates the mean of this ranks. </s><s> A higher hits and key and a lower mirank. indicat…	see	<coll>that</coll> our method job our methoud job. </s><s> The last line, largely out for home largely outperformance the compared methods entrance E&JE and we can also see that sent from our 3 variants of our model. </s><s> The negative negative triples and the attribute embeddings are also useful. </s><s> We have the same conclusions on the data set of English to Japanese and English to French. …
doc#1	performance. </s><s> Er hits and key can calculates the proportion will create entities ranking the top key and the mirror and calculates the mean of this ranks. </s><s> A higher hits and key and a lower mirank. indicate better performance. </s><s> Er due to time limitation will only reports the results of only expanded results of English to Chinese with 30% supervising data. </s><s> Speaker 1 We…	see	<coll>that</coll> sent from our 3 variants of our model. </s><s> The negative negative triples and the attribute embeddings are also useful. </s><s> We have the same conclusions on the data set of English to Japanese and English to French. </s><s> Speaker 1 This figure shows the changes of hits and kiwis. </s><s> With different proportion of seed lament, er we tested the proportion from 10% to 50…
doc#1	<s> The last line, largely out for home largely outperformance the compared methods entrance E&JE and we can also see that sent from our 3 variants of our model. </s><s> The negative negative triples and the attribute embeddings are also useful. </s><s> We have the same conclusions on the data set of English to Japanese and English to French. </s><s> Speaker 1 This figure shows the changes of hit…	see	<coll>that</coll> result the results will also become better with the increase of the proportion and even with an even with a very small proportion of seed lament like 10% our method still achieve the promi still achive promising results. </s><s> Speaker 1 Er this figure provides a visualization of some simple results for energy element and attribute correlations the left part indicates that alig…
doc#1	provides a visualization of some simple results for energy element and attribute correlations the left part indicates that aligned entities align entities are invalid closely. </s><s> And the right part in case sent the correlated attributes are embedded closely. </s><s> Such as such as these attributes are usually used to describe mobile phones. </s><s> We also compared our method with the tradi…	see	<coll>that</coll> we can see that the machine translation method achieves signifying results. </s><s> We think this is due to the high accuracy of Google translator. </s><s> Speaker 1 Er then to further investigate thepro possibility or combination, we consider the lower rank of the 2 results and the compater rank. </s><s> And we can see that and the last one and we can see that the compand resul…
doc#1	visualization of some simple results for energy element and attribute correlations the left part indicates that aligned entities align entities are invalid closely. </s><s> And the right part in case sent the correlated attributes are embedded closely. </s><s> Such as such as these attributes are usually used to describe mobile phones. </s><s> We also compared our method with the traditional meth…	see	<coll>that</coll> the machine translation method achieves signifying results. </s><s> We think this is due to the high accuracy of Google translator. </s><s> Speaker 1 Er then to further investigate thepro possibility or combination, we consider the lower rank of the 2 results and the compater rank. </s><s> And we can see that and the last one and we can see that the compand results are significa…
doc#1	<s> We also compared our method with the traditional method. </s><s> Speaker 1 Uh we design, we design a machine translation based method using Google translator. </s><s> We translate the labels in different languagers and then compare their er labels similarities. </s><s> We can see that we can see that the machine translation method achieves signifying results. </s><s> We think this is due to t…	see	<coll>that</coll> and the last one and we can see that the compand results are significantly better. </s><s> Speaker 1 Which shows the mutual commentary ternati between our method and the machine translation. </s><s> Ok, finally we will give our conclusion. </s><s> We propose a joint we proposed a joint embedding best method for cross lingual alinment, which is independent in our machine translat…
doc#1	. </s><s> Speaker 1 Uh we design, we design a machine translation based method using Google translator. </s><s> We translate the labels in different languagers and then compare their er labels similarities. </s><s> We can see that we can see that the machine translation method achieves signifying results. </s><s> We think this is due to the high accuracy of Google translator. </s><s> Speaker 1 Er…	see	<coll>that</coll> the compand results are significantly better. </s><s> Speaker 1 Which shows the mutual commentary ternati between our method and the machine translation. </s><s> Ok, finally we will give our conclusion. </s><s> We propose a joint we proposed a joint embedding best method for cross lingual alinment, which is independent in our machine translation. </s><s> And to the best of our k…
doc#1	the video and type there, comments with respect to the current video contents. speaker 1 So here I have a little demonstration. </s><s> So this is a Chinese websites. </s><s> So basically the the comments just the flow over from the right to the left where each comments was made by corresponding user. </s><s> And whenever other users come, he cans er come t to this specific video precision, he ca…	see	<coll>that</coll> so the users are making comments about the current video content with th this Robert Clore or the streams. speaker 1 And this kind of videos are was er originally invented by a Japanese website. </s><s> An it's so popular that it's number of er users has increased to one third of the Japen Japan population and twice of them. </s><s> Facebook users in Japan and it's been also bee…
doc#1	in the first frame, he couldn't recognize the contents in the video. </s><s> So he asked what is it. </s><s> And then user B responding that er these are extremes. </s><s> And then in the second frame where the some researchers here who are operating the rubber claw in the er on the left hand side were having lunch here. </s><s> So user C just commented that they were having bentle. </s><s> And t…	see	<coll>that</coll> it's a kan it's very er there are many dependency and interaction between users here. </s><s> So in order to capture this kind of property we propose a new er temporal and personalized topic model. </s><s> This is our model and it's basically document priorities tribulation manipulation over LDA where each document is consi er each comment is considered as a document. </s><s> An…
doc#1	use er gradient descent to update the the parameters in the blue box. speaker 1 So to evaluate our performance. </s><s> We downloaded er 2 sets of data from Chinese websites, which is has been made publicly ava available. </s><s> So data size are is about half a million comments. </s><s> And the first thing we did is to examine the log likelihood of the 3 methods where the first method TP TM is o…	see	<coll>that</coll> our method is higher in the log likelihood. </s><s> And the second thing we did is to develop us more er software and we put the results generated by the free but the 3 methods on the software on the on the interface in a random order. </s><s> Then we asked er Labellers Here to vote for the best results. </s><s> And it turns out that our method. </s><s> Thanks for that. </s><s> …
doc#1	one of the optimal solution of our model and we also prove that the degree, aggravated centrality and Pagerank centrality. </s><s> Along with the optimal solution of our model, then it showing suddenly invading our model car very flecked several and common centrality measures, which are closely linked to the regular equivalence. Speaker 1 07:53 The time complexity of of the training process is sh…	see	<coll>that</coll> all the capacity of the training process is near to the number of nodes and it can be scaled networks. Speaker 1 08:17 Experiment first MacGyver visualization of our model in your small graph to measure their performance. </s><s> The graph consists 2 complete graphs connected by a path, but Cemetery there node. </s><s> In 2 complete graph have SIM position in the whole graphs an…
doc#1	number case length of embedding and eyes number of iterations. </s><s> It's easy to see that all the capacity of the training process is near to the number of nodes and it can be scaled networks. Speaker 1 08:17 Experiment first MacGyver visualization of our model in your small graph to measure their performance. </s><s> The graph consists 2 complete graphs connected by a path, but Cemetery there…	see	<coll>that</coll> the traditional investing methods such as default. </s><s> Are not vector do not achieve such goal. </s><s> This is reasonable cause their preserve vital similarity. </s><s> But the observed paralyzed relationships start vector and our model our proposed model Diani achieve similar results. Speaker 1 09:00 In these tasks. </s><s> Yeah, other small paragraph the color of node rep…
doc#1	be closed. Speaker 1 08:37 We covered by blue we can see that the traditional investing methods such as default. </s><s> Are not vector do not achieve such goal. </s><s> This is reasonable cause their preserve vital similarity. </s><s> But the observed paralyzed relationships start vector and our model our proposed model Diani achieve similar results. Speaker 1 09:00 In these tasks. </s><s> Yeah,…	see	<coll>that</coll> . </s><s> Only there are measured how obvious boundary between different kind of nodes. Speaker 1 09:22 In this experiment, we evaluate when whether they learned investing companies or regular clients on to real world datasets judge and block catalog with 2 tasks. </s><s> The centrality score prediction on the record regular equivalence partition. </s><s> The table shows the res…
doc#1	the edges. </s><s> Carry the existence of direct flights, the total number of people that are passed to the airport is used to divide the airport into categories. Speaker 1 11:09 And for fun for common embedding method Anna for common security method. </s><s> Use it out our place Nets are our model, Dr in our performance or the other businesses in these 2 datasets. </s><s> And I will also give th…	see	<coll>that</coll> the training time from model is linear to the number of nodes which conforms to their previous. Speaker 1 11:40 Popularity analysis. </s><s> And ask that we go with summary of our of our work. </s><s> We first investigate the lower problem of learning representations with regular equivalence and we propose a lower deep model during. </s><s> And we learned and now the representat…
doc#1	on the goal of network inference. </s><s> And we conduct some another analogize task to demonstrate the benefits of our method in other areas. Speaker 1 13:03 Now let's move to the performance of this task. </s><s> The network reconstruction in network reconstruction task, we use the embedding to reconstruct the origin networks. </s><s> A link prediction task where used the embedding to predict t…	see	<coll>that</coll> our method. </s><s> Outperformance all baselines in all data sets and the improvement of our method are more pronounced in link prediction task, especially on Facebook data set. </s><s> Our method significantly improve AUC score by 5 percentage then all baselines. </s><s> In Multi label classification task we use the embedding to classify the nodes and then we use. </s><s> The F…
doc#1	the performance of different methods. Speaker 1 13:29 From the table, we can see that our method. </s><s> Outperformance all baselines in all data sets and the improvement of our method are more pronounced in link prediction task, especially on Facebook data set. </s><s> Our method significantly improve AUC score by 5 percentage then all baselines. </s><s> In Multi label classification task we us…	see	<coll>that</coll> our method shows a substantial gain on this task. Speaker 1 14:12 And then we conduct some experiment to show the advantages of our method in area in other areas. </s><s> We first count the relationship between the average variance and the degree of nodes. </s><s> The result is in line with our assumptions. </s><s> For now, though, with no degree. </s><s> They layer representati…
doc#1	not only being used for natural language processing. </s><s> But a lot of other tasks like activity recognition gesture recognition and their people had used CNN plus RN. </s><s> Mostly the users ATM and our reason for using GRU is an prequel with GRU here and we also we introduce all these. </s><s> Set of regularization regularization tweaks to make the the network work better. </s><s> Now movin…	see	<coll>that</coll> the really varying in size and also nature so. </s><s> Ranging from a couple of thousand to over 24. </s><s> Speaker 1 14:40 Selden retreat. </s><s> We need some comparative models and give you 4 here so we use a simple SVM here, which is previously reported. </s><s> But the authors mentioned that based on this one plus is the SVM. </s><s> But added with additional five types of…
doc#1	the old regularization tweaks. </s><s> So we just have the simple model there, so if you look at the the the 2...2models. </s><s> That are introduced just now CNN and CNN plus GRU with on this with subscribe B. You can think of it as some kind of ablation test of remote if you like so we remove some components and see what's the difference? </s><s> We also compare against State of art so previous…	see	<coll>that</coll> you know compared to the state of art and patterns really strong apart from this sort of this kind of data where we only performed by by 1%. </s><s> And on the other cases. </s><s> Speaker 1 16:03 We have obtained the best result in some cases improvement can be quite significant. </s><s> And if you compare the model, we propose against the model with the alternative ones. </s><…
doc#1	the datasets that we test. </s><s> And so the results are summarized all in here and you can see that you know compared to the state of art and patterns really strong apart from this sort of this kind of data where we only performed by by 1%. </s><s> And on the other cases. </s><s> Speaker 1 16:03 We have obtained the best result in some cases improvement can be quite significant. </s><s> And if …	see	<coll>that</coll> there is some kind of incremental improvements when you add GRU when you add those regularization regularization tweaks. </s><s> So that's about the general result. </s><s> We also done some kind of error analysis try to understand what are the situations where it's very difficult to get it right So what have you done with 2 random sample of 200 tweets that? </s><s> Order model …
doc#1	it a feasibility? </s><s> " "Is it feasible? </s><s> " so we have a validation we must have a validation and I came up with an idea. Speaker 1 04:12 I choose the clean road is the first figure. </s><s> And I everyday back and forth 20 times with 10 times I road a straightforward at 10 times. </s><s> I avoided the riding on the white region to simulate an illegal parking there, I have 20 and I was…	see	<coll>it</coll> surprised me that the difference is significant enough. Speaker 1 04:49 And then I realized that, even if the mobile trajectory provided to us is not so clean. </s><s> We can still have a try to this work and because I wrote this road,I travel this road too many times. </s><s> It's a in front of some government buildings. </s><s> So... </s><s> Got the places become very quite nerv…
doc#1	. </s><s> CBD the GPS location become biased. </s><s> So we have models for each each road. </s><s> To overcome this. </s><s> And putting this together. Speaker 1 11:04 Here's our main procedure offline modeling and online detection. </s><s> During the modeling for each road we extract we collect the history data. </s><s> The history trajectory data the black ones as a baselines. </s><s> And duri…	see	<coll>if</coll> there are there scripture value distribution is similar enough by KS test the shift distribution,The shift value is the distance between the trajectory point towards the road axis. </s><s> We compare the their shift distribution and get the KS test confidence. </s><s> If the KS confidence the KS test confidence is larger than some scratch road Speaker 1 12:09 Alpha then we conside…
doc#1	detection and guess corresponding F once go. </s><s> Some XF once go is reached , when Alpha is point 7, the Max the F once go is point 73. </s><s> And then also another experiments I'd like to show here is is that we investigate the performance on the different data size. </s><s> The more data, it will be more accurate. </s><s> We limited the number of Trajectories, from 10 to 50 trajectories an…	see	<coll>that</coll> the number of the trajectories really increased with the performance. </s><s> As revers. </s><s> And you can and also the 30 the 31 is only slightly beaten by the 51. Speaker 1 14:27 So as long as there are certain trajectories on each road, we can get, relatively accurate result. </s><s> And we also conduct some case studies. </s><s> Here's the result near Liang Ma Qiao station…
doc#1	data site and try to convert them into a certain one because of the unavailable uncertain datasite. Speaker 1 11:50 And here we have 2 parameters on certain attributes number and uncertain degree, which means the probability of the taking values island Orlando certain value and also here we use it to present the 2 parameters. Speaker 1 12:06 And here is the accuracy. </s><s> We just show the aver…	see	<coll>also</coll> some good improvements compared to the 2 basins and also here is this sensitivity with respect to different minimums parts and with respect to different minimum coming probability, it proves the effectiveness of the minimum using minimum covering probabilities and here is the runtime efficiency, including all of the runtime. Speaker 1 12:47 And here is the combination with using…
doc#1	simple parameters for learning. </s><s> So here is our our experiments on action recognitions. </s><s> We use the 3 kind of data sets here. </s><s> The first one, is a general activity recognition data set and we also designed the appended noise activity data set. </s><s> Finally we use the test on a lot of latency latency. </s><s> Speaker 1 And here's some comparison on the Grassmann methods and…	see	<coll>our</coll> methods are DDR will get will obtain the best results in most some experiments. </s><s> And also we designed a challenge experiment. </s><s> We modify the action recognition data center because we added the noise action after one normal action to why do we do that? </s><s> Because when you record record a video, you may include some useless actions. </s><s> For example, you are w…
doc#1	the after we get after we get 25 frames here ,our results is much much irrational for real action recognition. </s><s> Here is the results on the 25 frames. </s><s> Our method in Abri Crowns. </s><s> They are very, very much better has very low error rates. </s><s> Speaker 1 Here's a conclusion the features of our kernels is that our we will do data connection on the manifold instead of religion,…	see	<coll>very</coll> explainable because in a paper. </s><s> Speaker 1 We prove the relation between the data noise and disturbances on the manifolds. </s><s> So you can find it's very easy to tune a parameters. </s><s> So in the future, we will consider another applications, other night disturbance kernels and a general framework do like 4 different manifolds. </s><s> Thank you. </s><s> I think I q…
doc#1	aware ranking methods. </s><s> MMR is actually well known diverse aware ranking ranking algorithm in information. </s><s> Retrieval and Grasshopper is a similar one, but defining random walks OK. </s><s> And it's of course better than page rank, which doesn't really consider diversity OK. </s><s> So if you look at the so this is this result is extracted first paper citation. </s><s> If we look at…	see	<coll>that</coll> the Frank Outperforms, Grasshopper and page. </s><s> Rank and impact encourages the quality plus diversity major you can see that we by by increasing the diversity we actually didn't sacrifice the quality. </s><s> OK. </s><s> And these are some qualitative evaluations based on text summarization, where we can use existing summarization matrix like route. </s><s> We can see that …
doc#1	a similar one, but defining random walks OK. </s><s> And it's of course better than page rank, which doesn't really consider diversity OK. </s><s> So if you look at the so this is this result is extracted first paper citation. </s><s> If we look at these curves. </s><s> These curves are the density curves. </s><s> Ok, the lower the better. </s><s> The lower,the density means the highest diversity…	see	<coll>that</coll> we by by increasing the diversity we actually didn't sacrifice the quality. </s><s> OK. </s><s> And these are some qualitative evaluations based on text summarization, where we can use existing summarization matrix like route. </s><s> We can see that they rank, which is appropriate. </s><s> As they are actually out performs all other computers. </s><s> All Right. </s><s> Speaker…
doc#1	first paper citation. </s><s> If we look at these curves. </s><s> These curves are the density curves. </s><s> Ok, the lower the better. </s><s> The lower,the density means the highest diversity. </s><s> So you can see that the Frank Outperforms, Grasshopper and page. </s><s> Rank and impact encourages the quality plus diversity major you can see that we by by increasing the diversity we actually…	see	<coll>that</coll> they rank, which is appropriate. </s><s> As they are actually out performs all other computers. </s><s> All Right. </s><s> Speaker 1 The one interesting question to ask is why does this work with us this different work we actually have 2 intuitions here. </s><s> First by allowing the transition probability to be reinforced by the number of visits. </s><s> We actually allows rich…
doc#1	parking those are occupied in weekend. </s><s> Don't you think Congre present an huge difference of packing. </s><s> Not in available temporal dominus the exercises time the white side is back, it would be rachel for apartment. </s><s> Look in the daytime the parking ability ratio is high because people got for activities for the office building in the pocket awaiting ratio is very low at work ti…	see	<coll>different</coll> category, corresponding to different parking aggressive patterns. </s><s> Speaker 1 After assessors features we used the graduated positive side entry to study the performance of individual features and compilations. </s><s> With Beijing data set,as shown in table as you want future through the model breaks obvious improvement on both recall and procession is easier to feed…
doc#1	size, interesting attributes, different data size, certain attributes, more data, position data, top K attributes, same attribute, topic attributes, data scientist, device time, utility estimation Transcript: Speaker 1 00:05 Thank you. </s><s> It's my great pleasure to expand our work about efficiently attribute recommendation it is drawn to work with Culture Party? </s><s> So we started a data e…	see	<coll>if</coll> there's any interesting distribution for certain attributes. </s><s> And we focus on a particular attribute recommendation operator to help them compare to ad hoc subsets of data and see if there's an find most interesting attributes to distinguish these 2 subsets I show you example. </s><s> Speaker 1 00:46 So let's say a big company has a big table about hundreds of millions of c…
doc#1	device time, utility estimation Transcript: Speaker 1 00:05 Thank you. </s><s> It's my great pleasure to expand our work about efficiently attribute recommendation it is drawn to work with Culture Party? </s><s> So we started a data exploration scenario, one data scientist explores a large data set. </s><s> Because human can only process limited amount of information per unit time the yearly aggr…	see	<coll>if</coll> there's an find most interesting attributes to distinguish these 2 subsets I show you example. </s><s> Speaker 1 00:46 So let's say a big company has a big table about hundreds of millions of customers each role is a customer and each column is attributes such as gender age device types. </s><s> We use the time spent in service in the last week and so on. </s><s> There are hundred…
doc#1	hundreds of millions of customers each role is a customer and each column is attributes such as gender age device types. </s><s> We use the time spent in service in the last week and so on. </s><s> There are hundreds of columns. </s><s> So a marketer or program manager can use this data to segment users and the question is there interest in often involve comparing to ad hoc subsets of users. </s>…	see	<coll>if</coll> there's any interest. </s><s> One so they can use some visualization software such as tableau and Powerbi to do the validation and go over each product, so there are hundreds of possible aggregations. </s><s> Speaker 1 01:36 And here we show 2 examples. </s><s> If they aggregate that gender, they can see the distribution of male and female users across these 2 segments, and there'…
doc#1	so we develop our own new techniques. </s><s> Speaker 1 13:05 The main idea is we model, the random partition data samples without replacement. </s><s> We bound the bias and the stability of the statistical estimator based on samples and then we apply concentration inequality? </s><s> So I want to go to the math. </s><s> But just want to mention that our result is proportional to the inverse squa…	see	<coll>that</coll> 's why we can achieve at least 3 others magnitudes titers accounts until come. </s><s> The radius if the partition contains like millions of rows. </s><s> Speaker 1 13:47 Ok. </s><s> So our experiments compare our approach. </s><s> With the exact coach and to set up there are methods from CDB. </s><s> There are approximation metric measures. </s><s> We use 3 synthetic datasets. …
doc#1	. </s><s> This is the average income collect from the real data and the blue blue color shows the change of are the total income simulate by from our simulator as we can see this the 2 curves. </s><s> We are aligned and therefore we have the confidence that using this simulator to evaluate our exam is reasonable. </s><s> And right now, we just run a set we compared a set of competing methods with…	see	<coll>that</coll> our proposed contextual algorithms achieve the best result in terms of both total income and and order response rate. </s><s> So also we did an ablation study to see if the context in bending is really working OK, so under the setting without considering the repetition costs the. Speaker 1 13:27 Our our location policy that, considering the collaborative context achieve the best…
doc#1	we can see this the 2 curves. </s><s> We are aligned and therefore we have the confidence that using this simulator to evaluate our exam is reasonable. </s><s> And right now, we just run a set we compared a set of competing methods with our proposed contextual albums and I including the rule based terrorism classic reinforcement learning algorithms and independent. </s><s> Independent digital lea…	see	<coll>if</coll> the context in bending is really working OK, so under the setting without considering the repetition costs the. Speaker 1 13:27 Our our location policy that, considering the collaborative context achieve the best result is showing this red curve at the same time, it delivers the least conflict relocations and. </s><s> Therefore, it's very efficient and. </s><s> And the the one the…
doc#1	this is the distributed implementation. </s><s> For this one we used a slightly large data set. it's a CR it have a lot of examples lot of features. </s><s> The raw text data set is about 300 gigabyte. Speaker 1 10:13 We run the algorithm overturf machines. </s><s> We first show that we first. </s><s> The first various increased the size of the mini batch and show how many time we spend. </s><s> …	see	<coll>that</coll> the synchronization cost goes down and the proposed one because you have. </s><s> For each mini batch, you have you solve more exact problem. </s><s> You improve improve the effective workload so the proposed one is much better than the mini batch SGD. </s><s> Next Nets fixed around time and see the final object value. </s><s> The result is similar as the previous the proposed o…
doc#1	better than the mini batch SGD. </s><s> Next Nets fixed around time and see the final object value. </s><s> The result is similar as the previous the proposed one for the gradient descent version or the cord introversion is better than stand HD and. </s><s> If we implement the by the coordinate descent. </s><s> We can show for a large mini batch size. </s><s> The performance even goes to better. …	see	<coll>if</coll> we increase the number of machines. </s><s> That speed up here so 2 times in 2 times more machines. </s><s> There's 1 point about 1.8 speed up and 4 times machines. </s><s> There's 2. 6, 2.5 speed up. </s><s> Comparing to standard LB FS one and we can show the proposal one is always is always outperformed standard objects. Speaker 1 12:00 In conclusion, we proposed improved mini b…
doc#1	in this procedures and also use any data, it used 310 MI features from more than 600 patients. </s><s> It has 3 types is normal and MCI NAD we category this industry tasks. </s><s> So here we converse are 4 methods. </s><s> It categories into 2 types further one calibrate calibration multitask learning and long calibration modeling in each category. </s><s> We include both with and without the L …	see	<coll>that</coll> the Calibration is superior over the long collaboration. </s><s> So let's say we see the computational efficiency. </s><s> So here D means the dual algorithms. </s><s> Np means the primal algorithms. </s><s> We proud both the primal and dual objective function as a function of. Speaker 1 13:13 Several times so we also draw curve to show the optimal objective functions, so here w…
doc#1	and several methods from that, we bought from computer vision. </s><s> So, which means that you can find similar regions very accurate. </s><s> I will also contact some case studies to find out that our method is able to find very similar regions compared to the baseline. </s><s> And we also found that our improvement over traditional. </s><s> Tripleta network can help to learn a better similarit…	see	<coll>that</coll> our algorithm can is 45 times faster than the baselines and 5 order of magnitude faster than than just brute force the search order possible regions. </s><s> And in the end I will show the approximation method, so we can find that we can have a very reasonable. </s><s> We can choose our very good. </s><s> Number 4 M so that the average querying time is under 22nd while at the si…
doc#1	which consists of temporal bipartite network, we also experiment on team or data set which is electronic Commerce website. </s><s> And it is just buyer and some of their products, which also consists of temporal bipartita network and the nodes and nodes and Edges number of nodes and edges are in large scale and we also compare with some bad baseline methods, including line deep work note, avec an…	see	<coll>that</coll> our attention augmented. </s><s> Attention augmented results, which is denoted in HTNEA performs the best among all the baseline methods and it also performs better than that of the method without attention mechanism. </s><s> Bounty more datasets, there is a little bit difference. </s><s> We see the attention mechanism does not actually outperform the method without attentions. …
doc#1	<s> Bounty more datasets, there is a little bit difference. </s><s> We see the attention mechanism does not actually outperform the method without attentions. </s><s> So that gives some inspirations because different datasets have different dependence on the neighborhood formation process or their long length of their sequences are quite different. </s><s> We also do a task called link prediction…	see	<coll>that</coll> overall, our methods performs better than some baseline method, but we can see some some data set like lying it performs best but we but generally speaking, our methods are more much more robust across different datasets. </s><s> And since our general purpose is to embed the temporal network. Speaker 1 14:31 We also evaluate the temporal network embeddings on a temporal recommen…
doc#1	top K possible coauthors at Time T. And based on the methods. </s><s> We just use the inner products of the derived embeddings to derive the ranking scores. Speaker 1 15:07 And we can as we can see in the right figures. </s><s> Our methods in the Purple Outperforms, the best across different timelines. </s><s> And we also virtualize our networks with TSNE, which we project embeddings into a 2 dim…	see	<coll>that</coll> our methods can better separate different communities. </s><s> Much better than lying and DePaul can also note avec methods. </s><s> We also evaluate the impacts of history, length across different datasets, we find interesting for? </s><s> Phenomenon that with longer timing turbos, the the accurate the accuracy of classification for HTNE just decrease because it is more much mo…
doc#1	21:46 Discuss later, yeah, yeah, thank you. </s><s> I think yeah, we have, we can take one show question question. Speaker4 21:52 Just one question so did you also experiment with other temporal point processes here you just use focus process? Speaker1 22:00 Very good question Speaker4 22:01 There, we datasets hawkish process does not fit. Speaker1 22:05 That may be a very good future directions …	see	<coll>which</coll> process actually fit these settings. Speaker4 22:21 But something Speaker1 22:22 That we have not, but we will do it later. </s><s> Yeah, thanks. </s><s> Yeah, we. Speaker 2 22:26 We can take other questions offline. </s><s> So let's thank all the speakers again so I think. </s><s> You can go. 2022-11-21 AM 0:20|17min56s Keyword: different categories, different descendant categ…
doc#1	, including category co-relations into bilingual topic modeling for cross lingual taxonomy alignment. </s><s> Speaker 1 It is the joint work of tension grilling shrimp and come from South East University and lay from Karlsruhe Institute of Technology. </s><s> OK, let's begin. </s><s> Here is the outline. </s><s> I will first introduce the motivation, then models, experiments, finally conclusions …	see	<coll>different</coll> product catalogs, such as the eBay product taxonomy. </s><s> And different website directories such as Yahoo Directory on the web. </s><s> Also, as the advent of more and more multilingual resources, the Web has become a global information space. </s><s> So to facilitate schema knowledge sharing across languages, we need to deal with the problem with cross-lingual taxonomy,…
doc#1	set and testing set. </s><s> And reorder each member by decreasing contribution and output the first X percent of individual classifiers. </s><s> So you've seen this example before ,so the setting is that for each day that there are 300 independent worrys. </s><s> The optimal size is 200 and the base learner was J 48. </s><s> And also method was back. </s><s> We conducted experiments on 26 datase…	see	<coll>,</coll> oh, I pick on the forum, both oh and bagging whole ensemble on 2 different settings, which is if you take the X percent because 25 percent or 30%. </s><s> Speaker 1 Conclusions. </s><s> The main contribution of this paper is that the 4 cases have a strict order, which is in decreasing order correct majority correct charity incorrect minority incorrect majority and epic based on thi…
doc#1	B, the hidden neuron adopts a piecewise linear activation function with case segments and that activation status can be simply coded as a KLA value. </s><s> Our method applies to the general case, however, for the purpose of simplicity. </s><s> I will use this simple case in figure A to introduce our method. </s><s> Given the fixed PLNN and the input instance acts, the activation status of all hi…	see	<coll>how</coll> to exactly interpret the classification results of our input instance X. For fixed, employees does X, the configuration conflicts is fixed. </s><s> In this case, the classification function of the PLNN on X is equivalent to a linear classifier Fx. </s><s> The closed form of FX is easy to be compute by a forward propagation. </s><s> And the top of WNB identify the decision boundar…
doc#1	one and X 2 are equally important in the classification of the input instance which is true. </s><s> Speaker 1 Next I will introduce some interesting experiments. </s><s> In our first experiment, we visualize the convex polytope and the linear classifiers on a synthetic data set. </s><s> Figure A here shows the training data that is uniformly sampled from 2 dimensional space. </s><s> The red and …	see	<coll>,</coll> we draw all points in the same convex polytope in the same color. </s><s> So that we can see the actual shapes of different convex polytopes. </s><s> In figure D, we show the linear classifiers for each of the convex polytopes that covers the decision boundary. </s><s> These classifiers from exactly the decision boundary of the PLNN. </s><s> Speaker 1 One thing to emphasize here is…
doc#1	to compare the exactlies and consistency of the interpretations of lime and our method, which is named open box. </s><s> Figure A here figure A and B shows the performance of exactlies by comparing the prediction of interpretation model and the PLLN. </s><s> As it is shown, open box makes exactly the same prediction as PLNN, which achieves significantly better exactly is performance inline. </s><…	see	<coll>that</coll> the interpretations of open box is significantly more consistent than line. </s><s> This is because, all instances within the same convex polytope consistently share exactly the same linear classifier. </s><s> Speaker 1 In our third experiment, we realize the decision features and analyze the effectiveness of sparse and nonactive constraints. </s><s> As shown in table one, the P…
doc#1	that baselines here. </s><s> The constraint NS indicates non-negative and sports constraints and flip here means that we flip the labels of training data. </s><s> Speaker 1 In figure one, we show the decision features of different methods on fashion minist one data set. </s><s> A and F, the sub figures A and F are the average images of ankle boot and back which are the positive and negative in th…	see	<coll>that</coll> LRNS and LRNSF captured non reactive and sports decision features, which is quite general as expected. </s><s> Speaker 1 And the interesting here is, interesting thing here is that PLNN captures similar decision features as LR and LF. </s><s> However, the PLNN, we can also notice that the PLNN captures more details. </s><s> This is somehow, the major reason that PLNN usually ach…
doc#1	, these constraints have a similar effect on PLNNs that forces the PLNN to select more meaningful and sparseful feature, and sparse features. </s><s> Speaker 1 We also realized the part of boundary features and discovered that these features are as meaningful as the decision features. </s><s> Each subfigure in figure one shows the decision features of one part of boundary. </s><s> Each line in ta…	see	<coll>that</coll> the effective boundaries are Z 11 and Z 2. </s><s> We can refer to the corresponding part of boundary. </s><s> Features in figure one and see that the convex polytopes EP. </s><s> One should contain both ankle boot and back, which is correct as shown in table one. </s><s> Also we can observe similar results for convex polytope CP 2 and CP 3. </s><s> In summary, the portal bounda…
doc#1	We also realized the part of boundary features and discovered that these features are as meaningful as the decision features. </s><s> Each subfigure in figure one shows the decision features of one part of boundary. </s><s> Each line in table one shows the effective portal boundaries of convex polytope and the number of instances contained in the convex polytope. </s><s> Take the first line of ta…	see	<coll>that</coll> the convex polytopes EP. </s><s> One should contain both ankle boot and back, which is correct as shown in table one. </s><s> Also we can observe similar results for convex polytope CP 2 and CP 3. </s><s> In summary, the portal boundary features are meaningful and capture common features of all instances within the same complex photo. </s><s> Speaker 1 Intuitively, if I interpre…
doc#1	<s> That's a logic that I understand is a for basic elements. </s><s> And accordingly, I spot this four-pillar China's social system, and I call it shiji. </s><s> It's a traditional name for the place where people and officials pray and worship prosperity and harmony. </s><s> And the first, family is the basic unit as a social unit and the second is a family-based community and family based danwe…	see	<coll>that</coll> horizontal administrative network naturally overlaps with stanway and vertical administrative network naturally overlaps with the community. </s><s> And the 2 intermingle with each other at the grassroots level and growing together. </s><s> Speaker1 And then the principles of social ethic. </s><s> You can see that family ethic permits the logic of a, of the communities and danwe…
doc#1	prosperity and harmony. </s><s> And the first, family is the basic unit as a social unit and the second is a family-based community and family based danwei, and urban work unit. </s><s> This is called the danwei and this social network and overlaps naturally with the administrative network. </s><s> So that you can see that horizontal administrative network naturally overlaps with stanway and vert…	see	<coll>that</coll> family ethic permits the logic of a, of the communities and danwei in terms of management and as well as the relationship between officials and the social network. </s><s> So here is an illustration of family ethic and emphasizing mutual responsibility instead of accountability. </s><s> Speaker1 And here is in the center and the like me and husband and wife. </s><s> And above th…
doc#1	it's a family based. </s><s> Speaker1 And so that I spot this four-pillar minben political system. </s><s> I call it minben because the political idea is minben which means the very existence of the government is for the welfare of all the people or it should be overthrown. </s><s> And so that it is quite different from the, from the idea of power politics in the western democratism, and as to th…	see	<coll>,</coll> because of this meritocratic way of selecting officials, it leads to bureaucratic dominance. </s><s> Speaker1 And the third one is the key governing institution. </s><s> Well, in many other countries, there are many forces, but in China, it's a politically unified and neutral governing group. </s><s> Neutral might not be a very good word, but I think it's just apart from interest g…
doc#1	large country, and now today China not only has, has the cheap labor, but educated labor with 9 year compulsory education. </s><s> And that's very important. </s><s> It has to do with political system, and then on the non-state sector, it's based on family and communal firms, 99% of the registered firms in China are family firms. </s><s> And there they come, they form these free markets for labor…	see	<coll>that</coll> for example in Africa, it's a state enterprise is broken first. </s><s> And then the price private firms followed, and so make making the whole African continent very prosperous right now, 6% of growth rate last year. </s><s> Speaker1 And so now it's a conclusion to see this whole Chinese system. </s><s> I put 3 parts, that's mean political system and I mean social system and ec…
doc#1	prosperous right now, 6% of growth rate last year. </s><s> Speaker1 And so now it's a conclusion to see this whole Chinese system. </s><s> I put 3 parts, that's mean political system and I mean social system and economic system. </s><s> And then here you can see not only this is a core part as the netted with social network, with family ethics and member as I'm actually derives from the family et…	see	<coll>it</coll> 's like a backbone, and so that I conclude with this so called inspiration. </s><s> Speaker1 This shiji society and the "state-(civil) society" dichotomy. </s><s> Oh, okay, okay. </s><s> Oh, that's nice. </s><s> Oh, and this society that I just described really has problems with this state civil society dichotomy. </s><s> And if we think about that, and this minben polity really h…
doc#1	society that I just described really has problems with this state civil society dichotomy. </s><s> And if we think about that, and this minben polity really has a challenged "democracy-autocracy" dichotomy. </s><s> And so that I'm changing this term. </s><s> If you think there are only 2, then I add the third one. </s><s> That means there is a million more possibilities, and this economy and chal…	see	<coll>whether</coll> this China experience has challenged these social science paradigms. </s><s> Thank you very much, ehhhhh. 2023-2-7 PM 6:01|16min10s Keyword: political system, political parties, Chinese reform, Chinese society, Chinese sovereignty, Chinese situation, Chinese model, Chinese economy, Chinese road, Chinese reform different, political relations, Chinese communist party, political…
doc#1	without that, it's difficult to understand the reconciliation between China and America in the early 70s. </s><s> So that's talking about the so-called opening policy what can be trace back to that period rather than only post cultural revolution. </s><s> Because without the debates on the break, break with the conflicts, with the confrontation with the soviet union, it's difficult to understand …	see	<coll>that</coll> the continuity from there, in a way of the discontinuity, in the sense of the continuity. </s><s> This is kind of the dialectical relationship between the continuity and the discontinuity. </s><s> So that created a new historical situation for the Chinese reform. </s><s> Speaker1 I think without that, the international situation change was quite difficult for that to understand …
doc#1	the EN method to estimate the parameter. </s><s> Speaker 1 Ok, we go to the experiment. </s><s> We collect the data from Beijing website so fun sofun. </s><s> Com. </s><s> It is a real estate website and we collect 3000 houses. </s><s> We've transaction record from 2011 to 2012, and the other data from Microsoft Research. </s><s> And we compare our method with traditional running to rank method a…	see	<coll>that</coll> our method, not only captured the urban geography and also the captured mobility, and we also catch free dependency so we can see we have a good performance on top key ranking and also the overall ranking. </s><s> And we alsos present a study on the geographical dependency. </s><s> And we find the the individual dependency can help us to achieve the overall ranking performance a…
doc#1	fun sofun. </s><s> Com. </s><s> It is a real estate website and we collect 3000 houses. </s><s> We've transaction record from 2011 to 2012, and the other data from Microsoft Research. </s><s> And we compare our method with traditional running to rank method and we also evaluate the top key ranking and also the overall ranking. </s><s> Speaker 1 So we first studied overall performance, we can, as …	see	<coll>we</coll> have a good performance on top key ranking and also the overall ranking. </s><s> And we alsos present a study on the geographical dependency. </s><s> And we find the the individual dependency can help us to achieve the overall ranking performance and the peer and zone can help us to achieve top key ranking performance. </s><s> Because peer and zone dependency can can better captur…
doc#1	on for example, the country information or like what device types they are using. </s><s> And then in each subgroup, we run a T-test. </s><s> And then we get some P-values and confidence intervals for that and we select subgroups based on this information. </s><s> Does it really work? </s><s> Before making any conclusion. </s><s> Speaker 1 Let's just take a look at this mini example from simulati…	see	<coll>that</coll> these 3 subgroups are selected as heterogeneous sources statistical lee different from zero among these 30 subgroups. </s><s> But the truth is that none of them should be selected as significant or as heterogeneous because this is just a random simulation as the data points in each subgroup, just randomly generated from a mean zero Gaussian distribution by design. </s><s> Speake…
doc#1	problem, but it enables researchers to detect more true significant result. </s><s> Speaker 1 Therefore, in our paper, we consider to control a false discovery rate instead of familywise error rate. </s><s> And we propose a statistical framework based on 2 FDR control method for HTE detection. </s><s> And in our framework we use the following 3 method. </s><s> Speaker 1 For HTE detection, we used…	see	<coll>how</coll> we combine them together to conduct a HTE detection while controlling FDR. </s><s> Speaker 1 First, let's talk about the transformed outcome one. </s><s> The motivation of using transformed outcome is actually due to the fundamental problem of causal inference. </s><s> What is that? </s><s> It is, we know that each user in the online control experiment we can only assign them ass…
doc#1	. </s><s> Then conduct knockoff selection. </s><s> Speaker 1 We compare our 2 proposed method with the naive approach we mentioned at the beginning. </s><s> And the company used bonferroni only method an we first consider scenario where the design matrix is orthogonal, which means that the P-values we, we get from the linear regression will be independent. </s><s> It's a desirable a setting for B…	see	<coll>that</coll> in this case, the naive approach does not control FDR. </s><s> It is above the our control level line. </s><s> Another 3 master control control FBI exactly. </s><s> However, if we look at the power curve, we can see that the bonferroni method is very conservative so its power is much less than the 2 proposed method. </s><s> We do the same thing for by relaxing the assumption on …
doc#1	which means that the P-values we, we get from the linear regression will be independent. </s><s> It's a desirable a setting for BH method to control FDR. </s><s> And we also let the error term to be Gaussian distributed. </s><s> It is a desirable setting for knockoff to control FDR. </s><s> Speaker 1 We can see that in this case, the naive approach does not control FDR. </s><s> It is above the ou…	see	<coll>that</coll> the bonferroni method is very conservative so its power is much less than the 2 proposed method. </s><s> We do the same thing for by relaxing the assumption on error this is time we would just like violates the assumption that error term for discussion. </s><s> So we sort of violates the assumptions for knockoff and we show that actually knockoff is very robust. </s><s> In this …
doc#1	define the redundancy the CIZ. </s><s> So if you just define it as a pearson correlation. </s><s> Then it just filter out the correlated features. </s><s> A more general definition is the it's a pairwise feature penalty so by setting a high CIZ. </s><s> FFD feature IFFD feature, they are less likely to be selected together. </s><s> And so for example, you might want to set high CIZ if AI and AJ h…	see	<coll>that</coll> as redundancy. </s><s> And so the final FFD model is just simply logistic regression over the selected features. </s><s> And here just to remind you that the nonlinear mapping is a logic function over the probability density over the conditional probability. </s><s> And there are many ways to explain why we choose this nonlinear mapping. </s><s> But I think the most intuitive wa…
doc#1	is just truncated at zero. </s><s> Speaker 1 And here are some practical issues for using FFD models. </s><s> And for hyper parameters we use bayesian optimization for tuning. </s><s> So bayesian optimization is more sophisticated way for cross validation. </s><s> And it's very suitable for data mining based on feature engineering, but it may not work well for high dimensional raw data such as im…	see	<coll>it</coll> 's first, it's non-linear and as the number of bins are grows. </s><s> The The the separation curve becomes smoother. </s><s> And so here let's talk about the interpretability of this model. </s><s> Speaker 1 So the output of FFD itself is a confidence of the label. </s><s> And as I can as I said before, after the nonlinear mapping, the new feature captures how well the original f…
doc#1	dimensionality reduction methods. </s><s> So the first one, is the vanilla on my model that do not have any dimensionality reduction. </s><s> And the second model is the purely offline model, just use features, and then we compare 2 methods, 2 principle component methods, right, that reduce that optionality. </s><s> That is not using the ratings. </s><s> And then the last one is our method, and h…	see	<coll>our</coll> method is much better than others. </s><s> Speaker 1 18:35 Because we are using a supervised way to determine the projection matrix. </s><s> And this plot shows the effectiveness of these online selection of number of factors. </s><s> So you can see in the very beginning, right. </s><s> The one factor model performed the best, and then the 3 factor model catches up, and then late…
doc#1	then later this more complex model catches up. </s><s> Speaker 1 19:01 Right and this circles are the performance of our selection algorithm, so as you can see most of time, like we pick the best model. </s><s> And also apply to many lands and because of time. </s><s> I just say that there is much better than others, but a movie lens, the demonsionality is not really effective. </s><s> And then t…	see	<coll>that</coll> the new method is better than others. </s><s> So, in conclusion, recommending time sensitive items is a challenging problem. </s><s> And most collaboratively filtering method do not work well in this situation, our approach is to periodically rebuild the offline model that uses features to predict the initial point of the online learning. </s><s> And we also reduce the dimension…
doc#1	propose a method that is, you have 2 set of factors right. </s><s> One is low dimensionality. </s><s> Another is potentially large is that right? </s><s> Speaker 2 21:08 Yes, the large one for the regression problem, the left hand side. </s><s> Speaker 1 21:13 Haha Speaker 2 21:14 And for the for the online component used lower dimensionality for the user factor. </s><s> Instead, the item factor …	see	<coll>,</coll> I think this is kind of like a special case of our model because you if you think about that dimensionality reduction, right, then basically reduce a large dimension to smaller one,right, and if you just said that need to be diagonal? </s><s> Speaker 2 21:48 Yes, it is just a special case. </s><s> Speaker 1 21:51 Yeah, Oh yeah that can potentially for those speed up. </s><s> Speake…
doc#1	we were we are doing trandom work for training. </s><s> We only consider edges that are earlier than the query we're considering. </s><s> Therefore can simulate the realistic situation for training. </s><s> Speaker 1 Here are some examples of features, the model have learned. </s><s> Similarly this is finding paper of the topic and aggregate their citation. </s><s> This is like finding cocited pa…	see	<coll>it</coll> 's not the most important feature. </s><s> The more important ones has more complex scheme. </s><s> Speaker 1 Here it's a result on the east data. </s><s> And these 2 lines, the these 2 lines are the truncation strategies. </s><s> And this more extended lines exampling strategists. </s><s> So basically the truncation judges has limited ability to speed up the random walk. </s><s> …
doc#1	suffer from like high time and space complexity. </s><s> For recent methods, they can reduce the complexity from Ncube. Speaker 1 04:29 2 N Square by approximation method like SVD, but they suffer from approximation error. </s><s> Can we have a solution that is, er, attributed and efficient and gives us exact solution. </s><s> We have our method here also for comparison, our basic algorithms are …	see	<coll>our</coll> basic methods skills ,er, in square and our improved methods ,er, have linear ,er, complexity with regard to the graph size. Speaker 1 05:14 Then I'll give you a little background and followed by ,er, the proposed algorithms and experimental results. </s><s> First, I'll talk about the minimal residual method on the crowd of subspace. </s><s> The, this, for this method basic idea.…
doc#1	solve these 3 dimensional linear system ax equals B when we want to extract the solution not from the 3 D space. </s><s> But the subspace, which is the red plane here. </s><s> And by minimizing the residual, we can get a smaller skilled system. </s><s> Er, here is A prime Y equal to see ang solving this smaller scale system allows us to update the solution in the original 3 D space iteratively un…	see	<coll>,</coll> but these factors are not guaranteed to be orthogonal to each other. </s><s> People often use by Arnold process to, to output off the normal basis V. And our audit process also gave us this very nice equation with the upper Heisenberg Matrix. Speaker 1 07:04 The Krylov Subspace method on with minimum residual method just to use the Krylov Subspace to extract the solution. </s><s> T…
doc#1	extract the solution. </s><s> There are many advantages of CSM with minimum residual on large sparse system. </s><s> It has a big OEM's time complexity an it as you can see from the figure below. </s><s> It allows us to solve a very small low dimensional linear system every time. </s><s> It gives the exact solution with no approximation error and the upper Heisenberg Matrix, often makes the, make…	see	<coll>is</coll> in square by in square on both plane graphs and attribute graphs, so generating the cross office directly costs big Owen. </s><s> Department, 4 or M Square in time and space complexity. </s><s> For example, in our previous example, for a 180 that both 4 by 4, so the dimension of the crowd of subspace is 16. Speaker 1 08:14 Then we will talk about our proposed algorithm. </s><s> We…
doc#1	the social network analysis. </s><s> You can also use it for Gene regulatory network discovery and also we can also use for the climate science and many more. Speaker 1 02:03 There is a lot of remarkable works, having proposed on this problem and across many disciplines. </s><s> For example, in economics. </s><s> There is a large family of the algorithm. </s><s> That is based on the Granger causa…	see	<coll>that</coll> this is the objective function and first part is to a fit Vector autoregressive model. </s><s> And the last term is to impose one type of regulator on the coefficient matrix and this loss of grandeur actually provides more robust inference results. </s><s> Especially in the high dimensional setting when we don't have enough data. </s><s> And also there are some other algorithms.…
doc#1	and in the end. </s><s> We just output. </s><s> The average with appropriate transposing. Speaker 1 09:24 We have to evaluate this algorithm on post synthetic data and real world data for synthetic data. </s><s> We have generated data time series from the bar model and the several generalized linear model. </s><s> The party actually representing a type of generalized linear model where instead of…	see	<coll>our</coll> time zero also generalized linear model with binary values and they're all satisfies our set of assumptions, we also vary the length of the time series we generated. Speaker 1 10:07 Trying to study the high dimensional or low dimensional case where we have a sufficient data or limited data. </s><s> On the real world data, we have tested on the Twitter, Haiti data, which is the tw…
doc#1	explanation is that this is exactly the case of the Model Misspecification because it's a binary value time series and our forward backward approach indeed can help under this type of case to provide more robust estimations. </s><s> Next this is result on the heavy data set and rulers at first like see the heavy data task here is to discover the underlying dependence graph between the users. </s>…	see	<coll>that</coll> the forward backward loss of grandeur outperform the loss of grainder as expected. Speaker 1 12:08 And also more interesting interestingly, we also apply this approach on the transfer entropy that we previously mentioned. </s><s> It also helps under that case. </s><s> On the right hand side it's result on the micro rate data and the ground truth you provided by the website. </s>…
doc#1	, is is is not perfect. </s><s> It's actual retreat network, but this is the best we have right now. </s><s> You can see that the forward backward loss of grandeur outperform the loss of grainder as expected. Speaker 1 12:08 And also more interesting interestingly, we also apply this approach on the transfer entropy that we previously mentioned. </s><s> It also helps under that case. </s><s> On t…	see	<coll>that</coll> in terms of the you see the forward backward loss of Ranger Outperforms originally Grainger. </s><s> So, in conclusion, we think that this forward backward approach is indeed an intuitive and effective way to improve the temporal dependence discovery on time series data and also, er, the forward backward lots of grandeur the algorithm is also an efficient and effective algorithm…
doc#1	choose a mean square error rate as a performance evaluation criteria and we also compare the the third student test between the proposed method and benchmark method conducted. </s><s> These are 2 hypothesis in the T test and significance level is chosen as a 0.05. </s><s> Speaker 1 The experiment is done on the artificial problems and real world problem. </s><s> For each problem we have run the e…	see	<coll>that</coll> the first problem, 2 features are important. </s><s> The second one is 5. </s><s> Third one is also 5. </s><s> And for each problem, we use a different we use a different size of the training sample size to do the experiment. </s><s> Speaker 1 Here is the result for the artificial problem. </s><s> This table show the number of relation between the of the known important features…
doc#1	this is targeted concept for each problem. </s><s> We can see that the first problem, 2 features are important. </s><s> The second one is 5. </s><s> Third one is also 5. </s><s> And for each problem, we use a different we use a different size of the training sample size to do the experiment. </s><s> Speaker 1 Here is the result for the artificial problem. </s><s> This table show the number of rel…	see	<coll>that</coll> the proposed method is significantly better than the others we benchmark measure and the advantage is more significant when the training sample size is small. </s><s> Speaker 1 Here is a some figure shows the mean square error rate against number of Top Rank features for 6 setting of the first artificial problems. </s><s> From this figure this figure, we can see that the, for th…
doc#1	the artificial problem. </s><s> This table show the number of relation between the of the known important features ranked in the top operation over the 30 relations. </s><s> So from these 3 tables, we can see that the proposed method is significantly better than the others we benchmark measure and the advantage is more significant when the training sample size is small. </s><s> Speaker 1 Here is …	see	<coll>that</coll> the, for the proposed method it attend the lowest most mean mean square error rate when only 2 features are given. </s><s> However, this is not the case for others we matter. </s><s> There is a 6 real-world data set, is a description of the data set. </s><s> I only show the result for the one data set. </s><s> Speaker 1 This is figure shows the mean square error rate against the…
doc#1	, this is not the case for others we matter. </s><s> There is a 6 real-world data set, is a description of the data set. </s><s> I only show the result for the one data set. </s><s> Speaker 1 This is figure shows the mean square error rate against the number of top ranked features again proposed method generally yield the lowest mean square error. </s><s> And this is confirmed by the student T te…	see	<coll>that</coll> proposed method generally perform at least as well if not better than other method and other dataset so the similar patterns and more details can be found in the paper. </s><s> Speaker 1 Conclusion. </s><s> In this paper, we present a new wrapper based feature selection method by using the probabilistic output of SVR. </s><s> I know the experiment experimental results show that …
doc#1	attending KDD with my advisor professor Peng Cui. </s><s> So when I post a photo on Facebook about Sheraton Hotel, I will check in and sit with him. </s><s> It shows, It will shows my checking and my comment is so nice. </s><s> So we believe human behavior should be modeled into multiple dimensions. </s><s> Speaker 1 Another important feature of human behavior is dynamic pattern. our behavior inv…	see	<coll>,</coll> he focused on the data clustering. </s><s> When later when each join his group, they worked on heterogeneous information networks. </s><s> They have many papers are very big impact on every topic, but we can clearly see the evolutionary pattern in their research. </s><s> Also, about the Facebook messages can change overtime everyday I hear I'm in KDD. </s><s> I post photos of the t…
doc#1	, the co-authorship data will help us to bring predicted the writing paper behavior. </s><s> Also, the social relations may help us to break predict our Facebook messages. </s><s> And for the high complexity problem, it is too slow to update and decompose every tensor for the projection matrix again and again. </s><s> But we we said, we want to update if we want update the projection matrix with …	see	<coll>our</coll> framework FEMA. </s><s> Given us a tensor, the previous research like Jimensun's, DTA is called dynamic tensor analysis in 2008. </s><s> Introduce how to decompose it. </s><s> First, we do much siding. </s><s> We turn the tensors into multiple metrics. </s><s> Second, we decompose them into court sensors and projection matrix. </s><s> The projectionist give us clusters in differe…
doc#1	. </s><s> Right. </s><s> We want to know if multifaceted information can help. </s><s> It means that the tensor will be better than the metrics. </s><s> So here we can see the MAE and RMC for FEMA and EMA. </s><s> They have M, it means multifaceted use tensors. </s><s> So they are much better than I mean, the MAE and MCE are Smaller than EA, which do not use multifaceted information. </s><s> It's…	see	<coll>if</coll> the auxiliary knowledge here is the flexible regulations can help. </s><s> We predict the missing entries in tensors. </s><s> We can see our method, Pharma, which uses regulations from co-authorship. </s><s> And the social relation. </s><s> They work better than those tensor based methods that do not incorporate auxiliary knowledge. </s><s> The time cost is much less if we do evol…
doc#1	social relation. </s><s> They work better than those tensor based methods that do not incorporate auxiliary knowledge. </s><s> The time cost is much less if we do evolution analysis instead of really composing the updated cancers. </s><s> While the loss is not much because it's we have given bounds to guarantee the performance. </s><s> Speaker 1 We also tested robotics through the regulation, whi…	see	<coll>if</coll> Fema can catch the multifaceted and dynamic patterns. </s><s> We will show what we find in I may as, not available. </s><s> If you are interested, please read out here. </s><s> The label is about the Chinese text. </s><s> So. </s><s> Appears. </s><s> Here we show the largest also also clusters in MAS of which is JavaScript. </s><s> And also who had the largest value is perfectly f…
doc#1	recommendation. </s><s> In this access exercise related applications, the fundamental task is finding similar exercises. </s><s> That is, we have to find the similar ones for each given access. </s><s> So what are similar exercises? </s><s> According to the following the edu educational psychology, similar exercises are those having the same purpose, embedded in the excise contents. </s><s> For i…	see	<coll>that</coll> both E one and E 2, are the similar to E 3 because they are talking about different types of solid geometric. </s><s> Speaker 1 So it's it's actually quite difficult to figure out the real purpose of each exercise. </s><s> Indeed, there have been several existing solutions for finding similar excesses. </s><s> For instance, we can use menu labeling. </s><s> However, this kind of…
doc#1	similar excesses together as candidates for the for the testing. </s><s> Speaker 1 So here is an experimental result. </s><s> In terms of precision recall and F one measure, we can see that our method. </s><s> This is a decorated one, our Method Man. </s><s> Achieves the best performance and the variance of a man also performed better than other baselines. </s><s> So this proves the effectiveness…	see	<coll>that</coll> man our proposed a man from work still outperforms the baselines with different M or with different number of sampled dissimilar accesses. </s><s> Meanwhile, the F value of men degrees so most slowly, while the number of dissimilar accesses increases. </s><s> At last I will show key study. </s><s> Speaker 1 Well, here are 2 here are 2 exercises EA and EB. </s><s> Here is a trans…
[truncated: 355 more rows]
