# Supplementary material for: Bridging corpus diagnostics and EAP pedagogy: A corpus-driven study on lexical hedges in Chinese scholars’ spoken academic English
Source: PLoS One. 2026 Jul 6;21(7):e0353106. doi: 10.1371/journal.pone.0353106 (PMC13336206; doi:10.1371/journal.pone.0353106)
Supplement: S1 File — A compressed file containing the complete dataset and analysis details underlying the study, organized into two folders: (i) CASEC — all lists and concordances of hedges in CASEC; (ii) MICASE — all lists and concordances of hedges in MICASE. All file names, folder names, and metadata have been prepared in English in accordance with PLOS ONE policy. (ZIP) [file pone.0353106.s001.zip › CASEC_think_Q.xlsx]

## Sheet: README
S1 DATA SET — ENGLISH-LANGUAGE VERSION
Manuscript: Bridging Corpus Diagnostics and EAP Pedagogy: A Corpus-Driven
Study on Lexical Hedges in Chinese Scholars' Spoken Academic English
(PLOS ONE, PONE-D-26-12996, revised April 2026).
This file is a cleaned, English-language version of the original CASEC/MICASE
concordance export. Two transformations were applied:
(1) Automatic-transcription metadata produced by Whisper large-v3 was
translated mechanically: the CJK string for 'speaker' was mapped to
'Speaker N'; the string for 'unknown speaker' was mapped to 'Unknown';
the string for 'transcript' was mapped to 'Transcript'; the string
for 'keyword' was mapped to 'Keyword'; date and time markers were
normalised (year/month/day, AM/PM, h/min/s); CJK enumeration and
full-width punctuation (commas, periods, brackets, quotation marks)
were mapped to ASCII equivalents.
(2) Any residual CJK characters after Stage 1 represent genuine
code-switches by the original speakers (proper names, cultural terms,
brief Mandarin quotations within otherwise English presentations).
These have been romanised to Hanyu Pinyin (with tone marks) and
wrapped as [Mandarin: pinyin]. The original CJK-containing files
are available from the corresponding author on request.
No English-language content, hedge node (Kwic / Hit string), or quantitative
value has been altered. Minor whitespace normalisation (collapse of
duplicated spaces to single spaces) has been applied throughout for
readability; this does not affect any analysis reported in the manuscript.
Columns and row counts are identical to the original.
Cleaning script and full provenance record are available from the
corresponding author (Yang Yu, yuyang89@dlmu.edu.cn).

## Sheet: Sheet1
method name: concordance
corpus: user/3088694740/casec_f
subcorpus: -
Reference	Left	Kwic	Right
doc#0	the second is called the task specific routing, so in the task neutral routing we mean that the expert will not consider their specificity of the task being transferred. </s><s> That is, he will just blindly treat all their tasks the same. </s><s> By that we mean that he will include all the neighbors that is all the experts he has previously contact contact in their candidate pool and for task s…	thinks	could be possibly to solve their tasks in their candidate pool, so those are 2 routing strategies we have developed. </s><s> Speaker 1 07:32 Now let's discuss how to decide the candidate pool in the task specific routing. </s><s> We need to estimate who can solve who can solve the task. </s><s> Basically, we need to estimate the expert expertise and also the capability based on the tasks he has r…
doc#0	not written just by me. </s><s> I have a co author. </s><s> So who is she? </s><s> Lona. </s><s> She's now deputy head of department of hospitality at the university of Surrey. </s><s> So you can see her background is actually in hospitality and particularly in terms of management and hospitality and tourism research. </s><s> So that is really her expertise. </s><s> And how do we meet here? </s><…	thinking	, what's relationship? </s><s> Why. </s><s> What is that about? </s><s> That's a. </s><s> That's actually a very interesting story. </s><s> The we actually met because we're both. Speaker 2 33:14 External examiners for the business college of Athens, and the business college of Athens is actually a collaboration between university of Athens and university of famous. </s><s> So you can see this is…
doc#0	to receive questions, enough for Catherine to answer it. </s><s> But if you haven't, if you don't have chance to ask the question now, you can come to, like, at 03:30 to our reflective session discussion. </s><s> We can carry on discussing post question to Katherine. </s><s> Okay. </s><s> Now we have already received a question. </s><s> This is from Hong yi lse. </s><s> She said, thank you, Cathe…	think	is most relevant, if not important, for the learners of this subject? Speaker 2 49:13 Thank you for that question. </s><s> Actually didn't specify. </s><s> It should be something I already should specify. </s><s> Make very clear. </s><s> I think obviously it's listening and speaking. </s><s> So that is the mo most important focus of the book throughout. </s><s> So it's very much about listening, …
doc#0	automatically. </s><s> Okay, anyway, let's go ahead. </s><s> So how to retain him in touch? </s><s> Everybody just. </s><s> What's the impression? </s><s> What's an impression? </s><s> So according to students, this is not a 5 scale. </s><s> This is just actual. </s><s> Just now you see, the global picture does not cover this question 14. </s><s> Look at this. </s><s> Because of. </s><s> I think …	think	they reach. </s><s> They reached teachers. </s><s> I live the moon. </s><s> But teachers thought they. </s><s> They didn't contact students. </s><s> And what a much more. </s><s> Or you can not just maybe just nothing changed. </s><s> It didn't realize any change. </s><s> You can say interruption. </s><s> Speaker 1 18:09 Sorry for interruption. </s><s> Dr. Yu Yanling. </s><s> We still it's 55. </…
doc#0	him in touch? </s><s> Everybody just. </s><s> What's the impression? </s><s> What's an impression? </s><s> So according to students, this is not a 5 scale. </s><s> This is just actual. </s><s> Just now you see, the global picture does not cover this question 14. </s><s> Look at this. </s><s> Because of. </s><s> I think this is my preliminary research outcome. </s><s> So maybe some partner need to…	thought	they. </s><s> They didn't contact students. </s><s> And what a much more. </s><s> Or you can not just maybe just nothing changed. </s><s> It didn't realize any change. </s><s> You can say interruption. </s><s> Speaker 1 18:09 Sorry for interruption. </s><s> Dr. Yu Yanling. </s><s> We still it's 55. </s><s> It's 5 to 6 minutes left. </s><s> Speaker 2 18:17 And I hurry up. </s><s> It. </s><s> Speak…
doc#0	lockdown will happen. </s><s> So we just blend it. </s><s> And as for another online 5 months teaching, which also blended because we teachers recorded a several sessions of a series of grammatical videos. </s><s> For those lands are to improve or to enforce or to foster a good online learning environment. </s><s> Speaker 2 22:02 Okay, sorry. </s><s> Next one. </s><s> Why doesn't. </s><s> Okay ho…	thought	their privacy issue does matter. </s><s> Okay. </s><s> And just even though we teachers thought recorded classes would be been. </s><s> Would been be beneficial. </s><s> However, my question. </s><s> They thought their privacy matter. </s><s> Speaker 2 22:37 And another one. </s><s> Just how to what kind of. </s><s> We use interlanguage into language. </s><s> When we use highest instructions, we …
doc#0	grammatical videos. </s><s> For those lands are to improve or to enforce or to foster a good online learning environment. </s><s> Speaker 2 22:02 Okay, sorry. </s><s> Next one. </s><s> Why doesn't. </s><s> Okay hold a 2nd I only. </s><s> And this one just some of discussion. </s><s> Just what? </s><s> Just recorded. </s><s> Functional zoom was not favored by a few students because they thought th…	thought	their privacy matter. </s><s> Speaker 2 22:37 And another one. </s><s> Just how to what kind of. </s><s> We use interlanguage into language. </s><s> When we use highest instructions, we need to use what kind of language and small a lower stakes instruction. </s><s> What kind of language we should use to keep the students in the same picture with us. </s><s> Okay, so now the reference and all the …
doc#0	. </s><s> Speaker 2 Before the end, Chinese scholars were not concerned with the questions of where Chinese or Chinese civilization came from. </s><s> These kinds of questions came from Europe and America. </s><s> People in China found these countries more advanced and began to learn from them. </s><s> Speaker 2 In early 20 century, western synologists distinguished the Chinese classics from reli…	thought	that they had very similar scripts and calendars, etcetera. </s><s> Geologist George Anderson discovered painted poetry in Henan and Gansu provinces and supposed it was possibly diffused from the west. </s><s> Speaker 2 A skepticism towards the classical texts of ancient China became more and more popular in the early 20th century China. </s><s> Skepticism towards ancient texts is considered an i…
doc#0	is nationalism. </s><s> However, if we think over the background and details, we can find in the former 3rd of the century, nationalistic mystic color was the lightest, and the middle 3rd had the heaviest nationalism. </s><s> The last few decades are very complex. </s><s> On the surface, it seems like an overflow of nationalism. </s><s> But in sense, much of the problem is our neck of discussion …	think	that there have already been too many serious in European and American archaeology, which are probably lot more reliable than Chinese classical texts. </s><s> So they look down on theory and consider it dispensable. </s><s> But if there is no knowledge of anthropology, scholarship based narrowly on classical tax is bound to have a limited range of ideas. </s><s> Moreover, the less attention is pa…
doc#0	<s> It would be very hard to imagine that she would have such assets to to make contact, or make even make friends with top government officials from the Hong Kong's immigration office. </s><s> However, this diasporic space in Beijing, as facilitated by betting office of the Hong Kong government, eh, as creating such social occasions where she could, eh, expand her social connections, her social …	think	navigate the state instituted a border regime between mainland China and Hong Kong. </s><s> Eh. </s><s> In these incidents where she had to get such expertise inside the information from this Hong Kong immigration office, eh, top ring official. </s><s> So here it's a perfect example that shows how this kind of overt state instituted mechanism. </s><s> Such as the eh eh mainland travel permit for …
doc#0	. </s><s> There are a lot of factors such as luck. </s><s> You know there are a lot of factors. </s><s> But I guess my message for you today is that you never know until you try. </s><s> You know you have got to try, right? </s><s> Speaker1 The last 2 months that I want to share is that this job is way out of my leak. </s><s> Or this job or university is beneath me. </s><s> Especially for friends…	think	right, I'm going to work in another Russell group university only. </s><s> Any other university that's not part of the Russia group is not for me. </s><s> Or you know oh I'm just a fresh PhD graduate. </s><s> I am not going to be able to get a job that is of this caliber, for instance. </s><s> Speaker1 So I guess my message is that though don't don't underestimate yourself, but also be open to op…
doc#0	. </s><s> And this is fine. </s><s> If you know what you enjoy the most, what you are the most good at, you are the best at, right? </s><s> Then you can work towards those maximizing those skill sets of yours, and look for jobs correspondingly okay? </s><s> Because in academia, there are a lot of different types of jobs, right? </s><s> Not only the academic route, and you know especially for coll…	think	, whether you like it or not. </s><s> Still, our universities are structured in departments or schools, right? </s><s> For instance, I work in a school of education, and my other colleagues were in the school of international relations and politics, or geography, you know of, or social anthropology, etcetera, etcetera, right? </s><s> So think about, maybe in your PhD research, you draw on researc…
doc#0	are a lot of factors such as luck. </s><s> You know there are a lot of factors. </s><s> But I guess my message for you today is that you never know until you try. </s><s> You know you have got to try, right? </s><s> Speaker 1 The last 2 months that I want to share is that this job is way out of my league. </s><s> Or this job or university is beneath me. </s><s> Especially for friends and colleagu…	think	right, I'm going to work in another Russell group university only and any other university that's not part of the Russia group is not for me. </s><s> Or you know, oh, you know I'm just a fresh PhD graduate. </s><s> I am not going to be able to get a job that is of this caliber, for instance. </s><s> Speaker 1 So, I guess my message is that you know though don't, er, don't underestimate yourself, …
doc#0	what you are the most good at, you know you are the best at, right? </s><s> Then you can work towards those, er, er, you know maximizing those skill sets of yours, and look for jobs correspondingly. </s><s> Speaker 1 Okay? </s><s> Because in academia, there are a lot of different types of jobs, right? </s><s> Not only the academic route. </s><s> And you know especially for colleagues who are work…	think	, you know whether you like it or not. </s><s> Still, our universities are structured in departments or schools, right? </s><s> For instance, I work in a school of education, and my other colleagues work in the school of international relations and politics, or geography, you know of, er, er, social anthropology, etc., right? </s><s> So think about, maybe in your PhD research, you draw on researc…
doc#0	VAT, which is on average around 13%. </s><s> But then once you export those finished good, you'll be able to apply for a VAT rebate and get those 13% back. </s><s> So you can imagine that uh, how important that 13% is for the suppliers, because for many of them that could be like the whole of the profit margin. </s><s> Speaker 2 19:54 So sometimes when buyers ask them, "can I pay you in RMB?" </s…	think	, okay, so, maybe the buyer has a local bank account in China, and they want to make a domestic transfer in RMB. </s><s> So obviously if this is a local payment, they. </s><s> They will lose a VAT refund and uh, the suppliers wouldn't accept. </s><s> And there are others, that uh, even if you clarify that I'm sending you RMB from overseas, and it's on a cross-border basis, they're not clear wheth…
doc#0	overcome. </s><s> Speaker 1 05:50 China India, to me, always seems like a hurdle I have to pass. </s><s> If I could show. </s><s> Sorry, I'm timing myself, so my time's up. </s><s> From the China side, it seems to me, if I can pass this, or if I can show that these. </s><s> My findings can be generalized to India, then perhaps I might be able to generalize the findings from in China to a broader …	thought	the same thing from the India side. </s><s> She says that she's had a lot of. </s><s> She's struggled a lot with people who talk about Indian exceptionalism. </s><s> People always talk about the world's largest democracy. </s><s> Poor people vote in India, but they don't vote anywhere else. </s><s> There's a caste system in India that makes it different from everywhere else. </s><s> And she Speak…
doc#1	to dodge a bullet. </s><s> Both Woffs and Cow pepper mention this phenomenon a while ago. </s><s> Speaker 2 Though it may be the case that impoliteness has recently become a popular area of research, it is more often considered secondary manifestations of human conversational behavior, contrary to politeness, dependent on politeness for their explanation. </s><s> It's worth noting that research c…	think	about the relationship between power and discourse. </s><s> The binary oppositions are bound up in language and power, but one is often privileged over the other, and they function in both linguistic systems and social relations. </s><s> In other words, binary oppositions are essentially power related, indicating social hierarchies. </s><s> Which is why we will be missing the bigger picture if we…
doc#1	<s> And sometimes we have to infer from beyond the utterance, because the utterance obviously doesn't carry the cultural contextual information. </s><s> Yeah. </s><s> And this example is interesting. </s><s> And why? </s><s> Because the pre authorist a context is a house democrats eh who eh actually eh argued against the Iowa republican Stephen King, the Steve king who said something like, we can…	think	, okay, somebody else's baby might be very friendly and very good. </s><s> But hearing in America, if you look at people as somebody else's baby, it communicates yeah racial discrimination. </s><s> So think about this. </s><s> Eh. </s><s> The authors here, you may look at the response, these are not somebody else's babies. </s><s> These are immigrants, the children of immigrants, and they are our…
doc#1	a few factors, such as pride, prior assessment experience, and the kind of relationship at workplace, etcetera. </s><s> And large class and. </s><s> And in the teacher's conception and kind of development. </s><s> Tears. Speaker 2 23:51 Formative related assessment literacy. </s><s> So all these researchers are. </s><s> Or scholars mention some kind of challenges to implement informative assessme…	thinks	that formative assessment is a special kind of test or series of tests that teachers learn, to use to find out what their students know. </s><s> But this is wrong. </s><s> What would the kind of. </s><s> We need to say that formative assessment is not a test item. </s><s> A test or series of test is an intentional learning process. </s><s> It's a learning partnership that involves teachers and th…
doc#1	this time or not. </s><s> If they see they have not enough cousin b in the bank, they know, oh, I have to study, I have to read, I have to listen, I have to speak, I have to be active in class in order to earn more cousin be. </s><s> This. </s><s> So this is what I did. </s><s> Okay, so this is kind of. </s><s> I borrow this idea from the gibi fight gamification idea. Speaker 2 37:33 Gamified for…	think	that gamified formative assessment is practical and helps a lot in doing this. </s><s> Okay, so. </s><s> So this study, I tried to answer 2 questions. </s><s> One is, how do the AFL teachers in China perceive technology supported fa? </s><s> The second, what effect does technology supported affirmative assessment? </s><s> Honda understudents, efi students learning. </s><s> And we have about 90 st…
doc#1	<s> While the applied linguists, psychologists and the second language researchers have done quite a lot to inform the language,a foreign language teaching,right? </s><s> They provide the principles or beliefs or research findings to inform the practitioners or the professionals in language teaching. </s><s> And the professionals in the area of language teaching, language education,they do resear…	think	there is a best method for language teaching? </s><s> Yes or no? </s><s> No. </s><s> But anyway, for the practitioners, especially for the novice teachers, right? </s><s> They are very much interested in how to teach the students well, how to improve his or her language teaching effectiveness,right? </s><s> They are interested in getting to know the better way to teach a language. </s><s> But at …
doc#1	center teaching. </s><s> Speaker 1 So the kind of teaching materials and the kind of teaching associate teaching approaches, they all have very important role in promoting loan agency. </s><s> And we need to talk about the notion of affordances. </s><s> And this is to do with the kind of learning opportunities received by languages. </s><s> In relation to particular resources they can access with…	think	of, Speaker 1 I think the poll drive has very nice. </s><s> And hold and learn agency can be compared chess. </s><s> While chess board provides novice chess player exactly the same physical opportunity as does a grand master. </s><s> A novice would not initially perceive many of the possible game moves. </s><s> By the overtime, the novice awareness of possible moves will gradually improve. </s><s…
doc#1	. </s><s> I think, I, we, I, if you want to promote an agency, you have to deal with the kind of challenges. </s><s> I do encourage you to explore solutions together with students. </s><s> And especially we say when we talk about culture and social expectations, maybe it's important for us to engage students with particular popular beliefs for discussion or in search for alternatives. </s><s> You…	think	they're very problematic, and it somehow you want them to change. </s><s> And you need invite them to reflect on these beliefs. </s><s> And otherwise there's no way for them to identify alternative beliefs. </s><s> Speaker 1 And of course we need explore how we can support teachers, er, in terms of profession development. </s><s> That relies on the agency as well. </s><s> Because we know agency p…
doc#1	research methods like data collection, data analysis. </s><s> And plus you have methodology means the reason why you choose particular methods to collect data. </s><s> The reason why you collected adopt particular methods to analyze data. </s><s> That's the methodological tools and the conceptual tools could be, I mean, when we do something, say in relation to teachers, profession development or …	think	you have to decide what kind of research topic do you want to to focus on your projects. </s><s> So is it to do with lunch teaching or is it do with language learning? </s><s> Or is to do with a particular phenomenon in and for instance, some of my students are doing. </s><s> And their engagement with feedback and or students and what language teachers engagement, emotional engagement teaching. <…
doc#1	. </s><s> It can be the number of the field covered by the sighting papers is an easy way, but it cannot offer too many detail informations. </s><s> In order to solve these problems, several researchers proposed an indicator called the forward citation diversity, which is consistent with the love story 3 factor diversity models. </s><s> The diffusion score captured only the variety and balance, b…	think	it's good enough to fully describe the interdisciplinary impact? </s><s> Here we give a sample. </s><s> This is a publication that has been cited by 3 papers. </s><s> Based on the formula of the forward citation diversity and the similarity matrix, the fcd value is 2.2478. speaker1 These are 2 publication that share the same sighting papers. </s><s> So they should have the cfcd value as well as t…
doc#1	signal approximate problem. </s><s> In our future work we, we, we plan to extend the fused lasso to the multidimensional case. Speaker 1 14:00 Note in the current work we only consider the successive difference and in future we may consider the the more general more general difference. </s><s> We also plan to apply the proposed algorithm for learning the time wearing network so that's the end of …	think	this will scale if you have one? </s><s> More. </s><s> Or. Ok, our first learning algorithm. </s><s> I think for me if we can fit in the memory again. </s><s> At our feet in the memory that is not working so I think it's only connected in the memory our algorithm can work. </s><s> So the second second question has not really related at all. </s><s> It's something that people often ideas possible …
doc#1	it is not available? </s><s> And another problem is that it had may have difficulty mapping freezes to the predicates and the constant in the rules. </s><s> And then what is the most biggest problem is that students would never solve this problem in this way so if we want to build a teaching assistant or something like a home workout tracker this solving procedure is not accessible. </s><s> So le…	think	of London's climate type set is temperate Oceanic climate. </s><s> And they will come up with the temporary to Oceanic climates description that is warm and rainy or year round, which has they have learned in the textbook. </s><s> So. </s><s> Seeing so we want our approach to be stink like human and plan give out explainable resolving procedures. </s><s> Speaker1 So we maybe we need the following…
doc#1	, most of the papers published are emphasizing on the east west divide. </s><s> Speaker 2 If you look at the traditional psychology, certainly in 19th century France in particular, um um Jonathan spends once he said there is a French tendency of what he called the French exotic. </s><s> That is, French scholars in particular look at Asia always looking at something that is very different, and and…	think	of David Bruce uh uh idea of mentality, every nation, every culture has a different mentality and and embedding a different language. </s><s> And you you find sinologist very important. </s><s> Speaker 2 [Mandarin: jīn]ローズポークコール pc の. </s><s> Speaker 2 Basically using the same idea to discuss Chinese culture and Chinese thinking. </s><s> And of in 18th in 20th century, Jacques Jane, his book on C…
doc#1	, again professor Hirano just mentioned, border crossing, is very important. </s><s> Speaker 2 I mean, Asian studies. um If you think of this east west divide. </s><s> Nowadays, in particular, there is a tendency. </s><s> We also I also argue that Asian studies is not just a pure sort of academic discipline study. </s><s> Speaker 2 It is scholarship. </s><s> But at the same time, it's always rela…	think	uh. </s><s> Speaker 2 For Asian studies I think with the change of the world, in particularly, uh uh the last few decades, in 20th century and now into the 21st century, I would say now we have a much better condition to do Asian studies, because Asia becomes more and more important. </s><s> The device of China and India in economic and political power. </s><s> And certainly that is making the wo…
doc#1	. </s><s> It is also Taoism and Buddhism are also very important. </s><s> But Guo Xue tend to be heavily on the Confucian side. </s><s> So that's a a a limitation. </s><s> And another more serious limitation, I think, is this narrow minded nationalistic tendency in the study of national tradition. </s><s> It's really for uh not just the soft power, you know, it's really a boost of national pride.…	think	some people have talked about Confucianism almost turning it into a national religion. </s><s> Ha-ha. </s><s> I don't think that would be very ever be successful. </s><s> China's. uh If there's anything that is really different from China from the west, is that China never has a religion where it never has religion as the priority on top of priorities. </s><s> But some people were asked were tryi…
doc#1	this feature space. </s><s> But after catchsync the straps disappear. </s><s> The suspicious accounts that we remove with catchsync got exactly the anomalies in this feature space, you can compare you can see the comparison right. </s><s> Ok, so second we want to know if the users we caught are actually fraudulent we random sample 1000 counts who have the disagree values around the spikes. </s><s…	thinking	they are, they are fraudsters. </s><s> We have 173 foster from Twitter and er 237 from test Weibo, so that we can use random walk based method outrank and content based methods spots as baselines and our method can sync to catch them. </s><s> Content based spot means it learns profiles and tweets like. </s><s> Does the account have profile photo and the number of his tweets so our accuracy is poi…
doc#1	not understand the differences between this word, abundance word. </s><s> So that's why I chose them. </s><s> The second one is they. </s><s> This one is about duty. </s><s> They, a religious group, have said that it's their religious to kill those they consider to be their enemies. </s><s> Again, when it should be duty or obligation or responsibility. </s><s> So these are the sentence in the ins…	think	they chose this word rather. speaker 1 Than this word. </s><s> Okay, I'm. </s><s> So he for the corpse analysis part, you know, to differentiate nouns, and of course, there are many different features you know, of elements in a sentence you can look at. </s><s> But based on my analysis, the most telling, most informative elements would be the prenominal modifiers and the post nominal modifiers. <…
doc#1	. </s><s> That suddenly will not come after the right to ask questions, right to vote. </s><s> But you must have the authority to arrest people, power to. </s><s> Okay. </s><s> Yes. </s><s> I look at them and then I glue them into semantic groups. </s><s> Yes. </s><s> That language like Chinese are characteristics. </s><s> Has been written either logically, horizontally. </s><s> That in communica…	think	that the fact that languages like Chinese character based and can hence be written either vertically or horizontally, from left to right. speaker 1 And, And that in communication these features are also demonstrated? </s><s> I'm not sure. </s><s> I think you can do probably the videotape interviews and also videotape how people read. </s><s> But I think it's worth exploring. </s><s> Definitely. <…
doc#1	the future, in future Journal version, we might compared with some other dataset. </s><s> Speaker 2 Ok, so do you think or do you have a sense of how well your method could reconstruct the overall correlation matrix between different labels? </s><s> Speaker 1 You mean you mean this. </s><s> Speaker 2 Yeah, so this shows that on real data. </s><s> You get something that makes a lot of sense. </s><…	think	you would do a good job in reconstructing it. </s><s> Or. Speaker 1 Yes, er, er. </s><s> Or, pardon, you mean. </s><s> Speaker 2 Maybe we can take that offline. </s><s> So are there other questions. </s><s> Ok, if not, then let's take this speaker again. 2022-11-21 AM 0:07|16min1s Keyword: feature learning, active model, classification model, active learning, deep model, classical models, central…
doc#1	this kind of problem recently so I'll see you little bit reason. </s><s> To explain why that is the case and obviously this is not the first work looking into these kind of problems. </s><s> So I'll say something about what's the motivation? </s><s> What is our unique contributions to this field of research. </s><s> Then I want to explain how do we do it? </s><s> Or the findings and what the less…	think	about it probably started the moment, we create the web. </s><s> So you know back then. </s><s> You could create a website so people concrete website and then use it to propagate. </s><s> Paid for content. </s><s> But problem probably got much, much worse and much more common when we gave everybody the possibilities created some content easily on web so the birth of web coupons really. </s><s> An…
doc#1	consecutive sequence coming from the input feature space and transform that into a new feature. </s><s> And it does, that you know, sliding window over entire input feature space and that would give you a bunch of new features so in analogy that would like that would be like a bunch of engrams if you like. </s><s> Speaker 1 10:57 And then the Max pooling layer. </s><s> Be selecting the most repre…	think	of it as a simplified version of LSTM so LSTM has regrated here only has 2 and the reason why we choose is kind of. </s><s> At Hawk be cause. </s><s> These data we deal with are showing them in. </s><s> It compared to other problems. </s><s> Video is slightly smaller so using a simpler structure. </s><s> You have fewer parameters to train so you avoid problem of overfitting. </s><s> Speaker 1 11:…
doc#1	1 18:10 The next number is U2C, which stands for the unique worst to class I think you take the number of words. </s><s> Found in that class and this number has to be the worst from owning that class, so it must not be funny. </s><s> Other classes, maybe one number by the worst found in the class, which can also include the ones from the other classes. </s><s> So basically you're looking at what'…	think	about it if these numbers high basically excess. </s><s> You can have a lot of possible features. </s><s> So here the numbers. </s><s> I want you to look at the numbers comparatively an especially compared to non hate against any other type of hate speech. </s><s> Obviously, you have a much higher number for both for both matrix for long hate speech. </s><s> And the intuition is that you want the…
doc#1	is pure. </s><s> Speaker 1 In its 2 picture,the orange line shows parking ability in weekend and the Blue Knight notes activity in weekday. </s><s> In the first picture, in left the picture,no packing ability ratio in weekday There is much lower than in vacant of office building and is more difficult to park during that time. </s><s> Speaker 1 In office building in the right picture, the temporal…	think	Congre present an huge difference of packing. </s><s> Not in available temporal dominus the exercises time the white side is back, it would be rachel for apartment. </s><s> Look in the daytime the parking ability ratio is high because people got for activities for the office building in the pocket awaiting ratio is very low at work time because people work in office building in investor day.. </s…
doc#1	mean, you know the graph is a directed graph. </s><s> But when I see the graph correctly. </s><s> I made this weekly connected so there is always a path between every pair of entities this in this graph, but maybe the the the the arcs of path may not always go the same direction. </s><s> That's possible yeah, so we so we actually treat the graph as un-directive. </s><s> Ok, OK, yeah, we actually …	thought	about the ranking the multiple associations between? </s><s> The query note, Speaker 1 17:40 yes, very good question, and it's actually one of our future work because we can our approach. </s><s> It is actually a compliment to the ranking approach becaused you know given like more than 1,000,000. </s><s> Associations that can be found when whatever ranking stretch. </s><s> Do we use we can only s…
doc#1	part, you can see it's like a backbone, and so that I conclude with this so called inspiration. </s><s> Speaker1 This shiji society and the "state-(civil) society" dichotomy. </s><s> Oh, okay, okay. </s><s> Oh, that's nice. </s><s> Oh, and this society that I just described really has problems with this state civil society dichotomy. </s><s> And if we think about that, and this minben polity real…	think	there are only 2, then I add the third one. </s><s> That means there is a million more possibilities, and this economy and challenges this "market-(state) intervention" dichotomy. </s><s> And so that I give them with, say, Chinese names, so that to see whether this China experience has challenged these social science paradigms. </s><s> Thank you very much, ehhhhh. 2023-2-7 PM 6:01|16min10s Keywor…
doc#1	nonlinear mapping. </s><s> But I think the most intuitive way is that if you plot the curve of this function, where the X axis is the conditional probability. </s><s> Then actually if this probability is larger than point 5. </s><s> Then find the new feature would be positive. </s><s> Otherwise, it will be negative. </s><s> And so 5 M is actually indicator of how well the original feature predict…	think	, to make an assumption that the weight between the feature is is non-negative. </s><s> And so to trend model, it's we minimize the logistic loss and Speaker 1 plus L one regularization to promote sparsity. </s><s> And under the assumption that the way should be positive, the L one norm could only could be expressed by the sum of all the weights. </s><s> And so this is our final uh optimization. …
doc#1	methods. </s><s> But there is little attention too fast on online procedures in the literature. </s><s> And that is the focus of this talk. </s><s> Speaker 1 08:56 A simple way to address that is that OK, let's still predict the ratings that user I gives 2 item J as inner product, right, of 2 vectors. </s><s> And the first is the item factor for user. </s><s> And let's say we use historical data,…	think	of them as features because they are given. </s><s> And what we need to learn is that well. </s><s> After we receive data, right, we want to update this item factor very quickly. </s><s> OK, and then if you look at this, the first part is fixed or determined by offline training. </s><s> And the second part is actually the regression wait right? </s><s> Speaker 1 09:49 So then this is just a onlin…
doc#1	1 So, here I get a like a definition from Wikipedia. </s><s> It's a systematic collection of electronic health information about individual patients and populations. </s><s> So what is it about? </s><s> It just about every time you walk into the hospital. </s><s> Uh. </s><s> You got some diagnosis or medications, or some, you know, some procedures, notes or some demographic information. </s><s> S…	think	the most interesting thing we do is we building predictive models using this EMR data. </s><s> Like here is pipeline that use EMR data to do some predictive modeling. </s><s> Like here, we have the patient data in the database and then for each patient will have something called a longitudinal patient matrix, which is matrix, you know, the this side of the matrix is a medical features. </s><s> Wh…
doc#1	distribution and this method assumes this after trend can be moved by the Laplacian ? and also the conference can be removed by Laplacian Matrix. Speaker 1 04:13 So now it becomes very simple with the activities are iid normal distribution. </s><s> So we can calculate it means that the division and then we can calculate the value to identify outlier so. Speaker 1 04:30 So there's some to some iss…	thought	the dot Netflix is the true center and signification because of the throughout lives so the solid eclipse is the estimated mean and standard deviation so in this case, the left point this point identified as outliers, we call swapping effect. </s><s> Some outlier becomes normal so we call masking effect, so how we can remove the masking and swamping effect during the estimation estimation of para…
doc#1	next slide. </s><s> This world for free? </s><s> How's it work correctly? </s><s> Simplified problem and the community working can make the estimation very fast, so we don't know that we can expand this phrase actually is transformed from this part is very nice that is if you apply linear transformation. Speaker 1 08:14 Summer summer dependent some independent writers that will become dependent s…	think	about the last matrix can only reduce dependency for this is actually not true OK, so we can't we can't this convolution effects. </s><s> So it's a problem up, Pinocchio given these mobile assumption. Speaker 1 08:43 Give me this model assumption how we need to estimate the parameters beta Sigma Zero Sigma. </s><s> So this is a nice word error and then you can see another promise here the advanta…
doc#1	hierarchy, tree structure, second component, different representations, larger networks, sparse networks, citation network, Howard General Networks Transcript: speaker 1 I'm from Penetration Research Group. </s><s> This this presentation is about our work. </s><s> I work with taxonomy aware nearly no impending. </s><s> So given an allergy or no embedding algorithm Maps each vertex to a point in t…	think	of it as the result of Hercule, clustering for example, this is a paper in a citation network. </s><s> It's classified into the category an LP, which is a sub category of AI, which is a sub category of CS. </s><s> An it turns out that underlying many networks there's a hierarchical taxonomy. </s><s> And the network is very likely generated from the hierarchical taxonomy. speaker 1 Take a citation…
doc#1	model, so non adaptive model, it will select all the seeds at the beginning and it do not wait for the information feedbacks from the previous rounds. </s><s> So sometimes it's more efficient. </s><s> Oh, the adaptive model where can you the benefits it can use all the information which is you can gather the feedback from the previous rounds but the bad thing usually you will get a better perform…	think	actually in the real life, sometimes to get the feedback would be very hard so depending on different problem defendant different marketing strategy you can choose either around. </s><s> Either strategy. </s><s> So there's another very interesting thing is when you do multi round. </s><s> The IT would be very different compared to doing the single round. </s><s> This example, we doing the Is just…
doc#1	items and most of these reviews are informative and helpful. </s><s> So they are great need for the automatic analysis of this online reviews, but we should note 2 problems should be solved before we process this automatic analysis. </s><s> First different reviews gave the same overall rating for different reasons here. </s><s> Let's take the hotel reviews from trip adviser as an example. </s><s>…	think	the hotels location and room are great while another unrevealed thing. </s><s> The services and the facilities are the best part in this kind of situation. </s><s> If we can provide users with detailed aspect assessment in the Topical. </s><s> In the topical level. </s><s> Topical aspect level, it would greatly help the user to digest the major concerns of the reviews instead of reading the tedio…
doc#1	Suzhou, the difficulties of Suzhou Industry Park can be attributed to the suzhou local government officials who paid considerably uh, attention uh, of their uh, interests. </s><s> And also, uh, poor communication also uh, result in the misunderstandings uh, between the 2 countries. </s><s> Severely, severely undermining the Suzhou Industrial Park Speaker 2 10:32 in the initial construction uh, st…	thought	that the Singaporean see, are, were seeking uh, privileges. </s><s> Speaker 2 10:54 The conflicts between the 2 sides uh, escalated because misunderstandings was, uh, were not resolved in time through communication. </s><s> When Singaporean officials were not sic, satisfied, they were talk to Lee Kuan Yew who were would in turn complain to Jiang Zemin. </s><s> Which further frustrated uh, uh, uh,…
doc#1	04:46 1999, China started talk about when we facing the crisis means that you need to deal with the crisis by what kind of measures. </s><s> Some people raise up, we can raise up, we can set up the countryside construction. </s><s> In that new countryside construction, to deal with the crisis. </s><s> Because 1997 east Asian Financial Tumours happen. </s><s> Overseas demand large decreased. </s><…	think	about what is the new room for absorb this uh, uh, surplus industrial capacity from the urban to the rural. </s><s> And then the year 2005, the central governments vary formally to raise up a kind of new state strategy in name of New Countryside Construction. </s><s> From that time, the governments issued a lot of governments' debts. </s><s> To use the government debts invest into countryside. </…
doc#1	of courses to get results and by doing so, we have the t parallel. Speaker 1 11:20 With t sequential and t parallel now we can measure the speedup and here is the speedup curve. </s><s> We can see that before the acceleration only the for the sequential one, it needs about 900 seconds and after the acceleration we can use this software resolve this problem in 10 seconds and the speedup we achieve…	think	that maybe 10 seconds is not enough and we want for example, less than 5 seconds. </s><s> Yes, we do. </s><s> Like I've said before that, we have another method that is PSAD-M that is PSAD with mixing. </s><s> And this is a dark? curve for the PSAD-M and in this one we use a maximum of 344 er 348 cores achieved 174 speedup. </s><s> And before a separation it is about 800 seconds and they will red…
doc#1	social media data can be interpreted as the old story of big elephants and the blind man. </s><s> Social media data can be considered as a big elephant and we the human can be considered as a blind man. </s><s> So if there is a one hand virus disease outbreak what we observed are many small pieces potentially relevant information that are connected through heterogeneous relations. </s><s> Now the…	think	about how about we consider multi variant classification and regression. </s><s> But here what we considered is a graph of nodes that can be different types and each node type may have different attributes. </s><s> So it's not a very straightforward way that you can fit in traditional machine learning techniques. </s><s> Speaker1 So our solution including includes 3 steps. </s><s> The first step,…
doc#1	multi year sort of campaign to try to save what was left of the. </s><s> Of the Old Town in rangoon. speaker1 04:27 I was in 2011 working very closely with some of the ex generals who were then pushing for Liberal political reforms in the country, working with for them or with them on foreign policy issues and on the peace process. </s><s> And so I had built up a certain amount of political capit…	think	about saving these old buildings. </s><s> And many of them just thought I was crazy. </s><s> They had never thought about this. </s><s> They had no idea that these old buildings could be valuable. </s><s> And basically I made a pitch to them that was comprised of 3 different kind of arguments. speaker1 05:06 The 1st argument, which was kind of the easiest argument to make, or at least the easiest…
doc#1	value. </s><s> And that we will regret destroying that beautiful city now. </s><s> We will regret it in 15 or 20,20 years time. speaker1 07:40 But that was very difficult, I think, for people to understand or imagine, and it remains a difficult challenge to this day. </s><s> But in general, partly because I had access to these ex generals and partly because of an advocacy campaign that we started…	thought	it was reforming. </s><s> And so everyone wanted to do something different in you. </s><s> And the generals and the ministers themselves were eager to grab onto something that they felt showed that they were different than their predecessors. </s><s> In the old military junta. </s><s> We were lucky because a number of vips came through, and all of them western vips sort of said the same thing or …
doc#1	, which is a trivial solution and because if you're learning the the when when the wait to be O0 the losses there as well. speaker 1 Uh so we have to so which means we have to handcraft the the weight instead of learning from the dataset. </s><s> So we propose 2 waiting paradigm. </s><s> One is er the first one is waiting by positioning purchase. </s><s> Uh which er means which has the assumption…	think	about that er the teachers top one prediction on its ranking on this topic ranking should be more correlated to the ground truth er from documents, speaker 1 so we have to put more ways on this on on this document. </s><s> And er we use our exponentially decade function er which used in other literatures as well and with er tuning parameter Lambda to control the decarate . Well, Lambda as a hyper…
doc#1	with hash functions and then we, we the data. </s><s> In the same piece are the bakery priest of the very small commitments to the parts. </s><s> More companies that will carry in the databases are returning to approximate nearest neighbor, OK this is the overall approach. </s><s> Probably more so of course, not, every hash function is suitable for similarity. </s><s> Search is a good hash functi…	think	that you should also get similar Hospice, then we will be using our space to finance neighborhood. </s><s> Speaker 1 03:12 This new neighborhood history. </s><s> Approximately the years neighborhood for the regional sample, so you can get reasonably details. </s><s> So then how can we get heart function with different parties are several ways. </s><s> These are 2 famous example when the average w…
doc#1	and width they are randomly generated and once you have these bins. </s><s> You look at this data points and you mark your data points. </s><s> Basically, it's an indicator list. </s><s> They have license, which means so you get the like the indicator function like this. </s><s> So this will be our Z matrix so it's a large base it's a large base very sparse matrix because it only indicates which …	think	of this as a discretized version of the histograms of the. </s><s> Exact growth graph kernel you want to approximate. </s><s> In practice, we need to generate a lot of these random random grids to get a good representation of good approximation of the exact kernel function. </s><s> So you can think of this as a way of doing a multi resolution sampling of the exact graph kernel function, which is …
doc#1	will be our Z matrix so it's a large base it's a large base very sparse matrix because it only indicates which they are pointing less and which been Speaker 1 06:19 Another way to look at around this random binning Matrix is you can think of this as a discretized version of the histograms of the. </s><s> Exact growth graph kernel you want to approximate. </s><s> In practice, we need to generate a…	think	of this as a way of doing a multi resolution sampling of the exact graph kernel function, which is that directly computation is expensive. </s><s> So once we have this we are in a very good shape now, so that we can directly use the Z to to do this special clustering end to end so how do we do that Is there in our input? </s><s> Is a row data X and we have the number of K clusters out of these sp…
doc#1	number of K clusters out of these special. </s><s> Passing algorithm and our parameter R is basically how many grids you generate so basically the more grids you generate the beta approximation. </s><s> You have to the exact graph kernel function and and the other parameter is the kernel parameter Sigma. </s><s> Speaker 1 07:19 Issues or. </s><s> Ready layer for the original special clustering al…	think	of this similarity matrix is being approximated by the outer product of this random matrix ZZ transpose and we hope this is easy transport will approximately. </s><s> Be the same as the exact similarity metrics W, but I would like to know that in practice. </s><s> We never do this Speaker 1 07:53 ZZ transpose operation in our algorithm. </s><s> So this Z transpose is just a theoretical expression…
doc#1	by the previous speakers buy some algorithm to do network inference. </s><s> So, so currently with the increasing availability of large scale social network data, you'll have the chance to directly infer your activation probabilities from previous diffusion history. </s><s> On the same social network so assume that you run whatever network inference algorithm and you have estimates the activation…	think	that can successfully activated a lot of individuals in the social network and seems that you quite happy about this result and eager to apply it for real world where marketing campaign. </s><s> Speaker 1 But wait, what if your affirmations of the activation probabilities are not exactly correct. </s><s> Maybe the little bit of due to the noisy in your observation of previous diffusion histories.…
doc#1	<s> Because taxes are on structure and oftentimes they're unlabeled. </s><s> So how to turn such unstructured an unlabeled data into useful knowledge? </s><s> This is a very challenging problem and is very critical to developing new tech text mining techniques that can main such taxes without much supervision. speaker1 Today I'm going to talk about one specific but very important text mining task…	think	you have collection of computer science papers. </s><s> In addition to this corpus we also have a set of concept terms extracted from this covers for example, there could be the entities were noun phrases. </s><s> I'm given the carpets and term set the task is automatically organized term set into a concept hierarchy. </s><s> Let's see if we have the computer science paper as the collection the o…
doc#1	huge volumes and along the type that type data involving along times. </s><s> Then we want do the topic detection. </s><s> Just come up. </s><s> I mean, not because of a new data, you want do the topic detection. </s><s> Tell me something this is useful. </s><s> Year. </s><s> Actually, this is a critical for crowdsourcing tasks. </s><s> And crowdsourcing I mean tomorrow, I will talk about crowdso…	Think	about that you aggregate answer you have a crowdsourcing platform and you are good answer from the workers. </s><s> And if you know the task and you know the response topics. </s><s> You can aggregate answer be some topics. </s><s> Not that simply combine all the result together and shift to the requester. </s><s> That will be cause a lot of trouble for the requester. </s><s> They don't know beca…
doc#1	topics. </s><s> You can aggregate answer be some topics. </s><s> Not that simply combine all the result together and shift to the requester. </s><s> That will be cause a lot of trouble for the requester. </s><s> They don't know because if I'm requester. </s><s> I don't know ground truth and you shift all those things to me. </s><s> I have to figure out which one is good, which one is not good. </…	think	about that you shift this request to the workers. </s><s> If based on topic detection, you know expertise of this you know workers. </s><s> And you can see like this guy is good at intermittent knowledge is good at, you know pop musics. </s><s> This good this guy is good at cooking so you can shift different task to different workers in order to get more college answers. </s><s> That's the reason…
doc#1	. </s><s> Under the scenario with the curves of cardinality because curse of cardinality means we have a huge number of items in the in this query data and which dilutes the patterns for the analysis. </s><s> So this is a this is a scenario we are working on. </s><s> We have the we have collected a huge amount of customer activity logs and such as one customer may start with the Mail advertisemen…	think	the product interesting. </s><s> We can go to search the search more information and download the trial product. </s><s> And go to the Wagner and the final makes the decision on the purchase. </s><s> So it's well known that along this purchase journey. </s><s> There are several stages. </s><s> For example, the customer starts with awareness of the product and go into the consideration stage and t…
doc#1	original data, and on the transform the sequences and we also reduced the time complexity and reduce the number of pattern. </s><s> So, then we can also realize that the purchase patterns of the customers and interestingly you can see some customers start with the advertisement and it goes to the website. </s><s> And here actually there is a trial product download here and then the customers goes…	think	the think these kind of advertisement and not interesting there they ended up with an subs an subscription, and also from these kind of Webner to the conference to the and subscription. </s><s> The companies may investigate why the why is the webinars here and conference here now the interesting for this set of this set of customers. </s><s> So, in comparison, we you can see that the hidden marke…
doc#1	, and on the transform the sequences and we also reduced the time complexity and reduce the number of pattern. </s><s> So, then we can also realize that the purchase patterns of the customers and interestingly you can see some customers start with the advertisement and it goes to the website. </s><s> And here actually there is a trial product download here and then the customers goes the trade is…	think	these kind of advertisement and not interesting there they ended up with an subs an subscription, and also from these kind of Webner to the conference to the and subscription. </s><s> The companies may investigate why the why is the webinars here and conference here now the interesting for this set of this set of customers. </s><s> So, in comparison, we you can see that the hidden market models c…
doc#1	'm I'm not familiar with the experiment part. </s><s> Speaker 3 I see but I would recommend to try yeah. </s><s> Speaker 1 Ok, thank you. </s><s> Thank you, it's a good suggestion. </s><s> Speaker 4 So, just a question about the dataset that you used it seems that test answers are very I guess I could say straightforward or we have you know the question like what is a tree and then you have like …	thought	of like the application of this model is just something that may be a bit more subjective. </s><s> Perhaps something like you know like what has what has like Obama done during his presidency, and then you get you know very conservative answers, which are like you. </s><s> Speaker 1 Actually know this model can solve only the simple answer, simple questions OK, yeah, ok. </s><s> And other questio…
doc#1	the intersection attack, even if one table satisfy each individual privacy rule individually, it does not guarantee you anything, it does not guarantee you, you can, the, the collection of all the tables satisfy all the privacy rules, and another thing is even if, let's say even if Speaker1 privacy rules is, one privacy rules is not explicitly satisfied by any of the table, it does not guarantee …	think	very extreme case huge decomposed tables into, uh, into each subtable with only one single attribute. </s><s> In that case, all the correlation is gone, OK? </s><s> So given the privacy rules, it must be satisfied by this case. </s><s> Speaker1 So our God in normal form guarantees that, for each table, we just need apply privacy guarantees like Hell dynasty, lke Diclonius on that table, on that o…
doc#1	. </s><s> But the problem is in huawei. </s><s> Speak 2 Then we also should learn from south Korean. </s><s> I think the China and the Korean enjoy a lot of historical similarity. </s><s> But why did the Korean kids very impressively and very decisively got through their relatively short transformation of democratization? </s><s> For example, from end of the 80s to early 90s? </s><s> Maybe it's j…	think	about the Singapore model. </s><s> It's some sort of a strong man politics ruled, economic taking off and social development. </s><s> Speak 2 But the promise. </s><s> What sort of historical crews we can truly learn from the Korean's transformation. </s><s> So for me, I think it's very illuminating and very encouraging. </s><s> So China should came after the Korean to show our tillage. </s><s> Ju…
doc#1	model. </s><s> The status of data is as follows, including the data about mobile, POI, satellite light, subway stations, business centers in 3 cities. </s><s> We have data from Shanghai, Beijing and Ningbo. </s><s> And we want to transfer knowledge from Shanghai to Beijing or Shanghai to Ningbo or Beijing to Ningbo. </s><s> This is our experimental city. </s><s> Speaker 1 Ok, so regarding the sim…	think	hotsport, hotspots as a relevant document and there are roads, orient switch with lies dockless shared bike is not relevant document. </s><s> So we, we we referred to the MAP and NC, NDCG to evaluate. </s><s> Speaker 1 And so POI is the precision of top i detected roads and realize an indicator function at equals to 1 every road ranked at i is a real hotspot. </s><s> The whole camparison results …
doc#1	know, but we only have the data from source city, we have, we have X&Y in source city, but we only have the future representations in the target city. </s><s> We don't have any labels in the target city. </s><s> So we can, we can train a Speaker 1 city classifier using this data, we can label a data in the source city and to one, and the data from another city to zero, yeah. </s><s> So this is cl…	think	, think our problem is there multitask, multitask training we have to task. </s><s> First task is about road hardness raining, road hardness is regression problem, our ranking problem, and then another problem is a classifier, it's a classification problem to judge the sample from which city, OK. </s><s> Thank you. </s><s> OK. </s><s> Thank you. 2022-11-21 AM 1:01|15min8s Keyword: topical authori…
doc#1	less the ability to infer new patterns that have never appears or rarely appear in the past. </s><s> Speaker 1 The most popular approach to achieves generalization is the Latin base models for collaborated filterings, and also known as metric fertilizations, wheres it embeds each user and items into a low dimensional vectors, and the relation between user and item is measured as a vector dot prod…	think	how we can apply deep learning technologies on the, on recommender, on recommender systems. </s><s> However, compared with the above mentioned sweet domains, the input data for recommender systems are much more challenging. </s><s> It may contains path and holy dimensionals, and heater genius features. </s><s> Sorry it's uh, so. </s><s> So from the angle of feature learnings, existing deep recomm…
doc#1	Chinese. speaker1 Actually the part of speech or the other related informations are included in Zhishi me. </s><s> And Zhishi me is linked to the Zhishi.lemon. </s><s> So we do not declare these informations in this data set but it includes in the Zhishi me Dataset. </s><s> Speaker3 When you first start with Zhishi me, you start with the methods. </s><s> So you have between the Chinese Wikipedia …	think	that? speaker1 That would be divided into several steps. irst we use the Weibo.net to identify those are not in the Wikipedia. </s><s> And also in Zhishi me, we have some English transform English English translations of certain Chinese words and we can use this kind of resource to linked from Zhishi me to other extend existing data set. </s><s> How large is this fraction? </s><s> Actually it is …
doc#1	general but consistent ontology automatically. </s><s> Ok, that's all thank you. </s><s> Speaker 2 Hi,just 1 question the way if I'm not mistaken because I don't know a lot about Chinese language, but the way concepts are expressed in Chinese language. </s><s> Are quite different for the way? </s><s> Sometimes pressing other languages, so I was wondering when you if you have some thoughts about t…	think	this is this is going to create a lot of complications do you think it's going to be trivial? </s><s> Do you think contents will be more or less the same? </s><s> Speaker 1 You mean how can I retrieve the data from our China link open data or what you mean is just how can we link all the Chinese link there. </s><s> To the English one's. </s><s> Speaker 2 Data is there right, but my question is li…
doc#1	<s> Speaker 2 Hi,just 1 question the way if I'm not mistaken because I don't know a lot about Chinese language, but the way concepts are expressed in Chinese language. </s><s> Are quite different for the way? </s><s> Sometimes pressing other languages, so I was wondering when you if you have some thoughts about the future when you want to Interlink all the Chinese link data that you are creating …	think	it's going to be trivial? </s><s> Do you think contents will be more or less the same? </s><s> Speaker 1 You mean how can I retrieve the data from our China link open data or what you mean is just how can we link all the Chinese link there. </s><s> To the English one's. </s><s> Speaker 2 Data is there right, but my question is like for example, If I define old in English as one label. </s><s> An …
doc#1	I'm not mistaken because I don't know a lot about Chinese language, but the way concepts are expressed in Chinese language. </s><s> Are quite different for the way? </s><s> Sometimes pressing other languages, so I was wondering when you if you have some thoughts about the future when you want to Interlink all the Chinese link data that you are creating at the moment. </s><s> With all their non Ch…	think	contents will be more or less the same? </s><s> Speaker 1 You mean how can I retrieve the data from our China link open data or what you mean is just how can we link all the Chinese link there. </s><s> To the English one's. </s><s> Speaker 2 Data is there right, but my question is like for example, If I define old in English as one label. </s><s> An maybe in Chinese. </s><s> I don't know you defi…
doc#1	, even in Turkish or Chinese restaurants and other outlets. </s><s> In most of the cases, the information about the pandemic, like sorry, we're closing or please, where a mask, was in the majority language. </s><s> Now you can ask yourself, why is this the case? </s><s> Why do we have this sort of concentration on the majority language for pandemic information? </s><s> And one response is, and la…	think	of the nation as monolingual. </s><s> Another response could be. </s><s> Another explanation could be that in the time of crisis, there is a concentration or lingua franca now, on the codes that everyone must understand, that everyone is no, not must everyone yes, everyone is supposed to be able to understand. </s><s> But as this paper, the Taiwan paper, shows, there is more than just the officia…
doc#1	explicit stereotypings and we also have implicit stereotyping. </s><s> This is also what we should pay attention to in the useful language. </s><s> Previously I have used this example quoted from Jones, for example I previously, when the bishop, yeah, for example, preside over the marriage ceremony in the church, he may say something like a now pronounce you man and wife. </s><s> Assume people re…	think	that a man remains a man, but a woman becomes a wife up to marriage. </s><s> That's why we say I now pronounce you man and wife. </s><s> So later, in order to avoid this kind of Speaker 2 gender equality inequality yeah. </s><s> So yeah emm... </s><s> Bishops may say something like I now pronounce your husband and wife, which is much better because both husband and wife identities determined by f…
doc#1	which say. </s><s> We say feel f I f e e l. </s><s> We. </s><s> We feel. </s><s> I feel cold. </s><s> Usually the part. </s><s> The important participant is what we call a sensor, who should be animated, who should have feelings. </s><s> Usually human being. </s><s> Can we talk about modality and cement structure, etc? </s><s> Speaker 2 29:48 So Halliday mentioned these 2 points, the classism and…	think	that more is better. </s><s> You want to have. </s><s> Speaker 2 30:13 Well, the what we said unmarked form, which is usually. say high tall quick. </s><s> That kind of expression which means that even like the government reports, even if you do not increase. </s><s> Now in Chinese, we say. </s><s> Speaker 2 30:29 0 [Mandarin: zēng zhǎng] have zero why do you [Mandarin: zēng zhǎng]? </s><s> Speak…
doc#1	say that what I've been doing and why I have been doing, and the theoretical supports. </s><s> And then we come to the harmonious discourse analysis. </s><s> Speaker 2 39:32 Now people may wonder why you talk about harmonious discourse analysis. </s><s> We have critical discussion analysis, we have positive discussion analysis, we have eco critical discourse analysis, etc. Why do you need the har…	think	of the existing approaches. </s><s> We talk about language within the society. </s><s> So we have discuss analysis, we have discuss pragmatics, we have critical discourse analysis, we have positive discourse analysis, we have eco critical discussed analysis. </s><s> These are very good approaches to the study of language in use to language in society. </s><s> Speaker 2 40:23 Now remember, these a…
doc#1	? which action? </s><s> Make or take? </s><s> Which action is more purposeful and more effortful? </s><s> That take needs more effort, needs more time and um um so probably you all say make, because to make something means to create something out of nothing, okay? </s><s> It's much more difficult. </s><s> To take something is easy. speaker 2 You can just take, for example, the best example would …	think	who you want to call and why you're calling. </s><s> You don't just call anyone anytime unless you're crazy. </s><s> So take phone call, On the other hand, as long as your phone rings, you take it. </s><s> Of course, if you don't want take, you don't need take. speaker 2 So here you can see tech collocation are much more effortful and purposeful. </s><s> You know it's not easy to make a case. </s…
doc#1	look at wrongly wrongly accused, wrongly convicted, wrongly imprisoned go down number 5 and if you go down wrongly executed, and wrongly death. </s><s> So you can see wrongly English actually typically means wrongfully or unjustly. speaker 2 however, if you look at the Chinese. </s><s> Because I get this study. </s><s> I used professor wenzhou fans corpus, the most famous Chinese Learner corpus. …	thought	, see you can see wrongly thought wroungly associated and wrongly are considered wrongly written character wrong you know and written wrongly. </s><s> But according to the English corpus result. </s><s> You will noticed in this actually, in this case. </s><s> In these cases where the Chinese didn't use it only, they should have used it incorrectly or mistakenly. </s><s> Not only, Also, you can se…
doc#1	think students got impression they can just use demand as when they mean ask for. </s><s> So you cannot just demand a meeting tonight unless you are probably the big boss, okay? </s><s> You have some kind of legal, some kind of reason. </s><s> You typically say, you ask for a meeting tonight. </s><s> You request a meeting tonight? </s><s> Not demands, but anyway, also like significant. speaker 2 …	thought	significantly is more formal, but actually, signature has a different meaning. </s><s> Sometimes they're interchangeable, but oftentimes they're not. </s><s> Okay, so if you look at a typical adverb seat, like most of these black adjectives, they can use be used to both modify both important and significant. speaker 2 But for significant, you can often say statistically significant, highly signif…
doc#1	of you know the things. </s><s> For example, emm why a table is called the table in English, but in Chinese called [Mandarin: zhuō zi]. </s><s> I don't think emm there's some kind of a particular. </s><s> Maybe, but I don't think there is one. </s><s> Okay. </s><s> Emm emm also, for example, why why do we need to capitalize I? </s><s> You know emm haha I don't know. </s><s> You know emm the best …	think	that themselves more important lol. </s><s> I'm more important. </s><s> So I'm i'm just joking. Speaker 1 17:25 Emm so emm so a lot of things, indeed arbitrary but not all language usages is just structure features are arbitrary a lot of them are motivated, as I showed you emm in emm emm in my presentation about about 2 weeks ago. </s><s> Okay. </s><s> And so so helps you to understand not in not…
doc#1	emm in emm in turn, based on not embodied experience. </s><s> Okay. </s><s> Our embodied experience. </s><s> Remember up is good, right is good you know emm emm emm emm emm emm balanced is good. </s><s> Because these are all based on how embodied experience. </s><s> And so that's why emm use more visuals, diagrams and use physical activities. Speaker 1 23:46 Use physical activities. </s><s> Emm. …	think	you ask people to to walk. </s><s> Typically when you head. </s><s> If you look your the the way the person walks, the head usually goes first. </s><s> Okay, you you walk like this you know ha. </s><s> So that's why you are headed. </s><s> Because you had sort of a ghost first. </s><s> So of course, unless you are in emm emm 100m dash you know. </s><s> Hundred meter dash typically is use your che…
doc#1	examples with, you know, uh that has examples of these kind of uh usages, whether it's wrongly accused, wrongly convicted, (Yeah, yeah, yeah.) what would you suggest you know would be the best medium? </s><s> Would it be uh you know audio, text, video? </s><s> Uh I mean, obviously a little work that the teacher would have to do, but. </s><s> Uh but that's generally the teachers responsibility whe…	think	would be the best uh way to have students analyze that. Speaker 1 38:44 Yeah, what I do is to uh develop corpus space to the teaching material. </s><s> Remember I give you examples? </s><s> See, like this one. </s><s> Because uh a student Chinese, including professors, teachers. </s><s> They are confused about the 3 uh uh uh uh uh sort of you know verbs. </s><s> (Yeah.) So I can just using activi…
doc#1	. </s><s> Because I got the same kind of emails a lot. </s><s> After they graduate, they were sending me a thank you email haha. </s><s> They will say something like, thank you, Professors Liu. </s><s> You are able to answer all of our questions. </s><s> We are we are we are all surprised. </s><s> You are able to answer all of our questions. </s><s> So so obviously see me being Chinese. </s><s> I…	thought	I was a lousy teacher hahaha. </s><s> So you were surprised I was able to answer your questions. Speaker 1 46:27 So so anyway, so so my point is uh you know teachers themselves should first of all have a better, remember that's why I said you know uh a corpus informed description can be more accurate, can be more helpful. </s><s> So uh we for in order for our students to use uh words, express the…
