# Supplementary material for: Bridging corpus diagnostics and EAP pedagogy: A corpus-driven study on lexical hedges in Chinese scholars’ spoken academic English
Source: PLoS One. 2026 Jul 6;21(7):e0353106. doi: 10.1371/journal.pone.0353106 (PMC13336206; doi:10.1371/journal.pone.0353106)
Supplement: S1 File — A compressed file containing the complete dataset and analysis details underlying the study, organized into two folders: (i) CASEC — all lists and concordances of hedges in CASEC; (ii) MICASE — all lists and concordances of hedges in MICASE. All file names, folder names, and metadata have been prepared in English in accordance with PLOS ONE policy. (ZIP) [file pone.0353106.s001.zip › CASEC_think_S.xlsx]

## Sheet: README
S1 DATA SET — ENGLISH-LANGUAGE VERSION
Manuscript: Bridging Corpus Diagnostics and EAP Pedagogy: A Corpus-Driven
Study on Lexical Hedges in Chinese Scholars' Spoken Academic English
(PLOS ONE, PONE-D-26-12996, revised April 2026).
This file is a cleaned, English-language version of the original CASEC/MICASE
concordance export. Two transformations were applied:
(1) Automatic-transcription metadata produced by Whisper large-v3 was
translated mechanically: the CJK string for 'speaker' was mapped to
'Speaker N'; the string for 'unknown speaker' was mapped to 'Unknown';
the string for 'transcript' was mapped to 'Transcript'; the string
for 'keyword' was mapped to 'Keyword'; date and time markers were
normalised (year/month/day, AM/PM, h/min/s); CJK enumeration and
full-width punctuation (commas, periods, brackets, quotation marks)
were mapped to ASCII equivalents.
(2) Any residual CJK characters after Stage 1 represent genuine
code-switches by the original speakers (proper names, cultural terms,
brief Mandarin quotations within otherwise English presentations).
These have been romanised to Hanyu Pinyin (with tone marks) and
wrapped as [Mandarin: pinyin]. The original CJK-containing files
are available from the corresponding author on request.
No English-language content, hedge node (Kwic / Hit string), or quantitative
value has been altered. Minor whitespace normalisation (collapse of
duplicated spaces to single spaces) has been applied throughout for
readability; this does not affect any analysis reported in the manuscript.
Columns and row counts are identical to the original.
Cleaning script and full provenance record are available from the
corresponding author (Yang Yu, yuyang89@dlmu.edu.cn).

## Sheet: Sheet1
method name: concordance
corpus: user/3088694740/casec_f
subcorpus: -
Reference	Left	Kwic	Right
doc#0	these young people gathering their eh stories about their families, they're left behind history, eh their schooling experiences, their struggles, challenges, and other related fact. </s><s> By presenting this individual stories, experiences, and percepion, the study is able to gain a much deep understanding of how these young people, choices and ambition are shaped within the contact of being lef…	think	I did the right thing, and luckily it worked out fine. speaker 1 Yes. </s><s> And this is such an encouraging story for qualitative researches, because very often you know eh people tend to say, oh, because your study has only 17 people or 20 people, okay, it's insignificant and it's not worthwhile. </s><s> But actually, eh it's about the the depth of insights. speaker 2 Exactly. </s><s> Yeh! </s…
doc#0	it can reach that makes the study different, valuable, and important. </s><s> So I think I did the right thing, and luckily it worked out fine. speaker 1 Yes. </s><s> And this is such an encouraging story for qualitative researches, because very often you know eh people tend to say, oh, because your study has only 17 people or 20 people, okay, it's insignificant and it's not worthwhile. </s><s> B…	think	we do get a lot of doubts and and and questions about our recent design, and eh people tend to focus on the smaller sample size. </s><s> So they would say, your results are not that valid or it can't be generalized. speaker 2 But this is not really eh how qualitative research is about. </s><s> It's about the deep understanding and the depth they can reach, which the quantitative studies most of t…
doc#0	on the smaller sample size. </s><s> So they would say, your results are not that valid or it can't be generalized. speaker 2 But this is not really eh how qualitative research is about. </s><s> It's about the deep understanding and the depth they can reach, which the quantitative studies most of time cannot do. </s><s> So we really need to understand why we design our research like this, and we r…	think	eh this is very important to to defend yourself. speaker 1 Precisely. </s><s> Precisely. </s><s> That's very encouraging. </s><s> So what are the your plan, your next steps for this project? speaker 2 eh I am now planning on a narrative study eh focusing on one of one girl who was one of the universities virus in in this study. </s><s> And now she is 21 years old. eh We have kept contact in this …
doc#0	students anxiety, and some says eh, some says there's no effect at all. eh So we have discovered several research gaps eh in our literature review. </s><s> So first one is we discovered that most of the previous studies on video feedback was conducted in private conditions, especially in lab condition. speaker 1 And another one is put a number of the previous studies measure the impact of video f…	think	this kind of measurement, although can give us some insights on how students perceive their own eh speaking competence, it has little validity because eh the speaker's perception of his communicative competence can be inaccurate. </s><s> Especially among the novice public speakers, particularly those speech-anxious students tend to underrate their own competence. </s><s> And the last one is eh we…
doc#0	speaking competence. </s><s> And for research question 2, on again the in class video feedback group is significantly different are different from the control group, and eh the this group's anxiety level was significantly reduced. speaker 1 So to interpret the result of this study for research question one about students speaking competence, eh we found 2 things worth mentioning. </s><s> First on…	think	it probably has to do with videos capacity eh to capture this non verbal communication. </s><s> So students, while viewing their own videos, they could better identify the strengths and weaknesses. </s><s> And also it could have to do with the written and oral feedback on content, organization and language offer to all groups. </s><s> And the second thing that's worth mentioning is that the signi…
doc#0	their voice, their language eh okay, so we we we think it probably has to do with videos capacity eh to capture this non verbal communication. </s><s> So students, while viewing their own videos, they could better identify the strengths and weaknesses. </s><s> And also it could have to do with the written and oral feedback on content, organization and language offer to all groups. </s><s> And the…	think	eh that social cognitive theory eh is well suited to explain the result of this study eh. </s><s> So according to social cognitive theory eh our first step toward acquiring complex social behavior as observation, and then is followed by our repeated performance. </s><s> And then it somehow evolves into a self regulated stage.eh So while the eh non speaker students,eh it's receiving the feedback f…
doc#0	wanted to find enough artist driving road in that case, it can save the driver, a lot of time right and the second one they wanted to find the shortest driving distance. </s><s> In that case, the driver can save some cost on the gas and while there is another way. </s><s> Speaker1 Some people wanted to suggest us common location for both taxi drivers and passengers they meet at the same location.…	think	my motivation comes from a real story of the taxi drivers. </s><s> Basically, our net profit comes from 2 parts right first of all we have revenues. </s><s> The Secondly, we will have cost for taxi driver usually the revenues comes from there. </s><s> Taxi fare from a trip and they can come. </s><s> The cost will come from their daily fee need to pay for the company and their cost for gas well so…
doc#0	and belong beyond. Speaker 2 04:06 And then, of course, collaboration and project management. </s><s> As you can see, this book is co-written by another person. </s><s> And every book project, as most of you know, it's a project itself and needs a lot of communication and consideration. Speaker 2 04:21 And finally, I want to go a little bit beyond and have a look and reflection of the relationshi…	think	I want to share 3 top reasons? </s><s> The 1st reason. </s><s> So here this is very interesting. </s><s> This shows you in 2019, at a global level, Chinese tourists are ranked number one. </s><s> As international tourism expenditure, they spend most money. </s><s> Okay. </s><s> And actually, according to the secretary general of the world tourism organization, Chinese tourists are the most powerf…
doc#0	whole impact on the industry. Unknown 05:18 And what is actually interesting, although that Chinese tourists already ranked number one, but actually only 5% of Chinese population currently holds a passport. </s><s> Well, currently rank number 2. </s><s> As you can guess, that's us travelers. </s><s> And already 40% of the us citizens already have passport. </s><s> So we can see there's a huge pot…	think	ultimately what I'm trying to do is to serve my own countrymen. </s><s> Okay. </s><s> So I think if when it come to the UK, and people in the UK can actually speak Chinese and understand Chinese culture, naturally, that will offer Chinese true 1st a much better experience. </s><s> So I think that's the starting point. </s><s> And of course, there's benefits. Unknown 06:16 A huge economical impact…
doc#0	ranked number one, but actually only 5% of Chinese population currently holds a passport. </s><s> Well, currently rank number 2. </s><s> As you can guess, that's us travelers. </s><s> And already 40% of the us citizens already have passport. </s><s> So we can see there's a huge potential. </s><s> So we will expect more Chinese tourists want to travel to Britain, for example, or any other English …	think	if when it come to the UK, and people in the UK can actually speak Chinese and understand Chinese culture, naturally, that will offer Chinese true 1st a much better experience. </s><s> So I think that's the starting point. </s><s> And of course, there's benefits. Unknown 06:16 A huge economical impact to any hosting country. </s><s> So this is according to visit Britain, which is the organization…
doc#0	of the us citizens already have passport. </s><s> So we can see there's a huge potential. </s><s> So we will expect more Chinese tourists want to travel to Britain, for example, or any other English speaking countries. </s><s> And I think ultimately what I'm trying to do is to serve my own countrymen. </s><s> Okay. </s><s> So I think if when it come to the UK, and people in the UK can actually sp…	think	that's the starting point. </s><s> And of course, there's benefits. Unknown 06:16 A huge economical impact to any hosting country. </s><s> So this is according to visit Britain, which is the organization has the mission to attract more travelers to the UK. </s><s> And you can see this is the China inbound data. </s><s> Every year for the last 5 years, we see a consistent increase of either in ter…
doc#0	to this country, they're gonna spend 6 nights. </s><s> Chinese would spend 10, average 10 nights. </s><s> And that means actually every 22 additional Chinese visitors in this country, would support an additional job in the tourism industry in the UK. </s><s> So you can see if we can provide language skills to British workers, that's going to keep Britain much more competitive. </s><s> And it coul…	think	that is the 2nd reason. </s><s> And what does that mean to be China ready? </s><s> Actually, according to the visit Britain website, they actually have a great China welcome program and they have a specific charter to indicate what kind of tourism providers or organizations, or hotel would meet the criteria of China ready. </s><s> So here you can see a few different considerations. </s><s> So the…
doc#0	Chinese visits. </s><s> And you can easily also see Mandarin or Cantonese speaking staff. </s><s> And all the signs or visit information would be in either both simplify Chinese or traditional Chinese. </s><s> And they would hope people would have some experience welcoming Chinese visitors. </s><s> And very interesting the technological aspect that the facilities for customer to pay using Chinese…	think	one thing on the top here, that's the data in 2018 that shows you Chinese visitors when they visit UK, typically they also study a bit of English. </s><s> Okay. </s><s> They actually spend quite a lot of money learning English as well. </s><s> I think if you think about the flip side, if there are more people in the hospitality and tourism industry in this country that they can speak Chinese, I g…
doc#0	the technological aspect that the facilities for customer to pay using Chinese union pay. </s><s> So all this is considered to be China ready from a industry perspective. </s><s> And then when they come to the linguistic and cultural skills. </s><s> So this is very interesting. Speaker 2 09:24 I think one thing on the top here, that's the data in 2018 that shows you Chinese visitors when they vis…	think	if you think about the flip side, if there are more people in the hospitality and tourism industry in this country that they can speak Chinese, I guess this number will actually drop. </s><s> So the fact that they need to study English, it kind of also indicated there's a gap in the linguistic skills of this country. </s><s> And then if we look at the textbooks there out in the market, there quit…
doc#0	textbook, we actually have some books of the other around. </s><s> It's mainly training, let's say, British students or international students, when they travel to China, what kind of language they need to learn. </s><s> In order to live or study in China. </s><s> So I see there is a gap in terms of linguistic and cultural knowledge. Unknown 10:43 For the current Chinese textbook market. </s><s> …	think	there is a need for the UK and indeed any country they need, to be China ready for this huge potential market share. </s><s> And there is a need in the language education market to have such a textbook that would offer relevant skills. </s><s> And finally, I think these skills will eventually benefit any Chinese tourist when they come to UK or English speak countries to have better experience. </…
doc#0	<s> So I see there is a gap in terms of linguistic and cultural knowledge. Unknown 10:43 For the current Chinese textbook market. </s><s> Because there's limited resources out there to support and train the English speakers to welcome Chinese tourists. </s><s> So just to summarize, I think there is a need for the UK and indeed any country they need, to be China ready for this huge potential marke…	think	these skills will eventually benefit any Chinese tourist when they come to UK or English speak countries to have better experience. </s><s> So this is the rationale behind why we start to shape out and write this book. </s><s> Now let me move to the key considerations. </s><s> So I have 3 different aspects. Speaker 2 11:38 Research and pedagogical application. </s><s> Mainly to show you what is i…
doc#0	out and write this book. </s><s> Now let me move to the key considerations. </s><s> So I have 3 different aspects. Speaker 2 11:38 Research and pedagogical application. </s><s> Mainly to show you what is included in the book and why. </s><s> Learners, teachers. </s><s> And beyond that is more link back to the theory. </s><s> And when I start to what kind of consideration to consider in terms of w…	think	, you know, hopefully that will provide some insights for colleagues who want to write similar textbooks. </s><s> And when you also have a co author, what kind of things you need to take into to consideration. Unknown 12:14 So let's start with number one, the research and the pathological application. </s><s> And it's really interesting. </s><s> Some of the ideas are covered very well with the pr…
doc#0	<s> What kind of content? </s><s> And more specifically, through research, it also tell me what are the most wished for activities in Britain? </s><s> When Chinese tourists come to Britain? </s><s> That's interesting. </s><s> For example, they want to go to the market, they want to stay in a castle, they want to have a bit of spike experience or visit the Vineyard. </s><s> So all this, again prov…	think	here I want to indicate the importance of research and provide relevance to the context. </s><s> So in the book, at the end, I included 15 chapters. </s><s> And the 1st bit, it's a balance, in a way, about hospitality and tourism. </s><s> Naturally, it's impossible to cover absolutely everything, but you can see the 1st part of the book, it's very much focused on hotel services and what people wo…
doc#0	know what they are expressed, how they are set in Chinese. </s><s> And then this is another example about a text talking about a particular market in London. </s><s> Again, the decision, the choice is very much informed by the research in terms of relevance to the people that our students or potential users of the textbook, will serve. </s><s> And then the 2nd question that is very important. </s…	think	from my perspective, they're 4 important aspects of focus. Speaker 2 16:04 When be China ready by getting the pronunciation right.2nd, be China ready by engaging in situational communication. 3, be China ready by setting priorities. </s><s> And 4 be China ready by building cultural awareness. </s><s> So these are, from the textbook design perspective, that I want my approach to focus on these 4 p…
doc#0	book China ready? </s><s> I think from my perspective, they're 4 important aspects of focus. Speaker 2 16:04 When be China ready by getting the pronunciation right.2nd, be China ready by engaging in situational communication. 3, be China ready by setting priorities. </s><s> And 4 be China ready by building cultural awareness. </s><s> So these are, from the textbook design perspective, that I want…	think	that has 2 considerations. </s><s> When we know even the students, when they move to the intermediate level, tones can continue to be challenging. </s><s> Especially when they are approach new vocabulary. </s><s> So I think it's very important for a book like this to continue practice pronunciation. </s><s> And the other thing. </s><s> The other consideration is practice pronunciation, but provid…
doc#0	in situational communication. 3, be China ready by setting priorities. </s><s> And 4 be China ready by building cultural awareness. </s><s> So these are, from the textbook design perspective, that I want my approach to focus on these 4 particular areas. </s><s> So here's some examples. </s><s> Be China ready by setting the pronunciation right. </s><s> I think that has 2 considerations. </s><s> Wh…	think	it's very important for a book like this to continue practice pronunciation. </s><s> And the other thing. </s><s> The other consideration is practice pronunciation, but provide the relevance. </s><s> So that means the vocabulary, the things they say, they practice is subject specific. </s><s> So for each chapter, after the key expression, you will always see a phonetics practice. </s><s> This one…
doc#0	that could potentially happen outside the classroom. Speaker 2 19:06 So with this kind of feature in mind in the book, the way we approach it is we have a lot of situational dialogues. </s><s> That the situation itself is very authentic. </s><s> It would be a typical scenario. </s><s> The student would have to face a lot of activities, role play and drills, a range of listening, of course, a rang…	think	that's always a very important aspect when you write a book for specific purposes. </s><s> And then we have provided a wide range of audio inputs for the students. Speaker 2 19:48 So authentic situations. </s><s> This is just one example from the book in terms of very simple situational substitution exercise. </s><s> So this is about dealing with student, client, or customer complain. </s><s> Oka…
doc#0	possible replies so that they could actually apply in their own context and use it according to their own experiences. </s><s> So this is one of the very important consideration. </s><s> Give them authentic situation, but give the freedom to apply in their own context. Unknown 20:52 Vocabulary in contest. </s><s> What do I mean that mean by that in the text? </s><s> When we provide the vocabulary…	think	we want to allow students to have the mindset and again is to provide relevance. </s><s> This will be something you can use. </s><s> The sentence, how you use it is already in the context. </s><s> And how do we enhance personal experiences? </s><s> So a lot of role play. </s><s> Students have a lot of freedom to pick a role and apply interactive listening. </s><s> What do we been do we mean by th…
doc#0	for example, they need to. </s><s> If they are student, they have. </s><s> They need to pretend to be a student ambassador. </s><s> Maybe visit a hotel or company. </s><s> Try to really greet the Chinese visitors. </s><s> Or the 2nd one is about when we study hotel facilities and the services. </s><s> We encourage them to actually either go to website of a Chinese hotel, or maybe pick up a phone …	think	that would enhance their personal experiences. Speaker 2 22:42 The 3rd thing is by China ready. </s><s> By be China ready. </s><s> By setting priorities. </s><s> I think this is more link to the learning strategy for learners that we try to guide them. </s><s> We try to set in the course book. </s><s> I'm a very big fan for key expressions. </s><s> For colleagues who use my book master in Chinese…
doc#0	or company. </s><s> Try to really greet the Chinese visitors. </s><s> Or the 2nd one is about when we study hotel facilities and the services. </s><s> We encourage them to actually either go to website of a Chinese hotel, or maybe pick up a phone to a Chinese hotel and ask about the service. </s><s> Or obtain information. </s><s> By this kind of real practice beyond the classroom, we think that w…	think	this is more link to the learning strategy for learners that we try to guide them. </s><s> We try to set in the course book. </s><s> I'm a very big fan for key expressions. </s><s> For colleagues who use my book master in Chinese, they know every unit has key expressions. </s><s> I think these are the center point for learners to understand. </s><s> These are the expressions I must know, these ar…
doc#0	<s> Or obtain information. </s><s> By this kind of real practice beyond the classroom, we think that would enhance their personal experiences. Speaker 2 22:42 The 3rd thing is by China ready. </s><s> By be China ready. </s><s> By setting priorities. </s><s> I think this is more link to the learning strategy for learners that we try to guide them. </s><s> We try to set in the course book. </s><s> …	think	these are the center point for learners to understand. </s><s> These are the expressions I must know, these are the vocabulary I must know. </s><s> And also, not only I must know, I have the possibility to apply it in different contexts. Speaker 2 23:18 And then the unit, we also provide revision. </s><s> So the revision is another aspect to remind them what is important in this unit. </s><s> Aga…
doc#0	and welcoming guest. </s><s> And the concept of face using chopsticks, dining. </s><s> And here this example of gift and gift giving in China. Speaker 2 24:14 So this, all this this sort of. </s><s> We combine some language when possible, but this is more really to enhance the cultural awareness of the learners. </s><s> Okay, so now I'm going to move to the 2nd consideration. </s><s> Throughout t…	think	the most challenging bit is about potential learners. </s><s> And very much echoing professor who in his speech, textbooks that are written for everybody and no one. </s><s> If the textbooks are written for everybody, that's for nobody. </s><s> Okay? </s><s> So it's very important to understand who are you writing for, who are your potential learners. </s><s> So it's not a very easy task. Speaker…
doc#0	or in the process of starting writing about this book, how do we see learners, teachers, and beyond? </s><s> I think the most challenging bit is about potential learners. </s><s> And very much echoing professor who in his speech, textbooks that are written for everybody and no one. </s><s> If the textbooks are written for everybody, that's for nobody. </s><s> Okay? </s><s> So it's very important …	think	that's, as I mentioned, one of the biggest challenge. </s><s> At the end, what we've decided is that we want the textbook to be used in the classroom setting. </s><s> So it is a book that ideally with guided input. </s><s> So it's not a textbook for self study. </s><s> So that's the 1st thing. </s><s> So we are thinking about this. </s><s> The course book will be taught by a professional teacher …
doc#0	that's, as I mentioned, one of the biggest challenge. </s><s> At the end, what we've decided is that we want the textbook to be used in the classroom setting. </s><s> So it is a book that ideally with guided input. </s><s> So it's not a textbook for self study. </s><s> So that's the 1st thing. </s><s> So we are thinking about this. </s><s> The course book will be taught by a professional teacher …	thinking	it would be university students, but as well as hotel staff who are already working. </s><s> And so that could be applied to both university students doing this as part of their degree, as well as lifelong learners but who are already working. </s><s> So it's kind of in work training approach. </s><s> So this is how we kind of define the potential language learners, in terms of their profile and …
doc#0	And then the other dimension, very importantly, is about teachers. </s><s> Because we've already decided the book will need an instructor. </s><s> We will need a teacher to use the book to teach the students. </s><s> So when it come to the relationship and how different teachers approach and what they would want from textbooks, there's a range of different researchers about it. </s><s> So obvious…	think	our book will be probably more suitable to that particular type of teachers. </s><s> We do have a range of activities planned out, but there's no problem for teachers to pick things and to adjust based on their own circumstances. </s><s> And we have a 2nd group of teachers that they see textbook as a facilitating role. </s><s> So they really fill the textbook. </s><s> It will help them to save th…
doc#0	on their own circumstances. </s><s> And we have a 2nd group of teachers that they see textbook as a facilitating role. </s><s> So they really fill the textbook. </s><s> It will help them to save the time, give direction, guide discussion, provide homework. </s><s> So they might rely a little bit heavily on the textbook. </s><s> So I would say the current China ready textbook will help you to cert…	think	essentially we want to give the space to the teachers to decide how they want to teach the course. </s><s> So just to avoid this desk clean approach. </s><s> So we're not taking the rights or the autonomy away from you. </s><s> We would hope when you have this book, you have some valuable resources, but then you can also have your freedom to adjust. </s><s> The other thing. </s><s> Allen, 2008. <…
doc#0	want them to talk. </s><s> So the approach at the end from our book is that I've showed you about vocabulary in context. </s><s> We do have Grace focus on vocabulary use and activities. </s><s> We have limited introduction of grammar because partly we felt it's very difficult to decide at intermediate level exactly what grammar points you should cover, and not cover. </s><s> So want to leave that…	think	we talked a lot about whether should the text be authentic. </s><s> That's a very interesting and much debated topic. </s><s> But when it come to English as specific purposes, we seem to have a little bit more kind of support of introducing authentic materials. </s><s> And particularly, I think typically we think the learners by that point is already intermediate to advanced level. </s><s> So it …
doc#0	intermediate level exactly what grammar points you should cover, and not cover. </s><s> So want to leave that to the teachers to. </s><s> To explain and to teach well, the students if they need that. Speaker 2 30:56 And the final discussion, I think we talked a lot about whether should the text be authentic. </s><s> That's a very interesting and much debated topic. </s><s> But when it come to Eng…	think	typically we think the learners by that point is already intermediate to advanced level. </s><s> So it is arguably useful and meaningful for them to exposed to some authentic materials. Speaker 2 31:32 So in the book, the way we approach it is that we want to make sure the situations are definitely authentic. </s><s> Take. </s><s> That's a starting point. </s><s> And some of the dialogues probabl…
doc#0	what grammar points you should cover, and not cover. </s><s> So want to leave that to the teachers to. </s><s> To explain and to teach well, the students if they need that. Speaker 2 30:56 And the final discussion, I think we talked a lot about whether should the text be authentic. </s><s> That's a very interesting and much debated topic. </s><s> But when it come to English as specific purposes, …	think	the learners by that point is already intermediate to advanced level. </s><s> So it is arguably useful and meaningful for them to exposed to some authentic materials. Speaker 2 31:32 So in the book, the way we approach it is that we want to make sure the situations are definitely authentic. </s><s> Take. </s><s> That's a starting point. </s><s> And some of the dialogues probably. </s><s> I wouldn…
doc#0	the train from Plymouth to London. </s><s> We start to talk about there are a lot of Chinese tourists now in this country. Unknown 34:07 Issues. </s><s> Okay. </s><s> But there's not much book about such subjects. </s><s> So that's just by one train journey. </s><s> We start to have this idea. </s><s> Let's write this book together. </s><s> And I think never underestimate the effect of networking…	think	I will. </s><s> This is very much from my own perspective. </s><s> So I would say break into 3 different stages. </s><s> There is the preparation stage and then the actual writing stage. Speaker 2 34:45 And then the post publication stage. </s><s> So in the 1st stage I would say I see our role as 5050. </s><s> Because she's expert in the tourism industry and I'm more language educator. </s><s> So…
doc#0	break into 3 different stages. </s><s> There is the preparation stage and then the actual writing stage. Speaker 2 34:45 And then the post publication stage. </s><s> So in the 1st stage I would say I see our role as 5050. </s><s> Because she's expert in the tourism industry and I'm more language educator. </s><s> So she would really help to do the research about the market demand. </s><s> And I w…	think	at the preparation stage, when we write the book proposal to the publisher. </s><s> Is a very kind of 5050 contribution. Speaker 2 35:23 When you move to the writing stage, naturally, I need to take more lead. </s><s> Because I'm the language teacher, language expert, while she's not. </s><s> But she would help me to provide authentic situations. </s><s> So what kind of situation student will thi…
doc#0	face? </s><s> And then she also help write the Chinese culture tips. </s><s> And I will be designing all the tasks, activities. </s><s> And set the learning outcome and the exit linguistic level of the students. Speaker 2 35:55 And then move to the post publication stage. </s><s> I was really hope lona will take out more lead to look at the marketing and promotion of the book through her network,…	think	there's so many different partners to consider when you write a textbook, and particularly this one is for specific, specific purposes. </s><s> The industry is really important, so publishers, of course, editors, page designers and the whole audio production team. </s><s> And I would very much value the peers and reviewers. </s><s> So during the book writing process, of course we have external re…
doc#0	, specific purposes. </s><s> The industry is really important, so publishers, of course, editors, page designers and the whole audio production team. </s><s> And I would very much value the peers and reviewers. </s><s> So during the book writing process, of course we have external reviewers to give us feedback, comment. </s><s> And I'm sure the real reviewers would be the user and the teachers, f…	think	write a textbook like this is really important. </s><s> To look after all these collaborators to make a book successful. </s><s> And personally, it's really interesting. </s><s> So my 1st textbook in this country, mastering Chinese, and then now this one, China ready, they're literally 10 years apart. </s><s> They're very different kind of experiences. </s><s> In terms of writing China ready, I f…
doc#0	of course, the industry itself. </s><s> So these are extremely valuable. </s><s> And I think write a textbook like this is really important. </s><s> To look after all these collaborators to make a book successful. </s><s> And personally, it's really interesting. </s><s> So my 1st textbook in this country, mastering Chinese, and then now this one, China ready, they're literally 10 years apart. </s…	think	partly is because I'm not writing by myself, not like mastering Chinese. </s><s> It's just I can decide the pace. </s><s> And this one with 2 authors, naturally you involve a lot more planning communication, negotiation. </s><s> And lona, halfway through our project, she was pregnant. </s><s> And then she actually also gave birth to twins, so we had a lot of delay. </s><s> The book probably would…
doc#0	by myself, not like mastering Chinese. </s><s> It's just I can decide the pace. </s><s> And this one with 2 authors, naturally you involve a lot more planning communication, negotiation. </s><s> And lona, halfway through our project, she was pregnant. </s><s> And then she actually also gave birth to twins, so we had a lot of delay. </s><s> The book probably would be out a year back if not because…	think	there's a lot of up and down. </s><s> But what I call it a success, I'm not sure. </s><s> We'll see. </s><s> The market will tell us. </s><s> And I feel it's a very different experience looking at mastering Chinese, because that's just for complete beginners. </s><s> The students is also a lot clearer. </s><s> So this is for both classroom setting but also independent learners. Speaker 2 38:43 Wh…
doc#0	feel it's a very different experience looking at mastering Chinese, because that's just for complete beginners. </s><s> The students is also a lot clearer. </s><s> So this is for both classroom setting but also independent learners. Speaker 2 38:43 While China ready. </s><s> As I mentioned, it's a very different industry. </s><s> I need to research a lot into the industry. </s><s> I have to make …	think	we are of course in a lot of discussion and preparation conversation with our colleagues. </s><s> In food done to look at IR subjects. </s><s> So this something very much in exciting and I would look forward to work with them to gather. Speaker 2 39:15 Finally, I want to talk a little bit about education, industry and business. </s><s> A little bit reflection on writing. 1St time attempt to write…
doc#0	potentially will have a huge loss for UK in terms of trade investment. </s><s> And 3.5% of GDP will be lost due to this lack of language capacity. Speaker 2 40:21 And in the report it talked about 11 significant benefits to the UK should it improve its language skills. </s><s> And I'm quite pleased to say number 5. </s><s> It's about tourism and hospitality sector. </s><s> So it's talk about in t…	think	that's very good. </s><s> That's very in line with what our initial intention to write this book. </s><s> So other benefits could be, create a global Britain, the global mindset, and also capacity for research and innovation, etcetera. Speaker 2 41:11 And then in 2020, again leading by the British academy, which they have a new report talk about, we really need a national strategy. </s><s> And in…
doc#0	strategy, Mandarin Chinese is being classified as less taught but strategically important. </s><s> And one of the things being set out in this report is talk about what we can do, what are the actions that we can do to boost productivity and the earning power of people. </s><s> So this is very much linked to business, industry, infrastructure and improbability. Speaker 2 41:48 One of things again…	think	that is quite exciting if we could really push this to happen. </s><s> At the same time, I think the industry itself, it's quite fragile if we look at. Unknown 42:16 This is the report done by UK inbound in collaboration with Canterbury Christ church university. </s><s> So obviously the things you can already see is the language gap. </s><s> That's no longer a surprise price. </s><s> So basically…
doc#0	set out in this report is talk about what we can do, what are the actions that we can do to boost productivity and the earning power of people. </s><s> So this is very much linked to business, industry, infrastructure and improbability. Speaker 2 41:48 One of things again is talking about try to put language learning into vocational or technical qualification. </s><s> Here specifically talk about…	think	the industry itself, it's quite fragile if we look at. Unknown 42:16 This is the report done by UK inbound in collaboration with Canterbury Christ church university. </s><s> So obviously the things you can already see is the language gap. </s><s> That's no longer a surprise price. </s><s> So basically the degree that offer tourism and hospitality probably wouldn't offer language. </s><s> And then…
doc#0	look at academia, what kind of things people research on, what are the top research have been done to address the hospitality sector? </s><s> So this is very small, but I've summarized on the top, really. </s><s> Currently a lot of academic research are focused on recovery of the industry, market demand and revenue loss. </s><s> So these are the 3 areas that, you know, researchers are really tryi…	think	it's a positive perspective, so that we are all in this together. </s><s> So this month actually, we have a global tourism economical forum 2020. </s><s> Really look at olidarity and innovation. </s><s> How can we reshape tourism in this environment? </s><s> Okay. </s><s> Especially post covid. </s><s> And I feel actually quite proud that China ready will be coming out at the same time. </s><s> B…
doc#0	to be able to speak Chinese, to be able to understand Chinese tourists better. </s><s> Naturally, they become much more competitive. </s><s> Naturally, that will shape the industry and make it more prosperous. </s><s> And that will feed into the business. </s><s> And the more successful or the quicker the tourism and the hospitality industry will recover from this crisis, the more likely they gon…	think	we are in this together. </s><s> And the better we do. Unknown 46:02 The better industry do and the better business do. </s><s> So I think this is one thing that I feel really strongly because of the circumstances this year. </s><s> Yup. </s><s> And I see how we are all in this together. </s><s> So just to conclude the whole reflection on this whole process of writing this book personally. Unknow…
doc#0	will shape the industry and make it more prosperous. </s><s> And that will feed into the business. </s><s> And the more successful or the quicker the tourism and the hospitality industry will recover from this crisis, the more likely they gonna create more jobs. </s><s> And the more likely they need more language teachers like us to teach these people and to teach them effectively for that specif…	think	this is one thing that I feel really strongly because of the circumstances this year. </s><s> Yup. </s><s> And I see how we are all in this together. </s><s> So just to conclude the whole reflection on this whole process of writing this book personally. Unknown 46:25 It's quite challenging and 1st time to co-write with someone and very different background and circumstance change. </s><s> And it'…
doc#0	whole process of writing this book personally. Unknown 46:25 It's quite challenging and 1st time to co-write with someone and very different background and circumstance change. </s><s> And it's. </s><s> It's a longer, much longer process than I would have hoped for. </s><s> But I've done it. </s><s> So the book will be out next year. Speaker 2 46:45 Very happy professionally. </s><s> Very 1St att…	think	it's perfect. </s><s> I will welcome a lot of feedback and review and criticism from colleagues and students who use the book, so that I can make it better. Speaker 2 47:12 But professionally, I'm pleased that I had a goal, had attempt on writing a textbook for specific purposes. </s><s> And finally, I think we collectively, we should never underestimate what we do. </s><s> And particularly now, …
doc#0	. Speaker 2 46:45 Very happy professionally. </s><s> Very 1St attempt to write a Chinese textbook for specific purposes. </s><s> It's a very modest attempt. </s><s> I'm sure it's not perfect. </s><s> I do not think it's perfect. </s><s> I will welcome a lot of feedback and review and criticism from colleagues and students who use the book, so that I can make it better. Speaker 2 47:12 But profess…	think	we collectively, we should never underestimate what we do. </s><s> And particularly now, we move into the field of teaching Chinese for specific, positive purposes. </s><s> Well, for academic purposes, because we'll make huge contributions socially and economically, to the place that we work at. Unknown 47:43 So this is my list of references. </s><s> And thank you very much for listening. </s><s>…
doc#0	<s> We can carry on discussing post question to Katherine. </s><s> Okay. </s><s> Now we have already received a question. </s><s> This is from Hong yi lse. </s><s> She said, thank you, Catherine, for your informative, intruding and inspiring talk. </s><s> May I ask you your opinion? </s><s> What kind of skills you think is most relevant, if not important, for the learners of this subject? Speaker…	think	obviously it's listening and speaking. </s><s> So that is the mo most important focus of the book throughout. </s><s> So it's very much about listening, speaking skills. Speaker 2 49:29 We had a bit of debate at the beginning. </s><s> July include Chinese character to throughout. </s><s> And then we decide to include the characters there. </s><s> But obviously pinging and characters at the same t…
doc#0	much about listening, speaking skills. Speaker 2 49:29 We had a bit of debate at the beginning. </s><s> July include Chinese character to throughout. </s><s> And then we decide to include the characters there. </s><s> But obviously pinging and characters at the same time. </s><s> So I would say definitely the listening and speaking active skills are essential. </s><s> Also the interact tiffness. …	think	ultimately, for this particular group of learners, I think listening, speaking and politeness is very important. Speaker 1 50:08 Thank you, Katherine. </s><s> So maybe that's why I waiting for more questions, more colleagues to post questions. </s><s> I have a question. </s><s> You showed us some sample sentences, so I'm interested how did you decide those sample question. </s><s> Sam sample sent…
doc#0	had a bit of debate at the beginning. </s><s> July include Chinese character to throughout. </s><s> And then we decide to include the characters there. </s><s> But obviously pinging and characters at the same time. </s><s> So I would say definitely the listening and speaking active skills are essential. </s><s> Also the interact tiffness. </s><s> So it's not about passively, but about communicate…	think	listening, speaking and politeness is very important. Speaker 1 50:08 Thank you, Katherine. </s><s> So maybe that's why I waiting for more questions, more colleagues to post questions. </s><s> I have a question. </s><s> You showed us some sample sentences, so I'm interested how did you decide those sample question. </s><s> Sam sample sentences. </s><s> Did you work out with your partner? </s><s> …
doc#0	. </s><s> Cause I wasn't sure which bit. Speaker 1 50:40 Like you show us this particular sample. </s><s> Like what? </s><s> The customer was angry and then you was. Speaker 2 50:47 I was. </s><s> I see. Speaker 1 50:49 My fault. </s><s> It's my being uncareful. </s><s> Something like that. Unknown 50:55 So the situation itself is very much linked to what kind of comments is situation we may in e…	think	this is one of the example from dealing with problems. </s><s> So we were thinking about potential complain. </s><s> So this is one kind of example. </s><s> And then in terms of linguistic choices, obviously, I had to cut and make it up a little bit. </s><s> Think about what kind of possible responses people might be able to use. </s><s> Would make sense, but not to be descriptive and exclusive t…
doc#0	promotion of the book. Speaker 2 54:24 It's a very good question. </s><s> I mean, I. </s><s> I mean, initially I actually wanted to tell the publisher, we'll. </s><s> So we'll wait. </s><s> Cause I was like, what? </s><s> The global pandemic? </s><s> Who's going to buy this book? </s><s> Who? </s><s> But this book is with loutwich, so they are actually quite positive. </s><s> They say, look, we w…	think	people still want to learn. </s><s> I think people will still continue to learn. </s><s> So they didn't suggest to postpone because we were not sure whether it's the right moment. </s><s> It was meant to. </s><s> It was a little bit delayed anyway, because it meant to be out in December, but I think we already in December. </s><s> So it's probably most likely gonna be beginning of next year. Spea…
doc#0	It's a very good question. </s><s> I mean, I. </s><s> I mean, initially I actually wanted to tell the publisher, we'll. </s><s> So we'll wait. </s><s> Cause I was like, what? </s><s> The global pandemic? </s><s> Who's going to buy this book? </s><s> Who? </s><s> But this book is with loutwich, so they are actually quite positive. </s><s> They say, look, we want to use this book in the university …	think	people will still continue to learn. </s><s> So they didn't suggest to postpone because we were not sure whether it's the right moment. </s><s> It was meant to. </s><s> It was a little bit delayed anyway, because it meant to be out in December, but I think we already in December. </s><s> So it's probably most likely gonna be beginning of next year. Speaker 2 55:19 And in terms of the promotion, I…
doc#0	<s> Who? </s><s> But this book is with loutwich, so they are actually quite positive. </s><s> They say, look, we want to use this book in the university setting or in a hotel, like industry setting. </s><s> I think people still want to learn. </s><s> I think people will still continue to learn. </s><s> So they didn't suggest to postpone because we were not sure whether it's the right moment. </s>…	think	we already in December. </s><s> So it's probably most likely gonna be beginning of next year. Speaker 2 55:19 And in terms of the promotion, I think, as I put in my reflection, one interesting thing that I've noticed is that because, ironically, I mean, obviously the pandemic has a huge impact on the industry. </s><s> Is not a positive one, but ironically, because of this shock and crisis, people…
doc#0	setting or in a hotel, like industry setting. </s><s> I think people still want to learn. </s><s> I think people will still continue to learn. </s><s> So they didn't suggest to postpone because we were not sure whether it's the right moment. </s><s> It was meant to. </s><s> It was a little bit delayed anyway, because it meant to be out in December, but I think we already in December. </s><s> So i…	think	, as I put in my reflection, one interesting thing that I've noticed is that because, ironically, I mean, obviously the pandemic has a huge impact on the industry. </s><s> Is not a positive one, but ironically, because of this shock and crisis, people are more likely to work together, and people are more likely to want to find solutions. Speaker 2 55:46 And I think as long as Chinese tourists wil…
doc#0	<s> So it's probably most likely gonna be beginning of next year. Speaker 2 55:19 And in terms of the promotion, I think, as I put in my reflection, one interesting thing that I've noticed is that because, ironically, I mean, obviously the pandemic has a huge impact on the industry. </s><s> Is not a positive one, but ironically, because of this shock and crisis, people are more likely to work tog…	think	as long as Chinese tourists will continue, and I'm sure we all love travel, right? </s><s> It will come back eventually. </s><s> So I think this is more like a preparation step. </s><s> Age. </s><s> And I think I'm thinking I will reach out to different industry or this different event organizer, who want to make sure we want to attract more Chinese tourists. </s><s> And I think they will continu…
doc#0	put in my reflection, one interesting thing that I've noticed is that because, ironically, I mean, obviously the pandemic has a huge impact on the industry. </s><s> Is not a positive one, but ironically, because of this shock and crisis, people are more likely to work together, and people are more likely to want to find solutions. Speaker 2 55:46 And I think as long as Chinese tourists will conti…	think	this is more like a preparation step. </s><s> Age. </s><s> And I think I'm thinking I will reach out to different industry or this different event organizer, who want to make sure we want to attract more Chinese tourists. </s><s> And I think they will continue probably also want to collaborate with the education sector. </s><s> So I think this is my current thinking and approach. Speaker 1 56:19 …
doc#0	that because, ironically, I mean, obviously the pandemic has a huge impact on the industry. </s><s> Is not a positive one, but ironically, because of this shock and crisis, people are more likely to work together, and people are more likely to want to find solutions. Speaker 2 55:46 And I think as long as Chinese tourists will continue, and I'm sure we all love travel, right? </s><s> It will come…	think	I'm thinking I will reach out to different industry or this different event organizer, who want to make sure we want to attract more Chinese tourists. </s><s> And I think they will continue probably also want to collaborate with the education sector. </s><s> So I think this is my current thinking and approach. Speaker 1 56:19 Okay, Katherine, I have to just ask you question very shortly. </s><s> …
doc#0	ironically, I mean, obviously the pandemic has a huge impact on the industry. </s><s> Is not a positive one, but ironically, because of this shock and crisis, people are more likely to work together, and people are more likely to want to find solutions. Speaker 2 55:46 And I think as long as Chinese tourists will continue, and I'm sure we all love travel, right? </s><s> It will come back eventual…	thinking	I will reach out to different industry or this different event organizer, who want to make sure we want to attract more Chinese tourists. </s><s> And I think they will continue probably also want to collaborate with the education sector. </s><s> So I think this is my current thinking and approach. Speaker 1 56:19 Okay, Katherine, I have to just ask you question very shortly. </s><s> Okay? </s><s>…
doc#0	and crisis, people are more likely to work together, and people are more likely to want to find solutions. Speaker 2 55:46 And I think as long as Chinese tourists will continue, and I'm sure we all love travel, right? </s><s> It will come back eventually. </s><s> So I think this is more like a preparation step. </s><s> Age. </s><s> And I think I'm thinking I will reach out to different industry o…	think	they will continue probably also want to collaborate with the education sector. </s><s> So I think this is my current thinking and approach. Speaker 1 56:19 Okay, Katherine, I have to just ask you question very shortly. </s><s> Okay? </s><s> We have the next session will start in 3 minutes. </s><s> People need to move rooms as well, so. Speaker 1 56:32 so basically Linda [Mandarin: lǐ lǐ lǐ lǎo s…
doc#0	to want to find solutions. Speaker 2 55:46 And I think as long as Chinese tourists will continue, and I'm sure we all love travel, right? </s><s> It will come back eventually. </s><s> So I think this is more like a preparation step. </s><s> Age. </s><s> And I think I'm thinking I will reach out to different industry or this different event organizer, who want to make sure we want to attract more …	think	this is my current thinking and approach. Speaker 1 56:19 Okay, Katherine, I have to just ask you question very shortly. </s><s> Okay? </s><s> We have the next session will start in 3 minutes. </s><s> People need to move rooms as well, so. Speaker 1 56:32 so basically Linda [Mandarin: lǐ lǐ lǐ lǎo shī]. Speaker 1 56:35 How many characters awards are there in the book? </s><s> How many characters …
doc#0	websites. </s><s> And you can see they are very general academics skills for university students. </s><s> For example, academic integrity or plagiarism, academic writing, referencing, even time management. </s><s> Right, but then also the other one. </s><s> This case, the. </s><s> This picture shows another option. </s><s> This option is basically looking at the skills. </s><s> First, let's stude…	think	we are very privileged because our EAP courses are divided or designed according to departments. </s><s> So we put law students together, we put IR students together, we put statistics mass finance students together, you know providing them with specific material. </s><s> So we can even go a bit further than general EAP courses. </s><s> Compare to many other university. </s><s> But while looking …
doc#0	presentation, that is, speaking. </s><s> And then academic vocabulary, academic writing. </s><s> Speaker 2 05:39 So in LSE, I think we are very privileged because our EAP courses are divided or designed according to departments. </s><s> So we put law students together, we put IR students together, we put statistics mass finance students together, you know providing them with specific material. </…	think	, what is act. </s><s> What is academic skills, right? </s><s> Because we. </s><s> For us, I'm going to teach academic skills in Chinese in a British university, which is a little bit tricky here. </s><s> Speaker 2 06:32 Now why I'm per preparing for this presentation. </s><s> I kind of say, yes, I need to have some framework. </s><s> So I looking into different types of syllabus design. </s><s> …
doc#0	EAP courses. </s><s> Compare to many other university. </s><s> But while looking at this, it somehow remind us, I think, what is act. </s><s> What is academic skills, right? </s><s> Because we. </s><s> For us, I'm going to teach academic skills in Chinese in a British university, which is a little bit tricky here. </s><s> Speaker 2 06:32 Now why I'm per preparing for this presentation. </s><s> I …	think	the most common types are. 1St of all is the division between product and process. </s><s> So the product is basically looking at the what the content, and then the process is more focusing on how students learn a language. </s><s> So this is a kind of metrics here. </s><s> So we can have starting from language, like talking about grammar, less lexical functions, and then divided into digestible …
doc#0	say, yes, I need to have some framework. </s><s> So I looking into different types of syllabus design. </s><s> I think the most common types are. 1St of all is the division between product and process. </s><s> So the product is basically looking at the what the content, and then the process is more focusing on how students learn a language. </s><s> So this is a kind of metrics here. </s><s> So we…	think	this is the one of the most common form of textbooks or course design we have seen. </s><s> If we have Learned English, you recognize this. </s><s> You have unit by unit, each unit has grammars, has key vocabulary, has functions. </s><s> And then also we can have the synthetic kind of syllables, their structural, their functional. </s><s> They're not really natural. </s><s> People don't really in…
doc#0	is the one of the most common form of textbooks or course design we have seen. </s><s> If we have Learned English, you recognize this. </s><s> You have unit by unit, each unit has grammars, has key vocabulary, has functions. </s><s> And then also we can have the synthetic kind of syllables, their structural, their functional. </s><s> They're not really natural. </s><s> People don't really in real…	think	the. </s><s> Method in teaching English changed, so they now it's more geared towards task based learning. </s><s> Because people realize we need to focus on the learning process as well. </s><s> It's, it is within the process, the language learning process learning did take place. </s><s> So we cannot just look at what going to the classroom casks book, but also care about how learners learn. </…
doc#0	is basically look at approach, design the procedure. </s><s> Okay, so it's starting with underlying series of language and and or language learning and teaching. </s><s> Then design the syllables, think about content, classroom activity and materials and so on. </s><s> Okay. </s><s> And then the when come to the procedure specification were made in terms how teaching activities are carried out in…	think	he's particularly interested in the. </s><s> To analyze the language discourse from the cognitive point of view. </s><s> Alright. </s><s> Because of the time, I just goes going through this very quickly. </s><s> So I think for to be practical, I just go to take a very wide view. </s><s> Is basically we. </s><s> I think we need to focus on content, classroom tasks is one is basically teacher desig…
doc#0	classroom activity and materials and so on. </s><s> Okay. </s><s> And then the when come to the procedure specification were made in terms how teaching activities are carried out in the classroom. </s><s> Speaker 2 09:44 And then more recently, I noticed there's another kind of twist to more cognitive approach. </s><s> Okay. </s><s> According to this person, I think he's particularly interested i…	think	for to be practical, I just go to take a very wide view. </s><s> Is basically we. </s><s> I think we need to focus on content, classroom tasks is one is basically teacher designed and also learning activities that can actually beyond the classroom. </s><s> So I try to incorporate these elements into my course. </s><s> Alright. </s><s> Not come to LSE. </s><s> As Catherine said in the welcome sess…
doc#0	in terms how teaching activities are carried out in the classroom. </s><s> Speaker 2 09:44 And then more recently, I noticed there's another kind of twist to more cognitive approach. </s><s> Okay. </s><s> According to this person, I think he's particularly interested in the. </s><s> To analyze the language discourse from the cognitive point of view. </s><s> Alright. </s><s> Because of the time, I…	think	we need to focus on content, classroom tasks is one is basically teacher designed and also learning activities that can actually beyond the classroom. </s><s> So I try to incorporate these elements into my course. </s><s> Alright. </s><s> Not come to LSE. </s><s> As Catherine said in the welcome session. </s><s> Is a leading social science university in the world. </s><s> Top one in. </s><s> In t…
doc#0	and also learning activities that can actually beyond the classroom. </s><s> So I try to incorporate these elements into my course. </s><s> Alright. </s><s> Not come to LSE. </s><s> As Catherine said in the welcome session. </s><s> Is a leading social science university in the world. </s><s> Top one in. </s><s> In the Europe. </s><s> In Europe and then 2nd in the words. </s><s> So our motto is to…	think	lse want to cultivate students with a mind of inquiry and with ability to explore the reasons. </s><s> So When we. </s><s> Or when I design Mandarin Chinese for social students, I also need to kind of think about what are the key topics they are interested. </s><s> Whether or to what extent I can cultivate my student. </s><s> Enable them to explore the courses of different things. </s><s> Okay, I…
doc#0	. so where how. </s><s> Does the things happen? </s><s> Why does that happen? </s><s> I think lse want to cultivate students with a mind of inquiry and with ability to explore the reasons. </s><s> So When we. </s><s> Or when I design Mandarin Chinese for social students, I also need to kind of think about what are the key topics they are interested. </s><s> Whether or to what extent I can cultiva…	thought	I will going to present my course design using this permit image. </s><s> So I will start with subject content. </s><s> So I thought some content related to social science. </s><s> But I also at the same time I need to think about the language focus, which is appropriate for our mastery students. </s><s> So when I'm talk about mastery students, they are c 2 in European framework. </s><s> They are…
doc#0	mind of inquiry and with ability to explore the reasons. </s><s> So When we. </s><s> Or when I design Mandarin Chinese for social students, I also need to kind of think about what are the key topics they are interested. </s><s> Whether or to what extent I can cultivate my student. </s><s> Enable them to explore the courses of different things. </s><s> Okay, I came apart. </s><s> I like pyramids. …	thought	some content related to social science. </s><s> But I also at the same time I need to think about the language focus, which is appropriate for our mastery students. </s><s> So when I'm talk about mastery students, they are c 2 in European framework. </s><s> They are kind of hsk 5 slash 6 according to hsk standard. </s><s> But at the other side, I also need to think about their academic skills in …
doc#0	<s> So I thought some content related to social science. </s><s> But I also at the same time I need to think about the language focus, which is appropriate for our mastery students. </s><s> So when I'm talk about mastery students, they are c 2 in European framework. </s><s> They are kind of hsk 5 slash 6 according to hsk standard. </s><s> But at the other side, I also need to think about their ac…	think	I want them to be able to express quite sophisticated thinking in Mandarin Chinese correctly. </s><s> Able to argue their points whether verbally or in speaking. </s><s> So he I have been teaching Mandarin language and society this l n 03:30.three three forty 340 LN 340 for 7 years because I would. </s><s> I'm the first teacher to teach this course, so why I came to the LSE. </s><s> The first tas…
doc#0	have like essay one is text analysis. </s><s> And then essay 2 is like argument peace. </s><s> And also we want them to do approve video project which actually can be linked to their research project. </s><s> So as you can see here, the. </s><s> It's quite a lot for students to. </s><s> Alright. </s><s> Speaker 2 15:29 Now because of time, I just quickly talk about this in and for as from another…	think	are very much social science related. </s><s> Social science. </s><s> And then for the language teaching focus, I look at formality. </s><s> So how to speak a language. </s><s> Chinese, Mandarin Chinese, more formally you know [Mandarin: zhèng shì de yǔ yán],[Mandarin: shū miàn de yǔ yán]. the classical expressions. </s><s> Translation, etcetera. </s><s> But also I try to inter incorporate the ac…
doc#0	which is very exciting. </s><s> But it gave me a new task. </s><s> Basically, I need to design a course for our. </s><s> For I I and Chinese year 4 students. </s><s> The title is the title is academic skills for AI and Chinese students. </s><s> Basically, when I looking into IR relation as. </s><s> What is I IR international relations. </s><s> Actually it is a cross disciplinary subject. </s><s> …	thinking	, do I need to create a course brand new? </s><s> Can I recycle some of my existing material? </s><s> Or existing approach to cater for these students needs? </s><s> So actually I did a little survey with my students. </s><s> And then out of the topics, 20 topics. </s><s> I give them the total 20 topics. </s><s> Actually, most of them I have been using them with general social science students. <…
doc#0	to think about the design for my I r. </s><s> Academic for IR is basically I still can use this model Subject language, Chinese language, and academic skills. </s><s> So I can make the topic more I are specific. </s><s> Like I've show you before, Hong Kong, Chinese in Africa, et cetera. </s><s> But here I need to make sure include IR terminologies. </s><s> Yes, particular term iaton terminologies…	think	the language need to be level appropriate for level 5. </s><s> So the things I mentioned before, like classical expressions. </s><s> I think feng shun li. </s><s> Professor feng shun li has a book talking about the classical expression. </s><s> The formality, which is very useful for this level of students. </s><s> But at same times, the composition structures. </s><s> When they write very long e…
doc#0	are there. </s><s> Speaker 2 19:06 And then when I talk about Chinese language, I think the language need to be level appropriate for level 5. </s><s> So the things I mentioned before, like classical expressions. </s><s> I think feng shun li. </s><s> Professor feng shun li has a book talking about the classical expression. </s><s> The formality, which is very useful for this level of students. </…	think	at this level, translation skills is very necessary. </s><s> So that is some discovery I discover I found out during my last 7 years of teaching. </s><s> And another thing is the general academic register. </s><s> Like professor Wu Zhu Wei just said, like words. </s><s> Speaker 2 19:59 [Mandarin: fēn xī shāng què xiǎn shì miáo shù chǎn shù] all these words. </s><s> Actually they are not difficult…
doc#0	. </s><s> Actually they are not difficult, but we need to show them how to use them in the context. </s><s> Now we move to the academic skills. </s><s> So the general academic skills still applies. </s><s> So how to argue, how to describe. </s><s> And then they can be enhanced by tasks like research project or representation, or video projects or other creative tasks. </s><s> Alright. </s><s> Bec…	think	I was thinking when we talk about IR, academic skills for IR and Chinese students can do we need to only have themes on China? </s><s> For example, the inequality, wealth inequality. </s><s> Should I pick up peace only talk about inequality in China? </s><s> Or I can also talk about inequality in the USA, in Hong Kong, in Africa, in Brazil, how to we make it China or general? </s><s> That's my fi…
doc#0	<s> And also the universal and the specific academic skills. </s><s> I was actually basic thing thinking about one example. </s><s> For example, the academic styles are very different in China and in the UK. </s><s> For example, in the UK, student write about proposal, research proposal. </s><s> But in China, student needs white [Mandarin: kāi tí bào gào] Very different from research proposal. </…	think	one other. </s><s> Another observation is many of the eap courses only teach them to read and write research papers and do the presentation. </s><s> But for our students, is that enough or we can give them more? </s><s> Speaker 2 23:01 Alright, so I was use. </s><s> No, there are some answers. </s><s> I think I have found a solution and then some. </s><s> I still discovering, exploring and hope t…
doc#0	Very different from research proposal. </s><s> And then which one? </s><s> If they are learning discourse in the UK, which style should we ask student to follow or to complete? </s><s> Or even to be assessed? </s><s> And also I think one other. </s><s> Another observation is many of the eap courses only teach them to read and write research papers and do the presentation. </s><s> But for our stud…	think	I have found a solution and then some. </s><s> I still discovering, exploring and hope to hear more suggestions from today's conference, like attendees, friends. </s><s> So basically, I think to design a course for IR, for example, we need to include the subject content. </s><s> The content need to be authentic. </s><s> The content should be multimedia, because nowadays technology is everywhere. …
doc#0	to be assessed? </s><s> And also I think one other. </s><s> Another observation is many of the eap courses only teach them to read and write research papers and do the presentation. </s><s> But for our students, is that enough or we can give them more? </s><s> Speaker 2 23:01 Alright, so I was use. </s><s> No, there are some answers. </s><s> I think I have found a solution and then some. </s><s> …	think	to design a course for IR, for example, we need to include the subject content. </s><s> The content need to be authentic. </s><s> The content should be multimedia, because nowadays technology is everywhere. </s><s> Speaker 2 23:35 And then does the other side is the language focus. </s><s> We need to focus on level appropriate when we teach. </s><s> What? </s><s> Either through the classroom acti…
doc#0	think to design a course for IR, for example, we need to include the subject content. </s><s> The content need to be authentic. </s><s> The content should be multimedia, because nowadays technology is everywhere. </s><s> Speaker 2 23:35 And then does the other side is the language focus. </s><s> We need to focus on level appropriate when we teach. </s><s> What? </s><s> Either through the classroo…	think	we need to be a bit flexible. </s><s> No, kind of be realistic thinking about what is this university year for? </s><s> Students are going to do? </s><s> And then kind of why, in what kind of situation they are going to use this act. </s><s> Academic skills, not only just for passing our exams. </s><s> Okay, I think that's all I want to say. </s><s> So here are some references I mentioned. </s><s…
doc#0	<s> What? </s><s> Either through the classroom activities or through the course book, we need to provide level appropriate language focus, terms, registers, etcetera. </s><s> And then come to the academic skills. </s><s> I think we need to be a bit flexible. </s><s> No, kind of be realistic thinking about what is this university year for? </s><s> Students are going to do? </s><s> And then kind of…	think	that's all I want to say. </s><s> So here are some references I mentioned. </s><s> Very simple references. </s><s> And also. </s><s> Thank you very much. </s><s> Thank you. </s><s> Speaker 1 24:33 [Mandarin: dà jiā yǒu wèn tí kě yǐ] OK [Mandarin: fàng zài] chat [Mandarin: lǐ],[Mandarin: huò zhě zhí jiē wèn lǐ jìng lǎo shī yě kě yǐ]. [Mandarin: lǐ jìng lǎo shī hǎo xiàng chén lǎo shī yǒu yí gè tí x…
doc#0	are going to do, why they are learning this language. </s><s> So it's quite a bit varied. </s><s> Speaker 2 26:11 But also another very interesting point is Mandarin is not their 2nd language. </s><s> It could be there 4th or 5th language. </s><s> We have lots of European students as well, so their background and it's very interesting. </s><s> And sometimes we have USA students, studied in the US…	think	we use hsk as a reference. </s><s> We don't not ask them have to have it. </s><s> We are more or less using European framework or equivalent, so they all. </s><s> We have our internal kind of placement online assessment. </s><s> So they need to complete an online grammar test, submit a piece of writing and also have a conversation with us. </s><s> So after that I kind of. </s><s> Speaker 2 27:14 …
doc#0	Wuhan University of technology and technology and recently she is exchanged Mandarin teacher at a Confucius institute for business, London at LSE. </s><s> Speaker 1 01:31 She is a scholar with expertise in theories and practices of English and Chinese language teaching, including non language or not non link translation in theory and practices. </s><s> She has a rich experience of teaching langua…	think	I will give the time to Dr.Yu Yanling about her case study on the online teaching for the students at the sibyl LSE. </s><s> So welcome Dr. Yu Yanling. </s><s> Speaker 2 02:17 Okay, thanks for talk the truth. </s><s> Introduction. </s><s> Speaker 2 02:25 Dear experts, colleagues, friends in the cloud. </s><s> Good morning, good afternoon, even good evening. </s><s> I feel great honored to share m…
doc#0	so some of the part maybe needs more improvement. </s><s> But this is my original objectives of my study. </s><s> That is, how about student academic outcome and cost satisfaction in such a peculiar modality. </s><s> And how to retain human touch between teachers students in such a transitional platform. </s><s> And which is more efficient online teaching? </s><s> Or more efficient online teachin…	thinking	I according to the link below and web of knowledge. </s><s> The link below with this these several keywords. </s><s> Learning set, learner satisfaction or learning satisfaction or education separation, cost, infection. </s><s> Because it's key factors learners, instructors, causes. technology,design, environment. </s><s> And I would like to mention since March 2020. </s><s> I'm not only just onli…
doc#0	<s> It's weird. </s><s> The first time I was you know mute it automatically. </s><s> In my past, oh, 10 months teaching experience, never muted automatically. </s><s> Okay, anyway, let's go ahead. </s><s> So how to retain him in touch? </s><s> Everybody just. </s><s> What's the impression? </s><s> What's an impression? </s><s> So according to students, this is not a 5 scale. </s><s> This is just …	think	this is my preliminary research outcome. </s><s> So maybe some partner need to be observed further. </s><s> But according to this to different picture. </s><s> So students think they reach. </s><s> They reached teachers. </s><s> I live the moon. </s><s> But teachers thought they. </s><s> They didn't contact students. </s><s> And what a much more. </s><s> Or you can not just maybe just nothing cha…
doc#0	top is students and the below is what as a teachers. </s><s> Teachers. </s><s> Just 60% of teachers just so satisfied with online teaching. </s><s> And however are the students? </s><s> Look at this. </s><s> Students. </s><s> You can see the chart. </s><s> Some of the only what? </s><s> Maybe you can say the satisfactory or trip satisfactory. </s><s> Like this and this one. </s><s> What challenge…	think	I can cover all kinds of you know the challenge there. </s><s> So I just design this part as a space for their comments. </s><s> The high frequency words in student comments or internet connection is you lack of interaction with teachers, fellow students and hard to build physical relations with teachers. </s><s> Students pro networking because of their part time are non traditional students. </s…
doc#0	thought recorded classes would be been. </s><s> Would been be beneficial. </s><s> However, my question. </s><s> They thought their privacy matter. </s><s> Speaker 2 22:37 And another one. </s><s> Just how to what kind of. </s><s> We use interlanguage into language. </s><s> When we use highest instructions, we need to use what kind of language and small a lower stakes instruction. </s><s> What kin…	thought	I can. </s><s> I'm not sure why the reference cannot jump. </s><s> Pop out. </s><s> Right. </s><s> This is my reference. </s><s> Thank you for your listening and your suggestions. </s><s> It. </s><s> Thank you so much. </s><s> A highly welcome. </s><s> Speaker 1 23:22 Thank you so much for Dr.Yu's presentation, especially her analysis of datas. </s><s> Give us a very close and vivid view about wh…
doc#0	still bigger room and many opportunities for both Chinese and European companies to explore up to grab on. </s><s> Speaker 1 So I'm working for CCPIT. </s><s> I'm working in Poland as a chief representative for CCPIT in Poland and in ce countries. </s><s> CCPIT has its about 12 representatives offices across Europe. </s><s> So we are ready, we are open to help you dealing with any business with C…	think	it's a good news. </s><s> It's good news for everyone sitting here. </s><s> So the nature of this agreement is up to provide exercise for Chinese and European investors to the respective markets. </s><s> But basing on the information we got by now, I would like to say this means this agreement would bring more benefits to European investors. </s><s> Because of according this information release n…
doc#0	news for everyone sitting here. </s><s> So the nature of this agreement is up to provide exercise for Chinese and European investors to the respective markets. </s><s> But basing on the information we got by now, I would like to say this means this agreement would bring more benefits to European investors. </s><s> Because of according this information release now we know this China will open. </s…	think	it's good challenge and good news for European investors. </s><s> So I would like to say that agreement. </s><s> This agreement for sure will have far reaching impact on business behaviors of both Chinese and European companies. </s><s> And will may reshape almost everything we were used to. </s><s> Speaker 1 No, generally I'm not good at this legal issue. </s><s> So it is today it is our great h…
doc#0	by the pandemic has greatly dampened the investment confidence of international investors. </s><s> On December 30, Chinese and European leaders jointly announced the completion of the China in European comprehensive agreement on investment negotiations as scheduled. </s><s> This undoubtedly brought a ray of certainty to the current international business environment full of instability and uncert…	think	from an investors perspective, it is more interesting to know what investment opportunities say I can offer. </s><s> So in the 3rd part I will focus on the rules related to market, as says in CAI. </s><s> Lastly, I would like to discuss the CIS implementation. </s><s> Speaker 2 Right now there are 25 bilateral investment agreements concluded between China and 26 of the 27 EU member states. </s><s…
doc#0	point it out that the text is published for information purpose only and may undergo further modifications as a result of the process of legal and technical revision. </s><s> Therefore, the following analysis is mainly based on the text released right now. </s><s> The CAI includes a preamble and 6 chapters. </s><s> Some of the key topics of ci are state-owned enterprises, subsidy transparency, te…	think	3 main points should inform any discussion of the CAI. 1St, the CAI will further promote China and you investment cooperation and foreign direct investment inflows and outflows, as it is a very important policy too to attract FDI by creating a stable and predictable business environment. </s><s> My colleague Doctor Pan Yuanyuan will give more details of CIS impacts from economic perspective. </s>…
doc#0	the same time there are some catalogs for encouraged industries. </s><s> Speaker 3 The 3rd features is the rules is draw lessons from foreign practice and summarize the domestic experience. </s><s> As we know, the most famous the type typical national security review region is in US, and China draw on the experience of other countries. </s><s> But but after several and and at the same time after …	think	the new rules can promote investment instead of protectionist measures. </s><s> It maybe I can explain this. </s><s> After the setup of the national security review system in 2011, the annual rate of FDI in China is about 3%, which is relatively high growth rate for a big economy with an annual inflow of modern 100 billion us dollars. </s><s> Speaker 3 Although the united nations conference on tr…
doc#0	last one is we think the new rules can promote investment instead of protectionist measures. </s><s> It maybe I can explain this. </s><s> After the setup of the national security review system in 2011, the annual rate of FDI in China is about 3%, which is relatively high growth rate for a big economy with an annual inflow of modern 100 billion us dollars. </s><s> Speaker 3 Although the united nat…	think	our FISR rules. </s><s> Speaker 3 Is risk restriction type, because it help to build a stable business environment. </s><s> Careful and stable environment is the most important thing for investors. </s><s> At the same time the establish of SR FISR system well means the regulator will focus on the national security risk. </s><s> It will be easier to access for large numbers of risk free and low ri…
doc#0	because it help to build a stable business environment. </s><s> Careful and stable environment is the most important thing for investors. </s><s> At the same time the establish of SR FISR system well means the regulator will focus on the national security risk. </s><s> It will be easier to access for large numbers of risk free and low risk type of investment, though. </s><s> Therefore we expect t…	think	most maybe the investor can understanding the fsr from the press perspective of China'FDI regulation. </s><s> System as a whole is and the set. </s><s> And the 2nd recommendation is communication with regulator is very important even before the formal stage. </s><s> And the 3rd is investors maybe choose to do some research carefully and carried by the relationship between the investment target an…
doc#0	, research training, marketing research, Chinese language literature, certain researchers, business research, tourism research, research method, research network, Chinese international students, successive Chinese government, Chinese language articles, Chinese scholars, subject positions, suspicious ideological subjects, ideological positions Transcript: Unknown Good afternoon everyone. </s><s> I…	think	uh 1st of all to Peter for his kind introduction. </s><s> And I also like to thank doctor Taowan for inviting me to give this talk, and to will uh for his excellent administrative support. Unknown I'm an assistant professor in education at Durham university and you can follow me on Twitter. </s><s> I'm quite active on Twitter uh at Cora Linlin Xu. </s><s> And you can also follow my research netwo…
doc#0	? </s><s> Do you play archery? </s><s> Or are you good at playing archery? </s><s> So she felt that people had these very backward and barbarian kind of assumptions about her and her ethnic group, which was eh very, very problematic and was eh very make her cause her a great deal of unease. </s><s> Yeah. </s><s> And so what at one point she replied to one of such questions by saying, but we are n…	think	, minority groups within mainland China's bigger or urban places like like Beijing, for instance. </s><s> And she felt, and then, therefore, when she was in Beijing doing her preparatory undergraduate year, she tried not to reveal her ethnic identity as much as she could. </s><s> Because she felt that this was something that was dragging her back, giving her a bad look, and giving her a very heav…
doc#0	intriguing was that Guoxiang herself, she was already hannified. </s><s> Han is the majority ethnic group in China. </s><s> Guoxiang attended a school that only taught her in pudongguan, which is the official language of China and but not in Mongolia. </s><s> So she had known all very little Mongolian language skills. </s><s> She had next to non non iden ideas about her ethnic culture, her ethnic…	think	I could share it with those who do not know about it? </s><s> Especially when those people ask, can you play archery? </s><s> Can you ride horses? </s><s> Right. </s><s> The problem is that I do not know much about it. </s><s> I feel so sad and ashamed. </s><s> I even got 10 bonus marks in my Gao kao and enjoy so much benefit from my ethnic identity, while I have not done much for it. </s><s> For…
doc#0	about this. </s><s> She said, if I was truly knowledgeable about the Mongolian culture, think I could share it with those who do not know about it? </s><s> Especially when those people ask, can you play archery? </s><s> Can you ride horses? </s><s> Right. </s><s> The problem is that I do not know much about it. </s><s> I feel so sad and ashamed. </s><s> I even got 10 bonus marks in my Gao kao and…	think	, group here, I think here is what she was referring to. </s><s> So here you can see again an interaction between, for instance, the tank bonus marks that she got in her Gao kao, which was the very competitive national college entrance examination in mainland China. </s><s> And so this is a kind of positive discrimination eh that the eh Chinese government has proffered to, I think, minority stude…
doc#0	if I was truly knowledgeable about the Mongolian culture, think I could share it with those who do not know about it? </s><s> Especially when those people ask, can you play archery? </s><s> Can you ride horses? </s><s> Right. </s><s> The problem is that I do not know much about it. </s><s> I feel so sad and ashamed. </s><s> I even got 10 bonus marks in my Gao kao and enjoy so much benefit from my…	think	here is what she was referring to. </s><s> So here you can see again an interaction between, for instance, the tank bonus marks that she got in her Gao kao, which was the very competitive national college entrance examination in mainland China. </s><s> And so this is a kind of positive discrimination eh that the eh Chinese government has proffered to, I think, minority students so that they can b…
doc#0	in my Gao kao and enjoy so much benefit from my ethnic identity, while I have not done much for it. </s><s> For her, I think, group here, I think here is what she was referring to. </s><s> So here you can see again an interaction between, for instance, the tank bonus marks that she got in her Gao kao, which was the very competitive national college entrance examination in mainland China. </s><s> …	think	, minority students so that they can be less disadvantaged when they try to enter universities at their very important juncture in life. </s><s> Right. </s><s> Speaker1 37:04 She said, I, oh, got paying bonus marks in my gaokao because of my ethnic identity. </s><s> And I have benefited from my ethnic identity. </s><s> But I have done very little for my ethnic group. </s><s> So she was feeling ve…
doc#0	population of Beijing is 21,000,001, 150 thousand. </s><s> Actually it's the number 4 years ago. </s><s> Er so these are the challenges. </s><s> Although they do work is challenging there are several existing methods. </s><s> Er these methods can be splitted into 2 categories similarity based and learning based Bouma and the Risers methods used similarity and adars work uses logistic regression. …	think	are very important to solve the problem. </s><s> Next I will introduce our method. </s><s> Here is a picture to describe our proposed model. </s><s> This figure contains 2 parts, though one in left is correlation graph, which presents several relations in 2 editions of Wikipedia K1 and K2. </s><s> Speaker1 Er different language versions are separated by a di a diagonal line this one and the upper…
doc#0	attribute alignment. </s><s> And in the fuchin, oh er Xlore is a e cross lingual cycle lob Cyclopedia knowledge base in our group. </s><s> And in the future, we will do attribute alignment in X law and also we will design a model to match entities and attributes I toroltivily em to get better performance and that's all thank you. </s><s> Speaker 2 Thank you. </s><s> When you mentioned at the begi…	think	a sample was for the population of China So what do you do in this case is do you still align them? </s><s> With a margin of Fedrror or you don't align them. </s><s> Speaker1 Oh you mean we align what? </s><s> Speaker 2 When you have a chance to infobox properties. </s><s> You have different value like in the case, the formulation of China in the English sebe there versus the Chinese the be there…
doc#0	, let's take a step back. </s><s> And er think about what should be the right evaluation metric. </s><s> The questions we have in mind us what are the optimal prices. </s><s> So for this question, we don't really have an accurate answer. </s><s> Speaker 1 But how about the other question what are bad price suggestions for this question we do have some intuitions. </s><s> Er for Unbooked listing l…	think	the optimal price should be smaller than the unbooked price. </s><s> For the book nights, if listing night is booked at $200, but we're suggesting $190. </s><s> This means that if the host has adopted our suggestion. </s><s> There will be $10 booking regret the host will lose $10. </s><s> This is not good and we think that in this case, the optimal price should be greater than o equal to the book…
doc#0	do have some intuitions. </s><s> Er for Unbooked listing lights er if listing net is not book at $140 and then the probability of booking at 160 will be even lower. </s><s> Therefore, we think the optimal price should be smaller than the unbooked price. </s><s> For the book nights, if listing night is booked at $200, but we're suggesting $190. </s><s> This means that if the host has adopted our s…	think	that in this case, the optimal price should be greater than o equal to the booking price. </s><s> Speaker 1 So based on these intuitions, we proposed a set of very comprehensive metrics to evaluate our price suggestions from different perspective. </s><s> And among those metrics, we found that the price decrease recall and booking regret are the 2 metrics that are er having some correlation with …
doc#0	. speaker1 01:21 If we're going to carefully look at the data that published online. </s><s> In recent years, we have this emerging privacy model as in our research domain, which is called the differential privacy. </s><s> It has a lot of advantage. </s><s> First of all it can it can resilient to attacks with arbitrary set information and it can give us the guarantee and it can it is formulated w…	think	this kind of noise into counting queries. </s><s> We can achieve differential privacy and the second one is for selecting discrete query outcomes, which is called exponential mechanism. </s><s> And in general, our problem is like , this even a original simple graph G. Our goal is to find a random sanitized graph G title to release. </s><s> The goal is to approximate this original graph G is stati…
doc#0	Amazon Amazon Books die set metrics factorization can performance better than other than other methods and also is better than. speaker 1 13:35 Our method, maybe it the Matrix Factorization is is rating is a rating based method is already based objective and our algorithm is the ranking based objective, but. </s><s> But the but the Matrix Factorization is can also perform perform better. </s><s> …	think	it may be, it may be the. </s><s> It may it makes brand and the difference between between the performance of the matrix factorization and our algorithm. speaker 1 14:36 Next we will test this. </s><s> Techniques are used in our algorithm. </s><s> It contains a quadratic upper bound on the progress we right away and so personally. </s><s> Wait. </s><s> What is the effect effectiveness of this of …
doc#0	method. </s><s> And finally we apply our self paced learning to further improve the performance. </s><s> Thank you any questions? speaker 1 16:15 Again, if you have questions. </s><s> Please my up at either of the standing Mikes. </s><s> He's going to see who you are in the ask the question. speaker 2 16:31 So I have one question. </s><s> What's the cost of a discrete banking based metrics prepar…	think	the advantages of discord discord ranking ranking based metrics Federation compared to the their values and their very recommendation. </s><s> Is that the efficiency the efficiency problem? </s><s> It contains the time time efficiency for online accommodation and also the storage storage efficiency. </s><s> Yes. </s><s> Disadvantage means maybe the information in the information that. </s><s> Bin…
doc#0	,for sure,this DPM model. </s><s> And the second part is is one of these approximation name as DMA model. </s><s> For introduce the DPM model, I will begin with a simple finite finite mixture model so for the final mixture model. </s><s> Each data point is drawn from one of the K fixed distributions. </s><s> For example, multinomial mixture model each data point is drawing from one of the K fixed…	think	the number of cases, not known before hand. </s><s> So it is not so possible to make use of the finest model to model with the document clustering instead. </s><s> Speaker 1 We think of a general mixture model. </s><s> Well, each data point will follow a generous model in which the perimeter of the general mixture model is generated from a distribution. </s><s> Instead, so that is the distributio…
doc#0	this is a noise word. </s><s> And our DPMFS is construct like the graph in the right hand side, you can find out that actually the data the data set D can be partitioned into 2 parts. </s><s> Speaker 1 For the parts. </s><s> On the left hand side,it is used to indicate those part of discriminative words and we are trying to make yourself DPM model to model those discriminative words and try to pa…	think	that those part of noise words are coming from the same multinomial distribution. </s><s> OK, so we use multinomial distribution to model with the noise words. </s><s> Again, because the DPM model can be because the DPM model is now so easy to estimate with the parameters,we also make use of the DMA to be the approximation of the DPM model. </s><s> So our final model is constructed like this way.…
doc#0	evaluate the real usage of our proposed approach. </s><s> Speaker 1 For a synthetic data set,it consists of 300 data points with a hand with a thousand features. </s><s> We use 2 processors to generally with this synthetic data set. </s><s> The first process is used to generate the discriminative features while we, we choose 50 features as the discriminative features. </s><s> It is come from 3 di…	think	that they're coming from the same multinomial distribution, so that comes out for our synthetic data set. </s><s> Speaker 1 And this page show the experiment result. </s><s> We have two graph. </s><s> The graph on the top shows our performance on X painting the number of clusters where we found out that our process stabilize quite quickly to a certain kind of number of clusters. </s><s> Well,the …
doc#0	clusters. </s><s> Speaker 1 So here comes to our conclusion and future work. </s><s> For the conclusion we propose the DPFMS approach could handle document clustering and feature selection at the same time, and they can found we construct the DPM model only to define the cluster structure of data with discriminate discriminating features where which are identified by Leighton. </s><s> Speaker 1 B…	think	that one possible future works is to explore. </s><s> Our current approach to the field of semi supervised document clustering because for the semi supervised document class ring,user allowed to provide a small number of supervised information to guide clustering approach and also for different users. </s><s> They most likely have different preference for participate with the document set,which r…
doc#0	are interesting in. </s><s> Afterwards, we try to reparation among regions instead of individual stations. </s><s> So I will focus on the last 2 components at first we cluster regions into groups and allocate multiple tracks into each cast into each cluster to conduct inner cluster bakery operation among the regions without Inter cluster. </s><s> Speaker 1 05:50 Back delivery. </s><s> By doing th…	think	it may be much more efficient for drivers to reparation practically. </s><s> Speaker 1 06:21 And for the second point We want to buy by Catherine. </s><s> We can further reduce the problem and model complexity. </s><s> After we obtain the clusters. </s><s> We allocate multiple tracks to each cluster to conduct inner cluster back reparation and by the third component, We can address the long term …
doc#0	simply adopt the total customer loose in episode to to save if to measure the separation results. </s><s> We have 4 baselines and I'll just close the details here as a cluster is that the first, the first table shows a shows our obtained clusters are in your balance than the second table shows that they they are almost entirely independent. </s><s> And here is a experiment results for the our of …	think	I am just ignore this one. </s><s> You can refer to the details in my paper. </s><s> Here's a congregation self overworked we just. </s><s> Proposed a clustering algorithm and operation model and the way conducts improvements on the Rover desert. </s><s> Ok, so. </s><s> Speaker 1 18:29 So let me ask a quick question. </s><s> Speaker 1 18:37 Yeah, I prefer us learn to illustrate the simulator. </s…
doc#0	. </s><s> So we want to interleave the processes of record linkage and error correction. </s><s> Speaker 1 So that's the main idea of this paper. </s><s> And this is the diagram of the proposed method. </s><s> We have the input data here. </s><s> Our reference records and the input records from multiple data sources and our output will be the profile for each entity and or method contains these 2…	think	this record are may potentially refer to this set of entities and then based on this uh initial linking, we will get initial assessment of the reliability of the data sources,. </s><s> Speaker 1 So this is the task of the first fees and then the second phase adaptive matching. </s><s> It is a iterative process. </s><s> We first for each entity now we have linked a set of records to this entity an…
doc#0	was a lot of job applications to me because it for each job application, you spent quite a lot of time preparing and you have to study, research the job descriptions, the university website, the department website, etc, etc. So that was a lot of time invested. </s><s> And unfortunately I was rejecting 50 times and I received 2 offers. </s><s> One of them was my permanent lectureship at kill and t…	thought	, wow, this is not ideal. </s><s> So in the end I got this job in grateful for. </s><s> And I Learned so much during my job and and this was in the context of me getting about 8 job interviews, including one where I was invited for. </s><s> Because there were 2 rounds of interviews. </s><s> So I went to like 2 different interviews, and in the end I was not selected apparently. </s><s> And I got j…
doc#0	and still are waiting to get the job that they really deserve. </s><s> The 2nd method is one cannot get a permanent lectureship immediately after once PhD. </s><s> Well my case has shown that it is possible, although it's extremely rare. </s><s> But I still remember when I was a final year PhD student and I was sharing with some of my friends and in Cambridge, about my job seeking progresses and …	think	you are. </s><s> You know you have the right strategy because it's impossible to get a permanent lectureship at your stage. </s><s> You're just finishing a PhD. </s><s> And at that time I thought you know why not? </s><s> So I tried and I did get it. </s><s> And im going to tell you later about why I think that this was possible in my case. </s><s> Apparently its discipline specific. </s><s> Ther…
doc#0	is possible, although it's extremely rare. </s><s> But I still remember when I was a final year PhD student and I was sharing with some of my friends and in Cambridge, about my job seeking progresses and I was telling them that ive been sending out letters for lectureships. </s><s> And some of them were telling me that I don't think you are. </s><s> You know you have the right strategy because it…	thought	you know why not? </s><s> So I tried and I did get it. </s><s> And im going to tell you later about why I think that this was possible in my case. </s><s> Apparently its discipline specific. </s><s> There are a lot of factors such as luck. </s><s> You know there are a lot of factors. </s><s> But I guess my message for you today is that you never know until you try. </s><s> You know you have got t…
doc#0	with some of my friends and in Cambridge, about my job seeking progresses and I was telling them that ive been sending out letters for lectureships. </s><s> And some of them were telling me that I don't think you are. </s><s> You know you have the right strategy because it's impossible to get a permanent lectureship at your stage. </s><s> You're just finishing a PhD. </s><s> And at that time I th…	think	that this was possible in my case. </s><s> Apparently its discipline specific. </s><s> There are a lot of factors such as luck. </s><s> You know there are a lot of factors. </s><s> But I guess my message for you today is that you never know until you try. </s><s> You know you have got to try, right? </s><s> Speaker1 The last 2 months that I want to share is that this job is way out of my leak. </…
doc#0	do to facilitate your academic referees to write you good reference letters? </s><s> Right. </s><s> So you know some of my academic referees, they asked me to give them a general idea of my achievements, of my planned project, etcetera. </s><s> Right. </s><s> So you may want to provide this kind of information so that your academic referees, who are usually very very busy people, you know can hav…	think	are essential. </s><s> But I wish that I knew you know earlier in my doctoral candidacy. </s><s> So that I could start preparing even earlier. </s><s> And I hope that today shows up. </s><s> You can benefit from this. </s><s> Okay. </s><s> Speaker1 Now, for international students, a specific hurdle is obtaining the work visa. </s><s> Now, before I say any more on this matter, I want to make a dis…
doc#0	, this depends on your personal need and on your job requirements as well. </s><s> Okay. </s><s> And you can also negotiate in terms of visa reinvestment, and this is especially relevant for you. </s><s> Like I mentioned earlier that visa application fees are exorbitant in this country. </s><s> So you know this is something that you may want to negotiate. </s><s> Also relocation fees. </s><s> Rig…	think	my salary should be higher, because, look, I have got these and these and these publications. </s><s> I have got such and such and such experiences which are, you know. uh exceeding your essential criteria right? </s><s> You you negotiate with such reason and evidence. </s><s> And of course, always get advice from your university's career service professionals, your peers who have done this befor…
doc#0	was looking for a job myself, I was already giving support to my peers in the Cambridge university writing group. </s><s> And then after I got my job, I have been mentoring, giving comments to peers when they have got academic job interviews. </s><s> And so far the success rate has been quite high. </s><s> Speaker1 So you know build a community to support you, but also to support others. </s><s> …	think	I have already sort of discussed the 4th part of this workshop, which is the final part of this workshop. </s><s> Speaker1 So what can you do as a doctor's candidate? </s><s> The 1st thing is to think about how what you should invest in? </s><s> Right. </s><s> Your time. </s><s> Right. </s><s> What should you invest your time for? </s><s> Right. </s><s> In terms of publications. </s><s> We all kn…
doc#0	these things, they are important to you. </s><s> Okay? </s><s> But also strike a balance you know. </s><s> To me, I always emphasize to my own PhD students that your PhD project and publications are the most important. </s><s> Okay. </s><s> Teaching is good to have some, but don't teach too much, okay? </s><s> That's my understanding is that teaching is helpful, but, you know, if. </s><s> If teac…	think	my tips include number one. </s><s> Fiercely protect your tongue. </s><s> Okay? </s><s> Because you have got limited number of. </s><s> Limited amount of time, alright? </s><s> So invest on tasks that you deem as essential to your career development. </s><s> Speaker1 And of course, here, this again may sound very nearly. </s><s> Bro, may some very selfish or whatever, but,but really, I'm not aski…
doc#0	of job applications to me because it, you know for each job application, you spent quite a lot of time preparing and you have to study, research the job descriptions, the university websites, the department websites, etc. So that was a lot of time invested. </s><s> And unfortunately, I was rejected 50 times. </s><s> And I received 2 offers. </s><s> One of them was my permanent lectureship at kill…	thought	, wow, this is not ideal. </s><s> So, in the end I got this job in grateful for. </s><s> And I Learned so much during my job and er. </s><s> And this was in the context of me getting about 8 job interviews, including one where I was invited for. er. </s><s> Because there were 2 rounds of interviews. </s><s> So, I went to like 2 different interviews, and in the end, I was not selected, apparently.…
doc#0	know the job that they really deserve. </s><s> The 2nd method is one cannot get a permanent lectureship immediately after one's PhD. </s><s> Well, my case has shown that it is possible, although it's extremely rare. </s><s> But I still remember when I was a final year PhD student and I was sharing with some of my friends and in Cambridge about er, you know my job seeking progresses and I was tell…	think	you are. </s><s> You know you have the right strategy. </s><s> Because it's impossible to get a permanent lectureship, you know at your stage. </s><s> You're just finishing a PhD. </s><s> And at that time I thought why not? </s><s> So I tried and I did get it. er. </s><s> And I'm going to tell you later about why I think that this was possible in my case. </s><s> You know er. </s><s> Apparently, …
doc#0	er, you know my job seeking progresses and I was telling them that I've been sending out letters for lectureships. </s><s> And some of them were telling me that I don't think you are. </s><s> You know you have the right strategy. </s><s> Because it's impossible to get a permanent lectureship, you know at your stage. </s><s> You're just finishing a PhD. </s><s> And at that time I thought why not? …	think	that this was possible in my case. </s><s> You know er. </s><s> Apparently, its discipline specific. </s><s> You know there are a lot of factors such as luck. </s><s> You know there are a lot of factors. </s><s> But I guess my message for you today is that you never know until you try. </s><s> You know you have got to try, right? </s><s> Speaker 1 The last 2 months that I want to share is that th…
doc#0	letters? </s><s> Right. </s><s> So, you know some of my academic referees, they asked me to give them a general idea of my achievements, of my, er you know, planned project, etc. Right. </s><s> So, you may want to provide this kind of information so that your academic referees, who are usually very, very busy people, you know can have the time and the capacity and the resources and materials to w…	think	are essential. </s><s> But I wish that I knew, you know, earlier in my doctoral candidacy. </s><s> So that I could start preparing even earlier. </s><s> And I hope that today shows up. </s><s> You know you can benefit from this. </s><s> Okay. </s><s> Speaker 1 Now, for international students, a specific hurdle is obtaining the work visa. </s><s> Now, before I say any more on this matter, I want t…
doc#0	personal need and on your job requirements as well. </s><s> Speaker 1 Okay. </s><s> And you can also negotiate in terms of visa reinvestment, and this is especially relevant for you. </s><s> Like I mentioned earlier that visa application fees are exorbitant in this country. </s><s> So, you know this is something that you may want to negotiate, also relocation fees. </s><s> Right. </s><s> And my t…	think	my salary should be higher, because look, I have got these and these and these publications. </s><s> I have got such and such and such experiences which are, you know, uh exceeding your essential criteria right. </s><s> Right. </s><s> You negotiate with such reason and evidence. </s><s> And of course, always get advice from your university's career service professionals, your peers who have done …
doc#0	was already giving support to my peers in the Cambridge University writing group. </s><s> And then after I got my job, I have been mentoring, giving comments to peers when they have got academic job interviews. </s><s> Yeah. </s><s> And so far the success rate has been quite high. </s><s> Speaker 1 So, you know build a community to support you, but also to support others, for you to support other…	think	I have already sort of discussed the 4th part of this workshop, which is the final part of this workshop. </s><s> Speaker 1 So, what can you do as a doctor's candidate? </s><s> The 1st thing is to think about you know, how uh, what you should invest in, right, your time. </s><s> Right. </s><s> Your uh. </s><s> What should you invest your time for, right? </s><s> In terms of publications, we all k…
doc#0	you. </s><s> Okay? </s><s> But also strike a balance. </s><s> To me, I always emphasize to my own PhD students that your PhD project and publications are the most important. </s><s> Okay. </s><s> Teaching is good to have some, but don't teach too much, okay? </s><s> That's my understanding is that you know, teaching is helpful, but, you know, if. </s><s> If teaching sort of interferes with your t…	think	my tips include number one, fiercely protect your tongue. </s><s> Okay? </s><s> Because you have got limited number of, uh, limited amount of time, alright? </s><s> So, invest on tasks that you deem as essential to your career development. </s><s> Speaker 1 And of course, here, this again may sound very nearly broad, may some very selfish or whatever, but. </s><s> But really, I'm not asking you t…
doc#0	all from my side. </s><s> Speaker 1 24:49 Perfect. </s><s> Great. </s><s> Uh, I hope that was useful for everyone, and I know there's definitely a lot of information there, so what I would say is, if you are talking to someone already from our team, they will be happy to uh, or they will be following up uh, after the webinar, just to get your feedback, as well as to see whether there's something …	think	at the end of the day, you know, this gives you an idea of the things that we're trying to do as a business. </s><s> For the clients that we work with, ultimately, we want to make sure they have as much information as possible. </s><s> Uh, and certainly from our experience, we've seen that, you know, exactly as Isabel outlined, all of the help and knowledge that we have on the local uh, market in…
doc#0	second take up the next question. </s><s> Yeah, yeah. </s><s> So, uh, there's another question about that uh, I asked already my supplier for prices in dollar and RMB. </s><s> But uh, actually they came out the same. </s><s> So uh, let me also like uh, explain on, on this. </s><s> Because this is a situation that we find a lot uh, with our clients as well, that uh, the suppliers directly uses the…	think	in those cases, it's very important to deep dive into the mechanics of the suppliers with setting up the USD prices in the first place. </s><s> Because every time that our team communicates to the supplier, we always try to get to the bottom of that, Speaker 2 28:10 right? </s><s> So, uh, where do you converting your USD from base prices into RMB, then we want you to recalculate your RMB based on…
doc#0	every time that the client places an order with the supplier, the supplier would say okay, so uh, the prices that I have in yuan, it's always 680. </s><s> But depending on how the exchange rate looked weight, I'll give the client a different USD prices. </s><s> So in those cases it's normal data. </s><s> You see, the RMB and the USD prices are the same. </s><s> Because actually does exchange rate…	think	, uh, the key are true. </s><s> First, to make sure that the supplier is giving you their base prices in RMB. </s><s> And then second that those RMB prices, they're not gonna be changing in the future, because we know that the USD prices are gonna continue to change, but that the RMB price is gonna keep stable from the FX side of things, Speaker 2 29:25 right? </s><s> Like, uh, then if there are …
doc#0	, it means that you're probably not going to be getting the best deal. </s><s> Whereas with ebury, you're able to fix rates, you're able to get more competitive rates into CNY. </s><s> Then the supplier may get on the ground. </s><s> So this is a really common question that we get quite a lot because of course it seems simple to Japan USD from UAD. </s><s> Uh, but that is really the, the, the mai…	think	, yeah, we're 5 minutes over, uh, so we can wrap up, uh, the webinar. </s><s> I hope it has been useful. </s><s> As I said, if you have registered, we'll get our team to reach out with you, and if there's anything specific that you would like to speak to, uh, you know, do not hesitate to, to get in touch with us. </s><s> Uh, thanks a lot for your time, everyone, and hopefully look forward to seei…
doc#0	, especially we will speak some challenges still existing in this areas and based on these challenges, the proposed framework er that is the nonparametric Bayesian learning with the deal heterogeneity and ended with some conclusions. speaker 1 So this is just the plot that I shows and in our framework in our talk, I'll just focus will focus on this task heterogeneity and we'll heterogeneity and p…	think	this is very er you know insightful er explicit representation of this multi task multi view learning through a very simple you know illustration, so for example, if we know that the Queen is a bad guy, and the Snow White is a very good guy. </s><s> And we want to know if the third person dog is a good guy or a bad guy. speaker 1 And also with some other examples and some others so the right side…
doc#0	for gym in class. </s><s> I have this kind of weekly period. </s><s> So similarly, uh we will do this kind of clustering. </s><s> Emm then for each period like day and week, we do clustering separately. </s><s> And for each one we will get a behavior that summarized the summarized the kind of movement. </s><s> So it's exactly as what we described. </s><s> Uh as as we generate this data. Speaker 1…	think	that's the key point of the whole paper and the reference spots are detected using this density based method. </s><s> And appears that detect using both for it transform and autocorrelation, then we summarize the periodic behaviors uh for each p periodic behavior, we model them as a probabilistic matrix. </s><s> And behaviors as summarized via clustering and we use representation error to determi…
doc#0	down the, the complexity to the linear scale of the network. </s><s> Speaker1 But as I can see from, from Miss Update Scheme here, it cannot effectively address network with smallegan gap since this may introduce larger approximation errors like no dilution in the network. </s><s> Speaker1 Then the perturbation network would only have one column and one roll has non zero elements. </s><s> And if …	think	, we can, we can think the updated network as the summation over the original network and the perturbation network. </s><s> Assume that we have the eigen decomposition of the original network and perturbation network then our updated network can be represented by the Stack Sagan vector matrices and eigenvalues matrices here. </s><s> So suppose we want to approximate the eigenvalue of the updated …
doc#0	linear scale of the network. </s><s> Speaker1 But as I can see from, from Miss Update Scheme here, it cannot effectively address network with smallegan gap since this may introduce larger approximation errors like no dilution in the network. </s><s> Speaker1 Then the perturbation network would only have one column and one roll has non zero elements. </s><s> And if we are doing like edge deletion …	think	the updated network as the summation over the original network and the perturbation network. </s><s> Assume that we have the eigen decomposition of the original network and perturbation network then our updated network can be represented by the Stack Sagan vector matrices and eigenvalues matrices here. </s><s> So suppose we want to approximate the eigenvalue of the updated matrix so the idea of c…
doc#0	them into 2 communities high income or low income. </s><s> So if you really too, free if 2 persons are linked together they are more likely to be in the same community and also, if they share similar salary levels, they are more likely to be in the same community. </s><s> Speaker1 So, in this paper, we want to find those objects that have feature values deviating from those of other members in th…	think	these these persons are interesting to find out. </s><s> So we define them as a community outliers, but the difficulty is we don't know the communities. </s><s> Therefore, in this paper. </s><s> We want to find out, both the communities and the community outliers together. </s><s> Speaker1 So this work is actually motivated by the concept of contextual outliers, so traditional outlier detection c…
doc#0	our algorithm can be directly applied. </s><s> But if it's not compatible,so we cannot put them in a single feature vector there, then we may need some extension to make this framework work. </s><s> Speaker1 Which is to the second question how does gain like 1000 features and feature million notes? </s><s> So the question is about the scalability of this algorithm so actually in this algorithm,we…	think	that this is the I mean because we need to use links so we at least need to visit all the links once so therefore this algorithm is pretty efficient because it's only proportional to the number of links. </s><s> So in sparse network,the number of links is the number of links is small, so therefore, we can say that the time complexity is proportional to the number of nodes. </s><s> Speaker2 So rea…
doc#0	links is the number of links is small, so therefore, we can say that the time complexity is proportional to the number of nodes. </s><s> Speaker2 So real world networks such that the ones that that we have it linked in are usually free scale scale free networks right those that distributions followed the power law so how would would would you adapt your methods to the scale free networks given th…	think	for those type of for those type of networks ,so. because there may be some like Hobbes or some some notes that have like high influences over the network. </s><s> So it's more likely is becomes like the center of the community. </s><s> So then in our framework because we consider this community discovery based on both links and note features so therefore, we can find out those nodes as the cente…
doc#0	equals 2 er 60 and the Cape equals 224 that means the best performance is the achieved at a combination of different code lens, which er validates the idea of the translation. er Then this is necessary er of of our idea of translation is er validated in this experiment. speaker1 And in the right, the figure shows that as the number of the la er labeled data. </s><s> We use, and as the er increase…	think	it's it's makes sense. </s><s> And er here is the scaleability of of our mastered er as you can see even though our mid thirties quadratic with the code length, but our er our method is less less sensitive to the er data point, er the number of data points, so as the number of data points increase our method show er less increase in time. </s><s> Does er they it has a very good er scaleability be…
doc#0	of of our mastered er as you can see even though our mid thirties quadratic with the code length, but our er our method is less less sensitive to the er data point, er the number of data points, so as the number of data points increase our method show er less increase in time. </s><s> Does er they it has a very good er scaleability besides er though it's is quadratic with the code length in via t…	think	er our method is efficient in in this sense. speaker1 er So this is the conclusion network, er we trying to solve a very popular and important problem called er large scale sim similarity search across different modalities. </s><s> And we propose a Hashing based model to er solve it and er some er optimization method to optimize it and the experiments show the efficiency and effectiveness of our …
doc#0	podium or just stay here? </s><s> Okay, sure. </s><s> Speaker 2 00:31 I was alarmed to hear Yasheng mock what he calls airportology. </s><s> Since I've having done no fieldwork in China, in India, ever, I aspire to be an airportologist. </s><s> Perhaps because of that, and also perhaps because I've mostly taught at MIT in the public science department research design classes. </s><s> Many of my c…	thought	I would speak on 3 main things. </s><s> One, the differences between macro level and micro level comparisons, which actually might be a good segue between Perna's presentation and the other presentations on this panel, I hope. </s><s> Speaker 2 01:19 Two, Justifying the comparison between India and China at a micro level, which is what I find myself doing in a paper that I'm working on with a stu…
doc#0	Crux Wizner at MIT, comparing Indian China at a micro level. </s><s> So one of the tasks that we have to do certainly is to justify that comparison. </s><s> And then the 3rd is what contributions does such a comparison at the micro level make. </s><s> Do we get anything out of it? </s><s> Or is it just simply inherently interesting to compare to really large countries that collectively make up a …	think	1st, macro level and micro level comparisons tend to look at related but different substantive questions and outcomes. </s><s> So with the macro panel earlier, the focus really seems to be on understanding differences in development trajectories, economic outcomes, economic growth, economic development or policies that are related to comic development. </s><s> Prana's work, I think, starts to bri…
doc#0	to compare to really large countries that collectively make up a huge proportion of the world's population? </s><s> So. </s><s> Speaker 2 01:58 So, 1st, the differences between macro level and micro level comparisons. </s><s> I think 1st, macro level and micro level comparisons tend to look at related but different substantive questions and outcomes. </s><s> So with the macro panel earlier, the f…	think	, starts to bridge the what has been kind of a divide so far between macro level and micro level comparisons. </s><s> If once you start to think about differences in state capacity, then you start to really think about how that, I mean, certainly differences in the state capacity have an enormous effect on what's happening at the micro level. </s><s> So the focus of micro level comparisons really…
doc#0	behavior by individuals: Who petitions, who protests, whose entrepreneurial, Who votes, Who trusts the government, who doesn't, who supports the regime, who doesn't? </s><s> Speaker 2 03:02 And relatedly, and again, this connects up with the panel earlier, local level governance and public goods provision. </s><s> So the provision of whether it's education or infrastructure, healthcare and so for…	think	comes from the development community and their increasing emphasis on bottom up kinds of development, participatory governance. </s><s> And then within the realm of political science, a much and increasing focus on large end research, statistical methods and so forth. </s><s> And with the increasing availability of data, which is still limited from India and China, you get more and more micro lev…
doc#0	development community and their increasing emphasis on bottom up kinds of development, participatory governance. </s><s> And then within the realm of political science, a much and increasing focus on large end research, statistical methods and so forth. </s><s> And with the increasing availability of data, which is still limited from India and China, you get more and more micro level comparisons …	think	increasingly they are becoming more and more closely linked. </s><s> Speaker 2 04:00 Number 2, we tend to structure, I think, the comparison differently in terms of values on the relevant control variables. </s><s> So at the macro level, it really seems to be a comparison. </s><s> Or at least historically, the comparison has been to frame India and China as most similar cases. </s><s> In in some …
doc#0	science, a much and increasing focus on large end research, statistical methods and so forth. </s><s> And with the increasing availability of data, which is still limited from India and China, you get more and more micro level comparisons that are focusing on these outcomes. </s><s> Speaker 2 03:51 So I would 1st say that the outcomes seem to be different. </s><s> The substantive questions that w…	think	, the comparison differently in terms of values on the relevant control variables. </s><s> So at the macro level, it really seems to be a comparison. </s><s> Or at least historically, the comparison has been to frame India and China as most similar cases. </s><s> In in some way they start from a set of kind of similar initial conditions. </s><s> Yasheng was saying in 1990, they have been said to …
doc#0	, and then the rate of growth diverges. </s><s> There's some questioning of that. </s><s> Percentage talks about similar initial conditions, similar goals, initial goals for the rural population. </s><s> And then the trajectories and paths diverge. </s><s> Speaker 2 04:41 Now again, there's some questioning and interrogation of whether or not they really are most similar cases. </s><s> But the de…	think	mostly about outcomes that are political and that have to do with political behavior. </s><s> But for political outcomes, certainly, as Perna has pointed out, that there are really big differences in terms of regime type. </s><s> I mean, the operative differences seem to be a regime type, a democratic multi party system versus a communist one party system. </s><s> And then after regime type, thin…
doc#0	<s> And perhaps that's because I think mostly about outcomes that are political and that have to do with political behavior. </s><s> But for political outcomes, certainly, as Perna has pointed out, that there are really big differences in terms of regime type. </s><s> I mean, the operative differences seem to be a regime type, a democratic multi party system versus a communist one party system. <…	think	this came up in the 1st panel. </s><s> It came up from Icing's comment on federal versus unitary, fiscal versus political decentralization. </s><s> So, so they seem like very like from the bottom looking up, they seem like most different cases. </s><s> And then to me, what has been interesting is to identify similarities in outcomes and processes at the micro level. </s><s> Now, the last differen…
doc#0	regime type, things like heterogeneity, caste structure and state capacity. </s><s> So. </s><s> Speaker 2 05:31 And then, of course, I think this came up in the 1st panel. </s><s> It came up from Icing's comment on federal versus unitary, fiscal versus political decentralization. </s><s> So, so they seem like very like from the bottom looking up, they seem like most different cases. </s><s> And t…	think	, between macro level and micro level comparisons between India and China is the fact that we face different kinds of analytical challenges. </s><s> And this is where the research design part of me comes out. </s><s> I think that the challenge from people who are doing macro level comparison really has to do with causal inference. </s><s> And this is just by virtue of the fact that you're looking…
doc#0	comment on federal versus unitary, fiscal versus political decentralization. </s><s> So, so they seem like very like from the bottom looking up, they seem like most different cases. </s><s> And then to me, what has been interesting is to identify similarities in outcomes and processes at the micro level. </s><s> Now, the last difference, I think, between macro level and micro level comparisons be…	think	that the challenge from people who are doing macro level comparison really has to do with causal inference. </s><s> And this is just by virtue of the fact that you're looking at 2 cases. </s><s> And so I can go into this in more boring depth, but certainly one of the biggest challenges at the macro level or the state level, has to do with making valid inferences, which means holding all the relev…
doc#0	with causal inference. </s><s> And this is just by virtue of the fact that you're looking at 2 cases. </s><s> And so I can go into this in more boring depth, but certainly one of the biggest challenges at the macro level or the state level, has to do with making valid inferences, which means holding all the relevant control variables constant and making the case that India China really are very s…	think	Yasheng was talking about how that's very hard to do. </s><s> What's actually. </s><s> It might be more defensible, actually to think about. </s><s> Imagine the counterfactual for India rather than comparing India and China. </s><s> So that is technically easier. </s><s> That's less of a challenge at the micro level. </s><s> It's easier for us to make valid inferences. </s><s> However, what we do…
doc#0	, actually to think about. </s><s> Imagine the counterfactual for India rather than comparing India and China. </s><s> So that is technically easier. </s><s> That's less of a challenge at the micro level. </s><s> It's easier for us to make valid inferences. </s><s> However, what we do have to worry about at the micro level is the fact that we need to make sure that the set of variables that might…	think	, which is, I think more of a challenge, is actually making sure that the outcome that we're interested means the same thing in the 2 different contexts. </s><s> So we might find that the same set of variables affects. </s><s> Maybe we would find that the same set of variables affects whether or not you have good roads or bad roads in a village. </s><s> But we might also find that you can't reall…
doc#0	<s> Imagine the counterfactual for India rather than comparing India and China. </s><s> So that is technically easier. </s><s> That's less of a challenge at the micro level. </s><s> It's easier for us to make valid inferences. </s><s> However, what we do have to worry about at the micro level is the fact that we need to make sure that the set of variables that might affect a certain outcome are m…	think	more of a challenge, is actually making sure that the outcome that we're interested means the same thing in the 2 different contexts. </s><s> So we might find that the same set of variables affects. </s><s> Maybe we would find that the same set of variables affects whether or not you have good roads or bad roads in a village. </s><s> But we might also find that you can't really compare road quali…
doc#0	the impression that people on the ground see the state in very similar ways. </s><s> Speaker 1 01:03 And here again, I've been very strongly influenced by working with Gabby Crux Wizner, who's going to be an assistant professor at Boston college next year. </s><s> So she and I are currently working on a paper comparing the importance of political connections for political participation in India a…	think	that there are certain strong similarities that suggest that,you know, one, political participation really does mean the same thing in the 2 contexts. </s><s> And that two, some of the same causal factors determine these outcomes. </s><s> And so what does. </s><s> Speaker 1 01:37 Why do people why do individuals in rural China and rural India confront enough of a similar context to justify the co…
doc#0	talked through the comparison, and thought about our extensive field work experiences in the 2 places, we've come to think that there are certain strong similarities that suggest that,you know, one, political participation really does mean the same thing in the 2 contexts. </s><s> And that two, some of the same causal factors determine these outcomes. </s><s> And so what does. </s><s> Speaker 1 0…	think	we've come to the conclusion that they really have similar problems that they want government authorities to address. </s><s> That's their everyday political and social problems are very similar. </s><s> And 1st Mark is going to speak to that as well. </s><s> They need and want basic public goods provision. </s><s> They face very corrupt governments and so forth. </s><s> So that's one. </s><s> Nu…
doc#0	village self autonomy. </s><s> The flip side of that is a relatively distant state. </s><s> So historically, for a very long time in China, the state only came down to the county level. </s><s> Similarly, in India for very long time, the state was very far away from villages. </s><s> And only since the 1950s and then the 1990s has the state really come down to the village level in India. </s><s> …	think	Gabby has talked about this gandhian idea of village self rule. </s><s> That villages are these autonomous units that didn't need the British. </s><s> Oh, man. </s><s> That didn't need the state. </s><s> In China, of course, that was something village self autonomy was autonomy was something that mell and emphasized very much. </s><s> Speaker 1 03:20 I'll go through very quickly some of the remai…
doc#0	his work, they broker a lot of the interactions between state and ordinary people. </s><s> Speaker 1 04:06 Finally, well, finally, for this part of what I was going to say, non electoral political action are a huge part of the everyday political behavior of ordinary villagers. </s><s> Even though in political science, the vast majority of work on political participation is on voting. </s><s> Acti…	think	I'll just skip to the very end of what I was going to say and talk a little bit, very briefly about what this micro level compares. </s><s> Speaker 1 04:48 What can this contribute to either more general theories or our understanding of Indian China more specifically. </s><s> So I think one is that it illustrates, as a lot of the work, I think increasingly, is that regime type is not the most imp…
doc#0	though in political science, the vast majority of work on political participation is on voting. </s><s> Action outside of voting is incredibly important: complaining, contacting government officials, protest, everyday forms of resistance. </s><s> Speaker 1 04:36 Let me see. </s><s> I think I'll just skip to the very end of what I was going to say and talk a little bit, very briefly about what thi…	think	one is that it illustrates, as a lot of the work, I think increasingly, is that regime type is not the most important variable for a lot of outcomes. </s><s> And I think a lot of people have talked about that. </s><s> Speaker 1 05:10 For me, I have had an interest in comparing China to India because it makes the findings from China more generalizable, applicable to a larger set of cases. </s><s> …
doc#0	voting. </s><s> Action outside of voting is incredibly important: complaining, contacting government officials, protest, everyday forms of resistance. </s><s> Speaker 1 04:36 Let me see. </s><s> I think I'll just skip to the very end of what I was going to say and talk a little bit, very briefly about what this micro level compares. </s><s> Speaker 1 04:48 What can this contribute to either more …	think	increasingly, is that regime type is not the most important variable for a lot of outcomes. </s><s> And I think a lot of people have talked about that. </s><s> Speaker 1 05:10 For me, I have had an interest in comparing China to India because it makes the findings from China more generalizable, applicable to a larger set of cases. </s><s> So I was talking to Gabriel about this, and I've always fe…
doc#0	resistance. </s><s> Speaker 1 04:36 Let me see. </s><s> I think I'll just skip to the very end of what I was going to say and talk a little bit, very briefly about what this micro level compares. </s><s> Speaker 1 04:48 What can this contribute to either more general theories or our understanding of Indian China more specifically. </s><s> So I think one is that it illustrates, as a lot of the wor…	think	a lot of people have talked about that. </s><s> Speaker 1 05:10 For me, I have had an interest in comparing China to India because it makes the findings from China more generalizable, applicable to a larger set of cases. </s><s> So I was talking to Gabriel about this, and I've always felt like the comparison is more helpful for China scholars than India scholars, because it's always a struggle fo…
doc#0	side. </s><s> She says that she's had a lot of. </s><s> She's struggled a lot with people who talk about Indian exceptionalism. </s><s> People always talk about the world's largest democracy. </s><s> Poor people vote in India, but they don't vote anywhere else. </s><s> There's a caste system in India that makes it different from everywhere else. </s><s> And she Speaker 1 06:31 From her point of v…	think	that when we think about the comparison between India China, we really have to define the outcome very concretely and specifically. </s><s> Because it's only once we have the outcome defined very specifically that we can then list what should be the control variables. </s><s> And I think that a lot of the times, Indian China just talked about comparatively in a very loose way, without really eval…
doc#0	a caste system in India that makes it different from everywhere else. </s><s> And she Speaker 1 06:31 From her point of view, it's very helpful to generalize to China. </s><s> In any case, I just want to end with 2 exhortations. </s><s> Perhaps one. </s><s> I think that when we think about the comparison between India China, we really have to define the outcome very concretely and specifically. <…	think	that a lot of the times, Indian China just talked about comparatively in a very loose way, without really evaluating, listing the factors that are similar and are different, and whether or not they should have an effect. </s><s> Speaker 1 07:16 The other thing that I want to encourage people to do is to think about other cases when they're thinking about the India China comparison. </s><s> In ord…
doc#0	and a number restriction requirements in classroom. </s><s> So this situation makes an urgent call of our project. </s><s> Speaker 2 04:52 How can we design and deliver this course in a high quality online mode? </s><s> Of course we have pedagogical, technical and practical things to consider. </s><s> Most importantly, we decide to adopt the flip classroom method and use computer mediated communi…	think	started to have some applications in China, too. </s><s> Under this mode, homework activities and lecture instructions are swapped in order and the learning extends beyond the classroom. </s><s> Students pre-learn at their own pace the knowledge and skills through short videos and mini lectures, and absorb new information before class. </s><s> So that in class students could devote more time to d…
doc#0	, or majoring in a language. </s><s> Most of them are majoring in a related field, such as business or tourism. </s><s> So they realize that improving their language skills will also improve their employability. </s><s> But quite a few students are just feeling an elective. </s><s> Speaker 3 09:36 So bearing in mind this large and diverse cohort, we have to ensure that our content is relevant and…	think	very carefully about our assessment. </s><s> As part of our vision for this course, we had a number of goals, including providing students with more examples of each text genre, also explaining specific textual features of each genre in more detail, giving the students plenty of opportunities for actually doing translation work themselves, giving them authentic texts to work with, and also making…
doc#0	to outer space. </s><s> Okay. </s><s> And then we also gave them a few more, Speaker 3 15:48 Authentic texts. </s><s> This one is quite nice. </s><s> Here you can see that it's taken from an online text. </s><s> If students click on the link, they can then access the original website with the full text. </s><s> And now we can go back to the lesson, which just contained an excerpt of the text, a f…	think	at the end of this lesson, there's also an embedded worksheet. </s><s> So this worksheet students could download and prepare before coming to class. </s><s> Speaker 3 16:53 And then, at the very end of the lesson, there's a recommendation to students to go across to the blackboard course site and complete exercise 4C. </s><s> So you can see in the content on the left, our lessons are numbered 4A,…
doc#0	group work encourages communication and negotiation skills, and in fact, these skills are employability skills as well. </s><s> These are the skills you need the real life workplace, like in a translation firm when you had to negotiate between different parties, such as the editors, publishers, your clients and so on and so forth. </s><s> Students also express the luck peer learning. </s><s> So o…	think	this is what translation is all about. </s><s> We have some conclusions and a few takeaway points for people who are interested in our project. </s><s> Perhaps you want to do a similar implementation in the future. </s><s> Speaker 4 23:05 As you can see, we haven't stopped developing the course. </s><s> We took in students feedback. </s><s> We made modifications by listening to their needs by und…
doc#0	people to sample. </s><s> These are our references. </s><s> And we would love to hear your comments and your thoughts. </s><s> If you have any questions, please let us know and we can continue our discussions. </s><s> Thank you all very much for being here with Speaker 1 24:17 us. </s><s> Thank you. </s><s> Thank you, Doctor Chunxuan Shen, Doctor Angela Cook and also Doctor Yan Ying lai. </s><s> …	think	you must have been exert great effort in preparing the material before the class. </s><s> I mean, though all those material online, you may ask them is how long have you prepared for that? </s><s> I mean, all those kind of idom's and all the related information. </s><s> Good night. </s><s> Speaker 4 24:50 Because I answer that. </s><s> Cause I design and produce the articulate much. </s><s> I thi…
doc#0	thank you all just for your really wonderful effort in preparing this kind of. </s><s> I mean, this kind of course. </s><s> Right. </s><s> Because I think you must have been exert great effort in preparing the material before the class. </s><s> I mean, though all those material online, you may ask them is how long have you prepared for that? </s><s> I mean, all those kind of idom's and all the re…	think	that one took us maybe 14 hours from me and another 2 hours from Angela. </s><s> Speaker 1 25:04 That's really admirable. </s><s> Okay. </s><s> Speaker 3 25:06 I think every week it must have been at least 20 hours in total with the 3 of us. </s><s> Speaker 1 25:13 Yes. </s><s> Okay. </s><s> Thank you very much. </s><s> So is there any questions or comment from our audience? </s><s> From our teac…
doc#0	been exert great effort in preparing the material before the class. </s><s> I mean, though all those material online, you may ask them is how long have you prepared for that? </s><s> I mean, all those kind of idom's and all the related information. </s><s> Good night. </s><s> Speaker 4 24:50 Because I answer that. </s><s> Cause I design and produce the articulate much. </s><s> I think that one to…	think	every week it must have been at least 20 hours in total with the 3 of us. </s><s> Speaker 1 25:13 Yes. </s><s> Okay. </s><s> Thank you very much. </s><s> So is there any questions or comment from our audience? </s><s> From our teacher, Catherine H Xiang. </s><s> Speaker 5 25:25 Thank you. </s><s> I'm so impressed by what you've created for the students. </s><s> I can see how you really make your …
doc#0	Angela. </s><s> Speaker 1 25:04 That's really admirable. </s><s> Okay. </s><s> Speaker 3 25:06 I think every week it must have been at least 20 hours in total with the 3 of us. </s><s> Speaker 1 25:13 Yes. </s><s> Okay. </s><s> Thank you very much. </s><s> So is there any questions or comment from our audience? </s><s> From our teacher, Catherine H Xiang. </s><s> Speaker 5 25:25 Thank you. </s><s…	think	one comment I kind of understand is because of the covid situation, you had to create this, is that correct? </s><s> Is that the right understanding? </s><s> So the reason that you started slipping, is that because of the pandemic? </s><s> Is that the right understanding? </s><s> Speaker 3 25:55 We had already intended to do some digitization for this course anyway, but the project ended up being…
doc#0	you really make your material really interactive and engaging. </s><s> I think one comment I kind of understand is because of the covid situation, you had to create this, is that correct? </s><s> Is that the right understanding? </s><s> So the reason that you started slipping, is that because of the pandemic? </s><s> Is that the right understanding? </s><s> Speaker 3 25:55 We had already intended…	thinking	one of the comment is that I think you've done great job. </s><s> It will be really sad if just because if covid gets better and you switch back. </s><s> So I think one of my comment will be is will be great to keep some kind of flipping sides of the translation because that's 1st moment. </s><s> Speaker 4 26:28 It's luckily uq is really big on blended learning. </s><s> I think it's going always …
doc#0	engaging. </s><s> I think one comment I kind of understand is because of the covid situation, you had to create this, is that correct? </s><s> Is that the right understanding? </s><s> So the reason that you started slipping, is that because of the pandemic? </s><s> Is that the right understanding? </s><s> Speaker 3 25:55 We had already intended to do some digitization for this course anyway, but …	think	you've done great job. </s><s> It will be really sad if just because if covid gets better and you switch back. </s><s> So I think one of my comment will be is will be great to keep some kind of flipping sides of the translation because that's 1st moment. </s><s> Speaker 4 26:28 It's luckily uq is really big on blended learning. </s><s> I think it's going always going to be a combination of online…
doc#0	? </s><s> Is that the right understanding? </s><s> So the reason that you started slipping, is that because of the pandemic? </s><s> Is that the right understanding? </s><s> Speaker 3 25:55 We had already intended to do some digitization for this course anyway, but the project ended up being on a much larger scale. </s><s> Speaker 5 26:07 Sure, yes. </s><s> So I was thinking one of the comment is…	think	one of my comment will be is will be great to keep some kind of flipping sides of the translation because that's 1st moment. </s><s> Speaker 4 26:28 It's luckily uq is really big on blended learning. </s><s> I think it's going always going to be a combination of online and incline. </s><s> Speaker 5 26:37 And just one clarification of students, are they all Chinese? </s><s> So your students are C…
doc#0	anyway, but the project ended up being on a much larger scale. </s><s> Speaker 5 26:07 Sure, yes. </s><s> So I was thinking one of the comment is that I think you've done great job. </s><s> It will be really sad if just because if covid gets better and you switch back. </s><s> So I think one of my comment will be is will be great to keep some kind of flipping sides of the translation because that…	think	it's going always going to be a combination of online and incline. </s><s> Speaker 5 26:37 And just one clarification of students, are they all Chinese? </s><s> So your students are Chinese, is that correct? </s><s> So they are natives because of Chinese and they're trying to. </s><s> Okay, that makes sense. </s><s> Yes, thank you. </s><s> Speaker 3 26:51 So there are quite a few students who spe…
doc#0	up in either in Australia or Malaysia or somewhere and speak actually speak English more fluently than Chinese. </s><s> But they much all of them have had exposure to Chinese from an early age. </s><s> Great. </s><s> Speaker 1 27:25 Okay, do we have another question or comment? </s><s> Right? </s><s> Can I ask another question? </s><s> I mean, for your course, right? </s><s> For the English to Ch…	think	that this kind of flip classroom way is more can also be applicable to the even Mandarin language teaching? </s><s> Maybe at meet a bit of what? </s><s> Just lower level. </s><s> That means not at the very high advanced level. </s><s> For yours is that very advanced level. </s><s> Then people the students can do the study by themselves, right? </s><s> So do you have an suggestion that means, how …
doc#0	think that this kind of flip classroom way is more can also be applicable to the even Mandarin language teaching? </s><s> Maybe at meet a bit of what? </s><s> Just lower level. </s><s> That means not at the very high advanced level. </s><s> For yours is that very advanced level. </s><s> Then people the students can do the study by themselves, right? </s><s> So do you have an suggestion that means…	think	the food classroom design is suitable, applicable definitely even for the beginners level of Chinese, general Chinese courses. </s><s> And in fact, our 1st year written and spoken Chinese courses already had flip classroom even long before our core states, 2 years ahead of us. </s><s> So we produce a short grammar video, 78 minutes long. </s><s> And we give them 2 extra readings or videos there a…
doc#0	social application of the language. </s><s> So all up students only need to put in 20 to 30 minutes to complete a pre class or flips classroom. </s><s> And then they kind of like Angela's design, they would do a pre class quiz before they come to the lecture. </s><s> And let you explain what exercise the grammar and all the relevant points again. </s><s> But students commented they feel they are …	think	actually this way requires more time from both the teachers and the students. </s><s> Right? </s><s> So student also devote more time. </s><s> They have to do a lot of pre class. </s><s> Pre class, yes. </s><s> Speaker 4 29:31 And no. </s><s> Because some students actually say they can spend this time reviewing if. </s><s> Speaker 1 29:37 they did. </s><s> Yes. </s><s> Okay, good. </s><s> Okay. <…
doc#0	should strengthen the overall dedication and systematic planning of setting up majors in colleges and universities. </s><s> We should strengthen the overall layout of new majors in colleges and universities. </s><s> Be proactive in your professional setting. speaker1 11:54 The last part of my presentation is about the conclusion of our paper. </s><s> Under the background of the new engineering. <…	think	for reference when facing virus unknown and complex problems. speaker1 12:26 Taking the core setting of logistics management major as an example, we analyze how to deal with the challenges posed by the development of new economy to the course setting of logistics management major under the background of new engineering and explores the development path of this discipline. </s><s> Thanks for liste…
doc#0	users for different functional purposes such as the topic description opinion expression and self-reference and etc. For instance, in this example. </s><s> Here are the top tags from Delicieux website created by users for this web page, famous quotes and quotations and brainy code. </s><s> We can say that this tablets contains the tag sometimes like quotes quotations code code which reflects the …	think	they are much more less influenced by the web page content. </s><s> By these tags we can tell little about the content of this web page. </s><s> Several research researchers have studied the tag types. </s><s> They classified the social tags into different categories based on their functional purposes. </s><s> For instance, in this paper, the authors classified the tags into 5 different categorie…
doc#0	from the topics and user perspectives. </s><s> Interesting we can say λ equals to 0.5. </s><s> These are some some example tags with λ equals to 0.5. </s><s> These tag are usually mostly like freeze tag with no space between the words and actually these tags are created by users and they are none words means they cannot be found in the dictionaries. </s><s> But if we take a further look we can sa…	think	these tags are used to represent the topics by the users in a personalized way. </s><s> So conclusions. </s><s> So by modeling the tag generation and world generation process separately and incorporating the user information into the tag generation process. </s><s> Our model is able to model the social annotation system in a more meaningful way. </s><s> And achieve better generate generalization …
doc#0	she was really passionate for. </s><s> Speak 1 Now, in Li's case, Lee was further along the path of this deferred gratification. </s><s> By the time I interviewed Li, he had already acquired his indefinite relieved remain. </s><s> And he was working in the luxury retail industry, which was his real passion, that he developed when he was a undergraduate student in the UK. </s><s> Now li's trajecto…	think	twenty, four, twelve of he was able to get 2 years for study work visa. </s><s> And by 2014 he had already been in the UK for 9 years. </s><s> So he needed an extra year to apply for the indefinitely to remain. </s><s> So what he did was he convinced, similarly similar to men, convinced his family to invest in his business, in his milk tea business in London. </s><s> And then through that he got …
doc#0	a very hit, or has been a very hit term in the work scene of China. </s><s> Basically, it means that you work from 9 am to 9 PM for 6 days a week, which is encapsulated by the 996. </s><s> That is, these are 3 digits, 996. </s><s> And it really denotes a very very severe lack of personal time. </s><s> And here in this quote, you can see that here was saying, some of his previous classmates who ha…	thinks	that they are in a pitiable position, because although they have entered some very good companies like huawei, tencent and baidu, they have a very stressful life and they have to undergo compulsory overtime work. </s><s> And some have lost all their hair and all of these to Qie,he find it very scary. </s><s> He said, right, your salary will surely be very high, but you may not be able to live lon…
doc#0	work until late and would no money and no personal life. </s><s> What was the meaning of all that? </s><s> Right, so she was very much challenging or finding sort of confined by this kind of job, by her dream job, initially her dream job in London. </s><s> Because of this, she then took a short foray back to China, and then she eventually relocated to Switzerland, where she now has a job where sh…	thinks	that it's an ideal job again, in this job she feels passionate about. </s><s> But you can see that the problems that she depicted when she was working in London have been solved in this job, in a Switzerland. </s><s> So here I want to underline the how pivotal it is for these Chinese internet national students and graduates to be exposed to alternative possibilities of work environments, of cultu…
doc#0	when she was working in London have been solved in this job, in a Switzerland. </s><s> So here I want to underline the how pivotal it is for these Chinese internet national students and graduates to be exposed to alternative possibilities of work environments, of cultures, rhythms and pace, so that they can feel for themselves, they can reflect and then make their decisions. </s><s> Speak 1 So in…	think	my contribution would lie in in the bringing in time to factor in our discussion of career imagination for international students. </s><s> Speak 1 So in this paper, I primarily conceptualized time as a form of cultural capital. </s><s> And which means that access to time is necessarily a differentiated okay. </s><s> For instance, some of my participants are privileged enough to have this opportun…
doc#0	prove whether uh, the synthetic data which you are adding in order to rebalance the set does not introduce any spurious biases. </s><s> Because I can just think of many ways how this extra data might start shifting the distribution one way or another. </s><s> And the second question is my bioNano with its applicable in this case or not, but on one of your slides, you when you are creating this sy…	thinking	if I have an image's basis, uh, my input features are essentially kind of a, you know the the pixels of that image, and if I'm starting adding Moneta Picasso algebraically then I'm kind of curious, what label do I have? </s><s> So these 2 questions please. </s><s> Speaker 1 For the first question, do you mean that how I, uh, How do I know the partial label training set is imbalanced? </s><s> Spea…
doc#0	's that because it was us who came to them, not the other way around. </s><s> We want to know more about them, but they are not interested in knowing more about us. </s><s> Similarly, Jean xinju, a junior in psychology department, perceived the segregation of Chinese and domestic students on campus as a natural result of American students not knowing how to approach international students. </s><s…	thought	America's would not be willing to learn more, she explained, because there were too many Chinese students. </s><s> No longer they lose interest in talking to us. </s><s> While her comment indicates insufficient institutional support for international students, the way she makes sense of domestic students indifference to international students also implies the power of whiteness ideology and cultu…
doc#0	, these Chinese students passively become part of the whiteness ideology that racialized international students of color group in which they are a number. </s><s> These students internalization of whiteness ideologies also situated within the global circus of ideology of race. </s><s> While marginalized by white Americans, Chinese students also voluntarily isolate themselves from black latinic st…	think	that dangerous black criminals would impose dangers to Chinese students. </s><s> There are few exceptions, I observed, when Chinese students welcome African Americans into their ethnic enclaves, that is during performing activities such as hip hop and rap. </s><s> However, the artistic preference of black culture does not necessarily translate into the appreciation of blends. </s><s> Rather, it e…
doc#0	attribute. </s><s> The goal of the system is to find as many as possible reliable patterns and reliable extractions. </s><s> So I will go back to this example here, but it's very worth to notice here. </s><s> The reliable patterns and reliable extractions are not disjoint parts. </s><s> There should be an interactions between them. </s><s> Reliable patterns will likely to provide you more reliabl…	think	the reliable patterns are those that semantically similar to the seed patterns. </s><s> So we think the pattern keywords as well as the instructions are still very important signals to determine if they are really semantically similar. </s><s> So we should still joint consider the pattern constructing words and extractions. </s><s> So for example, Person, president of Country. </s><s> We have con…
doc#0	and reliable extractions. </s><s> So I will go back to this example here, but it's very worth to notice here. </s><s> The reliable patterns and reliable extractions are not disjoint parts. </s><s> There should be an interactions between them. </s><s> Reliable patterns will likely to provide you more reliable extractions. </s><s> And the reliable extractions will help you to judge the reliability …	think	the pattern keywords as well as the instructions are still very important signals to determine if they are really semantically similar. </s><s> So we should still joint consider the pattern constructing words and extractions. </s><s> So for example, Person, president of Country. </s><s> We have construction words of president and of and a bunch of extraction tuples. </s><s> We proposed a pattern …
doc#0	, so the sparsity can be lined in 2 perspectives. </s><s> One is the pattern pers er sparsity that is the pattern extract very little information and really hard to judge if they are reliable for a certain task. </s><s> The another aspect is the entity sparsity. </s><s> Some entities are really mentioned just couple of times in the whole corpus and the embedding of those entities are not really l…	think	there probably something we can do to handle this problem. </s><s> The first one is the typing problem, we use the NER to recognize named entities. </s><s> So both locate the location may consist of country and states. </s><s> However, the country senator person is semantically different from state senator person. </s><s> Speaker 1 So if we can find a better Fine-grained typing or Fine-grained na…
doc#0	processes, she respectively examined focal colors from these 3 perspectives, finding that focal colors indeed possess a typical perceptual cognitive salience, which is probably independent of language. </s><s> They are more accurately remembered and more easily retained, their names are more rapidly produced during naming tasks and are acquired earlier by children. </s><s> And these findings then…	thought	confirmation for the notion of prototypes in the domain of shapes. </s><s> The result fully confirmed her assumption that the prototype is associated with the name, and also judged the best example, no matter whether it is presented in a natural category, just like the side one, or as a marginal realization of the principle underlying one of the other sites. </s><s> And the same is true for the a…
doc#0	logical categories have a mark and others are unmarked. </s><s> For example, in the word boy and boys we can see that the plural number has a mark, namely the morphine S, while the singular number lacks any overt Mark. </s><s> The singular is thus the unmarked member of the morphological category number in English, while the plural is the marked one, which also illustrates that the 2 members of t…	think	that the singular is somehow cognitively simpler than the plural, and its cognitive simplicity is reflected in its short water form, which means that simplicity in cognition is reflected in this simplicity of form. Speaker 1 05:48 Moreover, marketness also exists in phonology, which is often understood in terms of the relative ease of articulation. </s><s> For example, the voiceless consonants "p…
doc#0	basic clause types and other clause types is a kind of prototype effect. </s><s> And that's all about the main points given by this chapter. Speaker 1 15:50 In summary, by demonstrating those linguistic examples of prototype effects, Lakoff wanted to show that linguistic categories have the same character as other conceptual categories, and language thus make use of general cognitive mechanisms, …	think	it's important for scholars to explore other languages for more evidence about prototype effects in language, which is really significant for us to understand both language and people's minds. Speaker 1 16:46 Thus, in the last part, I would love to introduce some examples from Chinese. </s><s> And according to Shu, 1995. </s><s> In Chinese, the category of nouns also shows prototype effects. </s>…
doc#0	which I will not discuss today and will focus on the use of Dajia. </s><s> That is a distinct Chinese address term which literally means big family and depending on the context, Dajia can refer to everyone within a certain group. </s><s> This group, for example, can be the viewers. </s><s> As in. </s><s> I also wish that could give us international students more understanding. </s><s> But in othe…	think	this time I should give a thumb up to our Chinese in Italy, because Dajia quite self disciplined and strictly observe the rules. </s><s> Where in this case Dajia indicates the approval of local Chinese population. </s><s> Speaker2 so finally Dajia can even include local non Chinese population. </s><s> But under what circumstance? </s><s> Let's see this example. </s><s> I definitely felt that when…
doc#0	to cultivate students core competencies through the subject of English. </s><s> As we all know that we have put in a lot of time and efforts to try to find out how to teach the language, including how to teach vocabulary, how to teach grammar, and how to teach listening, speaking, reading and writing. </s><s> However, not enough attention has been paid to what content that needs to be told throug…	think	big ideas would be a useful tool to bridge the curriculum goals, in other words, the core competencies with the classroom practice. </s><s> So with this in mind, I'm going to answer 3 questions in my presentation. </s><s> What is a big idea? </s><s> Why big ideas, and how to apply big ideas? </s><s> A general, First of all, to answer the first question, I will provide a general overview of the li…
doc#0	with a times to construct a concept, your framework for a particular discipline. </s><s> So we can see that big idea is being explored by different researchers in different disciplines. </s><s> And practically basically all focus on the app education of content. </s><s> Using big ideas for content organization and used in a unit based instruction to enable the use of big ideas to support the deve…	think	we're going to discuss a little bit about the English education in China. </s><s> That from actually from 2000, one the 8 th round of curriculum reforming basic education. </s><s> We have stated that the English subject enjoys and integrated nature of instrumentality and humanity. </s><s> And they have the features being foundational, practical and comprehensive. </s><s> We can see this integrati…
doc#0	. </s><s> We can see this integration of instrumentality and humanity from the following descriptions that has been stated in the recently released English curriculum for 9 year compulsory education 2022 addition. </s><s> It says learning and using English provides an opportunity for students to learn about different cultures, conduct cross cultural comparisons and capture the essence of world cu…	think	, clearly states the nature of the subject in a integrated way. </s><s> Previously that we have stated the nature of the English subject, although we stressed on the instrumentality, in the humanistic nature of the subject, but they actually are depicted in separate ways. </s><s> We would first say instrumentally, that English subject undertakes this the task of something, and humanistically, the…
doc#0	to solve real world problems with positive attitudes and values. </s><s> And they're leading to the core competencies through the construction and generation of an increasing number of big ideas based on various units, that we hope that students will develop a form core competencies and the students core competence will be developed on the unit base. </s><s> But unit by unit that students will co…	think	the central part, or the most important part, is in the middle, middle part. </s><s> So let's take a closer look at the cross disciplinary major concepts and disciplinary major concepts, how they are derived. </s><s> So as a show, in the previous model, we have seen that it started from the unit theme to with the theme related text and a number of sub themes. </s><s> From where that we have 2 rou…
doc#0	would look like this starting from the unit theme within related texts and a number of sub themes. </s><s> Speaker2 36:06 With 2 roots for through the thinking process driving the content related big ideas and language related big ideas to form unit level big ideas. </s><s> And through a number increasing number of generation an increased number of big ideas from various units. </s><s> We form th…	think	big ideas can help connect fragmented knowledge and skills for understanding meaning. </s><s> So it's an all meaning focus. </s><s> Speaker2 36:55 And secondly help develop the cool competencies and help integrate instrumentality and humanity of the subject. </s><s> So now we move on to the 3rd question. </s><s> How to apply big ideas. </s><s> To do so, I'm going to share a case here of a teacher…
doc#0	of a teacher who have actually used the big ideas. </s><s> This model to develop unit instruction. </s><s> Starting from exploring theme meaning, extracting content relating language related big ideas to constructing and generating the unit level big ideas. </s><s> And finally to establish teaching objectives. </s><s> So we'll take a look at this one. </s><s> This case is taken from a teacher nam…	think	it quite representative. </s><s> First start with unique design and instruction based on big ideas. </s><s> This is the. </s><s> It's a senior high school. </s><s> This is the unit one of the unit called conservation theme. </s><s> And with all these various types of texts, and with the analysis of the text, we can see it focus on the theme of conservation. </s><s> With the sub themes like a natu…
doc#0	construction of the unit level big ideas to help connect the fragmented content and language learning in a meaningful way. </s><s> So this is a fairly new approach into teaching, so we're still at the moment doing research there. </s><s> Help and support suggestions are welcome and this is the references for this presentation. </s><s> Speaker2 57:30 Oh, thanks for listening. </s><s> Thank you. </…	think	we can ask a question. </s><s> Who would be the lucky one? </s><s> Okay, I think the. </s><s> This lady. </s><s> The first one. </s><s> Thomas. </s><s> Speaker3 58:12 Thank you so much for the host to give us some waiting time for rai for raising questions and. </s><s> Hello, professor Wang. </s><s> I'm luo zhengxin and I'm very glad to thank you for your presentation today. </s><s> Very informat…
doc#0	a meaningful way. </s><s> So this is a fairly new approach into teaching, so we're still at the moment doing research there. </s><s> Help and support suggestions are welcome and this is the references for this presentation. </s><s> Speaker2 57:30 Oh, thanks for listening. </s><s> Thank you. </s><s> Speaker1 57:34 Okay, thank you. </s><s> Professor Wang, can we still invite a question? </s><s> So …	think	the. </s><s> This lady. </s><s> The first one. </s><s> Thomas. </s><s> Speaker3 58:12 Thank you so much for the host to give us some waiting time for rai for raising questions and. </s><s> Hello, professor Wang. </s><s> I'm luo zhengxin and I'm very glad to thank you for your presentation today. </s><s> Very informative and constructive. </s><s> I have 2 questions for you. </s><s> Number one is j…
doc#0	<s> Listening, speaking, reading, writing. </s><s> Or maybe following a kind of functions, or following a a sequence of knowledge. </s><s> Grammatical knowledge and functions. </s><s> So it really depends on how this text book originally organized. </s><s> If it is organized on a language basis, then probably thematically, they will not actually fit in with. </s><s> Because big idea stresses on m…	think	for senior high school coast both because it's been revised to meet the curriculum. </s><s> So it will actually takes less efforts for you to do that. </s><s> Occasionally you need to do, as this teacher has demonstrated. </s><s> She also has actually changed the sequence, but not that much of an organization, but change the sequence to make it more logical for the students. </s><s> Speaker2 01:0…
doc#0	n't have to. </s><s> Speaker2 01:00:44 But at the moment, I think for senior high school coast both because it's been revised to meet the curriculum. </s><s> So it will actually takes less efforts for you to do that. </s><s> Occasionally you need to do, as this teacher has demonstrated. </s><s> She also has actually changed the sequence, but not that much of an organization, but change the sequen…	think	it will be a little bit difficult, because the course books are not actually organized around the theme based units. </s><s> So that's the problem. </s><s> Depending on the particular sets of textbooks they're using, you are using at a moment. </s><s> If you're using a text that is not organized around the themes, then you probably will have to make more efforts at the moment. </s><s> Speaker2 01…
doc#0	work with local people, and then we we consult them. </s><s> They have the right to show their voices. </s><s> Speaker 1 30:17 [Mandarin: zhè jiù shì cūn mín yǒu fā shēng de jī huì],[Mandarin: cūn mín shòu dào zūn zhòng yǐ jí yǒu tā men de zūn yán]. </s><s> Speaker 1 30:27 And also this is the temple, the village temple that we rebuilt. </s><s> And this is the temple site before construction. </s…	think	some of the our students live here. </s><s> And this is another building. </s><s> So these are the our new designs to make the place, you know, easier for students to stay. </s><s> And these are the stairs and toilets that we built inside the buildings. </s><s> But we respect the the guidelines, for re Speaker 1 31:32 reversibility [Mandarin: wǒ men yào shǐ dào zhè xiē suǒ yǒu de xīng zuò de bù f…
doc#0	collected from the. </s><s> Speaker 1 32:10 community [Mandarin: wǒ men zuò le xiǎo xiǎo de bó wù guǎn],[Mandarin: ràng lái zhè lǐ de rén kě yǐ liǎo jiě zhè ge dì fāng]. </s><s> Speaker 1 32:20 Then for cultural continunm, we organize, we organized different kinds of courses for students from different ages. </s><s> A primary school students, middle school students and college students and even a…	think	all Chinese people, I mean, Cantonese people, would know this. </s><s> So we all know this, right? </s><s> But actually, where are they from? </s><s> They are actually from the village, you know, all. </s><s> Speaker 1 33:27 very [Mandarin: gāo dà shàng suǒ yǒu gāo dà shàng de nà xiē wǔ xīng jí jiǔ diàn de zhè xiē dōng xī],[Mandarin: qí shí tā shì lái yuán yú nóng cūn],[Mandarin: lái yuán yú wǒ m…
doc#0	the first definition here, where metaphor is regarded as a rhetorical device. </s><s> But the second meaning, which was introduced by George Lakoff and Mark Turn, Mark Johnson, in the book metaphors we live by, actually sees metaphor as the way that people systematically use inference patterns from one conceptual domain to reason about another domain. </s><s> In this sense, metaphor is also known…	think	, linguistic metaphors embody the way we talk. </s><s> As we can see in the example here. </s><s> Life is journey, he has reached a career crossroads. </s><s> We have conceptual metaphor written down in capital letters and then the actual linguistic expression that people would use in the normal way that we present them. </s><s> And metaphor studies has been developing by many cognitive linguists…
doc#0	in more detail, so I'll just carry on. </s><s> And very rarely, some research use both CMT and CBT because they actually share a complementary relationship in understanding human cognition. </s><s> Speaker 1 05:01 In my previous paper, I explained this CMT plus CBT framework. </s><s> It covers both the cognitive and linguistic aspects of metaphor translation. </s><s> But what is missing is the di…	think	, a comprehensive decision making process. </s><s> Speaker 1 05:33 The case study is based on an article published in scientific American English and is 2 Chinese translations published in Beijing and Taibei, respectively. </s><s> The identification of metaphorical expression is based on 2 established frameworks. </s><s> As you can see here and 27 metaphorical expressions we found in the source t…
doc#0	, Kepler was actually portrayed, and still is portrayed as a planet hunter. </s><s> And also, as we can see in the new scientist post for multiverse, which even though is just a hypothesis, the term, the verb that people use is to tamed multiverse, which somehow indicates that multiverse is something to be tamed by human beings. </s><s> Speaker 1 12:01 And going back to the examples that we just …	thinking	discursive elements might tell me more about the rationale behind this decisions. </s><s> And luckily they do. </s><s> And even though the specific editorial policies are not accessible at the moment, I try to email them, by god, never reply. </s><s> And I think the editors, they are not very interested to engage with this kind, Speaker 1 12:35 this type of research. </s><s> And for various reaso…
doc#0	to tamed multiverse, which somehow indicates that multiverse is something to be tamed by human beings. </s><s> Speaker 1 12:01 And going back to the examples that we just saw, the translation of the titles, those decisions were made by translators and editors in practical scenarios. </s><s> So I was thinking discursive elements might tell me more about the rationale behind this decisions. </s><s>…	think	the editors, they are not very interested to engage with this kind, Speaker 1 12:35 this type of research. </s><s> And for various reasons, obviously. </s><s> But from the newspaper articles and some existing literature, I Learned that both editorial board pay special attention to the accessibility or translation as a knowledge transfer. </s><s> Also by digging in digging the informations on the …
doc#1	the screen? </s><s> Speaker1 Yes Speaker 2 Yes, ok. </s><s> Thank you so much for your introduction, Dr. Fan. </s><s> Today I'm going to talk about doing (im)politeness with and beyond discourse pragmatics. </s><s> Because time is limited, perhaps I would like to focus more on the latter part. </s><s> That is the beyond part. </s><s> Speaker 2 So here is a statement from the French, the late Fren…	think	this statement is very meaningful. </s><s> So you can think about it in re in about its relationship with politeness or impoliteness. </s><s> Speaker 2 I'm sorry, but I would like to start my talk with confessions. </s><s> I have several confessions to make, but here I only want to mention three. </s><s> The first, which is not necessarily indirectly related to the topic of politeness. </s><s> Is…
doc#1	2 Now do hard work on the images in you. </s><s> I will start the first confession here. </s><s> And then I here comes the second confession. </s><s> I love this title. </s><s> That is doing politeness with and beyond discourse pragmatics. </s><s> But whether I can talk about it well or write about it well, I don't know for sure. </s><s> This statement is absolutely not a humble bragging, as you …	think	I can say now I know a lot about it. </s><s> Let me repeat what I wrote several years ago to the effect, that he more I think about politeness, the less I feel I know about it. </s><s> Speaker 2 All the first seem to be quite familiar with politeness, don't we? </s><s> We seem to be so familiar with politeness that we oftentimes simply take it for granted. </s><s> In fact, it is because we are so…
doc#1	, current politeness research runs into the bottleneck. </s><s> Although numerous publications appear one after another, many of them are merely homogeneous in terms of arguments, approaches and data, which touch the surface of the deep waters, if any offering limited genuine knowledge of wisdom and thus failing to hold water. </s><s> Speaker 2 Now, what does discourse have for politeness? </s><s…	think	some things can be mentioned. </s><s> For instance, what is discourse pragmatics, for me, is simple understanding about this definition is that it can be seen as a pragmatic perspective on discourse. </s><s> But the more important question is what is discourse. </s><s> And here I just want to mention or highlight or emphasize that we cannot only pay attention to the dynamics or the here and now o…
doc#1	words, binary oppositions are essentially power related, indicating social hierarchies. </s><s> Which is why we will be missing the bigger picture if we only look at one side of a coin. </s><s> If we feel the need to deconstruct the binary oppositions, we might need to, first and foremost, examining the other side of the coin. </s><s> Which is to say, for future platinum studies, perhaps it's tim…	think	more can be done. </s><s> I think I have to. </s><s> I'm sorry, I have to stop here because time is up. </s><s> Although there are a lot to parade. </s><s> Thank you so much. </s><s> Speaker1 Thank you, professor xia, for sharing your thoughts on this fascinating subject. </s><s> I believe we have a few minutes for questions from the audience. </s><s> Any question? </s><s> Well, if not briefly, I…
doc#1	related, indicating social hierarchies. </s><s> Which is why we will be missing the bigger picture if we only look at one side of a coin. </s><s> If we feel the need to deconstruct the binary oppositions, we might need to, first and foremost, examining the other side of the coin. </s><s> Which is to say, for future platinum studies, perhaps it's time to place more emphasis on platinum. </s><s> Ac…	think	I have to. </s><s> I'm sorry, I have to stop here because time is up. </s><s> Although there are a lot to parade. </s><s> Thank you so much. </s><s> Speaker1 Thank you, professor xia, for sharing your thoughts on this fascinating subject. </s><s> I believe we have a few minutes for questions from the audience. </s><s> Any question? </s><s> Well, if not briefly, I have question for you, professor …
doc#1	illustrate your point? </s><s> Thank you. </s><s> Speaker 2 Which point? Unknown You need to discourse. </s><s> Speaker1 Yeah, global discourse. </s><s> Speaker 2 Okay. </s><s> The term global discourse is not the the same as what we understand or perceive in these days. </s><s> Actually what is global, for me, in this term global discourse. </s><s> I just want to emphasize the point that when we…	think	that interaction, social interaction actually is emm a continuity. </s><s> It goes on and on. </s><s> We. </s><s> That is to say, for instance, if we are familiar with each other, when I'm talking to you, if lesson finished. </s><s> So, if lesson finished Speaker 2 If. </s><s> If you want to, if you want to interpret or info what that very, that refers to, we need to go back to what happens befor…
doc#1	whole, in the global. </s><s> So, for me, so global maybe opposite to local. </s><s> And for me, local discourse means the very discourse which is occurring in the immediate present. </s><s> So this is what I mean by global discourse. </s><s> But I may elaborate later when I'm writing the paper, and I will give provide more explanations. </s><s> Thank you so much for your questions. </s><s> Speak…	think	we are, we are actually swimming this behind schedule. </s><s> So I would like to thank you all for joining us this morning. </s><s> And another round of virtual applause for our wonderful keynote speakers. </s><s> Will now take a 10 minute break and then move on to panel sessions. </s><s> Thank you. </s><s> Speaker 2 Thank you so much for your listening. </s><s> Speaker 3 [Mandarin: lǎo chén yě …
doc#1	panel sessions. </s><s> Thank you. </s><s> Speaker 2 Thank you so much for your listening. </s><s> Speaker 3 [Mandarin: lǎo chén yě xīn kǔ]. </s><s> Speaker 2 [Mandarin: bú huì bú huì],[Mandarin: xiào zhǎng],[Mandarin: xiè xiè a]. </s><s> Speaker 3 [Mandarin: zài jiàn]. </s><s> Speaker 2 [Mandarin: nín zhī chí]. </s><s> Speaker 4 [Mandarin: xiè lǎo shī],[Mandarin: hǎo xiàng liáo tiān qū lǐ miàn y…	think	lizi and mianzi actually are both related and actually as I. Actually, as I mentioned in my discussion, they are. </s><s> There's still some are different. </s><s> Speaker 2 Just now I mentioned lizi may lean towards the authentic, the real part of a person. </s><s> And mianzi. </s><s> And. </s><s> Mianzi literally refers to the outside, the exterior part. </s><s> But sometimes, as you mention, I…
doc#1	of mianzi. </s><s> So they some they they can be the same or they can be identical at some moments in social interaction, I think. </s><s> But we we we need to take into consideration the very specific context or situation for a more complete or a more authentic understanding of whether lizi is the same as mianzi. </s><s> So actually, this is not so easy to provide a an answer which is once and f…	think	sometimes these can be, as you said, regarded as mianzi. </s><s> Uh, thank you. </s><s> If I don't know whether my answer satisfies you. </s><s> Speaker1 Yes, thank you very much, professor Xie. </s><s> Speaker 2 Thank you so much for your question. 2023-1-7 AM 10:55|31min49s Keyword: cultural pragmatics, cultural context, American culture, culture relevance, cultural principle, cultural importan…
doc#1	context for altering her complaint and anger. </s><s> Thereby, a culture supported pragmatic act of claiming for their group success and pride is performed by means of expressing her anger and complaints of the events. </s><s> Speaker1 18:47 And in this case, step 4 is not necessary since the cultural context has been built into the offers. </s><s> Okay. </s><s> Then more specifically, we look at…	think	that dixis is a kind of cultural foregrounding by 90 point. </s><s> Speaker1 19:29 Okay, so look at this. </s><s> What truly makes our country great is its diversity. </s><s> I've seen that beauty in so many ways over the years. </s><s> Whether we are born here or seek refuge here, there's a place for us all. </s><s> We must remember, it's not my America or your America, is our America. </s><s> A…
doc#1	or your America, is our America. </s><s> And this is by Michelle Obama. </s><s> Yeah. </s><s> Speaker1 20:04 And in 2019. </s><s> And look at this. </s><s> Truly a diversity. </s><s> The words which are culture sensitive in America. </s><s> And also a place for us all, which means equally yeah, a place equally belonging to all of us. </s><s> It's not for you, for me, not for you, but for our. </s…	think	that this personal pronouns are used as personal dioceses. </s><s> And which demonstrate position not only the physical context, but also in the cultural context. </s><s> Obviously, America is a notion, yeah, is a concept, a concept that belongs to all the people living on in this land. </s><s> Speaker1 21:10 Okay, so that's very interesting. </s><s> It's a kind of cultural foregrounding by a, ok…
doc#1	be able to do that. </s><s> Speaker1 28:03 Second, culture intuition of the speaker. </s><s> The speaker as the cultural age agent or the cultural center powered by his or her event related. </s><s> Or we can say scenarios specified cultural information as part of the cultural mentality, the mind of the speaker. </s><s> And then 3. </s><s> Cultural context is either speaker constructed. </s><s> E…	think	I have enough time yet. </s><s> And this is about culture and a culture as mental construct. </s><s> The conception of a cultural context. </s><s> Examples? </s><s> Speaker1 29:16 And cultural context as a culture projected. </s><s> Immediate context, which takes certain immediate features. </s><s> As the point that needs the cultural input. </s><s> And guest culture contacts in culture. </s><s> …
doc#1	much for those staff and people work behind the conference. </s><s> So I'm Chen zhihan from Beijing normal university. </s><s> I'm very honored to chair this opening keynotes for this morning session. </s><s> And here this morning we have 3 wonderful speakers, and I can't wait to introduce them to you. Speaker 1 00:20 Our first speaker today is professor Liu jian da, the vice president of guangdo…	think	both position as the presidents are very important, because he has been doing a lot of things in the field of education. </s><s> And as the president of the associate of testing assessment, he has been doing a lot of work in this field. </s><s> And he has been leading the project which is to develop the China standards for English language ability. </s><s> And he has published widely in this feud…
doc#1	about AI plus education. </s><s> In full language education, AI plus also is also very important for us. </s><s> With AI technology, we can do a lot especially in promoting formative assessment. </s><s> As I will mention later, without the technology, formative assassin practice will be very difficult, as we experience 5 years ago. </s><s> Maybe so. </s><s> Especially with the automated writing, …	think	it's a good idea to. </s><s> Let's review a basic, a kind of, a China's educational system as we know. Speaker 2 09:03 The beginning kind of education. </s><s> It's not called a kind of formal education, but it's kind of education. </s><s> Preschool education begins with kindergarten, right? </s><s> And then at the year 6, they entered their primary school. </s><s> After 6 years, junior middle sc…
doc#1	possible way to I kind of enhance teachers assessment literacy. </s><s> And things are changing. </s><s> Things are become better and better, but we still have to do more. </s><s> And they that it. Speaker 2 14:20 Assessment in China. </s><s> They say that the first question we need to answer in China about the formative assessment. </s><s> Is formative assessment adaptable in the Chinese culture…	think	in China, it's equally good. </s><s> It's equally easy or difficult to practice. Speaker 2 14:48 Prominent assessment. </s><s> The second question. </s><s> Is formative assessment differentially feasible in diverse institutional and school contexts? </s><s> Okay. </s><s> And the 3rd question is, in what a way can teachers be professionally prepared for effective practice? Speaker 2 15:06 Now, thi…
doc#1	<s> We need first of all get the teacher's minds and hearts on this. Speaker 2 15:25 Secondly, go to more lengths than the top down different passage comprising course workshops and other none off at one off training activities. </s><s> We still need a lot of training activities. </s><s> And embracing a more holistic framework encompassing both cognitive and effective dimensions of teacher develo…	think	is applicable in the Chinese context. </s><s> Firstly and most significantly were the pragmatic barrier. </s><s> So a lot of barriers to implement formative assessment. </s><s> This includes time restraint in all stages of assessment process at the demanding pace of lessons and arduous content heavy curriculum to be followed. </s><s> Which I agree very much. </s><s> Again, secondly, the barriers …
doc#1	. Speaker 2 24:47 Another kind of misconception is any practice that gathers information for the purpose of improving programs or improve. </s><s> Improving teacher is part of formative assessment. </s><s> We need to say it is. </s><s> Should be considered as part of formative assessment. </s><s> Is not all. </s><s> Although the quality of teaching rises as a result of poverty of assessment. </s>…	think	is a change of idea. </s><s> It's not a pre packaged program. </s><s> Is a philosophy of teaching and learning. </s><s> Formative assessment is a fundamental reframing of work teachers and students do. </s><s> So these are the some of the kind of correction to the misconceptions about formative assessment. </s><s> So this brings me to think about the kind of formative assessment kind of mind, kin…
doc#1	a result of poverty of assessment. </s><s> The intended outcome must be to raise the learning. Speaker 2 25:14 Another misconception is formative assessment is a program that teachers adopt and add to what they already do. </s><s> No, I think is a change of idea. </s><s> It's not a pre packaged program. </s><s> Is a philosophy of teaching and learning. </s><s> Formative assessment is a fundamenta…	think	about the kind of formative assessment kind of mind, kind of how to implement kind of. Speaker 2 25:59 As Liu and Kim pointed out, although a recent survey showed that the college English teachers in China recognize the importance of formative assessment, these teachers still face difficulties with implementation owing to time constraints as well as lack of training about how to do conformative a…
doc#1	kind of formative assessment kind of mind, kind of how to implement kind of. Speaker 2 25:59 As Liu and Kim pointed out, although a recent survey showed that the college English teachers in China recognize the importance of formative assessment, these teachers still face difficulties with implementation owing to time constraints as well as lack of training about how to do conformative assessment.…	think	this very true. </s><s> Okay, so. </s><s> And I think, as I just mentioned, formities, formative assessment is kind of a philosophy of teaching. </s><s> I think we need to have a kind of formative assessment mindset. </s><s> As we can see the connections or the relationships among. </s><s> Between teaching, learning and assessment, we bring them together. </s><s> This is what we already know. </s…
doc#1	to implement kind of. Speaker 2 25:59 As Liu and Kim pointed out, although a recent survey showed that the college English teachers in China recognize the importance of formative assessment, these teachers still face difficulties with implementation owing to time constraints as well as lack of training about how to do conformative assessment. </s><s> So as a result, the teachers do not pay as muc…	think	, as I just mentioned, formities, formative assessment is kind of a philosophy of teaching. </s><s> I think we need to have a kind of formative assessment mindset. </s><s> As we can see the connections or the relationships among. </s><s> Between teaching, learning and assessment, we bring them together. </s><s> This is what we already know. </s><s> But we need to put formative assessment as a kin…
doc#1	that the college English teachers in China recognize the importance of formative assessment, these teachers still face difficulties with implementation owing to time constraints as well as lack of training about how to do conformative assessment. </s><s> So as a result, the teachers do not pay as much attention to form material system in practice as they would like. Speaker 2 26:26 So this. </s><…	think	we need to have a kind of formative assessment mindset. </s><s> As we can see the connections or the relationships among. </s><s> Between teaching, learning and assessment, we bring them together. </s><s> This is what we already know. </s><s> But we need to put formative assessment as a kind of umbrella, you know, covering all these stages from learning, teaching to assessment. </s><s> So this is…
doc#1	kind of mindset change. </s><s> And for formative assessment to happen, we need a kind of culture. </s><s> For example, we need to have a kind of, as oecd mentioned, okay, we need to have a kind of classroom culture, we need to set different learning goals, have adopt different kinds of teaching methods. </s><s> Giving feedback that feeds forward. </s><s> Is for learning. </s><s> Students should …	think	as we teachers need to have this kind of mindset, we need to change what we already have in our mind. </s><s> In a kind of a. </s><s> Doing a formative assessment. </s><s> So assessment for learning. </s><s> Actually, it is a continuum. </s><s> Is a continuum from learning to accountability. </s><s> Is a continuum. </s><s> In this continuum, we do different kinds of assessment, like what we are v…
doc#1	<s> In this continuum, we do different kinds of assessment, like what we are very familiar with. </s><s> Standardized test, perform based, a test portfolio, test assessment. </s><s> We have different kinds of lubricants and we observe, we improve. </s><s> And meanwhile we have different kind of informal feedback. </s><s> We do p assessment and surface system and a lot more. </s><s> In all this as…	think	standards play a very important role in doing formative assessment. </s><s> If we do not have. </s><s> We need to have different kinds of lubricant standards. </s><s> So now that before we don't have these kind of standards. </s><s> But now with the publication of cse, we do have standards to do formative assessment. </s><s> So I remember 5 years ago I was also in this conference introducing cse.…
doc#1	successfully applied for a kind of a research grant, which makes me have more money to buy portfolio packages for students. </s><s> So they begin like this. </s><s> And after one year, half of the group, they treat it, they quit it. </s><s> I don't want to do it anymore. </s><s> So at the end of the semester, they spent nights in a day calculating, adding up all those scores, and. </s><s> And usu…	think	without technology, formative assessment, it's really difficult to do. </s><s> So I began to thing, I think we need to change. </s><s> So I, I, I, I, I kept, I keep, I kept on okay, thinking about how we can change the circuit of formative assessment. </s><s> So technology is the only way, the only solution. Speaker 2 34:20 So as say says, digitally delivered affirmative assessment can facilitate…
doc#1	students. </s><s> So they begin like this. </s><s> And after one year, half of the group, they treat it, they quit it. </s><s> I don't want to do it anymore. </s><s> So at the end of the semester, they spent nights in a day calculating, adding up all those scores, and. </s><s> And usually they are wrong, because too many schools, too many scores. Speaker 2 33:54 So I think without technology, for…	think	we need to change. </s><s> So I, I, I, I, I kept, I keep, I kept on okay, thinking about how we can change the circuit of formative assessment. </s><s> So technology is the only way, the only solution. Speaker 2 34:20 So as say says, digitally delivered affirmative assessment can facilitate the learning of reading for young school age children, and also for university students and teachers. </s><…
doc#1	<s> I don't want to do it anymore. </s><s> So at the end of the semester, they spent nights in a day calculating, adding up all those scores, and. </s><s> And usually they are wrong, because too many schools, too many scores. Speaker 2 33:54 So I think without technology, formative assessment, it's really difficult to do. </s><s> So I began to thing, I think we need to change. </s><s> So I, I, I,…	thinking	about how we can change the circuit of formative assessment. </s><s> So technology is the only way, the only solution. Speaker 2 34:20 So as say says, digitally delivered affirmative assessment can facilitate the learning of reading for young school age children, and also for university students and teachers. </s><s> So I ask, actually, I discussed with a lot of it companies, will you be willing …
doc#1	one company to do this for me. </s><s> And they failed. </s><s> With this invested about 400 me ¥400000 and it failed and then is it I ask another one still failed and the 3rd one which is a very large co mpany they have a lot of money and they succeeded okay it's not so easy and in doing this I have an idea okay how to put up all those scores or of different ways of different parts of the assess…	think	about I kinda designed a kind of a term it kinda cost credits cause what in China was it could and be I think of that coin the idea of coin. </s><s> So couldn't be. </s><s> It's like a kind of currency in ponds. </s><s> Dollar, let me be and so you get, for example, you get let me be in this part, you get dollar in that part, you get pounds in that part. </s><s> And finally I changed them all int…
doc#1	of learning. </s><s> And as you can see, this is the e portfolio of one student. </s><s> The student has get. </s><s> So you can see the kind of equal 4 at the right side. </s><s> Okay. 05:101010 is a sector. </s><s> And I'd like to show you one picture of the class. Speaker 2 42:20 The informative assessment. </s><s> So you can see they are discussed something like in groups, so they you can see…	think	it would be very happy. </s><s> Okay, results. </s><s> First of all, teachers perception or formative assessment? Speaker 2 42:46 Teacher's perception. </s><s> Change of role as teacher. </s><s> Many teachers says that there are some change in my teaching philosophy. </s><s> The data collected from the questionnaire which were delivered to teachers and students. </s><s> My role is an active organ…
doc#1	. </s><s> They say formative assessment is very effective and most importantly, objective. </s><s> Many teachers worried about the kind of objectivity of doing assessment. </s><s> But this is very objective and they enjoy discussion, exchange ideas, share resources and learn from each other. </s><s> Motivates. </s><s> So you can say the students I take active role in class, take a homework seriou…	think	this system can act as learning inspector. </s><s> We don't have teachers to inspect us in university like we had in the middle school. </s><s> So this formative assessment platform is like a kind of learning inspector each module. </s><s> So the students. </s><s> I hope the Eve portfolio could be more detailed. </s><s> Okay. </s><s> And the motivation. </s><s> So this is very interesting. </s><s…
doc#1	, language learning, language use activities, teaching approach, communicative language teaching, language teaching effectiveness, foreign language education, holistic language approach, second language teaching context, whole language approach, language users, language focus, foreign language teaching context Transcript: 01:21 Yeah. </s><s> This conference has been so informative. </s><s> It's b…	think	it's been very energizing for me because of all the ideas and the different speakers and the different perspectives on Chinese education. </s><s> It's been very exciting. 02:16 [Mandarin: zuì dà de shōu huò jiù néng gòu jí bǎi jiā zhī zhǎng],[Mandarin: rán hòu yǐ hòu néng wèi wǒ zì jǐ de jiào xué néng gòu tí gōng líng gǎn],[Mandarin: tí gōng lǐ lùn hé fāng fǎ jì qiǎo]. 02:25 [Mandarin: suǒ yǐ wǒ …
doc#1	more, and I hope can be helpful for hangzhou students. 04:36 [Mandarin: wǒ qī dài zhè cì dà huì],[Mandarin: wǒ hé wǒ de xiǎo huǒ bàn men néng gòu xué dé kāi xīn],[Mandarin: wán dé jìn xìng], 04:41 [Mandarin: néng gòu kāi kuò zì jǐ de shì yě],[Mandarin: néng gòu gēng xīn zì jǐ de yīng yǔ jiào yù lǐ niàn], 04:45 [Mandarin: néng gòu liǎo jiě gèng jiā qián yán de yī xiē yīng yǔ jiào xué fāng miàn de …	think	it's important to bring English professionals together and let us network.with each other. 06:43 [Mandarin: wǒ gǎn dào yí gè cí jiù shì dà kā yún jí],[Mandarin: shì tīng de shèng yàn]. 06:47 [Mandarin: wǒ men píng]h[Mandarin: hū shì de yǒu xiē diǎn],[Mandarin: zài zhè cì de huì yì shàng miàn wǒ men jiù shì] get [Mandarin: dào le hěn duō xìn xī], 06:54 [Mandarin: zhè cì shōu huò zhēn de hěn duō], …
doc#1	other sessions with the Chinese teachers to hear about their experiences and their impressions. 06:38 I think it's important to bring English professionals together and let us network.with each other. 06:43 [Mandarin: wǒ gǎn dào yí gè cí jiù shì dà kā yún jí],[Mandarin: shì tīng de shèng yàn]. 06:47 [Mandarin: wǒ men píng]h[Mandarin: hū shì de yǒu xiē diǎn],[Mandarin: zài zhè cì de huì yì shàng m…	think	the title or the theme was actually fulfilled. 07:15 [Mandarin: guó jì yīng yǔ jiào yù zhōng guó dà huì míng]-[Mandarin: wǒ yí dìng huì zài lái cān jiā de]. 07:26 See you next year. 07:27 See you next year. 07:27 See you next year. 07:27 See you next year. 07:27 See you next year. 07:27 See you next year. 07:27 I'm from uh Qinghai province. 08:12 [Mandarin: guǎng dōng jiāng mén] 08:13 [Mandarin: …
doc#1	shared vision. </s><s> I think the title or the theme was actually fulfilled. 07:15 [Mandarin: guó jì yīng yǔ jiào yù zhōng guó dà huì míng]-[Mandarin: wǒ yí dìng huì zài lái cān jiā de]. 07:26 See you next year. 07:27 See you next year. 07:27 See you next year. 07:27 See you next year. 07:27 See you next year. 07:27 See you next year. 07:27 I'm from uh Qinghai province. 08:12 [Mandarin: guǎng dō…	think	it's a wonderful idea for us to share different ways that different local education methods and strategy. 09:26 [Mandarin: yǔ yì qíng hòu miàn de jiào yù de fā zhǎn yǒu yí gè hǎo de zhǐ xiàng],[Mandarin: huí qù yǐ hòu gèng hǎo dì fú wù yú wǒ men de xué shēng],[Mandarin: fú wù yú wǒ men de jiào yù]. 09:34 Its a great deal of experience and expertise that can be shared. 09:37 Very exciting to see w…
doc#1	<s> Yes or no? </s><s> Yes, of course. </s><s> And that's why we have an assembly here to exchange ideas on how to teach a language,right? 15:41 Well, when we talk about language teaching or the methods of language teaching, we may come to think of a list of the methods that we have tried or used, or I am using down,right? 15:58 Can you give a list of the methods that you have tried or you are in…	think	you can give the answer,right? 16:16 But when we talk about or discuss language teaching or the approach and methods of language teaching, we need to answer these questions. </s><s> The first question that we need to address is about the aims, goals or objectives of a particular approach or method,right? 16:38 This is the starting point for language teaching. </s><s> What is a purpose of this app…
doc#1	use to serve a particular purpose in language teaching. </s><s> Again, the practitioners that teach us are very much interested in the ways, in the procedures, implementing approach or a method how to teach,right?. 17:51 It is concerned with the roles of teachers, learners or even the instructional materials. </s><s> And of course, last but not the least, the activities, the techniques that are u…	think	as the professionals, we need to understand or these questions,right? </s><s> Well, for the first question, I think, is about the why question of language teaching. </s><s> And third,that's the second, the 3rd, the 4th question is concerned with the what for methodology or an approach. </s><s> And the rest is concerning how,the question of how,right? 18:50 So today in my talk, I'll, I'll talking …
doc#1	ways, in the procedures, implementing approach or a method how to teach,right?. 17:51 It is concerned with the roles of teachers, learners or even the instructional materials. </s><s> And of course, last but not the least, the activities, the techniques that are used in the classroom,right? 18:07 Well, in order to understand fully about an approach or method of language teaching. </s><s> I think …	think	, is about the why question of language teaching. </s><s> And third,that's the second, the 3rd, the 4th question is concerned with the what for methodology or an approach. </s><s> And the rest is concerning how,the question of how,right? 18:50 So today in my talk, I'll, I'll talking about why the holistic approach. </s><s> We'll talk about what is holistic approach. </s><s> And finally, I'll show…
doc#1	talk about what is holistic approach. </s><s> And finally, I'll show you how to implement the holistic language teaching. </s><s> These are the 3 topics that I will address in the following talk. 19:19 Now, the first question is about why question. </s><s> That is, why do we advocate the holistic approach? </s><s> Before we discuss why do we need the holistic approach, let's have a look at the me…	think	some of you are still using this method. </s><s> Right? </s><s> We do text analysis, we do translation to understand the text. </s><s> Right? </s><s> This is a very traditional method in teaching the foreign language, especially in teaching reading. </s><s> Right? </s><s> And the next popular approach in the last century is audiolingual method. </s><s> Right? </s><s> Yes. </s><s> Since the gramma…
doc#1	this traditional teaching methods. </s><s> And again the structural situation method, which was popular in the 1970s or even the 1980s in the west. </s><s> Since 1970s, the communicative language teaching against popularity. </s><s> Right? </s><s> Even today is still popular in the classroom. 21:00 Whole language approach. </s><s> Have you heard about this approach? </s><s> It's approach that is …	think	we are familiar with this approach,task-based approach. </s><s> And this approach is written into the national curriculum standard,the first version. </s><s> Right? </s><s> It's strongly recommended to adopt a task based language teaching in a school education. </s><s> I think you are familiar with this approach. </s><s> Is it still popular today? </s><s> Yes, we are still using this approaches o…
doc#1	classroom. 21:00 Whole language approach. </s><s> Have you heard about this approach? </s><s> It's approach that is popular in the United States to teach the literacy of the children. </s><s> Whole language approach. </s><s> It's similar to holistic approach. </s><s> They share the same some of the same in principles. </s><s> I think we are familiar with this approach,task-based approach. </s><s>…	think	you are familiar with this approach. </s><s> Is it still popular today? </s><s> Yes, we are still using this approaches or mrthods. </s><s> What about the content based instruction and content and language integrated instructions? </s><s> Are you familiar with this approach? </s><s> Content and content-based and content and language integrated structure. </s><s> And this approach is popular in Eu…
doc#1	, I said the holistic approach towards foreign language teaching is a newly proposed approach which shares many assumptions with the current approaches and methods. </s><s> It's not something totally new. </s><s> It's built upon those useful approaches and methods. </s><s> It shares some of the principles with those approach and methods we are currently using. </s><s> Okay? </s><s> Then we have a…	think	we if you go to the classroom or to observe the teaching activities, you will notice that in terms of the goals or objectives of language teaching. </s><s> See. </s><s> It's complete, aura, narrow or limited for each of these approaches or methods. </s><s> For example, a task based approach is very popular even today. </s><s> Right? </s><s> But task is a center,and the teaching activity. </s><s> …
doc#1	<s> And this is a general picture of the a whole language approach. 32:25 Now the next question I want to share with you is the goals and objectives of holistic language teaching, which I have said earlier. </s><s> In the abstract, you will found that adopting a function of view of language, the holistic approach aims to simultaneously cultivate the students language abilities, intellectual skill…	thinking	of of of the cognitive skills development. </s><s> Again, language is a medium or 2 or contain of culture, right? </s><s> So language learning will help the learners or students to develop their humantastic qualities. </s><s> In the national curriculum standards, it is they use a term of culture awareness. </s><s> Right? 33:46 Similar meaning. </s><s> Well, this is what we define the whole person…
doc#1	attempts to nurture the development of the whole person. </s><s> What is the whole person like? </s><s> It means it includes the intellectual, emotional, physical, social, aesthetic and spiritual. 34:16 Through foreign language education, not sought through. </s><s> The next question is about the series or principles of language and language use. </s><s> What are the principles behind holistic la…	think	we know that holiday is the leading scholar in these systemic functional linguists, right? </s><s> Now let's look at how he and his colleagues define language, how they look at language use? </s><s> They say language is seen as a system of meaning potential, and language used as a process of meaning expression. </s><s> According to certain functions, language can achieve, which is first realized …
doc#1	time. </s><s> They use the language and language uses the process of interpreting, negotiating, and expressing meaning. </s><s> In using language to express, interpret or negotiate intended meanings, the language uses create text texts and the texts are shaped by the social context in which they are used, and the social context is shaped by the people using the language. </s><s> This is the seria…	think	we need to talk about series of learning or language learning. </s><s> Here are a list of theory of learning or language learning. </s><s> I think we are familiar with, starting from behaviorism, skills learning, interactional series, social cultural series, things like that. </s><s> We're not going into detail about this, but anyway, one principle for language learning or teaching, which I belie…
doc#1	interpret or negotiate intended meanings, the language uses create text texts and the texts are shaped by the social context in which they are used, and the social context is shaped by the people using the language. </s><s> This is the serial of principles behind concerning language and language use behind the holistic approach. 39:08 Now the 3rd question is how to implement the holistic language…	think	we are familiar with, starting from behaviorism, skills learning, interactional series, social cultural series, things like that. </s><s> We're not going into detail about this, but anyway, one principle for language learning or teaching, which I believe is to teach or learn a language as it is used. 39:49 Then let's come to language use again, which we mentioned earlier. </s><s> Language use can…
doc#1	are the important tools that both teachers and students are using the classroom, or even after after classroom, after class. 43:12 Well, what are they? </s><s> Procedures for carrying out the holistic approach to implement holistic language teaching. </s><s> Let's look at the teaching cycle. </s><s> This cycle is composed of 3 categories of language use activities. </s><s> We mentioned earlier on…	think	this figure will be more meaningful to you to illustrate the teaching cycle. </s><s> As I said, language learning the goal of language learning is to teach help students to learn meaning making with language, right? </s><s> So meaning making is the starting point towards whole person development. 44:19 The students and teachers. </s><s> Both students teachers and make use of the materials. </s><s…
doc#1	to co-construct or co-produce a text. </s><s> And then after that, the students can learn to produce any penny discourse or text themselves. </s><s> And finally, they can show or present those texts to the teacher or even to their classmates. </s><s> And these are the cycling or the cycle of for the holistic a teaching approach. 46:35 It follows these principle of the the the context complete inp…	think	we don't have much time to go in detail about these 3 type of activities. </s><s> If you're interesting in these activities, you can go to the website to found the papers which I have written. 47:19 Now let's summarize about the holistic approach. 3 points. </s><s> The first point is about the goal or objective of holistic education. </s><s> The holistic approach aims at cultivating students lang…
doc#1	will be quite practical. </s><s> Because audience for this part are largely frontline teachers and policymakers. </s><s> But I hope that I can mix the 2 academic and and practical components into a talk that will somehow, and some of you or many of you will find it relevant or interesting. </s><s> So the earlier talk it will be I will first talk about language situation, see what part of the talk…	think	agency is the word I used ,er, for my PhD studies and ,er,which was also used as a part of the title in one, in my first research monograph, online street language learning. </s><s> For this reason, somehow people remember me as someone who does research on agency in language education. </s><s> The reason we need talk about agency because of pandemic. </s><s> Speaker 1 And pretty sure that many o…
doc#1	,which was also used as a part of the title in one, in my first research monograph, online street language learning. </s><s> For this reason, somehow people remember me as someone who does research on agency in language education. </s><s> The reason we need talk about agency because of pandemic. </s><s> Speaker 1 And pretty sure that many of us will agree that well ahead of us is full of answers …	thought	the Covid-19 would be over in 6 months, but after 2 or 3 years, so far, we still, I'm still suffering, still struggling with the pandemic, and it's, there's no end of insight, really. </s><s> And so the world ahead of is full of uncertainty, and it will be increasingly complex. </s><s> And this is probably, it's kind of a, a defective understanding of everything. </s><s> I mean, we know the class…
doc#1	they can somehow let the resources within themselves grow. </s><s> And for the kind of uncertainties, complexities that we cannot prepare them adequately within teacher language teach education programs. </s><s> And, and also in language teaching, em, em, this is professor Diane Larsen-Freeman, and she has been strongly, well, committed to the current language education programs. </s><s> Well, to…	think	in Chinese it's pretty much like "[Mandarin: jiào yù shù rén]". </s><s> So we not just teaching them the loud language learners technologies and skills, we also helping them to become the kind of persons with desirable quality. </s><s> And one of the important desirable qualities that we believe that language learners need to become or acquire, is that we want them to become agent language learne…
doc#1	the most important objective of goals language teachers should focus on achieving in language teaching. </s><s> That is too, er,er, er, and develop. </s><s> Speaker 1 Sorry, don't send me a private message, because that would be a bit and distracting for me. </s><s> Okay. </s><s> When we talk of agency, and inevitably people will ask me the question, what differences but agency and autonomy are? …	think	my early kind of career is to do with language autonomy taught me a lot . Speaker 1 Let's try to somehow differentiate 2 concept. </s><s> I mean, Phil Benson, who's my doctoral supervisor. </s><s> He defends. </s><s> He defines autonomy as capacity learners, capacity exercise control over the lives. </s><s> Now, if you remember the simple definition we gave to, gave in, about, a give, gay, in rel…
doc#1	, capacity exercise control over the lives. </s><s> Now, if you remember the simple definition we gave to, gave in, about, a give, gay, in relation to language junior agency, and you can see our lot overlap because we also talk about control when we talk about learn autonomy. </s><s> We talk about sense of control when we talk about learn agency. </s><s> So there's a lot of, there are a lot of ov…	think	that autonomy is much more focused on individuals. </s><s> Now, I have to say, well, in later, well, development, autonomy, learn autonomy, and people talk about interdependence. </s><s> So, em, it's not just about individuals, but also about independence, collective and social aspects of autonomy as well. </s><s> But primary when autonomy was conceptualized, the emphasis was much more focus on i…
doc#1	. </s><s> Now, I have to say, well, in later, well, development, autonomy, learn autonomy, and people talk about interdependence. </s><s> So, em, it's not just about individuals, but also about independence, collective and social aspects of autonomy as well. </s><s> But primary when autonomy was conceptualized, the emphasis was much more focus on individuals, individual language learners and lang…	think	about agency, we would think about, that's defining, okay, property or characteristics of human beings in compressing with things that are non agentic, for instance, like stone, desk, chairs. </s><s> And so we think about the difference between human beings and stone, er, desks, er, decks, or even animals is that human beings have agency. </s><s> But this is not just a natural property of individ…
doc#1	say, well, in later, well, development, autonomy, learn autonomy, and people talk about interdependence. </s><s> So, em, it's not just about individuals, but also about independence, collective and social aspects of autonomy as well. </s><s> But primary when autonomy was conceptualized, the emphasis was much more focus on individuals, individual language learners and language teachers taking init…	think	about, that's defining, okay, property or characteristics of human beings in compressing with things that are non agentic, for instance, like stone, desk, chairs. </s><s> And so we think about the difference between human beings and stone, er, desks, er, decks, or even animals is that human beings have agency. </s><s> But this is not just a natural property of individual human beings, but it's al…
doc#1	with things that are non agentic, for instance, like stone, desk, chairs. </s><s> And so we think about the difference between human beings and stone, er, desks, er, decks, or even animals is that human beings have agency. </s><s> But this is not just a natural property of individual human beings, but it's also sometimes can be regarded as a social, culturally mediated capacity to act. </s><s> Sp…	think	I will elaborate a different theorizations agency later. </s><s> I think this one is probably the most widely used definition of agency in the literature. </s><s> But agencies or hassle has a very distinct or different kind of disciplinary background. </s><s> Speaker 1 Agency is usually discussing relation to structure. </s><s> We say, well, autonomy is a form of agency or phenomenon associate wi…
doc#1	stone, desk, chairs. </s><s> And so we think about the difference between human beings and stone, er, desks, er, decks, or even animals is that human beings have agency. </s><s> But this is not just a natural property of individual human beings, but it's also sometimes can be regarded as a social, culturally mediated capacity to act. </s><s> Speaker 1 This is one of the most popular definition of…	think	this one is probably the most widely used definition of agency in the literature. </s><s> But agencies or hassle has a very distinct or different kind of disciplinary background. </s><s> Speaker 1 Agency is usually discussing relation to structure. </s><s> We say, well, autonomy is a form of agency or phenomenon associate with agency. </s><s> And so agency is. </s><s> Is the kind of capacity init…
doc#1	happening. </s><s> Social calm theory conceptualize agencies and intentional acts. </s><s> So it's kind of a measurable thing. </s><s> An agency is embedded in self theory, encompassing self organizing, proactive, self effective, self regulative mechanism. </s><s> And the belief system is the foundation of human agencies. </s><s> Speaker 1 As then you will see a lot of questions about a teachers …	think	I've done a bit on self regulation. </s><s> And when we talk about self regulation, we are actually talking about the kind of agency as kind of a and funding. </s><s> Well, I mean in relation to belief system or students strategies, knowledge. </s><s> And when we trying to understand our self regulation, we were trying to explore by tapping to students self reported beliefs and knowledge. </s><s>…
doc#1	. </s><s> Speaker 1 And the second, as I said earlier, is the most popular way to defines agency. </s><s> Language education that defines agg's agency as socially,er, is a socially social, culturally mediated, er, capacity. </s><s> And this is trying to sort of argue the complexity of the kind of process related to agency. </s><s> And there's recognition of a socially registered connection. </s><…	think	, it's not just we individual thinking. </s><s> It's the kind of group or although it can be intangible, in a sense. </s><s> And we are thinking together as a group. </s><s> Because the group process has have somehow, for the profoundly fundamental media. </s><s> In my thinking and my cultural background and the companies by, pass on by parents, or by, by other members of social culture, group, a…
doc#1	chronological level. </s><s> If we conceptualize these, the quantum chronological aspects of teacher agency, we conceptualize language teacher agency, and it's a very driving, important driving force for continuing professional development. </s><s> So when we think about agency in relation to, say, for instance, the societal aspects, and then we are trying to think about teacher agency, and it's …	think	about teacher exercise agency or teacher need exercise agency, need to grow agency for policy implementation. </s><s> But if you look at individual level, we are probably talking about teacher agency for continuously learning to teach. </s><s> And there are studies trying to look at manifestations of teachers, which mean, which trying to send a clear message. </s><s> That agency is very important…
doc#1	policy makers trying to look for the max, maximum match between teachers and schools understanding of what means to professional. </s><s> In order to a synergize the policy, the discourse and teachers understanding and for optimal improvement in education practice. </s><s> Speaker 1 And another study is about teachers language arts exercise agency to engage with policy on a society level. </s><s>…	think	that the education policy matches their beliefs, and they will take ownership of policy. </s><s> So if somehow appropriate, em, the policy by reframing it and adapting it in practice as informed by a variety of sources. </s><s> Em, so in a sense, em, teachers not only just policy implementer or curriculum and implementer, they also author the policy in curriculum. </s><s> Speaker 1 And that's why…
doc#1	curriculum reforms and policy implementation to be successful, you need to check whether there are differences between teachers understanding and, em, the, em, of policy. </s><s> If there are some sort of em, differences between teachers understanding of policy or curriculum and the curriculum and policy intent and it's better trying to minimize the gap. </s><s> Otherwise, em, teachers during the…	think	about how we can promote teacher agency. </s><s> And basically, again, we doubt this kind of ecological approach to a promoting teach agency. </s><s> Speaker 1 We look at different layers of reality. </s><s> So you can talk about them at the level of, em, individuals, how, em, what kind of things people can do. </s><s> They can have research consultation, they can discuss research issues. </s><s>…
doc#1	of materials. </s><s> And we also need to talk about innovations, because teacher materials, and for me, when I was a language learner, they, 30 years ago, 40 years ago, we are talking about strictly kind of print text based kind of materials. </s><s> So textbooks, it's piece of papers, the more full of piece of papers, and with praying materials on each piece of paper. </s><s> And that's kind of…	think	, I could think of when I was a language learner, but nowadays the materials a very abroad covers all sorts of things you can find in the internet. </s><s> You can find in different spaces. </s><s> Even you can find materials in a street, er, street science. </s><s> And they are not just print the text, er, they are, they can be in audio formats, you can, they can be in or video format, they can …
doc#1	we also need to talk about innovations, because teacher materials, and for me, when I was a language learner, they, 30 years ago, 40 years ago, we are talking about strictly kind of print text based kind of materials. </s><s> So textbooks, it's piece of papers, the more full of piece of papers, and with praying materials on each piece of paper. </s><s> And that's kind of a textbook. </s><s> Speak…	think	of when I was a language learner, but nowadays the materials a very abroad covers all sorts of things you can find in the internet. </s><s> You can find in different spaces. </s><s> Even you can find materials in a street, er, street science. </s><s> And they are not just print the text, er, they are, they can be in audio formats, you can, they can be in or video format, they can have visual reso…
doc#1	the kind of teaching materials and the kind of teaching associate teaching approaches, they all have very important role in promoting loan agency. </s><s> And we need to talk about the notion of affordances. </s><s> And this is to do with the kind of learning opportunities received by languages. </s><s> In relation to particular resources they can access with the resources we can access, I mean, …	think	the poll drive has very nice. </s><s> And hold and learn agency can be compared chess. </s><s> While chess board provides novice chess player exactly the same physical opportunity as does a grand master. </s><s> A novice would not initially perceive many of the possible game moves. </s><s> By the overtime, the novice awareness of possible moves will gradually improve. </s><s> So the difference be…
doc#1	moves on the same space. </s><s> Speaker 1 Now, how we can help a novice to become grandmaster? </s><s> That's our teacher's job and our. </s><s> We need to design all sorts of opportunities to invite students to exercise the agency. </s><s> And so that agency can grow in the process of a learning. </s><s> So teachers and see have very important role in helping languages. </s><s> And, and to, to …	think	challenges for promoting learning agency will be the kind of challenges that teachers may have when they try to excise agency in teaching as well. </s><s> Speaker 1 We have, say, culture and social expectations. </s><s> And so we need deal with different kind of cultures of learning. </s><s> In some cultures for learning will expect teachers to play particular roles. </s><s> If you don't play the…
doc#1	. </s><s> Speaker 1 And of course, in China and in many contexts, we have the tea deal with high stakes tests as well. </s><s> I mean, we can't just say because we don't teach according exams. </s><s> So we don't address the needs for students to take and become successful, er, take this high stake test and become successful test takers. </s><s> Speaker 1 Well, I don't have possible. </s><s> I do…	think	, I, we, I, if you want to promote an agency, you have to deal with the kind of challenges. </s><s> I do encourage you to explore solutions together with students. </s><s> And especially we say when we talk about culture and social expectations, maybe it's important for us to engage students with particular popular beliefs for discussion or in search for alternatives. </s><s> You only need, er, y…
doc#1	of course we need explore how we can support teachers, er, in terms of profession development. </s><s> That relies on the agency as well. </s><s> Because we know agency plays a critical role in sustaining teachers professional development. </s><s> And then if you remember what we talk about, er, er, using an agent's, well, kind of a language teacher agency in relation to teachers professional dev…	think	that teacher-led inquire groups, er, er, get them to get involved, become involving projects, action research projects or expression practice projects. </s><s> So they can have opportunities to work together and reflect on teaching and learning together. </s><s> Er, that will be, er, er, important means for us to promote a teacher's professional development. </s><s> Speaker 1 When we talk about i…
doc#1	different levels. </s><s> But we also need somehow promote actor teachers growth at different levels. </s><s> So we think that teacher-led inquire groups, er, er, get them to get involved, become involving projects, action research projects or expression practice projects. </s><s> So they can have opportunities to work together and reflect on teaching and learning together. </s><s> Er, that will …	think	about tailor made an appropriate practice for different students. </s><s> And, and I'm sure that if we have different students within the same class, and in any pedagogical courses, we'll be talking about differentiation in. </s><s> And students are different levels ready for learning, maybe given different kind of tasks so they can have different kind of opportunities to experience success in co…
doc#1	learning, maybe given different kind of tasks so they can have different kind of opportunities to experience success in completing these tasks. </s><s> For those cable students, we make the dial tasks open in it. </s><s> For those underperforming students, we make our task much more close ends, with predictable ends. </s><s> So they can also achieve what they need to achieve in the process. </s><…	think	about, er, how we can use and divide big class into smaller groups with the kind of technology we have. </s><s> And we can use technology to promote interaction. </s><s> But I know it will be a very difficult task. </s><s> Speaker 1 And I think for some. </s><s> I don't know whether the situation has changed. </s><s> Because some languages that have to teach like hundred students and in one a big…
doc#1	conditions, resources. </s><s> For, since we can. </s><s> Maybe we can think about, er, how we can use and divide big class into smaller groups with the kind of technology we have. </s><s> And we can use technology to promote interaction. </s><s> But I know it will be a very difficult task. </s><s> Speaker 1 And I think for some. </s><s> I don't know whether the situation has changed. </s><s> Bec…	think	time is almost up and I just want to end this talk with some sort of discussion or transperspective on agency in language education. </s><s> What would we mean by transperspective agency in language education? </s><s> That is, that we want a perspective on language teacher learning agency that crosses boundaries, discipline boundaries, both in the physical sense but also in the sense of boundary …
doc#1	education. </s><s> And we also need a broader conceptual base that to do with different relevant concepts, er like identity, belief, emotion and knowledge. </s><s> For instance, we can draw on theories from language policy and planning to inform, er, the exercise of language teacher, learn agency to understand, exercise agency as well. </s><s> So if we need some sort of visualization of sort of a…	think	the if you read online journal in 2016, they published an article called Douglas fir group model of framework. </s><s> Basically, I think the Douglas fir group model will be much more developed in a sense of trying to a combine different or synergized, different kind of a theoretical ideas approach to second language acquisition into one conceptual model that will be used to inform our research i…
doc#1	and knowledge. </s><s> For instance, we can draw on theories from language policy and planning to inform, er, the exercise of language teacher, learn agency to understand, exercise agency as well. </s><s> So if we need some sort of visualization of sort of a trans perspective, we actually this is kind of a frame we can use. </s><s> But this is a very a rough framework. </s><s> And I think the if …	think	the Douglas fir group model will be much more developed in a sense of trying to a combine different or synergized, different kind of a theoretical ideas approach to second language acquisition into one conceptual model that will be used to inform our research in a multilingual world. </s><s> And I think the current DOC last for group model can be also used for us to develop the contrans perspecti…
doc#1	actually this is kind of a frame we can use. </s><s> But this is a very a rough framework. </s><s> And I think the if you read online journal in 2016, they published an article called Douglas fir group model of framework. </s><s> Basically, I think the Douglas fir group model will be much more developed in a sense of trying to a combine different or synergized, different kind of a theoretical ide…	think	the current DOC last for group model can be also used for us to develop the contrans perspective on agency language education. </s><s> I think I'm done. </s><s> So thank you for your patience. </s><s> And now I think I can take time, have some time for a question answer. </s><s> Speaker 2 Thank you, professor Gao. </s><s> Thank you for your excellent talk on agency and language education. </s><s>…
doc#1	you read online journal in 2016, they published an article called Douglas fir group model of framework. </s><s> Basically, I think the Douglas fir group model will be much more developed in a sense of trying to a combine different or synergized, different kind of a theoretical ideas approach to second language acquisition into one conceptual model that will be used to inform our research in a mul…	think	I'm done. </s><s> So thank you for your patience. </s><s> And now I think I can take time, have some time for a question answer. </s><s> Speaker 2 Thank you, professor Gao. </s><s> Thank you for your excellent talk on agency and language education. </s><s> And I think the students and the attendees can also ask questions, right? </s><s> Take the opportunity to ask questions. </s><s> Actually, in …
doc#1	model of framework. </s><s> Basically, I think the Douglas fir group model will be much more developed in a sense of trying to a combine different or synergized, different kind of a theoretical ideas approach to second language acquisition into one conceptual model that will be used to inform our research in a multilingual world. </s><s> And I think the current DOC last for group model can be als…	think	I can take time, have some time for a question answer. </s><s> Speaker 2 Thank you, professor Gao. </s><s> Thank you for your excellent talk on agency and language education. </s><s> And I think the students and the attendees can also ask questions, right? </s><s> Take the opportunity to ask questions. </s><s> Actually, in today's talk, we see that agency plays a very important role in learning a…
doc#1	approach to second language acquisition into one conceptual model that will be used to inform our research in a multilingual world. </s><s> And I think the current DOC last for group model can be also used for us to develop the contrans perspective on agency language education. </s><s> I think I'm done. </s><s> So thank you for your patience. </s><s> And now I think I can take time, have some tim…	think	the students and the attendees can also ask questions, right? </s><s> Take the opportunity to ask questions. </s><s> Actually, in today's talk, we see that agency plays a very important role in learning and in management. </s><s> And then today we talked about the definition, the manifestation and from different perspectives. </s><s> Also, professor Go Gao also talked about the guiding questions …
doc#1	free, really depends on, on your conceptualizing agency. </s><s> If we, I mean now willing, how do you define willingness to communicate? </s><s> Is it, is it an act or is it a phenomenon? </s><s> Or is a, is it something that's happening? </s><s> Or, I mean, really difficult for me to answer this question because I, it really depends on how you conceptualize willingness to communicate. </s><s> A…	think	that's a difference or reflexive you looking inward, reflecting on yourself. </s><s> Speaker 2 I think there is a student asking whether you can recommend some books or articles on I think ecology perspective. </s><s> Speaker 1 I mean, the ecological perspective starts from this very lonely brown. </s><s> You look at child development. </s><s> There's a ecological perspective on child development…
doc#1	, how do you define willingness to communicate? </s><s> Is it, is it an act or is it a phenomenon? </s><s> Or is a, is it something that's happening? </s><s> Or, I mean, really difficult for me to answer this question because I, it really depends on how you conceptualize willingness to communicate. </s><s> And, a reflective is whether you have inward, outward, reflect on the circumstances, this c…	think	there is a student asking whether you can recommend some books or articles on I think ecology perspective. </s><s> Speaker 1 I mean, the ecological perspective starts from this very lonely brown. </s><s> You look at child development. </s><s> There's a ecological perspective on child development. </s><s> And you have a different layered approach the come to conceptualizing context. </s><s> I don'…
doc#1	you have inward, outward, reflect on the circumstances, this conditions outside. </s><s> I think that's a difference or reflexive you looking inward, reflecting on yourself. </s><s> Speaker 2 I think there is a student asking whether you can recommend some books or articles on I think ecology perspective. </s><s> Speaker 1 I mean, the ecological perspective starts from this very lonely brown. </s…	think	I can think of an example, but if you, an article, a book. </s><s> If you are really interested, you can look for a Leo Valio. </s><s> And. </s><s> Speaker 1 But then the ecological perspectives has have been also being questioned by people like shresh khneraja. </s><s> We. </s><s> Well, ecological perspective look at well in terms of layers. </s><s> Perfect. </s><s> Nice. </s><s> Well, circles. …
doc#1	different layered approach the come to conceptualizing context. </s><s> I don't think I can think of an example, but if you, an article, a book. </s><s> If you are really interested, you can look for a Leo Valio. </s><s> And. </s><s> Speaker 1 But then the ecological perspectives has have been also being questioned by people like shresh khneraja. </s><s> We. </s><s> Well, ecological perspective l…	think	it's called systematic. </s><s> Systematic. </s><s> It's a more, it's a different way to look at nature. </s><s> Speaker 1 Whether. </s><s> I mean, whether in terms of. </s><s> Until about nicely drawn circles or in a different kind of a, I mean, systematic is more, er, to do with different kind of interaction between, er, it's very, well, I couldn't explain this, but it's a different way to conc…
doc#1	have to be a study from discuss lenses? </s><s> I think so. </s><s> Speaker 2 Professor Gao, there is a one more question from my site, as one of my students is asking, how to maximize teachers agency in the context of online teaching, or how to improve students agency in virtual classroom. </s><s> Speaker 1 Okay. </s><s> Speaker 1 A virtual classroom. </s><s> I just try to look for the question.…	think	is a quite good questions. </s><s> So I take the opportunity. </s><s> Take the privilege to ask this question to you. </s><s> You couldn't find it there. </s><s> Speaker 1 So in the virtual classroom. </s><s> Basically, I'm thinking about this because I was asked by Oxford University as to give a talk on the kind of high agency practice in hybrid teaching. </s><s> Now, essentially, the learning a…
doc#1	<s> Basically, I'm thinking about this because I was asked by Oxford University as to give a talk on the kind of high agency practice in hybrid teaching. </s><s> Now, essentially, the learning agency means that we need to give opportunities to students to have experiences developing, er, some sense for ownership or control of their learning. </s><s> And, so they can be given opportunities to, do …	think	high agency and practice will have kind of characteristic that students can have some say in the, in the, em, em, class process, in a sense. </s><s> So you need to develop an activity that somehow involve learners, em, in the development and design of learning activity. </s><s> For instance, when you talk about feedback, and usually we think about that feedback as something that we do as language…
doc#1	be given opportunities to, do you think, about their learning, to perfect on their treatments and what I need to improve, that kind of thing. </s><s> So I think high agency and practice will have kind of characteristic that students can have some say in the, in the, em, em, class process, in a sense. </s><s> So you need to develop an activity that somehow involve learners, em, in the development …	think	about that feedback as something that we do as language teachers. </s><s> We want to give a feedback on certain things. </s><s> We have certain criteria, assessment criteria. </s><s> But be if you want to make your feedback practice to be of high agency potential, then you can invite learners to say, well, to tell you and what kind of feedback they would like to have from you. </s><s> So you can …
doc#1	you they want you to talk about certain things, certain aspects of their writing or speaking. </s><s> And in your feedback to their speaking, writing. </s><s> And then you gave the kind of feedback they would like to help. </s><s> Of course, sometimes you also keep the kind of feedback you would like to give them. </s><s> And regardless of their preference, but you also somehow respond to. </s><s…	think	of is the create a kind of a, er, inquiry, learning activities. </s><s> For instance, there's so many, I mean, a lot of us have when they, When we use, er, er, when we write, when we write and we get confused about certain words with similar meanings. </s><s> For instance, we, you can use what we call corpse. </s><s> That's kind of collection of the language data. </s><s> The most, the most famou…
doc#1	answer if you do this, it get your students to search in corpora. </s><s> The answer is, er, the words after come will be very positive. </s><s> So dream comes true. </s><s> But, er, the word the actually goes after go will be usually very negative. </s><s> Go mad. </s><s> Speaker 1 So then he designed this kind of exploratory activity that they can, er, that can, er, they can undertake outside c…	think	this kind of activity will be what we call high agency potential. </s><s> Speaker 2 Thank you very much, professor Gao. </s><s> Actually, I think agency is quite a broad term. </s><s> It's very hard to include everything. </s><s> And I remember just many years ago when I finished my PhD. </s><s> And then suddenly one of the external, well, examiners were saying to me that you need to include agen…
doc#1	very positive. </s><s> So dream comes true. </s><s> But, er, the word the actually goes after go will be usually very negative. </s><s> Go mad. </s><s> Speaker 1 So then he designed this kind of exploratory activity that they can, er, that can, er, they can undertake outside classroom. </s><s> And discover the fun, interesting bits, but very important information about language learning. </s><s> …	think	agency is quite a broad term. </s><s> It's very hard to include everything. </s><s> And I remember just many years ago when I finished my PhD. </s><s> And then suddenly one of the external, well, examiners were saying to me that you need to include agency. </s><s> New PhD. </s><s> I just feel it's a kind of nightmare. </s><s> Because it's an agency itself, deserves a PhD. </s><s> So I think, Spea…
doc#1	activity will be what we call high agency potential. </s><s> Speaker 2 Thank you very much, professor Gao. </s><s> Actually, I think agency is quite a broad term. </s><s> It's very hard to include everything. </s><s> And I remember just many years ago when I finished my PhD. </s><s> And then suddenly one of the external, well, examiners were saying to me that you need to include agency. </s><s> N…	think	, Speaker 2 Well, there are a lot of students here. </s><s> They are trying to find inspirations from you talk. </s><s> Probably they are going to write about agency for their thesis or dissertations. </s><s> So any suggestions for their topic choosing, say, er, for, you know, for their study, for their research, for the topic. </s><s> Anything. </s><s> Just to ensure that they will be able to gr…
doc#1	<s> Speaker 2 The topic. </s><s> And actually it's, er, next week we are going to have a topic. </s><s> No, I mean 2 weeks later, in the 3rd or the second of August, we're going to have another lecture on positive psychology. </s><s> So students can think about combining, you know, these 2 notions together. </s><s> Right. </s><s> Agency and positive psychology. </s><s> Right. </s><s> Okay. </s><s…	think	there are more questions, right? </s><s> Speaker 1 Maybe because we use English to talk, maybe we switch to Chinese, there'll be more. </s><s> Speaker 2 Sure. </s><s> Well, I think people can just type in Chinese, because we are all Chinese, so we can speak Chinese. </s><s> But I think there are more questions asking you, say, could you please say more about the implications of the different defi…
doc#1	of August, we're going to have another lecture on positive psychology. </s><s> So students can think about combining, you know, these 2 notions together. </s><s> Right. </s><s> Agency and positive psychology. </s><s> Right. </s><s> Okay. </s><s> It seems that we don't have, we don't have any more questions. </s><s> Do we have more question there? </s><s> I think there are more questions, right? <…	think	people can just type in Chinese, because we are all Chinese, so we can speak Chinese. </s><s> But I think there are more questions asking you, say, could you please say more about the implications of the different definitions of agency for ways of agency promotion? </s><s> Speaker 1 [Mandarin: wǒ yòng zhè me lái jiǎng],[Mandarin: jiù shì nǐ],[Mandarin: dāng nǐ xuǎn le yí gè] definition [Mandarin:…
doc#1	know, these 2 notions together. </s><s> Right. </s><s> Agency and positive psychology. </s><s> Right. </s><s> Okay. </s><s> It seems that we don't have, we don't have any more questions. </s><s> Do we have more question there? </s><s> I think there are more questions, right? </s><s> Speaker 1 Maybe because we use English to talk, maybe we switch to Chinese, there'll be more. </s><s> Speaker 2 Sur…	think	there are more questions asking you, say, could you please say more about the implications of the different definitions of agency for ways of agency promotion? </s><s> Speaker 1 [Mandarin: wǒ yòng zhè me lái jiǎng],[Mandarin: jiù shì nǐ],[Mandarin: dāng nǐ xuǎn le yí gè] definition [Mandarin: jiù shì nà ge lǐ lùn zhī hòu],[Mandarin: nǐ dāng rán nǐ nǐ nǐ de],[Mandarin: nǐ jiù suàn nǐ],[Mandarin: n…
doc#1	the pfg denorate the proportion of category j inciting publications and the DIS ij refer to the distance between the category I and j. speaker1 We apply our formula to different situations. </s><s> In this case these 2 people are cited by the same single category. </s><s> If we use the FC indicator, the value at yellow, that means these 2 paper have no the future impact. </s><s> But based on our …	think	these 2 papers produce the same impact because they, both of them have no diffusion knowledge to the actual category. </s><s> For these 2 cases, the FCD formula and our formula produce the same result. </s><s> For these 2 case they surely say FCD value but different IDI value. </s><s> The case present in this page is the same with the previous ones. </s><s> They have the same FCD value but differ…
doc#1	used on this item. </s><s> Here is the application of tech prediction problem when we try to book marker website. </s><s> For example, Twitter then the delicious will give some recommendation here. </s><s> Like 2.0 blog blogging blogs then our tech prediction algorithm should work for this problem. </s><s> Speaker 2 01:30 There are 4 reasons why we do tech prediction. </s><s> The further you can …	think	the tag and query should be very strong related. </s><s> Speaker 2 01:48 Another is if we can predict very well on the tags then we can capture user interest. </s><s> Then we can improve personalized search. </s><s> On other things, if we can if we consider the tag is a class of web page. </s><s> Then this problem should be equivalent to the automatic website resource classification Speaker 2 02:…
doc#1	a leading algorithm. </s><s> So let's talk about our tag prediction principle, The first we call it the egocentric effect. </s><s> Second is the environmental effects. </s><s> Third is item content. </s><s> Let's talk about detail. </s><s> At first, we have user and item we want predict tags. </s><s> Then we have users historical data that is a list of Item and the tags from from the historical d…	think	that the user may learn how to tag from other users or use similar tags on the similar items, then we have similar users may give the environmental effect to the to the egos and also we have the historical data for this neighboring users. </s><s> Speaker 2 04:28 When we combine this effector. </s><s> This factor, we got our prediction model our prediction model is inproliferate form. </s><s> So w…
doc#1	2 kind of evaluation method. </s><s> The first is randomly true test post. </s><s> That is, we randomly to the some some post at our test post and at the rest one is R as our training post. </s><s> A more realistic evaluation method is we select times point, then before this time point we use this post as our training post on the the post after that time point at our test post. </s><s> Speaker 2 …	think	the social tagging system is by nature is the incremental process. </s><s> The same as randomly choose we randomly choose a subset of post at our type post. </s><s> But for each test post, we use our post that before that test post at our training post. </s><s> That is, once user create a record tag some web page. </s><s> Then we the system should you should know this user and the items appearing…
doc#1	. </s><s> And the online evaluation is more realistic than the traditional 2 evaluation method. </s><s> So our based online evaluation, our our method can improve as measured by over 30%. </s><s> Through our experiment, we found, we found interesting point that the egocentric effects is usually very often very high. </s><s> So that's the end of my talk on our post will be post section two this ev…	think	that using that in online evaluation our method can capture the the most recent information and our experiment our in our experiment, we found that usually mean and also, they are drown in triple W in 2009 and also there are post about that user may reuse their tags. </s><s> And if we use online evaluation we can capture the the most recent information here. </s><s> Any other questions? </s><s> A…
doc#1	'm saying this problem. </s><s> Speaker 1 OK. </s><s> Speaker 4 these all their work. </s><s> One predicting treatment right. </s><s> Speaker 1 Ok. </s><s> Yes. </s><s> Speaker 4 Yes? did you. </s><s> Did you compare to any other baselines. </s><s> Speaker 1 Ok. </s><s> Speaker 4 And if not why not. </s><s> Speaker 1 Ok because first, we want to er design er unit oh I asked him unit that can take…	think	err our orin orin original idea is that we design, one last time you need to take all these to input sequence this and do you want to make this more inter interable so with more with more interpretable. </s><s> Speaker 1 Interpretable? </s><s> Speaker 1 Yes. </s><s> Speaker 4 Yeah, that's worth a goal. </s><s> But if you put the table like that app. </s><s> And there is 20 years of work on treatm…
doc#1	completing one metrics. </s><s> But there are multiple views on the same data so you have multiple matrices and some entries are missing. </s><s> It could so happen that a feature is missing in only one of the metrics is and you want to use information from multiple views to also complete. </s><s> Er data and your task is to complete data in each of these views. </s><s> Speaker 1 Ok. </s><s> So t…	think	this will be a very interesting future work. </s><s> So because er different views may be ercorrelated or the there will be er they actually contain different informations from different views. </s><s> So er maybe we should exploit the relationship between different views to perform the matrix completion. </s><s> So I think this is a more complicated, but very interesting a task. </s><s> Speaker …
doc#1	. </s><s> Er data and your task is to complete data in each of these views. </s><s> Speaker 1 Ok. </s><s> So this is a er very interesting. </s><s> So you have multiple views for the for the same data right er we have not considering that but I think this will be a very interesting future work. </s><s> So because er different views may be ercorrelated or the there will be er they actually contain…	think	this is a more complicated, but very interesting a task. </s><s> Speaker 2 And my another question is, you consider at the end of the pipeline a classification task, right? </s><s> And it's usually the case that you do not have sufficient labels. </s><s> Can you can you also use some other? </s><s> Does four for the supervision? </s><s> Speaker 1 Yeah, you mean er instead of er in addition to cla…
doc#1	some other? </s><s> Does four for the supervision? </s><s> Speaker 1 Yeah, you mean er instead of er in addition to classification. </s><s> Others yeah em. </s><s> Speaker 2 Something that we can use er task something that we can can do over unlabeled data for example, link prediction or I mean if it's if it's graph data. </s><s> Speaker 1 I guess it's possible. </s><s> But you need to design som…	think	that's possible. </s><s> Thank you. </s><s> Thank you very much thanks. </s><s> Speaker 1 Thank you. 2022-11-20 PM 11:54|17min1s Keyword: activity graph, relational classification, multiple activity graph, database class, traditional classification, collaboration graphs, Classification conversions, classification performance, classification convergence, Centrica classification, multi level classi…
doc#1	To what I know I don't know if there's any work on this, but OK, maybe someone can correct me if I'm wrong. </s><s> Speaker 2 18:18 Ok, that appears to be. </s><s> Yeah, I'm asking because it appears as a significant contribution as far as I can tell. </s><s> Yes. </s><s> Speaker 3 18:30 Hi, thanks for talks. </s><s> Really interesting! so I saw that you use the Twitter and YelpReview data sets. …	think	it's 28 features in 16 features that is and the number of features in the table as opposed to like. so far 10. </s><s> So does your defense or method scaled something with hundreds or thousands of features where a powerful attack has more scope for manipulating the data. </s><s> Speaker 1 19:03 Yeah, so the general rule is that if you use more feature than which means that the size of the local m…
doc#1	<s> So since we haven't tried on image to access and I am not sure about the precise time, cost about the computation of each local model. </s><s> They are separated to separate from each other so to reduce the time, maybe we can try do it in parallel. </s><s> Speaker 3 19:38 It's a computational cost reason why you didn't use these larger datasets with loads of features because you need to recom…	think	that will have. </s><s> OK. </s><s> Thank you much thank. </s><s> Speaker 2 19:57 So let's thank the speaker again if there are no more. 2022-11-20 PM 11:55|16min29s Keyword: primal problem, same problem, problem size, deal problem, dual problem, simplified problem, equivalent problem, challenging problem, panels problem, smooth operating problem, future loss, Axis Delusory train number, differen…
doc#1	the multidimensional case. Speaker 1 14:00 Note in the current work we only consider the successive difference and in future we may consider the the more general more general difference. </s><s> We also plan to apply the proposed algorithm for learning the time wearing network so that's the end of my talk. </s><s> Thank you. </s><s> Next. Speaker 1 14:38 One of them is. </s><s> Your experiment we…	think	for me if we can fit in the memory again. </s><s> At our feet in the memory that is not working so I think it's only connected in the memory our algorithm can work. </s><s> So the second second question has not really related at all. </s><s> It's something that people often ideas possible 5 model would you settle on Atlanta? </s><s> Specially, if you want this structure. </s><s> Lambda one hamste…
doc#1	the the more general more general difference. </s><s> We also plan to apply the proposed algorithm for learning the time wearing network so that's the end of my talk. </s><s> Thank you. </s><s> Next. Speaker 1 14:38 One of them is. </s><s> Your experiment went up to 10,015 thousand pictures? </s><s> How do you think this will scale if you have one? </s><s> More. </s><s> Or. Ok, our first learning…	think	it's only connected in the memory our algorithm can work. </s><s> So the second second question has not really related at all. </s><s> It's something that people often ideas possible 5 model would you settle on Atlanta? </s><s> Specially, if you want this structure. </s><s> Lambda one hamster sunglasses party not setting a second one. Speaker 1 15:36 Alright so I'm wondering how we do that. </s><…
doc#1	. </s><s> I think for me if we can fit in the memory again. </s><s> At our feet in the memory that is not working so I think it's only connected in the memory our algorithm can work. </s><s> So the second second question has not really related at all. </s><s> It's something that people often ideas possible 5 model would you settle on Atlanta? </s><s> Specially, if you want this structure. </s><s>…	think	maybe there is no could've I think now started. </s><s> We don't have very particular solution. </s><s> Maybe only user customization and typically we can try we can start comparing Max. </s><s> And then we just use a ratio event log scale alone. </s><s> Listen so with the marketing people out there sourcing audio solution. </s><s> But you can use their lockout tool to select the primer so I mean…
doc#1	into 2 groups, the treatment group is is exposed to the new feature controllers is an old feature we? </s><s> Instrument the user actions to the products you know clicks views revenue will have you and then we design metrics. </s><s> Kpis won't care bout? </s><s> And then we analyzed them by doing you know 2 sample T test you know basically right so. </s><s> Speaker1 Although Conceptually similar…	think	most of them are are available on our websites 3 dot Exp -platform. </s><s> Com so feel free to check them out and today we're going to be talking about basically. </s><s> Speaker1 Promoting the Delta method as the centerpiece you know, AA centerpiece in the in the last stage, which is doing the T test basically. </s><s> So you know just to quickly go over the basics. </s><s> Speaker1 What do we …
doc#1	the summation ice, which is essentially the average clicks per user divided divided by the average visits per user right. </s><s> And why this is nice because. </s><s> It's a ratio metric and. </s><s> The numerator and denominator are both simple averages of iid random variables. </s><s> So we can do is we can basically apply the Delta Method, which is listed there first order, Taylor expansion b…	think	is related to this, they did. </s><s> You know some of them might might be here II didn't spot anyone, but it's. </s><s> It's closely related right and and this is this is how we apply. </s><s> Speaker1 Delta method and I believe this is one of the most well known situation in AB testing word error method complete crucial role. </s><s> But you know, we, we cannot just review things we need to do …
doc#1	. </s><s> But you know. </s><s> Overall, we found it very challenging and we're looking for alternatives. </s><s> Wanna ternative is just you know fully bootstrap right for quantile this is valid statistically but in practice is very expensive 'cause. </s><s> We have millions or tens of millions of observations. </s><s> Speaker1 So you know. </s><s> We're looking for another alternative so it tur…	think	is in audience for letting us know this in previous communications, so how does outer cell work? </s><s> So for ID data, which is what the paper is about so first of all let Sigma be the standard deviation of the Bernoulli Random variable just mentioned. </s><s> And then do. </s><s> You know, some magical stuff, which is the second line and all of a sudden the CI for the theoretical quantile is j…
doc#1	studies, Asian studies, country studies, regional studies, area studies, African studies, basic studies, culture studies, minzu studies, European studies, Indian studies, other area studies, American area studies, historic studies, religious studies, linguistic studies, menzo studies, ethnic studies Transcript: speaker1 Our next speaker will be professor Wang Hui from Tsinghua university. </s><s>…	think	, or intellectual debates in contemporary China. speaker1 Professor Wang started his career as a scholar in Chinese literature, focusing especially on Lu xun, but over time moved into the area of Chinese intellectual history. </s><s> For some years over a decade, he was co-editor of the influential journal du Shu, and he has written a number of very important works, perhaps most influentially his…
doc#1	as the minzu college in those areas, southwest minzu college there. </s><s> Because a lot of the scholarship on the area studies especially southeast Asia. </s><s> But focus on that regions, it's very close to Vietnam, Burma and Thailand and other southeast Asia, or some other places, to the Tibet and India, Nepal. </s><s> So these were from these different regions, which also the 1st time even f…	thought	that the Chinese is an eastern Asian country. </s><s> But actually that the eastern Asian was, as a category was very difficult to define China properly. </s><s> Because China could be sold as a east Asian country, southeast Asian country, central east, central Asian country, at, in Xinjiang or other areas. </s><s> So these are very diversified the country and also the different linkages. speaker…
doc#1	another issue, because it's that the local people will not that enthusiastic for these kind of the journals. </s><s> But still the people, mainly the contributors, came from the colleges and universities who were mainly come from those with the links with the English world. speaker2 So these are the 3 projects. </s><s> Asian studies in Asia, inter Asian culture studies and addresses were 3 projec…	think	in Chinese case, context is very difficult to used Asian studies in American sense. </s><s> I mean, in here the area studies we have a lot of the other. </s><s> Now we also followed in the 1990s, we followed the trend in American that the Asian pacific studies in Chinese academy of social sciences established. </s><s> And they transformed that. </s><s> But basically we still not use so much about…
doc#1	studies and others were focused on these areas. </s><s> So, but that gave the difficulties for the real interaction between the social science and humanities, as well as the interaction with those minzu with studies. speaker2 So now it's also the imbalance in. </s><s> I also talked to the professors from Peking university. </s><s> We calculated how many the students in the fields like sociology, …	think	we need to improved. </s><s> And I actually made the suggestion that we need to change the structure of that. </s><s> Establish move not only focus on these minzu studies, minority studies in minzu college system, but move a lot into the normal universities. </s><s> Especially for those leading universities. speaker2 The 3rd imbalance I think was happened last years. </s><s> Because the last year…
doc#1	calculated how many the students in the fields like sociology, political science came from these regions. </s><s> Try to focus on these regional studies. </s><s> Within China, it's very few. speaker2 This is a 2nd imbalance I think we need to improved. </s><s> And I actually made the suggestion that we need to change the structure of that. </s><s> Establish move not only focus on these minzu stud…	think	was happened last years. </s><s> Because the last year it's also the followed the American motto is largely established a lot of the think tank in China. </s><s> China had its own the think tank like Chinese academy of social science. </s><s> Or each the province had their own academy of social sciences. </s><s> But now they are moved to another the model with the American model for the sink tank…
doc#1	region, is not a simple area, but it's a really trend cross border, of course, but it's. </s><s> It's. </s><s> How to say. </s><s> This is a very different taxonomy and the very different ideas for the promote these regional studies. </s><s> But this is a. </s><s> Eventually it's there promote these regional studies, area studies, but the reason and the category and the idea will be very differen…	think	it's interesting because the Asian studies in Asia. </s><s> And I remember that in the 1990s, both, I think, in Japan, South Korea, Taiwan and mainland China. </s><s> Especially in the south korea and japan, was very a lot of the scholars, including the governments, are passionate to develop the regional integration projects. </s><s> So that's why the Asian studies in Asia became a topic at that …
doc#1	's. </s><s> It's. </s><s> How to say. </s><s> This is a very different taxonomy and the very different ideas for the promote these regional studies. </s><s> But this is a. </s><s> Eventually it's there promote these regional studies, area studies, but the reason and the category and the idea will be very different. </s><s> But these give you the motivation for these developments of new area studi…	think	, in Japan, South Korea, Taiwan and mainland China. </s><s> Especially in the south korea and japan, was very a lot of the scholars, including the governments, are passionate to develop the regional integration projects. </s><s> So that's why the Asian studies in Asia became a topic at that time. speaker2 But you see that global situation, regional situation now became more complicated and even d…
doc#1	. </s><s> And I remember that in the 1990s, both, I think, in Japan, South Korea, Taiwan and mainland China. </s><s> Especially in the south korea and japan, was very a lot of the scholars, including the governments, are passionate to develop the regional integration projects. </s><s> So that's why the Asian studies in Asia became a topic at that time. speaker2 But you see that global situation, …	think	it's still there. </s><s> The regional integration project that was still there. </s><s> But as China initiated the one bell to one road, that was a different idea, which was very different from the regional integration project. speaker2 It is another kind of the regional integration projects. </s><s> It's like the people when the EU project in crisis, when Britain, the so called the bricks happe…
doc#1	integration projects. </s><s> It's like the people when the EU project in crisis, when Britain, the so called the bricks happened. </s><s> Some people will think about another way for connection. </s><s> Means that the brick Britain, India, China or others. </s><s> Not the same regions, only continental regional integration. </s><s> But through another way to think about the what is area, what is…	think	we need to think about this issue when we talk about the regional studies or Asian studies in Asia now. </s><s> How to transform the followed the change. </s><s> The last one is that since we have no such clear taxonomy of Asian studies. </s><s> Area studies in the sense of the American area studies. </s><s> Okay, we need to think about the whole, the regional studies in the whole situation of th…
doc#1	. </s><s> Especially in mainland China. </s><s> Partly because the Chinese university system is continuing to expand. </s><s> And also the Chinese government has set up the foundation, the social science foundation for encouraging the studies in humanities. </s><s> That was. </s><s> I got the number at the beginning was in 1991 founded only 5 million Chinese imb. </s><s> But to the 2010 not manag…	think	it's more than 3 billion. </s><s> That's absolutely. </s><s> And covered all the social science and humanities. </s><s> And in each province and direct controlled municipality like Beijing, Shanghai all set up the independent office for managing these projects. </s><s> Now it's in 2013. </s><s> They also initiated another project for the so called the [Mandarin: zǒu chū qù] go abroad for the Chin…
doc#1	's about the 3700 kinds of books were exported. </s><s> Because China has a huge imported the copyrights of other books translate. </s><s> But more and more Chinese books were translated into other. </s><s> And now it's the more than 400, right, 440 confession institute , the 646 confucius classroom and covered 120 countries. </s><s> So that was together with the establishment of institutions for…	think	that the Tsinghua university 4 years ago established a program that was the developing country studies as a PhD program. </s><s> But mainly those students trained, those students studied in Asian countries or Latin American and African countries. </s><s> So another category was developing countries, not the Asian studies. </s><s> But the basic requirements for the applicants that they need to spe…
doc#1	of world literature, and he's written widely in both Chinese and English. </s><s> His major English books include the Dow and the logos, literary hermeneutics east and west, and most recently a book entitled from comparison to world literature. </s><s> Professor Zhang. </s><s> Speaker 2 Thank you. </s><s> Prepare for the introduction. </s><s> Given the very limited time, I just want to make very …	think	Asian studies is really outsider looking at Asia from the outside. </s><s> Includes sinology, Japanology, chronology, and so on. </s><s> Or indology. </s><s> So it's not really Asian uh Asian scholars studying their own tradition, but rather particularly European and American scholars study Asia. </s><s> So in that sense, Asian studies by writing. </s><s> Actually, if you look at the journal of A…
doc#1	using English or French as the language of publication. </s><s> So in that sense, Asian studies by nature, is looking from outside into Asia. </s><s> Speaker 2 But of course, just like professor Hirano just mentioned earlier, now there are so much border crossing, there are so many Asian study uh scholars also come to the west and study and also contribute to Asian studies. </s><s> So nowadays it…	think	that I'm I I don't really. </s><s> I cannot really claim to be an insider or outsider, but that's what I enjoy actually in between this is precise where the comparative should be. </s><s> So Asian studies, because of this origin origin in in the west and there is a tradition, basically, I think, of looking at Asia from outside and therefore emphasize the difference between Asia and Europe. </s><s…
doc#1	and study and also contribute to Asian studies. </s><s> So nowadays it's very difficult to say is completely outsider looking at the in or inside looking from outside. </s><s> So as a comparative myself, I always think that I'm I I don't really. </s><s> I cannot really claim to be an insider or outsider, but that's what I enjoy actually in between this is precise where the comparative should be. …	think	, of looking at Asia from outside and therefore emphasize the difference between Asia and Europe. </s><s> I mean, the emphasis on difference, the cultural difference between different civilizations is indeed the major trend, mode, predominant tendency in Asian studies. </s><s> I remember in 1991 the journal of Asian studies, was the editor, um um um. </s><s> What's his name? </s><s> Baker. </s><s…
doc#1	<s> Because the Chinese didn't really have abstract thinking, couldn't really understood what is the spiritual truth of Christianity. </s><s> All this and try to uh talk on a level of language and philosophy and always push to this fundamental difference in come incoming stability. </s><s> Speaker 2 And if you look at the 10th century, very important social science and humanities influential uh u…	think	Asian studies, if you think of Asian studies, is really study of Asia, largely in writing in English or French or other European languages. </s><s> It's really by nature comparative. </s><s> This is part of my argument in my keynote speech this year in Toronto. </s><s> Because writing about Asia in the western language is by nature comparative. </s><s> But I do not believe that writing in English…
doc#1	have abstract thinking, couldn't really understood what is the spiritual truth of Christianity. </s><s> All this and try to uh talk on a level of language and philosophy and always push to this fundamental difference in come incoming stability. </s><s> Speaker 2 And if you look at the 10th century, very important social science and humanities influential uh uh concepts. </s><s> Of course, Thomas …	think	of Asian studies, is really study of Asia, largely in writing in English or French or other European languages. </s><s> It's really by nature comparative. </s><s> This is part of my argument in my keynote speech this year in Toronto. </s><s> Because writing about Asia in the western language is by nature comparative. </s><s> But I do not believe that writing in English or French uh would make you…
doc#1	very different views. </s><s> You know. </s><s> You all speak English, but in America, you have different schools, have different scholars, very different schools. </s><s> The same is true of Chinese speakers. </s><s> Speaker 2 Sometimes I find myself agree with some foreign scholars more than with fellow Chinese scholars. </s><s> And so is the difference is everywhere. </s><s> It's not just betw…	think	the important concept, again professor Hirano just mentioned, border crossing, is very important. </s><s> Speaker 2 I mean, Asian studies. um If you think of this east west divide. </s><s> Nowadays, in particular, there is a tendency. </s><s> We also I also argue that Asian studies is not just a pure sort of academic discipline study. </s><s> Speaker 2 It is scholarship. </s><s> But at the same t…
doc#1	important. </s><s> The device of China and India in economic and political power. </s><s> And certainly that is making the world pay more attention to Asia. </s><s> Speaker 2 Asia could didn't matter when in in the 30 years ago or you know 50 years ago. </s><s> In the west can look at Asia. </s><s> For example, nobody would read a Chinese scholar's book to learn China, to learn about China. </s><…	think	it's very important to have the the really uh uh break up this boundary between the insider and outsider. </s><s> As I mentioned earlier. </s><s> I don't know whether I conser consider myself as insider or outsider. </s><s> Because I got my PhD at Harvard, taught in California for 10 years, and I'm now in Hong Kong in twenty years. </s><s> But I originally from China. </s><s> I I studied Chinese …
doc#1	very important to have the the really uh uh break up this boundary between the insider and outsider. </s><s> As I mentioned earlier. </s><s> I don't know whether I conser consider myself as insider or outsider. </s><s> Because I got my PhD at Harvard, taught in California for 10 years, and I'm now in Hong Kong in twenty years. </s><s> But I originally from China. </s><s> I I studied Chinese class…	think	this is a a silly question. </s><s> Actually, we don't should. </s><s> We should not consider this. </s><s> Border crossing is important. </s><s> What is good scholarship. </s><s> School scholarship doesn't matter which is written in English or Chinese or whatever language. </s><s> So I think that's one thing I want to emphasize, particularly in in the uh in the world we are now living in. </s><s…
doc#1	for 10 years, and I'm now in Hong Kong in twenty years. </s><s> But I originally from China. </s><s> I I studied Chinese classics by myself, and I read in Chinese classics. </s><s> So whether I consider myself an insider China or outsider. </s><s> Speaker 2 So I think this is a a silly question. </s><s> Actually, we don't should. </s><s> We should not consider this. </s><s> Border crossing is imp…	think	that's one thing I want to emphasize, particularly in in the uh in the world we are now living in. </s><s> I think we should not emphasize the east west divide. </s><s> We should build bridges rather than walls. </s><s> You know. </s><s> People are talking about building walls along the borders. </s><s> I think that's silly. </s><s> It's not realistic. </s><s> And also, ha-ha intellectually, it d…
doc#1	classics by myself, and I read in Chinese classics. </s><s> So whether I consider myself an insider China or outsider. </s><s> Speaker 2 So I think this is a a silly question. </s><s> Actually, we don't should. </s><s> We should not consider this. </s><s> Border crossing is important. </s><s> What is good scholarship. </s><s> School scholarship doesn't matter which is written in English or Chines…	think	we should not emphasize the east west divide. </s><s> We should build bridges rather than walls. </s><s> You know. </s><s> People are talking about building walls along the borders. </s><s> I think that's silly. </s><s> It's not realistic. </s><s> And also, ha-ha intellectually, it doesn't make sense. </s><s> I mean, Asian studies or any scholarship is precisely about, you know, breaking down the…
doc#1	question. </s><s> Actually, we don't should. </s><s> We should not consider this. </s><s> Border crossing is important. </s><s> What is good scholarship. </s><s> School scholarship doesn't matter which is written in English or Chinese or whatever language. </s><s> So I think that's one thing I want to emphasize, particularly in in the uh in the world we are now living in. </s><s> I think we shoul…	think	that's silly. </s><s> It's not realistic. </s><s> And also, ha-ha intellectually, it doesn't make sense. </s><s> I mean, Asian studies or any scholarship is precisely about, you know, breaking down the walls. </s><s> China has a great wall, but it didn't prevent the Mongols came from the north and conquered China. </s><s> And of course, many people question whether Marco polo did go to China. </s…
doc#1	know, breaking down the walls. </s><s> China has a great wall, but it didn't prevent the Mongols came from the north and conquered China. </s><s> And of course, many people question whether Marco polo did go to China. </s><s> There is a famous book by Francis wood. </s><s> Her implied answer is no, because the book didn't talk about great wall. </s><s> But the great wall today we see is built by …	think	walls never worked physically or metaphorically. </s><s> I think therefore it's more important today to emphasize the bridging, the crossing of borders and making bounds with other people, other civilizations, rather than to retreat from in a sort of you know populism, nationalism. </s><s> I think that's a very dangerous tendency. </s><s> Speaker 2 The this is the first point I want to make. </s>…
doc#1	a great wall, but it didn't prevent the Mongols came from the north and conquered China. </s><s> And of course, many people question whether Marco polo did go to China. </s><s> There is a famous book by Francis wood. </s><s> Her implied answer is no, because the book didn't talk about great wall. </s><s> But the great wall today we see is built by Ming dynasty. </s><s> You know. </s><s> In the Mi…	think	therefore it's more important today to emphasize the bridging, the crossing of borders and making bounds with other people, other civilizations, rather than to retreat from in a sort of you know populism, nationalism. </s><s> I think that's a very dangerous tendency. </s><s> Speaker 2 The this is the first point I want to make. </s><s> The second point I want to make is that actually in China in …
doc#1	. </s><s> Her implied answer is no, because the book didn't talk about great wall. </s><s> But the great wall today we see is built by Ming dynasty. </s><s> You know. </s><s> In the Ming dynasty, 3 year 300 years after Marco polo. </s><s> So so I think walls never worked physically or metaphorically. </s><s> I think therefore it's more important today to emphasize the bridging, the crossing of bo…	think	that's a very dangerous tendency. </s><s> Speaker 2 The this is the first point I want to make. </s><s> The second point I want to make is that actually in China in I I believe this is true of of Japan and Korea. </s><s> The best scholars of their own traditions realize that nowadays, particularly 20 21st century, you cannot just study your own civilization in isolation. </s><s> You have to study…
doc#1	Japanese commentators, Korean commentators, and all these uh study of Confucianism had very very very different view and very interesting insights getting from a different perspective. </s><s> Speaker 2 In Fudan university, Ge Zhaoguang, a a a very good Chinese scholar, also proposed to study China from the border regions to look at China again, not just within China, but also from Japan Japanese…	think	important is to look at this in a larger perspective again. </s><s> It's emphasizing the comparative methodology. </s><s> I think nowadays, the best scholar. </s><s> What what is the best scholar? </s><s> A best scholar is a scholar who knows his or her own field so well, he also knows the limitations and therefore to push bounder to beyond that boundary is the way to go for newer insights in sch…
doc#1	interesting insights getting from a different perspective. </s><s> Speaker 2 In Fudan university, Ge Zhaoguang, a a a very good Chinese scholar, also proposed to study China from the border regions to look at China again, not just within China, but also from Japan Japanese and Korean and Vietnamese perspectives. </s><s> And because there are many many material available. </s><s> Traditionally, Ch…	think	nowadays, the best scholar. </s><s> What what is the best scholar? </s><s> A best scholar is a scholar who knows his or her own field so well, he also knows the limitations and therefore to push bounder to beyond that boundary is the way to go for newer insights in scholarship. </s><s> Therefore, I think even for the study of tradition traditional Chinese or traditional Korean or Japanese culture…
doc#1	there are many many material available. </s><s> Traditionally, Chinese scholars would only read Chinese scholars, but now, I think important is to look at this in a larger perspective again. </s><s> It's emphasizing the comparative methodology. </s><s> I think nowadays, the best scholar. </s><s> What what is the best scholar? </s><s> A best scholar is a scholar who knows his or her own field so w…	think	even for the study of tradition traditional Chinese or traditional Korean or Japanese cultures uh has reached to the point that a bigger, uh raging, uh uh enlarged uh uh horizon, uh uh a different, more in broader perspective is important methodologically, important concept to push for. </s><s> The third point I want to talk about very briefly is what has already been mentioned. </s><s> Speaker 2…
doc#1	uh uh a different, more in broader perspective is important methodologically, important concept to push for. </s><s> The third point I want to talk about very briefly is what has already been mentioned. </s><s> Speaker 2 Asian studies or study of their traditions in China, in particular, for example, Guo Xue, the national learning. </s><s> National learning has been controversial for many years b…	think	in China, maybe it's very healthy. </s><s> It's very very different. </s><s> Many different people, different scholars have different views on any issue. </s><s> There's debates in different uh uh uh critical perspective. </s><s> I think that's very healthy maybe. </s><s> And about the study of tradition, study of uh Chinese tradition or Guo Xue not learning. </s><s> Speaker 2 Sometimes it's it's…
doc#1	study of their traditions in China, in particular, for example, Guo Xue, the national learning. </s><s> National learning has been controversial for many years because it's not very well defined. </s><s> And not just the definition of this concept, but really the purpose of doing Guo Xue. </s><s> Speaker 2 Nowadays, I think in China, maybe it's very healthy. </s><s> It's very very different. </s>…	think	that's very healthy maybe. </s><s> And about the study of tradition, study of uh Chinese tradition or Guo Xue not learning. </s><s> Speaker 2 Sometimes it's it's simplified to Confucianism. </s><s> And certain uh certain way of looking at Confucianism. </s><s> It's really. </s><s> If you look at Confucianism, if you read if you read Lun Yu, for example, the Confucian analysts, what people are tal…
doc#1	, what people are talking about in Guo Xue is very very different from what traditionally understood of original Confucian thinking. </s><s> Or even the different tradition. </s><s> Speaker 2 Of course, Confucianism has been a a very complicated phenomenon in China because it has long tradition. </s><s> But Chinese civilization is not just Confucianism. </s><s> Traditionally recalls 3 teachings. …	think	, is this narrow minded nationalistic tendency in the study of national tradition. </s><s> It's really for uh not just the soft power, you know, it's really a boost of national pride. </s><s> I think that is not very helpful. </s><s> This kind of tendency is also existent and in recent time you can uh uh think some people have talked about Confucianism almost turning it into a national religion. …
doc#1	complicated phenomenon in China because it has long tradition. </s><s> But Chinese civilization is not just Confucianism. </s><s> Traditionally recalls 3 teachings. </s><s> It is also Taoism and Buddhism are also very important. </s><s> But Guo Xue tend to be heavily on the Confucian side. </s><s> So that's a a a limitation. </s><s> And another more serious limitation, I think, is this narrow min…	think	that is not very helpful. </s><s> This kind of tendency is also existent and in recent time you can uh uh think some people have talked about Confucianism almost turning it into a national religion. </s><s> Ha-ha. </s><s> I don't think that would be very ever be successful. </s><s> China's. uh If there's anything that is really different from China from the west, is that China never has a religio…
doc#1	the Confucian side. </s><s> So that's a a a limitation. </s><s> And another more serious limitation, I think, is this narrow minded nationalistic tendency in the study of national tradition. </s><s> It's really for uh not just the soft power, you know, it's really a boost of national pride. </s><s> I think that is not very helpful. </s><s> This kind of tendency is also existent and in recent time…	think	that would be very ever be successful. </s><s> China's. uh If there's anything that is really different from China from the west, is that China never has a religion where it never has religion as the priority on top of priorities. </s><s> But some people were asked were trying to push for Confucianism almost as a religion or a, you know, predominant uh uh ideology. </s><s> I think that is uh that…
doc#1	in recent time you can uh uh think some people have talked about Confucianism almost turning it into a national religion. </s><s> Ha-ha. </s><s> I don't think that would be very ever be successful. </s><s> China's. uh If there's anything that is really different from China from the west, is that China never has a religion where it never has religion as the priority on top of priorities. </s><s> B…	think	that is uh that is very dangerous on helpful tendency. </s><s> Speaker 2 So there is also this complication of the study of tradition. </s><s> Of course, it's understandable. </s><s> China is now getting more and more developed. </s><s> And economically and politically and therefore culturally also is important. </s><s> So it's important to have this uh to understand the the rise of Guo Xue. </s>…
doc#1	in the tradition, in the study of traditional culture. </s><s> But on the other hand, there is this uh very difficult to differentiate. </s><s> But we have to make the differentiation between the purely, scholarly uh research and for the understanding of tradition. </s><s> And the sort of nationalistic use usage of Guo Xue or national learning as a tool to sort of boost national pride and and tha…	think	it's very very important for Asian studies, uh not just uh western view of China or Japan or Korea or Asia in general. </s><s> Nor should be the the the differentiation of the scholarship as Asian studies, as a western uh discipline and a native scholarship in China and Japan, Korea. </s><s> So I think now it's really the time to break up this kind of di dichotomy. </s><s> And actually, uh once I…
doc#1	learning as a tool to sort of boost national pride and and that is tendency that is not a very good tendency. </s><s> So finally, let me just conclude the 3 points I've mentioned. </s><s> That is, I think it's very very important for Asian studies, uh not just uh western view of China or Japan or Korea or Asia in general. </s><s> Nor should be the the the differentiation of the scholarship as Asi…	think	now it's really the time to break up this kind of di dichotomy. </s><s> And actually, uh once I used Sū Dongpo's famous poem on Lu Shan to argue that, you know. </s><s> Lu Shan is a very famous poem. </s><s> The first line says that if Lu Shan if you look from the side or from far or from near there are all different views. </s><s> But of course, the last 2 last lines are most famous. </s><s> We …
doc#1	if you look from the side or from far or from near there are all different views. </s><s> But of course, the last 2 last lines are most famous. </s><s> We don't know the true face of Lu's mount Lu, because we are all inside. </s><s> It seems to imply that if you get outside, you can have the view. </s><s> This is not what Sū Dongpo is saying. </s><s> Because in the first 2 lines he already says, …	think	there's no, you know, insider's view is better or outsider's view is better. </s><s> But to understand Asia in general should be the integration of different scholarships from both the outside and the inside. </s><s> Speaker 2 So finally, I would say, you know, crossing the borders and really abolish all these different uh artificial differentiation bound boundaries is a way for Asian studies to …
doc#1	. </s><s> Uh now, since 2002 I I I I would suggest China has been in the process of assertion for socialism 3.0. </s><s> The background change and the necessity for a new round of search was pretty simple. </s><s> Once most people are already well fit, well-clothed marginal utility of a private disposable income and consumption would diminish it. </s><s> Due to this diminishing marginal utility o…	think	this is what has been uh che uh check happening. </s><s> Basic institution makes ownership, I I would say is advancement of both public and private ownership in China in the recent months, that has been debate about å'1⁄2è¿'æ°'é€€. </s><s> And I would say it's both uh uh å'1⁄2è¿'æ°'è¿', uh and I can show just one case. </s><s> This is Chongqing. uh I I've spent some time on this case of
doc#1	60% to 38% by 2009. </s><s> Last year I'm pretty sure it's much lower. </s><s> And the government target at 30% in near future. </s><s> Another example is uh is regional disparities. </s><s> I I publish a number of books on regional disparities. </s><s> In late 1990s, I was I found was alarming the growing the gap. </s><s> But since 2004, we can see the gap actually has been narrowing. </s><s> In…	think	the 3 uh version of socialism has worked relatively well. </s><s> This is the comparison of HDI human development index with number of country, number of years. </s><s> You can see in 1950, China, India was pretty pretty low in terms of HDI. </s><s> But by 2005, China's HDI is is about uh uh the semi level as the Russian and Brazil, uh uh which used to be much much higher than China's level. </s>…
doc#1	China's level. </s><s> So let me conclude by citing a a colleague of mine, a friend of mine, Ning Chun, a professor at London school of economics. </s><s> He said Chinese socialism can best be grasped as a mo modern project that has sought to develop by its own unique means into its unique type, always conscious of another possibilities, it has refused to imitate. </s><s> That is, in the soviet s…	think	I share her her view and chance of Chinese model to success cannot be ruled out. </s><s> I didn't say it's much, many great, but cannot be ruled out. </s><s> That's the conclusion. </s><s> Thank you. </s><s> Speaker 2 Thank you very much. 2023-2-7 PM 5:56|8min28s Keyword: basic definition, [Mandarin: gè tǐ hù], basic institution, [Mandarin: bào gào], entire China, basic education, basic human sec…
doc#1	base Transcript: Speaker 1 After I moved to Hong Kong, uh I found everyone was using PowerPoint. </s><s> Now I become uh addicted to to it. </s><s> I'm incapable of making any speech without the assistance of PowerPoint now. </s><s> Speaker 1 Now the title is in search for Chinese socialism 3.0. </s><s> So if it's 3.0, you must ask whether it's 1.0 and 2.0. </s><s> Of course, from mass media and …	think	um no today no one. </s><s> There's no consensus about the basic definition what socialism um it is about. </s><s> Speaker 1 About 10 years ago, Habermas published an article uh titled what socialist mean to us? </s><s> I'm not going to engage in that kind of a definitional uh struggle um. </s><s> But in any case, I want to emphasize uh socialism is something is always involving. </s><s> Marx him…
doc#1	seed, good key facts, strong bio fact, Biology Biography extraction work, more patterns, good ones, good job Transcript: Speaker 1 All right our last talk, for the session is on bio snowball automated population of wikis and Zhao Qinghe Nie will present. </s><s> Speaker 2 Hi everyone today. </s><s> I'm going to introduce our work em by Oslobo, which is fact and Biology Biography extraction em wor…	think	now everyone uses Wikipedia as the most important tool to find information about celebrities right. </s><s> Because they provide a very good summary of the biography of the person. </s><s> And also give the the good key facts in the infobox. </s><s> Speaker 2 However, it would be difficult for you to find information for people who is not so famous. </s><s> Er this is mainly because of the neutra…
doc#1	and Melinda Gates. </s><s> Speaker 2 The network OK, so, so all this kind of information are automatically summarized. </s><s> So you may say this is a celebrity so I will use the example, which is more not so famous. </s><s> I will use the example like who Koenig of us out on me which is doing social computing in Microsoft. </s><s> Speaker 2 Listen, I don't know maybe somehow some of your also k…	think	we can do a good job to summarize how a information. </s><s> For example. </s><s> His bio and. </s><s> He's a quotation the whole quotations. </s><s> And also the related people. </s><s> We also have this kind of Quincy Map, which is basically summarize all those relationships between er the people who are co occurring with decent OK. </s><s> Yeah, so. </s><s> So you can find all these kind of re…
doc#1	quotations. </s><s> And also the related people. </s><s> We also have this kind of Quincy Map, which is basically summarize all those relationships between er the people who are co occurring with decent OK. </s><s> Yeah, so. </s><s> So you can find all these kind of relationships OK so. </s><s> Speaker 2 So this is just the example about the the demo about the entity cube so before entity cube, T…	think	the the good ones are we all work which is published last year. </s><s> People that are 9 stats, Lobo and also the know it all work and also the snoble work. </s><s> Speaker 2 And so all observation on this on this when we develop an entity cube, but we found that actually the bio biography and facts have strong dependencies. </s><s> So so basically a good biography paragraph well always have goo…
doc#1	approaches and so we found that the method of the very well single different better than the separate approaches. </s><s> I will not go into details because of timing so that's the conclusion. </s><s> Ok. </s><s> Thank you. </s><s> Speaker 3 How are you guys doing name disambiguation? </s><s> Speaker 2 Yeah, this is a good question. </s><s> So er for this version the the name disambiguation is st…	think	we were going to print the model does later on. </s><s> We are doing a project called I know Web Interactive Knowledge Web, but ever presented Moses as in data papers. </s><s> Thank you. </s><s> Speaker 1 Are they calling speaker thank you? 2022-11-21 AM 0:03|10min58s Keyword: graph classification, regular graph, graph algorithm, graph datasets, red graph, sub graph, growth graph classification, …
doc#1	<s> Speaker 1 We report our sensitivity specificity specificity and accuracy. </s><s> Er the first big classification performance first bigger shows average accuracy. </s><s> Basically, our our Masters based on the consistent relationship achieves. </s><s> Best fall Saturdays Uncomparable results to the other method for the sensitivity of the call method based on the Python core culture petting p…	think	about 2 protein 2 proteins belong to the same finding so in this figure each er row each roll correspond 2 proteins. </s><s> Each column is a protein issue correspond to a Masters first row is our method and the second is from the boosting a graph boosting. </s><s> We single out the top 3 features based on there co efficient. </s><s> Er we can see that on the first loads of Top 3 features. </s><s…
doc#1	1 So in this paper we built the Magic Mirror, which is also called the enterprise knowledge graph. </s><s> The target is we we want to help these securities companies to know and to approach their target companies better and quicker. </s><s> So, in this knowledge graph, we have 200000000 entities 1,000,000,000 attribute value pairs and 200000000 relations and it took us one hour to extract entiti…	think	is really simple at the current time and need to be improved in the near future. </s><s> Speaker 1 And we sell this knowledge graph as services instead of self selling the whole softwares. </s><s> And the securities companies could customize this knowledge graph portal and integrate it into their own applications. </s><s> We ask for our customers to pay by times of API access per year. </s><s> An…
doc#1	a companies on big data area. </s><s> And the investors wants to know the detailed information to support his own invest decisions in the futures and he comes to us and use the Magic Mirror. </s><s> Speaker 1 First, he wants to know some general overview of about the companies and we provide the services. </s><s> He frowned pictures, he can er he can learn the financial status and innovation stre…	think	is more friendly to the end users. </s><s> And after reading this result, the investors found that is. </s><s> This company is quite satisfactory's and he wants to go go to some details about it. </s><s> Speaker 1 So Secondly, he used our graph query services. </s><s> First, I want to illustrate I want to explain the result in this figures long credit dump. </s><s> The company is the center node …
doc#1	. </s><s> Speaker 1 And The thing is that the schema is privacy. </s><s> Because the data sources we use are meaning from the government. </s><s> So what the knowledge graph should be privacy at the current time and the data sources is limited with er when we build the knowledge graph so we designed schemas. </s><s> Manually. Speaker 3 Yeah, but just chemo explained that the company's shareholder…	think	it could be useful for other similar scenario. </s><s> Speaker 1 Er I think publishing the schema is quite good and if it's open to the public, many other companies, er which do the same things to us may be helpful to them and I will talk about the er implementers. </s><s> When I come back to China. </s><s> I think it is a good idea. 2022-11-21 AM 0:03|18min26s Keyword: matrix w., sparse matrix, …
doc#1	the data sources we use are meaning from the government. </s><s> So what the knowledge graph should be privacy at the current time and the data sources is limited with er when we build the knowledge graph so we designed schemas. </s><s> Manually. Speaker 3 Yeah, but just chemo explained that the company's shareholders and managers and things like this. </s><s> So this part, which is quite agnosti…	think	publishing the schema is quite good and if it's open to the public, many other companies, er which do the same things to us may be helpful to them and I will talk about the er implementers. </s><s> When I come back to China. </s><s> I think it is a good idea. 2022-11-21 AM 0:03|18min26s Keyword: matrix w., sparse matrix, coefficient matrix, regularization parameter, task clustering method, multi …
doc#1	chemo explained that the company's shareholders and managers and things like this. </s><s> So this part, which is quite agnostic from the real instances? </s><s> Don't you plan to publish this schema? </s><s> I think it could be useful for other similar scenario. </s><s> Speaker 1 Er I think publishing the schema is quite good and if it's open to the public, many other companies, er which do the …	think	it is a good idea. 2022-11-21 AM 0:03|18min26s Keyword: matrix w., sparse matrix, coefficient matrix, regularization parameter, task clustering method, multi task learning, relaxation functions, nuclear number regularization, optimization method, virtual learning method, feature learning method, low rank regularization, singular values Transcript: Speaker 1 Ok, the morning everyone. </s><s> Welco…
doc#1	<s> Convex production em renovation on the singular values. </s><s> So did you compare your message with the factorization based most tactically not escalator method? </s><s> Speaker 1 Pardon I'm sorry, you, you say you say which will compare with someone... </s><s> Speaker 4 from factorization based Lincoln set for my testimony. </s><s> Speaker 1 Yet yes, they combated with virtual learning meth…	think	that this element ear or capture them terrible center. </s><s> They are based on regulation and singular values, so they are not based on rank based more text conny. </s><s> So have you why did you not compare your posters method with rolling affect ryzen based protest Gandhi. </s><s> Speaker 1 Er. </s><s> Speaker 4 Rolling effect audition is another way to impose roaring structure to the questio…
doc#1	famous as Bill Gates because they would be easily caught by the Twitter. </s><s> Speaker 1 Right. </s><s> So to see it more clearly we plotted the feature space in Gray and the triangles are the followees of Tsinghua. </s><s> The squares are the followers of by AB 22. </s><s> Speaker 1 Now we can see the fraudsters, by er by AB 22 consistently connects to the similar people. </s><s> We call it sy…	think	these 2 are the basic characteristics of the fragant behavior patterns. </s><s> Speaker 1 So now based on the patterns we can devise an algorithm to catch them. </s><s> We gave 2 concepts synchronicity an anomaly to describe the behavior pattern. </s><s> Synchronicity is computed as average similarity between each pair er in once followee set square versus Square and triangle versus triangle. </s…
doc#1	means it learns profiles and tweets like. </s><s> Does the account have profile photo and the number of his tweets so our accuracy is point 751? </s><s> Which is much higher than spot and outrank the interesting thing is if we blame the fosters. </s><s> Speaker 1 Cut by either catchsync. </s><s> For their suspicious behavior or by spot for their suspicious content. </s><s> We can have a better pe…	think	they have already got a large vocabulary for the er suspicious contents. </s><s> But if they use the behavior to be better. </s><s> So on Tencent Weibo casting call is also better than spot right under the combination is much better. </s><s> So also we gave the precision recall curves to further demonstrate our effectiveness. </s><s> If the recoil is er 40%. </s><s> Their precision and enable and…
doc#1	<s> So we do experience on the synthetic data to test the precision and recall when there are some popular camouflage and random camouflage. </s><s> I will catchsync is close to the ideal and we claim that catching is robust to the come flash. </s><s> Speaker 1 Now we conclude our talk first we find fraudulent behave users behave synchronized and abnormal which can be used to distinguish them fro…	think	the future work could be using catchsync to ask humans to label the fosters in group. </s><s> It will be much accurate and faster than labeling the accounts one by one. </s><s> So that's all thank you for listening. 2023-2-7 PM 5:50|20min12s Keyword: social organizations, different organizations, social sector, Chinese social sector, society word, Chinese word, social events, social values differ…
doc#1	Chinese civil society, registered organizations, religious organizations, lineage organizations, non profit organizations, same social process, word sub categories Transcript: speaker 1 Good afternoon everybody eh. </s><s> Thanks to eh professor Perry and Harvard-Yenching institute for having me here. </s><s> I'm very happy to be here and have an opportunity to say all the friends again. speaker …	think	, eh we should have society or. </s><s> And.or eh or or the social autonomy. </s><s> Then we can have the political democracy. </s><s> And in China eh in this eh historical period, eh we can. </s><s> We can be eh perspec pers eh optimistic. </s><s> Since I can I only use the half of the rule to measure the eh modern development of China, eh even I. I prefer to use eh the social sector instead of …
doc#1	because I I use the '[Mandarin: mín jiān zǔ zhī]' the NGOs as the general category and the [Mandarin: mín jiān zǔ zhī] is the associations are private, non province and foundations. speaker 1 And comparing with the academic usage, the government. </s><s> I mean. </s><s> Oh, the official usage just refer to the eh individual entities. </s><s> The gov. </s><s> The official usage didn't refer to the…	think	eh it's different from the academic and and and daily life usage. </s><s> The second part I I just say eh from in 1990s '[Mandarin: shì mín shè huì]' eh. </s><s> It's Chinese eh word by word, it means urban residents society in the. </s><s> So it's a translation of the civil society in 1990s. </s><s> Later in 2000. </s><s> The civil society was translated into Gong Min Shehui in Chinese. </s><s> …
doc#1	just say eh from in 1990s '[Mandarin: shì mín shè huì]' eh. </s><s> It's Chinese eh word by word, it means urban residents society in the. </s><s> So it's a translation of the civil society in 1990s. </s><s> Later in 2000. </s><s> The civil society was translated into Gong Min Shehui in Chinese. </s><s> Gong Min Shehui means uh citizen's society word by word. </s><s> And anyway, the civil society…	think	it should be eh. </s><s> Especially in 1990s, civil society was a. </s><s> I mean, it's a negative word, not a positive word. </s><s> But in 2008, the society, I mean the press, eh I mean in the public sphere, the civil society became positive, very positive, just like professor Perry mentioned. speaker 1 But the the difference for the academic usage many is to conceiving the society as a whole, …
doc#1	. </s><s> So we we provided 2 editions of the title. </s><s> One is the 10 top events in Chinese civil society. </s><s> Another one is 10 top events in Chinese social sector. </s><s> The journalists make their decision to use which one. </s><s> All of them use social sector because they can't use the the the words civil society. speaker 1 For me, we can't imagine modern society without civil soci…	think	a social sector can express the same social process in China. speaker 1 All of you know social sector in are in English, is a commonplace in the. </s><s> But we want to use it in China in in a different, much different significance. </s><s> And what we try to do is to, I mean, put something new and what's new in my mind. </s><s> And I don't know if you agree. </s><s> And eh it's not only be used …
doc#1	is showing yellow bar we have a lower. </s><s> Entropy in the in the prediction distribution, which means that our model can produce more discriminative prediction results. </s><s> Basically, this gives you some sense of. </s><s> Well, overfitting eising model combination. </s><s> And here the convergence cups so we run the algorithm for 13:30 iterations and we can see that basically, at the end …	think	it's is fighting practice. </s><s> And that's it. 2022-11-21 AM 0:04|15min16s Keyword: medical data, different type, different classes, multidimensional medical data, risk prediction, second data, different decision vectors, different size, different groups, medical image, EMR data, synthetic data, data matrices, data matrix, Genomic data, physiological data, data mining, medical data future work…
doc#1	different type, different classes, multidimensional medical data, risk prediction, second data, different decision vectors, different size, different groups, medical image, EMR data, synthetic data, data matrices, data matrix, Genomic data, physiological data, data mining, medical data future works Transcript: Speaker 1 So this work is joint work with my colleague Ping, Buyue, Xiang and professor…	think	this is a good order make my talk much easier, so er let me first present the background. </s><s> So I think the people were attending the session going to be. </s><s> I believe most of the people are going to be with data mining or analytics background, but interested in. </s><s> Are working in health informatics applications? </s><s> So so we work with various types of data. </s><s> So one I me…
doc#1	different groups, medical image, EMR data, synthetic data, data matrices, data matrix, Genomic data, physiological data, data mining, medical data future works Transcript: Speaker 1 So this work is joint work with my colleague Ping, Buyue, Xiang and professor Lan Davidson from UC Davis and the title would be clinical risk prediction with multilinear sparse logistic regression and I think with pre…	think	the people were attending the session going to be. </s><s> I believe most of the people are going to be with data mining or analytics background, but interested in. </s><s> Are working in health informatics applications? </s><s> So so we work with various types of data. </s><s> So one I mean of course, electronic health record. </s><s> We have seen a lot, so we also have medical imaging like also…
doc#1	heart failure and why interesting thing is that we can see the last row is also a warmer and we check this is actually vaccination and. </s><s> Actually, we can see after vaccination and a lot of er er heart disease treatment guidelines. </s><s> You need to get vaccination to reduce the risk of heart failure. </s><s> Speaker 1 So conclusions future works so we propose a multilinear sparse logisti…	think	first of course, is a clinical validation. </s><s> We're going to ask for some domain experts to actually that is what I'm currently doing to to check whether those learned decision mask makes sense or not an more decissions. </s><s> Others here I only use one decision vector on each mode, which may not be enough. </s><s> We can use more and use the decision function as a trace of er the multipli…
doc#1	will only change slightly and tends to preserve the performance when it grow even larger. </s><s> So it's not quite sensitive, sensitive, in terms of the performance here. </s><s> Speaker 1 To summarize, we studied this citation recommendation problem in the context of heterogeneous bibliography network and we propose cluscite framework, which tried to organize papers citations into interest grou…	think	the principle of clustering-based recommendation can be also applied to other settings like movie recommendation and news recommendation. </s><s> So thank you very much. 2023-1-7 AM 10:19|1h49min39s Keyword: English language, language data, linguistic analysis, [Mandarin: fēn lèi], language research, [Mandarin: cháo xiān zhàn zhēng], language usage, cognitive language, linguistic research analysi…
doc#1	entities are close together, if on a transfo transmit something from one entity to another, the closer to the entities, the stronger the transmission will be. </s><s> If the 2 entities are very apart, the transmission will be weak. </s><s> Okay, so this is the baseline embodied experience. </s><s> Now, I know that in English we use the past tense. </s><s> Ah for example, could I borrow your pen? …	thought	you might like. </s><s> Here's a book I thought you might like. </s><s> And ah because native speakers, they won't say, here's a book. </s><s> I think you're like ah because ah I thought it would like. </s><s> Why this is the case? </s><s> Because this is again based on our embodied ah ah experience. </s><s> Because in English, in almost in all language, you know, ah time is conceptual conceptual…
doc#1	something from one entity to another, the closer to the entities, the stronger the transmission will be. </s><s> If the 2 entities are very apart, the transmission will be weak. </s><s> Okay, so this is the baseline embodied experience. </s><s> Now, I know that in English we use the past tense. </s><s> Ah for example, could I borrow your pen? </s><s> Could I, you know? </s><s> Ah Could you help m…	thought	you might like. </s><s> And ah because native speakers, they won't say, here's a book. </s><s> I think you're like ah because ah I thought it would like. </s><s> Why this is the case? </s><s> Because this is again based on our embodied ah ah experience. </s><s> Because in English, in almost in all language, you know, ah time is conceptual conceptualized in spatial tones. </s><s> Okay, so if I use…
doc#1	2 entities are very apart, the transmission will be weak. </s><s> Okay, so this is the baseline embodied experience. </s><s> Now, I know that in English we use the past tense. </s><s> Ah for example, could I borrow your pen? </s><s> Could I, you know? </s><s> Ah Could you help me? </s><s> And, oh, ah oh here is a book I thought you might like. </s><s> Here's a book I thought you might like. </s><…	think	you're like ah because ah I thought it would like. </s><s> Why this is the case? </s><s> Because this is again based on our embodied ah ah experience. </s><s> Because in English, in almost in all language, you know, ah time is conceptual conceptualized in spatial tones. </s><s> Okay, so if I use the past tense, and that means I put myself in the past, create distance between you and me, so that m…
doc#1	will be weak. </s><s> Okay, so this is the baseline embodied experience. </s><s> Now, I know that in English we use the past tense. </s><s> Ah for example, could I borrow your pen? </s><s> Could I, you know? </s><s> Ah Could you help me? </s><s> And, oh, ah oh here is a book I thought you might like. </s><s> Here's a book I thought you might like. </s><s> And ah because native speakers, they won'…	thought	it would like. </s><s> Why this is the case? </s><s> Because this is again based on our embodied ah ah experience. </s><s> Because in English, in almost in all language, you know, ah time is conceptual conceptualized in spatial tones. </s><s> Okay, so if I use the past tense, and that means I put myself in the past, create distance between you and me, so that means I create some distance, so I'm …
doc#1	conceptual conceptualized in spatial tones. </s><s> Okay, so if I use the past tense, and that means I put myself in the past, create distance between you and me, so that means I create some distance, so I'm less imposing. </s><s> I'm less imposing. </s><s> Hence are more polite, so that's why the used past tense means more polite. </s><s> So, for example, you guys say, here's a book. </s><s> I t…	thought	you might like. </s><s> Okay, so this is more polite. </s><s> And this is again based on, you know, ah conceptualizing of time in spatial terms. </s><s> So past tense meaning put myself in the past, create a distance. speaker 1 Okay, ah so ah also ah language, since language is conceptual in nature. </s><s> So language is made of symbolic units or constructions, meaning pairings of form and meani…
doc#1	of verb.[Mandarin: dé guó xiǎo zhèn jìng rán shān zhài le yí gè zhōng guó huáng dì pǐn]. speaker 1 so can see okay um thats all the So based on this, you can see language knowledge is usage based. </s><s> Because you use this way, you can out perform. </s><s> Then you can out coach. </s><s> You got out done. </s><s> You can out to do. </s><s> You got out everything. </s><s> Okay? </s><s> Not inna…	think	this meaning Just a Pop club in the last. </s><s> Within the last 2 decades, I would say. so, adequate, meaningful language input use is imperative for language acquisition and learning. </s><s> Okay. </s><s> The importance of conceptual process. </s><s> Because language symbolizes our embodied experience based conceptualizations, cognitive. </s><s> Processes and encyclopedia knowledge. </s><s> V…
doc#1	a socialist. </s><s> He believes in socialism, so he always tried to speak for the poor. </s><s> So he said, oh, don't complain about these people looting. speaker 1 The rich, that's what he said. </s><s> The rich has been looting America for the past 30 years. </s><s> That's what he said. [Mandarin: tā shuō nà ge fù rén ya],[Mandarin: qiǎng jié měi guó jiù qiǎng jié le]30-. </s><s> So you can se…	think	the money they made, I think they deserved it. </s><s> Because they invented for sort Of e PC for Bill Gates and for Steve Jobs. </s><s> Without him, probably would not have the assess the kind of. </s><s> You knows, iPhone you know we have now. </s><s> So I want to say. </s><s> But people look things differently, so they consume things differently. </s><s> For Bernie Sanders, the rich to him a r…
doc#1	, so he always tried to speak for the poor. </s><s> So he said, oh, don't complain about these people looting. speaker 1 The rich, that's what he said. </s><s> The rich has been looting America for the past 30 years. </s><s> That's what he said. [Mandarin: tā shuō nà ge fù rén ya],[Mandarin: qiǎng jié měi guó jiù qiǎng jié le]30-. </s><s> So you can see, of course, most people probably wouldn't. …	think	they deserved it. </s><s> Because they invented for sort Of e PC for Bill Gates and for Steve Jobs. </s><s> Without him, probably would not have the assess the kind of. </s><s> You knows, iPhone you know we have now. </s><s> So I want to say. </s><s> But people look things differently, so they consume things differently. </s><s> For Bernie Sanders, the rich to him a rooting America. </s><s> Okay,…
doc#1	cognitive corpus a linguistic research is ideal for the study for of language, especially its lexical semantics and usages. </s><s> Several purpose study this will be used to support this point, including dundellas at all green 2017. </s><s> And several my studies and a couple of professor most studies. </s><s> But actually, let me tell you, just in the past year, I have reviewed 4 or 5 studies f…	think	has already been published. speaker 1 It's a study by Chinese scholar the iconic change of the ChineseWuzhu.[Mandarin: rè mén hěn rè hěn pǎo]. </s><s> This article was already published. </s><s> I reviewed this article and I few other one, I think is about the wood black he. </s><s> The metaphorical meanings of He I think this article also has been accepted. </s><s> And a couple of other construc…
doc#1	several my studies and a couple of professor most studies. </s><s> But actually, let me tell you, just in the past year, I have reviewed 4 or 5 studies from China for journals like linguists, corpus linguists, corpus linguists and linguistics theory, international journal corps linguistics and others. </s><s> But one, I think has already been published. speaker 1 It's a study by Chinese scholar t…	think	is about the wood black he. </s><s> The metaphorical meanings of He I think this article also has been accepted. </s><s> And a couple of other constructions about what's cause automation of constructions, like data constructions and some other construction. </s><s> And I think these articles will be out very soon. </s><s> There are many other studies. </s><s> And so I know many Chinese scholars a…
doc#1	let me tell you, just in the past year, I have reviewed 4 or 5 studies from China for journals like linguists, corpus linguists, corpus linguists and linguistics theory, international journal corps linguistics and others. </s><s> But one, I think has already been published. speaker 1 It's a study by Chinese scholar the iconic change of the ChineseWuzhu.[Mandarin: rè mén hěn rè hěn pǎo]. </s><s> T…	think	this article also has been accepted. </s><s> And a couple of other constructions about what's cause automation of constructions, like data constructions and some other construction. </s><s> And I think these articles will be out very soon. </s><s> There are many other studies. </s><s> And so I know many Chinese scholars are working on this very good and very happy for them. </s><s> I'm very happy…
doc#1	theory, international journal corps linguistics and others. </s><s> But one, I think has already been published. speaker 1 It's a study by Chinese scholar the iconic change of the ChineseWuzhu.[Mandarin: rè mén hěn rè hěn pǎo]. </s><s> This article was already published. </s><s> I reviewed this article and I few other one, I think is about the wood black he. </s><s> The metaphorical meanings of H…	think	these articles will be out very soon. </s><s> There are many other studies. </s><s> And so I know many Chinese scholars are working on this very good and very happy for them. </s><s> I'm very happy that more and more Chinese scholars are doing this. </s><s> But, you know, since this studies like to mine. </s><s> So I can use mine and green, like I know him. </s><s> And because the others got it, …
doc#1	went wild. </s><s> When I notice when the map. </s><s> Okay, so here, if you're similar to a corpus analysis, then you've got patterns. </s><s> Oh, we know now that come is typically followed by positive or neutral adjects, where goal is typically followed. speaker 1 By negative attitudes. </s><s> Why, that compus analysis itself cannot explain. </s><s> Then we have used cognitive analysis becaus…	think	it was clear. speaker 1 Because we all know. </s><s> What things do you want to come to you. </s><s> Right? </s><s> We all want the good things to come to you. </s><s> Want money, you want gold, you want new cars, okay? </s><s> You don't want to tear trash to come to you, okay? </s><s> What is you want to go away with? </s><s> You have from you, of course, bad things, trash. </s><s> And the thing…
doc#1	speaker 1 And so the results show that temporal adjunc adjunct-initial initiative, My initial. </s><s> Sorry. </s><s> Temporal adjunct-initial presentative sentences indeed took significantly longer time to read. </s><s> Because there was, you know so many things can be there was, right that in 2002 there was, in 2011 there was. </s><s> So Just took them the subjects a bit longer time to process …	think	the results might be different. </s><s> Because in English, we use there when we say there is there to use the expletive. </s><s> There's another as a discourse function. </s><s> Typically we start using there to introduce a sentence for new information. </s><s> For example, this. </s><s> There is ah a person looking for you. </s><s> Because I've not mentioned this person. </s><s> The person is t…
doc#1	can see the typical set the right to low, the right to vote, the right to choose. </s><s> Okay, so you can see the difference in our but simply just looking at the typical infinitives that they modify the 2 nouns. </s><s> If you look at you compare power 2 versus the right to. </s><s> Okay, so you can see power is closer to authorities and see both can regulate, say power to regulate, authority t…	think	is right to vote, right to choose even though make appeared in all of them. </s><s> Make. </s><s> It's not turning because it's make what? </s><s> Right to make a decision. </s><s> Of course. </s><s> But if you to flag them make a lawyer, definitely you would not say right. </s><s> It's authority. </s><s> The power to too so this is what I look at. </s><s> The typical adjectives that are modifyin…
doc#1	, inaccurately, incorrectly, mistakenly, wrongly. speaker 1 Okay. </s><s> For the 2 native speakers. </s><s> For the intermediate Chinese efl learners and 26 advanced Chinese year. </s><s> These advanced Chinese years Learned as well graduate students Chinese graduate in American study in America. </s><s> Phd distance Phd distance or a study in America. </s><s> They are Chinese. </s><s> Okay, the…	think	um due to constraint, I'll just focus on the use of the synonyms adverbs, especially the letter set with wrongly in particular. </s><s> If you look at in e um this is from coca. </s><s> Get a typical infinitives and modify. </s><s> No, the typical adverbs modifying. </s><s> The typical verbs that incorrected wrongly are used modified. </s><s> You can see that you know an inquiry is typically used…
doc#1	. speaker 1 Such as positivity, where the positive it comes first. </s><s> Okay. </s><s> When the age is a factor. </s><s> When young comes first, the old come first. </s><s> Magnviewed in quantity, the size. </s><s> Okay. </s><s> And chronology, generation and gender and hierarchical superiority. speaker 1 [Mandarin: shì bú shì] social [Mandarin: shàng miàn de] hierarchical. special superiority …	think	root comes before the. </s><s> Would start with the um speaker 1 And also by comparing the similarities and differences between the 2 languages on the issue Okay. </s><s> Also beating the 2 languages on the issue. </s><s> So you can see. </s><s> Okay. </s><s> So let's look at the result here. </s><s> So positivity is significant in both languages. </s><s> The magnitude of the same thing. </s><s> …
doc#1	prominent semantic motivating constraints. </s><s> Morphology is the most important formal motivating constraints on entering order. </s><s> But some differences in constraints on unknown ordering between English Chinese already explained. speaker 1 Because in Chinese, please exert a significant effect on Chinese entering order. </s><s> But on little effect on English internet watering. </s><s> N…	think	, you know, for one, and doing so makes language study more interesting, more informative, and more valid and reliable. </s><s> Because without a cognitive analysis sometimes. </s><s> Because actually, when I, a lot of, when I give speech at a lot of different places, a lot of people who are doing compass analysis, they would ask me, oh. </s><s> The most difficult thing is when I look at the resu…
doc#1	groups. </s><s> Yes. </s><s> That language like Chinese are characteristics. </s><s> Has been written either logically, horizontally. </s><s> That in communication these features are also demonstrated. </s><s> This is something that's worth exploring. </s><s> This is a graduation from Japan universal, Pennsylvania in the us. </s><s> The question is, do you think that the fact that languages like …	think	you can do probably the videotape interviews and also videotape how people read. </s><s> But I think it's worth exploring. </s><s> Definitely. </s><s> Oh, depends on what kind of the last question you may have. </s><s> Like showing. [Mandarin: hán jiě dú jī chǔ shàng de fēn lèi]. [Mandarin: rú guǒ zì jǐ fēn lèi],[Mandarin: rú guǒ bì miǎn fēn lèi bù chóng fù dài biǎo bù chóng fù],[Mandarin: qiě dà…
doc#1	horizontally. </s><s> That in communication these features are also demonstrated. </s><s> This is something that's worth exploring. </s><s> This is a graduation from Japan universal, Pennsylvania in the us. </s><s> The question is, do you think that the fact that languages like Chinese character based and can hence be written either vertically or horizontally, from left to right. speaker 1 And, A…	think	it's worth exploring. </s><s> Definitely. </s><s> Oh, depends on what kind of the last question you may have. </s><s> Like showing. [Mandarin: hán jiě dú jī chǔ shàng de fēn lèi]. [Mandarin: rú guǒ zì jǐ fēn lèi],[Mandarin: rú guǒ bì miǎn fēn lèi bù chóng fù dài biǎo bù chóng fù],[Mandarin: qiě dài biǎo le zhěng tǐ]. </s><s> I'm not quite I don't quite understand this question. </s><s> So that me…
doc#1	we use the queried label data to fine tune the pretrained model with some of the layers frozen and just fine tune some of the, the top layers of the pretrained model, ok. </s><s> So the key problem is how to select the instances. </s><s> So we use 2 criteria. </s><s> The first one uncertainty. </s><s> Actually this is a very classical criterian. </s><s> That means we query some uncertain instance…	think	this is the first criterion specialized designed for active selection for deeper models. </s><s> So it measures how helpful is one instance for improved ability of representation learning of the model. </s><s> Speaker 1 So we will introduce the detail of these 2 criteria. </s><s> So I guess uncertainty is very commonly used so I guess all of you are very familiar with this definition. </s><s> It'…
doc#1	the left part indicates that aligned entities align entities are invalid closely. </s><s> And the right part in case sent the correlated attributes are embedded closely. </s><s> Such as such as these attributes are usually used to describe mobile phones. </s><s> We also compared our method with the traditional method. </s><s> Speaker 1 Uh we design, we design a machine translation based method us…	think	this is due to the high accuracy of Google translator. </s><s> Speaker 1 Er then to further investigate thepro possibility or combination, we consider the lower rank of the 2 results and the compater rank. </s><s> And we can see that and the last one and we can see that the compand results are significantly better. </s><s> Speaker 1 Which shows the mutual commentary ternati between our method and…
doc#1	hours several hours yes? </s><s> The 1515 thousand datasets. </s><s> And uh we also tried a larger scale datasets 12020 thousand er this time will take about er one day. </s><s> Speaker 3 Yeah, hello, thanks. </s><s> Yeah, very interesting talk. </s><s> I had a question about your results. </s><s> So it looked like the machine translation achieves compatible results for hits one er but then it do…	think	it is very interesting is questioning. </s><s> Er Google translator, I I think the I think that the result good. </s><s> I'm better because enter the Google translator has a high accuracy high accuracy so the machine translation personal messages can chieve higher results. </s><s> But but we find that if the Google translator mistake the meanings of the labels and there results results will got a…
doc#1	tried a larger scale datasets 12020 thousand er this time will take about er one day. </s><s> Speaker 3 Yeah, hello, thanks. </s><s> Yeah, very interesting talk. </s><s> I had a question about your results. </s><s> So it looked like the machine translation achieves compatible results for hits one er but then it doesn't get better for you know hits er10 and 50. </s><s> Can you provide some intuiti…	think	the I think that the result good. </s><s> I'm better because enter the Google translator has a high accuracy high accuracy so the machine translation personal messages can chieve higher results. </s><s> But but we find that if the Google translator mistake the meanings of the labels and there results results will got a lower. </s><s> Speaker 1 So, so our in in in in in in in and our method will a…
doc#1	scale datasets 12020 thousand er this time will take about er one day. </s><s> Speaker 3 Yeah, hello, thanks. </s><s> Yeah, very interesting talk. </s><s> I had a question about your results. </s><s> So it looked like the machine translation achieves compatible results for hits one er but then it doesn't get better for you know hits er10 and 50. </s><s> Can you provide some intuition of why this …	think	that the result good. </s><s> I'm better because enter the Google translator has a high accuracy high accuracy so the machine translation personal messages can chieve higher results. </s><s> But but we find that if the Google translator mistake the meanings of the labels and there results results will got a lower. </s><s> Speaker 1 So, so our in in in in in in in and our method will almost accoun…
doc#1	<s> Speaker 1 So, so our in in in in in in in and our method will almost account a our method can can a a achieve high achieve higher without the winth translation the quality of translation is not guarantee. </s><s> Speaker 4 Another question your attribute embeddings can you evaluate this separately from the different languages, so how much do you gain by embedding attributes and combining thos…	think	this can be left as future worker in this work I only considerd the coslingual language delament. </s><s> Speaker 4 Thank you. 2022-11-21 AM 0:01|11min21s Keyword: video website, video tagging, video shot, Video precision, video example, video contents, full video, minutes video, news video, time sync comment videos, time sync video tagging, video shot semantic, automatic time sync video, new use…
doc#1	during. </s><s> And we learned and now the representations by aggregating neighbors representation. </s><s> Cursively underway surgically prove Dollar General representation can. </s><s> We reflect several popular node Securities and our model is linear time complexity to the number of nodes. </s><s> That's all thanks. Speaker 2 12:20 Plenty of times for questions. </s><s> So could you come here?…	think	the high order proximity is bad for the node importances based task so our model. </s><s> Want to preserve this proximity and only preserve regular clients are model. </s><s> So so, so our model may cannot apply to their traditional link prediction tasks. </s><s> Our model only only can user in the northern law based tasks. Speaker 2 13:13 The parameters or hyper properties are involved in your m…
doc#1	100 and K. The lens of embedding and eyes the number of iterations. </s><s> How to determine with the? </s><s> Optimal parameters for your modern way to Grady, greater search. </s><s> Thank you. Speaker 2 14:04 You said that you're using an analyst TM as an aggregation function right. </s><s> But you're getting over a set of elements at her notice in the neighborhood so that doesn't have a notion…	think	that there. </s><s> The aggregating function can be any functions such as. </s><s> It's a simple lines mean? </s><s> So use the Great Convolution Network, with which. </s><s> To ask him if you cause their neighbors. </s><s> The Lambert from neighbors, you early on certain we can have different number of neighbors and ask me is, is a good model for presence there. </s><s> Surprise them with the di…
doc#1	birth of web coupons really. </s><s> And I mean, it's probably quite difficult to establish some kind of relationship between hate speech. </s><s> And crime but there is general consensus that propagation and creation of such contents on the Internet on the Web is creating some kind of environments. </s><s> That would encourage crime. </s><s> Speaker 1 01:49 So really we have this kind of problem…	think	having you know, much, much, much, much more and more worse problems. </s><s> Speaker 1 02:07 In this area and we kind of losing the control of it a lot of questions. </s><s> We ask is are there. </s><s> Social media companies actually doing something and answer is definitely yes. </s><s> They are doing something they actually spending hundreds of millions of euros every year try to solve the pro…
doc#1	I'm practically we can do better using this new model. </s><s> So moving on to the methodology now. </s><s> Speaker 1 06:11 So what I mean, the basic principle is really straightforward. </s><s> We we take it as an LP problem. </s><s> We use, some kind of text classification method and in this case is short tax classification because you have tweet. </s><s> Ticket is 1 or 2 sentences. </s><s> Spe…	think	the reasons are kind of 2 fold on the one hand a serious. </s><s> A huge amount of effort from Penn Philan laborers feature engineering. </s><s> On the other hand, I'm pretty please, being shown that it actually works better than those. </s><s> Speaker 1 06:53 Traditional methods that relies on feature engineering. </s><s> So excuse me for shameless self promotional material here, so on the 7th o…
doc#1	1 07:18 In the area. </s><s> Also, you look at the literature, they used DNA so some deep learning methods. </s><s> Obviously, they focus on the kind of structure of the network so the topology of the network. </s><s> But typically you have 2 flavors so somebody use Convolutional Neural Networks, CNN. </s><s> And the other branch will be using some kind of recurrent neural networks. </s><s> So th…	thinking	you know what it would be possible to combine them all together and if you want to combine them what? </s><s> What would be the right way to do it and what would be the intuition behind and are there any you know advantage of combining the 2 networks altogether on these kind of space with task so this is I'll take here So what we do is we took. </s><s> CNN with GRU which is gated recurrent unit n…
doc#1	together and if you want to combine them what? </s><s> What would be the right way to do it and what would be the intuition behind and are there any you know advantage of combining the 2 networks altogether on these kind of space with task so this is I'll take here So what we do is we took. </s><s> CNN with GRU which is gated recurrent unit network so if you're familiar with LSTM or DNA in genera…	think	I will explain our networking will be more details in the next few slides, but will focus on the high level intuitions and principles behind or try to avoid technical details. </s><s> Speaker 1 08:45 So network starts with the word embedding layer So what it does is basically you take a tweet short sentence and you map that into a fixed lens fixed dimensional vector space reputation. </s><s> Of t…
doc#1	all the data sets. </s><s> We know coming from Twitter and being used for the problem of identifying hate speech and as you can see that the really varying in size and also nature so. </s><s> Ranging from a couple of thousand to over 24. </s><s> Speaker 1 14:40 Selden retreat. </s><s> We need some comparative models and give you 4 here so we use a simple SVM here, which is previously reported. </…	thought	could be also useful for this kind of task. </s><s> We have based on CNN and what it does is that we take our model we remove all the GRU part so we have just CNN we have CNN plus GRU with an owners under. </s><s> With subscript B, which means that we are removing the old regularization tweaks. </s><s> So we just have the simple model there, so if you look at the the the 2...2models. </s><s> That…
doc#1	could be also useful for this kind of task. </s><s> We have based on CNN and what it does is that we take our model we remove all the GRU part so we have just CNN we have CNN plus GRU with an owners under. </s><s> With subscript B, which means that we are removing the old regularization tweaks. </s><s> So we just have the simple model there, so if you look at the the the 2...2models. </s><s> That…	think	of it as some kind of ablation test of remote if you like so we remove some components and see what's the difference? </s><s> We also compare against State of art so previous results reported on the datasets that we test. </s><s> And so the results are summarized all in here and you can see that you know compared to the state of art and patterns really strong apart from this sort of this kind of …
doc#1	some kind of incremental improvements when you add GRU when you add those regularization regularization tweaks. </s><s> So that's about the general result. </s><s> We also done some kind of error analysis try to understand what are the situations where it's very difficult to get it right So what have you done with 2 random sample of 200 tweets that? </s><s> Order model has failed and we try to un…	thinking	very often, you would imagine you know, there might be some very strong features or you know like use of abusive words. </s><s> But actually these words are not very useful for prediction of hate speech. </s><s> And because we use pretrained warning very models, so there can be some out of out of vocabulary words. </s><s> And then there are the situations where it's been very, very challenging fo…
doc#1	2 numbers one is that we take the number of trees for each class. </s><s> We want the number by the unique words that are found in that class, so by by the work that we can see in in that class, so basically tells us you know on average. </s><s> How many trees can share at least one word they give us some indication of how to what extent the countries we have for that class shared features? </s><…	think	you take the number of words. </s><s> Found in that class and this number has to be the worst from owning that class, so it must not be funny. </s><s> Other classes, maybe one number by the worst found in the class, which can also include the ones from the other classes. </s><s> So basically you're looking at what's the percentage of the words that are only found in that specific class and again.…
doc#1	understand. </s><s> Speaker 1 19:20 You know what's the type of hate is being expressed in the message really, really challenging the results have just shown in a couple of slides before was based on the micro average when you actually look at the the the precision recall and F Mirror obtained by about a per class basis, you notice that you get much higher results on this, but much lower on the o…	think	I have a good answer to. </s><s> I think it probably running out of time for him so. </s><s> I will probably skip the conclusion here and I'll just stop here for questions. </s><s> Thank you. 2022-11-21 AM 0:10|14min22s Keyword: trajectory points, neighboring time, trajectory outlines, trajectory outline definitions, point neighbor, Trajectory outlet definition, trajectory outlier definitions, pa…
doc#1	the type of hate is being expressed in the message really, really challenging the results have just shown in a couple of slides before was based on the micro average when you actually look at the the the precision recall and F Mirror obtained by about a per class basis, you notice that you get much higher results on this, but much lower on the other ones. </s><s> Speaker 1 19:43 So the question i…	think	it probably running out of time for him so. </s><s> I will probably skip the conclusion here and I'll just stop here for questions. </s><s> Thank you. 2022-11-21 AM 0:10|14min22s Keyword: trajectory points, neighboring time, trajectory outlines, trajectory outline definitions, point neighbor, Trajectory outlet definition, trajectory outlier definitions, particular time point, neighboring time bei…
doc#1	policeman to make money by punishing them. </s><s> But we cannot do that. , If, so,if there are some if there are some roads are frequently happened, the illegal parking event. </s><s> We can tell the can tell the government to extend the parking lots there. </s><s> So these are the 2 contributions of this work. </s><s> And currently the traffic places cost some much human effort to patrol beside…	think	we need a more ubiquitous approach and we got our idea. </s><s> See the demonstration you know that when there are cost parking the trajectory's are different from the normal cases. </s><s> And if we aggregate this is a large data from the crowd. </s><s> We can catch such difference and finishes this detection. </s><s> This is our main idea. </s><s> Yes. </s><s> You can see the difference and the…
doc#1	and I was going to analyze them. </s><s> But just when I visualize them like the third figure. </s><s> You can see it surprised me that the difference is significant enough. Speaker 1 04:49 And then I realized that, even if the mobile trajectory provided to us is not so clean. </s><s> We can still have a try to this work and because I wrote this road,I travel this road too many times. </s><s> It'…	thought	I thought maybe they saw me as a spy or terrorists. </s><s> Because I hear them say that :"watch, watch out this man is writing for 30 minutes. </s><s> He's around, he's around to his his travel back and forth, too many times. </s><s> "But that's just because of this worker, but just because of this work, so we met up all mind to do this. </s><s> Because of the simulations that we made up our min…
doc#1	was going to analyze them. </s><s> But just when I visualize them like the third figure. </s><s> You can see it surprised me that the difference is significant enough. Speaker 1 04:49 And then I realized that, even if the mobile trajectory provided to us is not so clean. </s><s> We can still have a try to this work and because I wrote this road,I travel this road too many times. </s><s> It's a in…	thought	maybe they saw me as a spy or terrorists. </s><s> Because I hear them say that :"watch, watch out this man is writing for 30 minutes. </s><s> He's around, he's around to his his travel back and forth, too many times. </s><s> "But that's just because of this worker, but just because of this work, so we met up all mind to do this. </s><s> Because of the simulations that we made up our mind to do th…
doc#1	except for a park Wanhe park. </s><s> It's a good place for moms to play with their children and so in work days , during the work day is the road is very clean without illegal parking, but where in weekends or Holidays the families flashes in with their children and park their cars at cup sizes , because there are no parking lots around. </s><s> So it's another interesting example for this examp…	think	,the wider Cup size are maybe a good solution for both governments and those families and this is I think that's all of the story thanks. </s><s> And anyone who have questions. </s><s> I've a souvenir for you from Beijing. </s><s> I take it from Beijing. </s><s> Thanks! Speaker 2 17:03 Thanks for very interesting talk, so my questions regarding the sampling frequency of your trajectory because th…
doc#1	in work days , during the work day is the road is very clean without illegal parking, but where in weekends or Holidays the families flashes in with their children and park their cars at cup sizes , because there are no parking lots around. </s><s> So it's another interesting example for this example, we cannot expect expect too much for governments to punish them or building, extending the parki…	think	that's all of the story thanks. </s><s> And anyone who have questions. </s><s> I've a souvenir for you from Beijing. </s><s> I take it from Beijing. </s><s> Thanks! Speaker 2 17:03 Thanks for very interesting talk, so my questions regarding the sampling frequency of your trajectory because that seems to be a key factor that may affect the sensitivity. </s><s> Could you coming on that? Speaker 1 1…
doc#1	could not provide a better discriminating pattern. </s><s> Here is is a running example the the upper left upper left part is calculated bond where the red part is skipped bound. </s><s> Here is the algorithm framework. </s><s> We first calculate the confidence are expected confidence of Current [preten] prefix pit and then if the confidence is larger than the previous maximum one we just updated…	thought	of the certain attributes before the uncertain attributea to help shrink shrink and current projected database here. </s><s> We also use some different current straight edge. Speaker 1 11:13 Then, using certain certain data site here, we apply our thresholds of minimum covering probability. </s><s> To assure the ,to assure the the probability of not covered less than threshold, and also we use, S…
doc#1	with respect to different minimums parts and with respect to different minimum coming probability, it proves the effectiveness of the minimum using minimum covering probabilities and here is the runtime efficiency, including all of the runtime. Speaker 1 12:47 And here is the combination with using upper bound or not user found. </s><s> That our conclusions we first to have first associated class…	think	we do not have more time for questions. </s><s> Maybe questions can postpone to offline so we thank the speaker. </s><s> So. 2022-11-21 AM 0:11|11min50s Keyword: graph mining, graph data, certain graph, frequent probability, frequent step, certain graph data, frequent ones, uncertain graph mining, sub graph, graph database, weighted graph, uncertain graph data, theoretical results, certain graph …
doc#1	do data connection on the manifold instead of religion, original data space it will be much robust and we get a analytical solutions and introduce 2 kernels and it's efficient and I see very explainable because in a paper. </s><s> Speaker 1 We prove the relation between the data noise and disturbances on the manifolds. </s><s> So you can find it's very easy to tune a parameters. </s><s> So in the…	think	I quite we are welcome to every questions. </s><s> Speaker 2 We have plenty of time for questions again, please use either of the standing Mikes. </s><s> Speaker 2 So let me start with a question so what's the rationale behind you know, focusing on Glassmann Kernels? </s><s> What's the relation of class materials to other kernels? </s><s> Why do you focus on this particular kernel? </s><s> Speake…
doc#1	kernel? </s><s> Speaker 1 Yeah, because First of, we want because before we just do data augmentation in larger original spaces. </s><s> For example, you can do it for images directly, however here we think. </s><s> It's also very necessary to do that on a manifold, because for many cases, you don't know what kind of data, it could be for Grassmann Kernels you can adapt to different data. </s><s>…	think	it's very variable to consider many folds. </s><s> Yeah. </s><s> Speaker 2 And have you tried your approach on other computer vision tasks other than action recognition tasks. </s><s> Speaker 1 And not yet just election violation? </s><s> Speaker 2 Well, if you have questions, please talk to the speaker of my. </s><s> Let's thank the speaker again. 2022-11-21 AM 0:13|10min40s Keyword: diverse ran…
doc#1	But if we look at the top ranked results. </s><s> All right. </s><s> If we look at the top ranked results. </s><s> There is considerable overlapping in this top ranked results so the top ranked results could not cover the whole network. </s><s> OK. </s><s> Instead, what we want is something like this we want to have a new ranking accent that could generate top ranked results so then top ranked re…	think	about this question is random walk really random OK. </s><s> In reality when argument random walks are never random OK because we could easily observed the phenomenon then. </s><s> Rich gets richer indeed if we think about civilization or immigration right big cities attract larger population, suburb areas cannot attract population and in tourism busy restaurants always attract more restaurants r…
doc#1	could not cover the whole network. </s><s> OK. </s><s> Instead, what we want is something like this we want to have a new ranking accent that could generate top ranked results so then top ranked results are both presti prestigious,but also diverse. </s><s> It could cover different portions of the network. </s><s> Speaker 1 Having this in mind, let's think about this question is random walk really…	think	about civilization or immigration right big cities attract larger population, suburb areas cannot attract population and in tourism busy restaurants always attract more restaurants right. </s><s> If a restaurant is visited by many people. </s><s> It's even more likely to attract new visitors right. </s><s> This is known as the conformity problem. </s><s> Speaker 1 But in the random walk, how can …
doc#1	<s> Speaker 1 The one interesting question to ask is why does this work with us this different work we actually have 2 intuitions here. </s><s> First by allowing the transition probability to be reinforced by the number of visits. </s><s> We actually allows rich gets richer. </s><s> All right. </s><s> This is connected to some well known problems like Polya's urn and preferential attachment excep…	think	, we actually allow once allow the prestigious note to absorb the weights from its neighbors. </s><s> In a way that the nodes in the neighborhood are competing for for resources. </s><s> They're not sharing resource. </s><s> They're also competing for resource. </s><s> All right. </s><s> And we also have an optimal optimization explanation in the paper. </s><s> I won't have time to introduce that…
doc#1	individual features and compilations. </s><s> With Beijing data set,as shown in table as you want future through the model breaks obvious improvement on both recall and procession is easier to feed a single category learn compilation of all categories. </s><s> So we try to model for each category respective instead of training a united model for all categories. </s><s> As shown up the table. </s>…	think	that are the same the sample space is divided into some subspace by Purok agree is easier to fit is easier to estimate parking availability in one subspace than in the all sample spaces. </s><s> Speaker 1 The packet very changes communities overtime the same as a factor. </s><s> In fact, it. </s><s> Instinctively, the past parking information may affect the current parking availability state. </s…
doc#1	baidu map app. </s><s> That's for my presentation. </s><s> Thanks for listening. </s><s> Thank you all. 2022-11-21 AM 0:08|19min30s Keyword: different problems, many associations, Association pattern, graph search, entities paper, same Association, different entities, Level search, graph isomorphism problem, Association finding, frequent Association patterns, large graph, new problem, large graph…	think	it's actually a well motivated research problem because we have seen a lot of Researches. </s><s> In this direction. </s><s> So so basically we know we have a very large graph data. </s><s> And we have a lot of entities that are connected by properties. </s><s> But we also have some you know, some some entities are not directly connected by an arc in the graph. </s><s> But they are indirectly con…
doc#1	the precomputed results. </s><s> You know like for large data set like the Pedia. </s><s> We have more than 1,000,000 or even more vertices in the graph so. </s><s> So there are too many distance information to be stored it might be a challenge to store all that kind of distance information. </s><s> But on the other hand, other hand, we can, we can do online computing OK. </s><s> We don't store a…	think	you know when the graph is large computing information online computer distance online is time consuming so users might not be. </s><s> Speaker 1 07:47 Willing to you know accept that kind of latency, so we, we solve this issue by using a technique called distance. </s><s> Oracle, which achieves the tradeoff between space and time. </s><s> So distance always kind of technique or data kind of data…
doc#1	solution. </s><s> Speaker 1 14:45 By using this new variants of the product strategy. </s><s> We obtain the consistently battery out. </s><s> So we succeeded in improving the basic solution by using the prowling strategy in the right way. </s><s> Speaker 1 14:58 Also, some results on frequent associated pattern mining basically given not more than 10000 associations. </s><s> There are frequent pa…	think	it's reasonably fast, considering that we are using? </s><s> Just an average workstation OK conclusion. </s><s> Speaker 1 15:30 Actually, some takeaway messages firstly that subgraph finding undermining possibly faster than what we expected so it just at the millisecond level, so you can feel free to use such techniques in your research and Secondly, we found that distance article and canonical c…
doc#1	we can our approach. </s><s> It is actually a compliment to the ranking approach becaused you know given like more than 1,000,000. </s><s> Associations that can be found when whatever ranking stretch. </s><s> Do we use we can only show maybe a turn or 20 top Wrangler allows and there can't be a good representative of a million entries of a million. </s><s> Association so that is why we consider u…	think	they are complementary to each other. </s><s> But yeah, I agree that we can also do ranking. </s><s> Speaker 3 18:32 We have time for the very last question. </s><s> Speaker 4 18:37 Yeah, so my question is if you broke up with slight forward so basically where you're replacing the instances by classes. </s><s> Yes, here, so how do you choose which class to take so you have basically hierarchy so …
doc#1	they're computed for each attribute. </s><s> We into around. </s><s> These 2 group by queries with the same attribute and 2 different predicates. </s><s> And the result contains the counts for each unique value for that actually groups such as mobile and desktop. </s><s> Speaker 1 03:34 We normally discounts, we get to probability vectors little P one and P 2. </s><s> And now we can calculate at …	think	about this is exact coach if we do a brute force. </s><s> We need to run like 200 group by queries for you around to rank 100 attributes. </s><s> And the cost depends on the table size. </s><s> Call depends on see time zone where season to the number of attributes and see the total of typos. </s><s> Right so the larger the table, the longer it takes an easy exceeds the latency requirement. </s><s…
doc#1	if you change? </s><s> Increasing the risk of being then number attribute number of candidate attributes will increase more so this efficient problem is even more big issue bigger issue and but our approach. </s><s> Speaker 1 17:11 Under that without without the problem, yeah, OK my. </s><s> My OK. </s><s> Mantras into how do you compare this with combinatorial multi armed bandit problem like can…	think	one major difference. </s><s> Is in the body on demand? </s><s> It's richer we consider the simple rewards kind of case so for example, we can pull arm an observer value for the reward, and we prove this many times. </s><s> And the the meaning of the exact words. </s><s> Will have expectation will converge to the main reward for that are so that's the simple case. </s><s> For hot estimates accoun…
doc#1	1 18:26 Comments into functions and another difference is already considered case where we can prove arms. </s><s> Infinitely, we can pull as many times as we want and in our case, we consider the limited case so. </s><s> Because we can only patient data into small number of partitions. </s><s> Otherwise, it will increase the overhead to acquire the position data. </s><s> So here the number of po…	think	the way to estimate the utility also different like we now need to algorithm. </s><s> Speaker 1 19:06 Result first before we can estimate the utility that's also not the case for for other commenter comes under my bed. </s><s> But I think one interesting thing is the error bound for the 2 function. </s><s> Character in applied to the case where consider complex if it functions in even in the comb…
doc#1	only patient data into small number of partitions. </s><s> Otherwise, it will increase the overhead to acquire the position data. </s><s> So here the number of pools is much more limited and we consider efficiency. </s><s> Issue in that case, especially how to get tighter confidence bound in that case, and finally I think the way to estimate the utility also different like we now need to algorith…	think	one interesting thing is the error bound for the 2 function. </s><s> Character in applied to the case where consider complex if it functions in even in the combinatorial random under it. 2022-11-21 AM 0:18|17min27s Keyword: action values, same action value, different action values, valid action values, higher action values, orders value, action value functions, lower action values, own action, lo…
doc#1	deck, etc. And also some some literatures also use community integrated. Speaker 1 01:16 But we found that many networks in the real world are actually evolving right. </s><s> They they they are in the form of a dynamic network and also resort to some literatures of dynamic network embedding. </s><s> We found that most work concentrate to divide the whole timelines. </s><s> In 2 different time sl…	think	that how the neighbors are formed can actually influence the representations of a note or in other words, the sequence of neighborhood formation can actually determine what the node is like so I will give you a brief motivating example for example. Speaker 1 02:05 There are 2 authors. </s><s> Author 1 and author 2, Author 1, you can regard it as a junior student in his PhD program an No 2. may be…
doc#1	the influence excitation rate. </s><s> Alpha HY so we can see the mew XY can be the you Canadians between EX&Y and also the excitation rate between history node H&H and current know why can also be represented as follows and. </s><s> To know that there may be some negative values, but for intensity function, we have to get the positive values. </s><s> So we use a explination transfer to denote it…	think	it is far more than enough because there can be a we can ask another question or the expectation effects. </s><s> Between history and current node are always the same here. Speaker 1 08:48 I will give you another example. </s><s> For example, for student X. He has a lot of collaboration with his professor, professor age, we name it. </s><s> And now professor age has another student called student…
doc#1	17:09 Thank you. </s><s> Questions? Speaker3 17:16 Hi. </s><s> Thank you so much for your nice talk so can you go store experiments no classification? Unknown 17:34 So can you tell me why no too wacky is worse than deep work? </s><s> Because from my OK is slightly, yeah. </s><s> Just slicer. Speaker1 17:48 Like consistently worse than Depot. </s><s> I was impressed because I also do natural embed…	think	it may vary across different datasets. </s><s> It depends on the data sets they held back. Speaker3 18:08 Consistently worse then right. </s><s> Am I right or not? Speaker1 18:15 You you, you mean. Speaker3 18:17 You just checked first lines, right? </s><s> I think that consistently worse than early. Speaker 1 18:25 On this figures, it shows that for different training training part training trai…
doc#1	, yeah. </s><s> Just slicer. Speaker1 17:48 Like consistently worse than Depot. </s><s> I was impressed because I also do natural embedding and from my empirical studies, I found this list to algorithms. </s><s> It's almost the same. Speaker 1 18:01 Yeah, Speaker3 18:03 I think it may vary across different datasets. </s><s> It depends on the data sets they held back. Speaker3 18:08 Consistently w…	think	that consistently worse than early. Speaker 1 18:25 On this figures, it shows that for different training training part training training set. Speaker3 18:33 Ok. Speaker 1 18:34 Different portions of training sets so. </s><s> It it may consistently be worse than another method. Speaker3 18:43 Ok. Speaker 1 18:44 Yeah. </s><s> Because on the column it does not mean the different datasets. </s><s> …
doc#1	parcel proportions of training. Speaker3 18:51 Sorry, one more question. </s><s> Since no to work we can consider the pork as like a specific. </s><s> One of note to work because no tool has 2 more para meters. </s><s> P&q, right? </s><s> So did you do the parimeter searching? Speaker 1 19:08 We use the best results for No 2 back. </s><s> We do we do the exam for a baseline method. Speaker3 19:13…	think	because deep work use hierarchical so Max and not go back use negative sampling so probably their results so that's the reason OK. </s><s> Ok, cool. </s><s> So. </s><s> Uh, Yeah, I think that's fine and another question is so did you compare your measure with some, I mean, existing dynamic network. Speaker 1 20:00 Very,very good question that is what we actually should elaborating this paper beca…
doc#1	more para meters. </s><s> P&q, right? </s><s> So did you do the parimeter searching? Speaker 1 19:08 We use the best results for No 2 back. </s><s> We do we do the exam for a baseline method. Speaker3 19:13 So then why not work is worse than consistently worse and it work? Speaker3 19:32 Yeah, I think because deep work use hierarchical so Max and not go back use negative sampling so probably thei…	think	that's fine and another question is so did you compare your measure with some, I mean, existing dynamic network. Speaker 1 20:00 Very,very good question that is what we actually should elaborating this paper because for dynamic network embeddings they usually divide the timelines into different time slices. </s><s> And for each time slice it can has a unique network embedding for that time slice …
doc#1	Time T. So we didn't compare with any of the dynamic embedding approaches. Speaker3 20:45 OK, Cool, cool, yeah, so one more question last question. </s><s> I'm sorry, last question, I just very interesting in the, I mean, in your work and the last one going to be like the basal based on your empirical studies when we focus on the temporal domain right. </s><s> So, no classification and prediction…	think	I think link prediction may be may be. Speaker3 21:17 More challenging so that it's like results is not like Speaker1 21:21 Yeah, yeah, yeah, Speaker3 21:22 Good actually. Speaker 1 21:23 Expect it is now that their stable. </s><s> Then you. Speaker3 21:25 Just give me some reasons or just intuitions. Speaker 1 21:30 Maybe maybe link prediction, not always due to the temporal sequences, they can …
doc#1	So we didn't compare with any of the dynamic embedding approaches. Speaker3 20:45 OK, Cool, cool, yeah, so one more question last question. </s><s> I'm sorry, last question, I just very interesting in the, I mean, in your work and the last one going to be like the basal based on your empirical studies when we focus on the temporal domain right. </s><s> So, no classification and predictions, which…	think	link prediction may be may be. Speaker3 21:17 More challenging so that it's like results is not like Speaker1 21:21 Yeah, yeah, yeah, Speaker3 21:22 Good actually. Speaker 1 21:23 Expect it is now that their stable. </s><s> Then you. Speaker3 21:25 Just give me some reasons or just intuitions. Speaker 1 21:30 Maybe maybe link prediction, not always due to the temporal sequences, they can have som…
doc#1	More challenging so that it's like results is not like Speaker1 21:21 Yeah, yeah, yeah, Speaker3 21:22 Good actually. Speaker 1 21:23 Expect it is now that their stable. </s><s> Then you. Speaker3 21:25 Just give me some reasons or just intuitions. Speaker 1 21:30 Maybe maybe link prediction, not always due to the temporal sequences, they can have some influence from Homophily or some other missi…	think	yeah, we have, we can take one show question question. Speaker4 21:52 Just one question so did you also experiment with other temporal point processes here you just use focus process? Speaker1 22:00 Very good question Speaker4 22:01 There, we datasets hawkish process does not fit. Speaker1 22:05 That may be a very good future directions because want to generalize this paperwork into a more genera…
doc#1	economic explanation. </s><s> But for me, it seems that those preconditions for economic development had existed 100 years ago in China. </s><s> And it's also. </s><s> They are also here in many underdeveloped countries in Asia, Africa and Latin America. </s><s> But they do not succeed like China does. </s><s> Speaker1 And so I'm going to present a systematic explanation of what China's. </s><s> …	think	that all the social systems contain those 4 elements. </s><s> They are basic social units, forms of social organization and relations between social organizations and the government, and also principles of social ethics. </s><s> That net those social organization together, and, and influence this relationship between the social organizations and state. </s><s> And this basic social unit would aff…
doc#1	of accountability. </s><s> Speaker1 And here is in the center and the like me and husband and wife. </s><s> And above that, parents, elders, officials and so called heaven and down their children, offspring, prosperities, posterities, and earth and parallel its brothers, sisters and friends. </s><s> So it's a spiritual cross. </s><s> Like a cross. </s><s> It's a heavy burden in almost every psych…	think	that all political systems contain those 4 elements. </s><s> And there are political ideas on people state relationship, which affects these methods in selecting officials and key governing organs, which I mean like 3 branches of government, and here the also includes a mechanism of preventing and correcting mistakes. </s><s> So this social system certainly affects this idea on people state relat…
doc#1	politics in the western democratism, and as to the methods in selecting officials, it's meritocratic. </s><s> And which is different from the electoral and by majority principle. </s><s> So that you can see, because of this meritocratic way of selecting officials, it leads to bureaucratic dominance. </s><s> Speaker1 And the third one is the key governing institution. </s><s> Well, in many other c…	think	it's just apart from interest groups. </s><s> And in traditional China, it's confucian governing group. </s><s> They are politically, they were politically unified. </s><s> And this group, because it's a neutral one, emphasizing responsibility, and it's not partisan politics, emphasizing accountability. </s><s> Speaker1 So that the third one is here, and the fourth one is about a mistake preventi…
doc#1	unified. </s><s> And this group, because it's a neutral one, emphasizing responsibility, and it's not partisan politics, emphasizing accountability. </s><s> Speaker1 So that the third one is here, and the fourth one is about a mistake prevention and correction mechanism in China, in the traditional China is it relied upon division of labor, just like today, and such as dual administrative mechani…	think	so far people would say, oh, you made so many mistake, like cultural revolution and greatly forward. </s><s> But in other places it has made no less mistakes, perhaps so that it is the kind of phenomenon of underdevelopment. </s><s> Speaker1 And then if we look at that, the conclusion, it seems that this. </s><s> If I spot this mainland China, Singapore, Taiwan, Hong Kong, as a Chinese societies,…
doc#1	, state sector and non-state sector. </s><s> Speaker1 These four-pillars you, you can see from here. </s><s> It's state control of land and production materials as one pillar. </s><s> And state ownership of large corporations, and those corporations for infrastructures, and rapid development of infrastructure in China is not an accident, and the raw materials overseas to obtain raw materials over…	think	the education is very important for such a large country, and now today China not only has, has the cheap labor, but educated labor with 9 year compulsory education. </s><s> And that's very important. </s><s> It has to do with political system, and then on the non-state sector, it's based on family and communal firms, 99% of the registered firms in China are family firms. </s><s> And there they c…
doc#1	China. </s><s> So its traces can still be found in different spheres in China today. </s><s> Speaker1 But the real prob, the question is that why did China not collapse along with the other communist party late, the socialist countries in the soviet union and eastern Europe. </s><s> What factors help to maintain China's stability and created the conditions for rapid growth? </s><s> So, having und…	think	, in order to talk about the new model of the other last 30 years, the 1st question we go back to the 1989. </s><s> Otherwise, without the divergence between China and the soviet east bulk, it's difficult to define China as a new so called module or the Chinese road and so on so forth. </s><s> The, the one of the issue we,we,we talk actually on the lunch table is that the,the China what's the mai…
doc#1	unexpected consequence was that the state was better able to respond to the needs of the lower strata of society which was a significant difference from the rigid bureaucratic systems of the soviet and eastern European countries. </s><s> When those the, the officials are from different ranks, go back, went back to their positions after the cultural revolution. </s><s> So there much better respond…	think	, is one of the, the difference. </s><s> But mainly, I think the another difference is that the why the 1989 was so different for China is that the I write some memoirs by the by, by those former communist leaders in the eastern European countries. </s><s> For example, in the eastern Germany, the last secretary, the party secretary Aegon prince, he explained why the east Germans collapsed so sudd…
doc#1	of the lower strata of society which was a significant difference from the rigid bureaucratic systems of the soviet and eastern European countries. </s><s> When those the, the officials are from different ranks, go back, went back to their positions after the cultural revolution. </s><s> So there much better responded to the demands from the lower strata so that's the beginning of the reform why …	think	the another difference is that the why the 1989 was so different for China is that the I write some memoirs by the by, by those former communist leaders in the eastern European countries. </s><s> For example, in the eastern Germany, the last secretary, the party secretary Aegon prince, he explained why the east Germans collapsed so suddenly. </s><s> And he used the term. </s><s> He said that in t…
doc#1	break, break with the conflicts, with the confrontation with the soviet union, it's difficult to understand the reconciliation between China and America. </s><s> So in that way, the people used to say that the open policy or the closed door policy. </s><s> But actually you can see that the continuity from there, in a way of the discontinuity, in the sense of the continuity. </s><s> This is kind o…	think	without that, the international situation change was quite difficult for that to understand the Chinese reform in the last 30 years. </s><s> So this is a. </s><s> I think it's a. </s><s> In that way, the Chinese reform different from many other the socialist countries. </s><s> Maybe it's much more autonomous. </s><s> It's an internal logic from within that launched the reform. </s><s> It's not on…
doc#1	way, the people used to say that the open policy or the closed door policy. </s><s> But actually you can see that the continuity from there, in a way of the discontinuity, in the sense of the continuity. </s><s> This is kind of the dialectical relationship between the continuity and the discontinuity. </s><s> So that created a new historical situation for the Chinese reform. </s><s> Speaker1 I th…	think	it's a. </s><s> In that way, the Chinese reform different from many other the socialist countries. </s><s> Maybe it's much more autonomous. </s><s> It's an internal logic from within that launched the reform. </s><s> It's not only under the pressure from outside, but try there was certain kind of, of the historical logic for search for the new road. </s><s> So this is. </s><s> I think it's a quit…
doc#1	, the international situation change was quite difficult for that to understand the Chinese reform in the last 30 years. </s><s> So this is a. </s><s> I think it's a. </s><s> In that way, the Chinese reform different from many other the socialist countries. </s><s> Maybe it's much more autonomous. </s><s> It's an internal logic from within that launched the reform. </s><s> It's not only under the…	think	it's a quite important. </s><s> And the 2nd aspect from there, it's about the political system. </s><s> All these debates and even the state sovereignty issue was started from not from the nominal like a social scientist used to describe that the sovereignty in the international relations but go back to the political relations between the political parties. </s><s> So all the reform and the inter…
doc#1	, it's about the political system. </s><s> All these debates and even the state sovereignty issue was started from not from the nominal like a social scientist used to describe that the sovereignty in the international relations but go back to the political relations between the political parties. </s><s> So all the reform and the international relations started from the party's policy and its or…	think	it's one of the aspect, the issue. </s><s> If we want to understand the CCP's role in the Chinese revolution and the Chinese reform, I think it's go back very briefly, mention that the Chinese revolution, because it's,otherwise it's difficult. </s><s> Speaker1 The Chinese revolution and the reform occurred within the traditional agriculture society, in which the farmer became the revolutionary su…
doc#1	to describe that the sovereignty in the international relations but go back to the political relations between the political parties. </s><s> So all the reform and the international relations started from the party's policy and its orientation. </s><s> With all that, so in that sense, its difficult not to mention the nature of the CCP in order to understand the contemporary 20th century Chinese h…	think	it's go back very briefly, mention that the Chinese revolution, because it's,otherwise it's difficult. </s><s> Speaker1 The Chinese revolution and the reform occurred within the traditional agriculture society, in which the farmer became the revolutionary subject, whether in the early stages of the revolution or war, or during the era of the social reconstruction and the reform. </s><s> The sacri…
doc#1	, there was a long tradition. </s><s> Because the Chinese society has a long tradition of the certain kind of the market. </s><s> The mechanism can trace back to the much earlier history. </s><s> But on the other hand, through the whole 20th century, the land relations radically changed. </s><s> Without that change, it's difficult to understand that the redistribution of land in the early years o…	think	it's at the same time, because of the political process that the Chinese, the,the position of the state to some extent is also different from many other countries. </s><s> The professor Yao yang from peking university used a term of the so called neutral government to define the role of the state and when it launched the reform, which will well welcomed by by the people. </s><s> That the so calle…
doc#1	the reform, which will well welcomed by by the people. </s><s> That the so called the neutral means that they're neutralized from the special interest groups. </s><s> But that kind of the state in that certain period is that the neutralization of the state was not the result of the neutralization obviously is a long political process is the result of the Chinese long Chinese revolution. </s><s> W…	think	it's quite important the elements or the precondition for the success of the Chinese, at least the economic growth. </s><s> But now the question is that all these preconditions now is in shifting or in the transformation. </s><s> For example, because of the marketization, globalization,the solving issue was obviously it's changed the transformers. </s><s> It's not possible to follow the older way…
doc#1	. </s><s> So that I think it's quite important the elements or the precondition for the success of the Chinese, at least the economic growth. </s><s> But now the question is that all these preconditions now is in shifting or in the transformation. </s><s> For example, because of the marketization, globalization,the solving issue was obviously it's changed the transformers. </s><s> It's not possib…	think	it's a transformed very much. </s><s> Because my understanding is that now the communist party is different from the party in the 20th century. </s><s> Because in the 20th century, which was very much strong political organization. </s><s> But now the political,the Chinese communist party in,in to a quick great extent integrated into the function of the state framework. </s><s> OK. </s><s> So in …
doc#1	it's launched the reform and work, it's really integrated into the market activities, no more neutralized. </s><s> Only the political organization can search that certain kind of the neutral role of that. </s><s> That's why the other party more and more integrated into the state. </s><s> For example, the discipline system and the corruption system and on so forth, were there. </s><s> Speaker1 But…	think	there were the conclusion. </s><s> I think there were at least 3 aspects we need to consider. </s><s> Speaker1 The 1st, China experienced a long and profound revolution in 20th century. </s><s> So that Chinese society retains an acute sensitivity towards the demands of the fairness and the social Equality. </s><s> How should these historical and political traditions be translated into the democra…
doc#1	, it's really integrated into the market activities, no more neutralized. </s><s> Only the political organization can search that certain kind of the neutral role of that. </s><s> That's why the other party more and more integrated into the state. </s><s> For example, the discipline system and the corruption system and on so forth, were there. </s><s> Speaker1 But eventually, what kind of the new…	think	there were at least 3 aspects we need to consider. </s><s> Speaker1 The 1st, China experienced a long and profound revolution in 20th century. </s><s> So that Chinese society retains an acute sensitivity towards the demands of the fairness and the social Equality. </s><s> How should these historical and political traditions be translated into the democratic demands under the contemporary conditio…
doc#1	<s> And we find the the individual dependency can help us to achieve the overall ranking performance and the peer and zone can help us to achieve top key ranking performance. </s><s> Because peer and zone dependency can can better capture the ranking structure information of the ranking list. </s><s> And then we combine them together, we recommend you use the free dependency together. </s><s> Spe…	thought	we saw some interesting fing. </s><s> In the upper parts, it's very dark, so we can see people would like to go shopping, work, eat and transportation. </s><s> And they hold the children can go to school near near the home. </s><s> And in the lower part is very, very, very weak. </s><s> So people, they don't need the hotel hospital and spots and also the spots located near the home. </s><s> And o…
doc#1	it's a good advice. </s><s> We will do that in future, thank you. </s><s> Speaker 2 Thank you, more questions. Speaker 4 So looking at this figure is a lower false discovery rate always better. </s><s> It seems to me that since you don't know signal size. </s><s> I would actually want to know what the false discovery rate would be and so I'm more inclined to go with the blue line. </s><s> BH then…	think	actually we will want to see a lower a nominal FDR staff. </s><s> Because this FDR is actually average over like 100 replicates because FDR is expected value, it's more like, in real life we usually just have one single experimentation. </s><s> So it's hard to tell. </s><s> For example, the BH method. </s><s> They may find one false discovery in why experimentation and then the other night experi…
doc#1	so for example, you might want to set high CIZ if AI and AJ have joint index. </s><s> Speaker 1 So meaning that the feature of the FFD feature INZ have used the same original feature and you can see that as redundancy. </s><s> And so the final FFD model is just simply logistic regression over the selected features. </s><s> And here just to remind you that the nonlinear mapping is a logic function…	think	the most intuitive way is that if you plot the curve of this function, where the X axis is the conditional probability. </s><s> Then actually if this probability is larger than point 5. </s><s> Then find the new feature would be positive. </s><s> Otherwise, it will be negative. </s><s> And so 5 M is actually indicator of how well the original feature predicts the label. </s><s> And so the fight h…
doc#1	efficient and sparse. </s><s> Thank you. 2022-11-21 AM 0:17|23min46s Keyword: right model, online model, factor model, good models, offline model, line model, model update, basic model, modeling challenges, low dimensional model, second model, online regression model, best model, complex model, particular model, factory model, rating right, Machine learning model Transcript: Speaker 1 00:04 Thank…	think	I need to address that recommended systems are useful applications. </s><s> I think everyone come here if you believe that this is useful. </s><s> At least we have a lot of applications in movie recommendation. </s><s> And also say news article recommendation and you can also recommends a product or friends or whatever you want to recommend. </s><s> Speaker 1 00:36 So the goal really is that for …
doc#1	: right model, online model, factor model, good models, offline model, line model, model update, basic model, modeling challenges, low dimensional model, second model, online regression model, best model, complex model, particular model, factory model, rating right, Machine learning model Transcript: Speaker 1 00:04 Thank you for coming. </s><s> And this is joint work with Deepak Agrawal, and Pra…	think	everyone come here if you believe that this is useful. </s><s> At least we have a lot of applications in movie recommendation. </s><s> And also say news article recommendation and you can also recommends a product or friends or whatever you want to recommend. </s><s> Speaker 1 00:36 So the goal really is that for each user, right? </s><s> We want to provide a list of items that the user might lik…
doc#1	to be the best that you can do. </s><s> Speaker 1 10:40 So I really want to find a good initial point right, of the online model. </s><s> So that it can converge fast to the true model parameter. </s><s> And also when the beta, the dimensionality of data is large that means the length of these beta vector is large, then the convergence can be slow. </s><s> So one idea is that probably we can redu…	think	everything about the model is in this slide, so let me go through this slowly. </s><s> Speaker 1 11:18 So this is the regular online model formulation right, you predict the rating of item I on user I valuating that user I gave to item J as inner product of 2 part. </s><s> And the first part is determined offline and the second part is something we want to learn for each item. </s><s> And equival…
doc#1	that is, you have 2 set of factors right. </s><s> One is low dimensionality. </s><s> Another is potentially large is that right? </s><s> Speaker 2 21:08 Yes, the large one for the regression problem, the left hand side. </s><s> Speaker 1 21:13 Haha Speaker 2 21:14 And for the for the online component used lower dimensionality for the user factor. </s><s> Instead, the item factor itself will be of…	think	this is kind of like a special case of our model because you if you think about that dimensionality reduction, right, then basically reduce a large dimension to smaller one,right, and if you just said that need to be diagonal? </s><s> Speaker 2 21:48 Yes, it is just a special case. </s><s> Speaker 1 21:51 Yeah, Oh yeah that can potentially for those speed up. </s><s> Speaker 3 21:56 Ok. </s><s> S…
doc#1	can see that the forward backward loss of grandeur outperform the loss of grainder as expected. Speaker 1 12:08 And also more interesting interestingly, we also apply this approach on the transfer entropy that we previously mentioned. </s><s> It also helps under that case. </s><s> On the right hand side it's result on the micro rate data and the ground truth you provided by the website. </s><s> T…	think	that this forward backward approach is indeed an intuitive and effective way to improve the temporal dependence discovery on time series data and also, er, the forward backward lots of grandeur the algorithm is also an efficient and effective algorithm under various circumstances. </s><s> And if you want to ask me the question when should we apply this algorithm. </s><s> Then I think first it's r…
doc#1	provided by the website. </s><s> The bio grade and you can see that in terms of the you see the forward backward loss of Ranger Outperforms originally Grainger. </s><s> So, in conclusion, we think that this forward backward approach is indeed an intuitive and effective way to improve the temporal dependence discovery on time series data and also, er, the forward backward lots of grandeur the algo…	think	first it's reasonable to assume that the forward only lost grandeur should provide you with a reasonable result for us to improve upon. </s><s> And also especially helpful if it's under the high dimensional case. </s><s> As future work, we think that it's worth 2 study other more sophisticated approach to do the combination. </s><s> Anne also inspired by the result on the transfer entropy with th…
doc#1	intuitive and effective way to improve the temporal dependence discovery on time series data and also, er, the forward backward lots of grandeur the algorithm is also an efficient and effective algorithm under various circumstances. </s><s> And if you want to ask me the question when should we apply this algorithm. </s><s> Then I think first it's reasonable to assume that the forward only lost gr…	think	that it's worth 2 study other more sophisticated approach to do the combination. </s><s> Anne also inspired by the result on the transfer entropy with things that this approach. </s><s> Indeed, we need to study this approach on the other temporal dependence discovery algorithms and indeed because the simplest combination approach is basically free so if you have evaluated very good evaluation met…
doc#1	while the training data set is sparse. </s><s> Finally, as a rapper measure the computational cost is moderate. </s><s> Speaker 1 Ok, that's all. </s><s> Thank you very much. </s><s> The random permutation, here we we need assumption the data set is subset sufficiently rich. </s><s> So, but, there is we we don't know how much is subset exactly. </s><s> But according to our experiment, is it even …	think	the if we want to analyze more theoretically, it will be the our future work. </s><s> Thank you. </s><s> Thank you so much. 2022-11-21 AM 0:21|13min42s Keyword: behavior data, data mining, behavior data analysis, human behavior data, paper behavior, previous data, regulation data, process data, historical data, Twitter data, data mining group, large behavior, Co authorship data Transcript: Speake…
doc#1	you. 2022-11-21 AM 0:22|14min8s Keyword: patient data, medical concepts, medical features, traditional data matrix, sparse data, density data, EMR data, matrix completion, validation data, large data, AMR data, longitudinal patient matrix, Medical articles, same medical concepts, same medical features, different patients, EU Matrix, full matrix Transcript: Speaker 1 Data driven phenotyping by den…	think	you know the idea of that and longitudinal EMR data. </s><s> She also use that. </s><s> So. </s><s> Speaker 1 Yeah. </s><s> My name is Jerry Joe. </s><s> I'm from Samsung research. </s><s> And this is my work during my PhD in Arizona State. </s><s> And with joint work with Faye Wang Jing Hu and shipping yet? </s><s> Uh, so first, uh, I will talk about some definitions and some observations to mot…
[truncated: 297 more rows]
