# Supplementary material for: Bridging corpus diagnostics and EAP pedagogy: A corpus-driven study on lexical hedges in Chinese scholars’ spoken academic English
Source: PLoS One. 2026 Jul 6;21(7):e0353106. doi: 10.1371/journal.pone.0353106 (PMC13336206; doi:10.1371/journal.pone.0353106)
Supplement: S1 File — A compressed file containing the complete dataset and analysis details underlying the study, organized into two folders: (i) CASEC — all lists and concordances of hedges in CASEC; (ii) MICASE — all lists and concordances of hedges in MICASE. All file names, folder names, and metadata have been prepared in English in accordance with PLOS ONE policy. (ZIP) [file pone.0353106.s001.zip › assume.xlsx]

## Sheet: README
S1 DATA SET — ENGLISH-LANGUAGE VERSION
Manuscript: Bridging Corpus Diagnostics and EAP Pedagogy: A Corpus-Driven
Study on Lexical Hedges in Chinese Scholars' Spoken Academic English
(PLOS ONE, PONE-D-26-12996, revised April 2026).
This file is a cleaned, English-language version of the original CASEC/MICASE
concordance export. Two transformations were applied:
(1) Automatic-transcription metadata produced by Whisper large-v3 was
translated mechanically: the CJK string for 'speaker' was mapped to
'Speaker N'; the string for 'unknown speaker' was mapped to 'Unknown';
the string for 'transcript' was mapped to 'Transcript'; the string
for 'keyword' was mapped to 'Keyword'; date and time markers were
normalised (year/month/day, AM/PM, h/min/s); CJK enumeration and
full-width punctuation (commas, periods, brackets, quotation marks)
were mapped to ASCII equivalents.
(2) Any residual CJK characters after Stage 1 represent genuine
code-switches by the original speakers (proper names, cultural terms,
brief Mandarin quotations within otherwise English presentations).
These have been romanised to Hanyu Pinyin (with tone marks) and
wrapped as [Mandarin: pinyin]. The original CJK-containing files
are available from the corresponding author on request.
No English-language content, hedge node (Kwic / Hit string), or quantitative
value has been altered. Minor whitespace normalisation (collapse of
duplicated spaces to single spaces) has been applied throughout for
readability; this does not affect any analysis reported in the manuscript.
Columns and row counts are identical to the original.
Cleaning script and full provenance record are available from the
corresponding author (Yang Yu, yuyang89@dlmu.edu.cn).

## Sheet: Sheet1
Pre-hit context	Hit string	Post-hit context	File name	Transcript ID	Speaker ID	Speaker gender	Speaker role	Speaker native speaker status
g sounds loud. we say we call it a loud, oscilloscope reading sure. but i assume. but but but i also	assume	we don't really say it sounds loud. uh uh um that's one thing. a more telling thing is this if we re	Graduate Philosophy Seminar	SEM475MX041	S1	M	SF	NS
well this scheme	assumes	, or i guess_ w- you don't assign the (number of spaces) so the project assum	Architecture Critiques	STP125JG050	S3	F	JF	NS
o run it by you so you make sure that, i was, doing it right, so for the first problem what i did is	assumed	, that to be my, bulk f- b- bulk, temperature so my T-L was that.	Heat and Mass Transfer Office Hours	OFC195SU116	S23	M	SU	NRN
Island, what i'm pointing out here, is that we are depositing sand, over a very narrow strip, if we	assume	that all of this is beach, from New York to Florida. so it's a very very narrow belt, how do we go f	Dynamic Earth Lecture	LES305MU108	S1	M	SF	NNS
ea which then we would predict would be very soluble whereas if it's got a, um low P-H then we would	assume	that it's towards, the heavy, metals heavy end and then we would think that it would be soluble in N	Chemistry Discussion Section Student Presentations	STP200JU019	S13	F	SU	NS
nformation, that is, especially in narrative stuff that's already been mentioned, or that the writer	assumes	is in the consciousness, of or awareness of the reader. and that comes first in the sentence, it's o	Intro Latin Lecture	LES215MU056	S1	F	JF	NS
he effects of acceleration deceleration of course that paints a pretty rosy picture cuz you're gonna	assume	the S-R machine instantly, reaches its horizontal speed it instantly reaches its vertical speed agai	Graduate Industrial Operations Engineering Lecture	LES330JG052	S1	M	SF	NRN
ophile is gonna be, the highest priority i guess. if like on this one you i think you probably would	assume	that, but this if these were some other molecul- molecules or atoms, you can't always assume that. s	Organic Chemistry Study Group	SGR200JU125	S2	M	JU	NS
e you leaving Friday? i would	assume	, sometime in the morning. i mean i mean, probably later morning. so, i could	American Family Group Project Meeting	SGR565SU144	S2	F	SU	NS
so now the sexual pleasure of women was uh, was kind of in, of course it was	assumed	to be marital sexual pleasure. uh and the role of birth control then began to be raised something wh	Christianity and the Modern Family Colloquium	COL605MX132	S1	F	SF	NS
ing on. and then he will say, we cannot explain this unless we	assume	the existence of a black hole. now if we had done things that way in elementary particle physics, i	Nobel Laureate Physics Lecture	COL485MX069	S3	M	SF	NNS
ur parameters that, it depends on, right? nothing else... we assumed acceleration deceleration uh we	assumed	(it away.) uh we assumed the load-handling times are a given, of course that only affects the cycle	Graduate Industrial Operations Engineering Lecture	LES330JG052	S1	M	SF	NRN
es the probability that you're actually going to be given not-B. so the point is that you can't just	assume	, both B and not-B. which is what you're doing if you don't put in these weighting terms.	Computer Science Office Hours	OFC270MG048	S2	F	SG	NS
ach would be to, um, calculate a Bayes-Nash equilibrium on behalf of the_ for each of the agents and	assume	that the agents behave rationally a- according to a Bayes-Nash equilibrium. unfortunately doing so i	Artificial Intelligence Research Group Meeting	MTG270SG049	S3	M	SG	NS
it says	assume	that (eucalide) cells are grown for a period of time in medium containing only lactose. and then glu	Intro Biology Study Group	SGR175MU126	S5	F	JU	NS
know what your (xx) should mean. you can	assume	you're at rest... second postulate, was to make sure, that this first postulate would work, when you	Intro to Physics Lecture	LEL485JU097	S1	M	SF	NS
w- w- it's it's yeah it comes comes across in in what um um, uh Daniel Dennett seems to	assume	and maybe this is a a wider held assumption but it's a surprisingly (fairly) (wide-held) assumption.	Graduate Philosophy Seminar	SEM475MX041	S2	M	ST	NS
oh, um maybe it's seventy-eight or something. (xx) um i'd	assume	that you already (xx) seventy-seven somewhere around there.	Biology of Fishes Lab	LAB175SU033	S1	M	SF	NSO
thing. but but you can't just	assume	, you can't, that's your assumption right that's y- that's your theory that if it has two contradict	Objectivism Student Group	SGR999MX115	S4	F	SU	NS
hat. and is that because they	assume	that God not only has power but has, rationality? leave morality out	Philosophy Colloquium	COL475MX082	S3	M	UN	NS
ge, substantially. okay, now you remember that when we talked about, leaky confined aquifers what we	assumed	was the head above the formation wasn't changing much, because the confining layer, was quite uh uh	Intro to Groundwater Hydrology Lecture	LES205JG124	S1	F	SF	NS
i	assume	you had surgery. uh, actually	Teaching Biochemistry Student Presentations	STP175SU141	S1	F	JF	NS
old, yes. don't they, um they	assume	that all, the whole universe is, or, all the other, space were, made at the same time and then they,	Dynamic Earth Lecture	LES305MU108	S2	F	SU	NS
her something is primitive or derived is determined, cuz this can be problematic as well... and they	assume	that homology is the most common for- cause of synapomorphies.	Race and Human Evolution Lecture	LEL115SU107	S1	F	JF	NS
very weird... so you (	assume	) that Jennifer decided not to come with us?	Biology of Fishes Field Lab	LAB175SU032	SU-f	F	UN	NS
o- o- o- only gets value from one good, and and we	assume	that uh i- if it ends up with some set of goods i- well i- it gets the value of the maximum good and	Artificial Intelligence Research Group Meeting	MTG270SG049	S3	M	SG	NS
t, do your calculations, and at the end of the calculations, you have a small column, saying okay, i	assumed	a high Reynolds number case right? let me calculate the Reynolds number... V times D over kinematic	Hydraulics Problem Solving Lab	LAB205SU045	S1	M	SG	NRN
de to not draw two schools from the same school district, i mean the the it's it's i- i- th- you can	assume	that, some of the inequalities that're, in the schools in this i- i- datafile are are come from that	Statistics in Social Sciences Lecture	LES565MX152	S1	F	SF	NS
yeah cuz if you were to read a paper and one was typed and one was (xx) handwritten you would	assume	that the one typed was better.	Cognitive Psychology Research Lab	LAB500SU089	SU-f	F	SU	NS
at sits in the water is gonna move. and for your project as a first approximation what are you gonna	assume	? it moves the same as the wa	Intro to Groundwater Hydrology Lecture	LES205JG124	S1	F	SF	NS
n't that cl- real good you'd still be okay to do it as a T-test, so we're just gonna be saying let's	assume	that the two variabilities in the two populations are the same, for the responses and so our two Ss	Statistics Office Hours	OFC575MU046	S1	F	JF	NS
pers. um, i do need to schedule a, review time. it's going to be next Wednesday the sixteenth. um, i	assume	there's gonna be all kinds of labs and conflicts but let's start marching thorough the day to see if	Microbial Genetics Lecture	LES175SU079	S1	F	JF	NS
n't and to see which ones are shared and i'll show you an example of this, hypothetical example. you	assume	, that homology, is the most common cause of the synapomorphies, those are the shared derived featur	Race and Human Evolution Lecture	LEL115SU107	S1	F	JF	NS
oesn't fit on the resources that you have, you have to do something you can't just say oh well we'll	assume	that it fits. so we study that trade-off. um basically, in order to make that trade-off sometimes yo	Artificial Intelligence Dissertation Defense	DEF270SF061	S1	F	SG	NS
ain then it doesn't matter, how you model it because you know what it is. so, actually you shouldn't	assume	you have evidence for part C.	Computer Science Office Hours	OFC270MG048	S2	F	SG	NS
an one, all the examples that i present have one, but you could have more than one in which case, we	assume	they all have equal likelihood cuz we have no representation of, how you got to those initial states	Artificial Intelligence Dissertation Defense	DEF270SF061	S1	F	SG	NS
of mall that, people socialize in, and that might help you set up the kind of description that, um i	assume	you're gonna do of the mall, um, of like how malls b- because of how they're built become places to	Anthropology of American Cities Office Hours	OFC115SU060	S2	F	SG	NS
r, come at my stomach or my back. like there's nothing making it want to do one or the other. so you	assume	that if you have enough molecules and you repeat this enough times half the time it'll hit me in the	Organic Chemistry Study Group	SGR200JU125	S1	F	JU	NS
important footnote. show that the whole issue of history as scripture is much more complex than Cort	assumes	, because here you have, these were not the only histories of Buddhism that were produced in Tibet b	Graduate Buddhist Studies Seminar	SEM140JG070	S1	M	SF	NRN
yeah? you can always add more. if these things this repetition which, at first glance you would act-	assume	, to be, evidence for, b- b- building blocks one step down. and that now you have seen three of them	Nobel Laureate Physics Lecture	COL485MX069	S3	M	SF	NNS
ls the square root of N, C-N prime equals the square root of N, plus one. so this is what A-N (xx) i	assume	this is familiar to most of you, at some point even if you don't want to admit it,	Graduate Physics Lecture	LES485MG006	S1	M	SF	NS
saying something along the lines that um, this is assum- that this assumes that, that this statement	assumes	that, MEANDRS would be restored or whatever. and i think i ph- i think i rephrased it.	Natural Resources Research Group Meeting	MTG425JG004	S1	M	JG	NS
it examines the relationship between people and their environment. and the most extreme form of it,	assumes	that consumption occurs only in direct relation to what the constraints are within the environment.	Intro Anthropology Lecture	LEL115JU090	S1	F	JF	NS
ly rightly so but i'm going to make a slight make a slight modification to this as we go along. it's	assumed	that uh that uh that letter F, in ro- in Latin, on the basis of the Romance languages today, that th	Historical Linguistics Lecture	LES355SU009	S1	M	SF	NS
ion of if you're poor, there's something wrong with you okay? and it still exists in our society, we	assume	that people are poor because they're lazy. okay? and mothers who had to go into the factory to work	History of the American Family Lecture	LEL105SU113	S1	F	SF	NS
ssumes, or i guess_ w- you don't assign the (number of spaces) so the project	assumes	that there's other ways of getting here.	Architecture Critiques	STP125JG050	S3	F	JF	NS
le to have some way to identify your transgene. there's what the point is there. okay. so, what i've	assumed	here is that you're gonna introduce your your D-N-A into the plant, using a plasmid. a plasmid just	Graduate Cellular Biotechnology Lecture	LES405JG078	S1	F	SF	NS
aries when you're looking at this. you want your well to be fully penetrating cuz you're still gonna	assume	the Dupuit approximation is valid. and you're assuming that, you you change, you change the head ins	Intro to Groundwater Hydrology Lecture	LES205JG124	S1	F	SF	NS
about, like church and volunteering at the hospital? i would just	assume	it's an older	Anthropology of American Cities Office Hours	OFC115SU060	S1	M	SU	NS
pends on, right? nothing else... we assumed acceleration deceleration uh we assumed (it away.) uh we	assumed	the load-handling times are a given, of course that only affects the cycle time we're interested in	Graduate Industrial Operations Engineering Lecture	LES330JG052	S1	M	SF	NRN
i- a- in delighting us it also makes us, want to believe what the story says. and it's reasonable to	assume	, that in its original context or in the context that tradition has provided for the story, it is re	Graduate Buddhist Studies Seminar	SEM140JG070	S1	M	SF	NRN
at's between the two glass plates, and these are at different temperatures, and there's no reason to	assume	that they're the same, let's say that the T-inside is the, uh, is the hotter one so T-I is greater t	Heat and Mass Transfer Discussion Section	DIS195SU117	S1	M	JG	NS
sks or the resources. um, in in either case i i actually treat them i- in exactly the same fashion i	assume	that a task, is performed by one agent on behalf of another, and that the results can't be, replicat	Artificial Intelligence Research Group Meeting	MTG270SG049	S3	M	SG	NS
yeah consciousness is last, but i ne- i didn't see where she said tha- he said anything about um, i	assume	that means identity's in the middle but, i didn't see where he explicitly said the identity parts th	Objectivism Student Group	SGR999MX115	S3	M	SG	NS
d chug, and i get that as my, out- final outlet. and then that is ninety-eight percent of what i had	assumed	, i don't know if you wanted (xx)	Heat and Mass Transfer Office Hours	OFC195SU116	S23	M	SU	NRN
ions to explain, the movement of the model right now. the first one, it's the labor supply. okay? we	assume	that everyone in the country. the whole population. are in the labor force is in the labor force. ok	Economics Discussion Section	DIS280SU058	S1	F	SG	NNS
to tell the story we don't want plot summary, or uh thumbnail descriptions of who the characters are	assume	that's all (known) and get on to the problem. okay? uh, Pun Din Fan?	American Literature Lecture	LES300SU103	S1	M	SF	NS
knows who the characters are, yeah uh just just	assume	you have a knowledgable reader so that you don't have to tell	American Literature Lecture	LES300SU103	S1	M	SF	NS
she s- what what it means is we'll	assume	you've got a cro- a sample, and we will, have a look when we get back to the lab, and determine if t	Biology of Fishes Field Lab	LAB175SU032	S1	M	SF	NSO
n't a lot of support for part-time graduate students some programs don't even offer it, so you would	assume	that the part-time students would be the ones with the really young kids. cuz they couldn't be there	Community Change Student Presentations	STP560JG118	S10	F	JG	NS
r board so we just talked about that. i'm gonna	assume	that, people can control the amount of, net foreign financial investment that they make so that the	Graduate Macroeconomics Lecture	LEL280JG051	S1	M	SF	NS
ortical phenomenon. those are cortical level, sensory perceptual phenomenon. and so it's always been	assumed	that, at some level, hallucinogens have to be influencing higher order, sensory perceptual, cortical	Drugs of Abuse Lecture	LEL500SU088	S1	M	SF	NS
s actions it just knows, the worst-case execution times, W-C-E-T there for each TAP which is what it	assumes	when it builds the schedule, but then as you see there there is this average-case execution time so,	Artificial Intelligence Dissertation Defense	DEF270SF061	S1	F	SG	NS
e over that role. cuz society	assumes	that that's the woman's instinct.	American Family Group Project Meeting	SGR565SU144	S1	F	SU	NS
d. in other words Basque lacked in its phonemic inventory, a voiceless labiodental fricative. let us	assume	that to be the case. it is a reasonable statement to make not every language in the world, has all t	Historical Linguistics Lecture	LES355SU009	S1	M	SF	NS
so but she, i mean she said like you know, basically only tourists go there and i was like i	assume	it's you know because... i dunno i mean,	Anthropology of American Cities Office Hours	OFC115SU060	S1	M	SU	NS
r-olds and ten-year-olds and so forth, and you take samples, at each of several age, levels, and you	assume	that the differences between the say the five-year-olds and the eight-year-olds, are a result of the	Honors Intro Psychology Lecture	LES500JU136	S1	M	SF	NS
that absolute motion is essentially meaningless. you know and essentially we we every day we sort of	assume	that you know, here we are we're at rest here. but of course we're on the earth and the earth's movi	Intro to Physics Lecture	LEL485JU097	S1	M	SF	NS
and so forth so that's a unique situation for CIRCA. if you talk about that particular situation, we	assume	that the state estimator, is sampling the world fa- th- fast enough to maintain an accurate, state e	Artificial Intelligence Dissertation Defense	DEF270SF061	S1	F	SG	NS
ction for each state. so wait	assume	these tests are things like sensing. um	Artificial Intelligence Dissertation Defense	DEF270SF061	S4	M	SF	NS
you have to, distinguish between the two. if i know the expected single-command cycle time, since we	assume	this is given and known and given and fixed, it's easier to find the cycle time once we get the expe	Graduate Industrial Operations Engineering Lecture	LES330JG052	S1	M	SF	NRN
was on the first floor? i	assume	it was alumni offices. uh, it was office space and, i- i don't know, exactly what was in the office	Art Museum Tour	TOU999MX062	S1	F	ST	NS
not wrong, i mean you know i want my physician to think things are very complicated and ig- you know	assume	this is interactional i'll be looking everywhere you know i mean uh simple-minded scientists that co	Social Psychology Dissertation Defense	DEF500SF016	S1	M	SF	NS
ndence in our logistic equation, is due, to... this density dependence, is due to what? or whatta we	assume	it's due to? it's in our models we just kind of assume i said the models should uh	General Ecology Lecture	LEL175JU112	S1	F	SF	NS
t does get passed tonight, great. um, Matt Hackworth is the sponsor and, uh, for L-S-and-A S-G and i	assume	he'll be talking about it a little bit, um, when you guys get to it. we have to leave now to make th	Student Government Meeting	MTG999SU043	S17	M	SU	NS
bel on the can because if you put a bigger scarier label on the can then teeathers w- teenagers will	assume	, there's even more good stuff in the can now, and uh and they and they will they will use it even e	Medical Anthropology Lecture	LEL115SU005	S1	F	JF	NS
ces from where to where? you	assume	you start somewhere (under) rho, and you're given an H for the air, and you're given a K for the gla	Heat and Mass Transfer Office Hours	OFC195SU116	S15	M	SU	NS
have rash as evidence... so you wanna be careful when you state your assumptions if y- if you say i	assume	, that i have no evidence rig	Computer Science Office Hours	OFC270MG048	S2	F	SG	NS
ly had no idea, about what things they could do to help their students with their language. faculty,	assume	a lot of things about international students this again is probably not news to you, assume satisfac	Education Colloquium	COL285MX038	S1	F	SG	NS
	assume	, some women in Playboy probably have had, a	Sex, Gender, and the Body Lecture	LES565SU137	S1	F	JF	NS
now the- there are some restric- oop- a few restrictions on on on how this operates, i	assume	that messages, always get, delivered in some finite period of time in order between two agents, howe	Artificial Intelligence Research Group Meeting	MTG270SG049	S3	M	SG	NS
that all the funding goes, where the interest, return is highest. so the Mundell-Flemming Model, uh	assumes	that financial investments are perfect substitutes... and so we have the extreme, case, that if the	Graduate Macroeconomics Lecture	LEL280JG051	S1	M	SF	NS
so what do you wanna know? you're gonna be, more likely to	assume	that i'm, angry than not angry and in fact i need to cut the language out, i don't say so what do yo	Intro Psychology Lecture	LEL500JU034	S1	M	SF	NS
efully. um and if you don't the powers that be and i'm talking about usually men, um then i- uh it's	assumed	that you're not a serious scientist or you're not a serious engineer. um, but my philosophy of kinda	Women in Science Conference Panel	COL999MX040	S8	F	RE	NS
es two retrievals per trip those are, uh extensions we will worry about later. for today we're gonna	assume	a single-shuttle S-R machine then by definition it means it can only perform single, command or dual	Graduate Industrial Operations Engineering Lecture	LES330JG052	S1	M	SF	NRN
she di- i_ no, she didn't_ she didn't stay for the class she gave it to someone in class... and, i,	assumed	that you had (gotten it) i lo	Philosophy Discussion Section	DIS475MU012	SU-f	F	SU	NS
ow but it seemed to me it was pretty clear. does it se- it seems clear. so let's see then_ if we can	assume	it's clear, let's see if we can go a little more deeply. and then come up with might what might be,	Fantasy in Literature Lecture	LEL300SU076	S1	M	SF	NS
kinds of effects. is what that would do, is result in disinhibition of cortical regions. now people	assume	that, hallucinogens have to have s- have to be influencing neocortical activity, to produce the hall	Drugs of Abuse Lecture	LEL500SU088	S1	M	SF	NS
hat that means is, that, you can assume, you're at rest in your own frame by definition, and you can	assume	you're at rest and there's no experiment in mechanics you can do, which will contradict that assumpt	Intro to Physics Lecture	LEL485JU097	S1	M	SF	NS
a good test that way, but rather than going through all that subtlety we have just said let's still	assume	common variants, y- your test is pretty robust against that assumption meaning even if the variances	Statistics Office Hours	OFC575MU046	S1	F	JF	NS
you can't	assume	any of the normal things you want to assume about an error term. period. it's it varies with the var	Statistics in Social Sciences Lecture	LES565MX152	S1	F	SF	NS
double digit number let's just stop there. um... and, what's	assumed	is that my utility in those years depends on the retirement benefits that i get in each of those yea	Labor Economics Lecture	LES280JG138	S1	M	SF	NS
it doesn't say anything about the jobs it just says how they feel about their jobs naturally you	assume	everyone likes their job.	Ethics Issues in Journalism Lecture	LES220SU140	S12	F	SU	NS
o a point randomly selected on the rack. if every point, is equally likely to be selected, right? we	assume	randomized storage remember every point is equally likely to be selected, on the average where're yo	Graduate Industrial Operations Engineering Lecture	LES330JG052	S1	M	SF	NRN
way um... misreading, the shift in history or, does he have, some kind of basis on, the evidence, to	assume	that the shift from Bible to nature in history, was, to some extent, modeled on the notion of readin	Graduate Buddhist Studies Seminar	SEM140JG070	S1	M	SF	NRN
and, along with this hidden, you know sort of notion of, the fact that this isn't work, our society	assumes	that women who stay at home, uh with children are just playing cards and coffee-klatching all day, u	History of the American Family Lecture	LEL105SU113	S1	F	SF	NS
ikely to offer me the big bucks as a raise next year if i stay? well probably not. okay so the model	assumes	that this firm is a stable and stodgy enough large employer that if you know your earnings at fifty-	Labor Economics Lecture	LES280JG138	S1	M	SF	NS
w- just	assume	that if it says sex-linked, that means that the homogametic sex has two copies and the heterogametic	Intro Biology Exam Review	OFC175JU145	S1	F	JG	NS
, uh since i haven't given you a writing assignment for, uh... to take home with you, today, you can	assume	then that you're gonna have one in class, next time, uh and if you want a hint, i'm about to give yo	American Literature Lecture	LES300SU103	S1	M	SF	NS
any chance you go to fourteen hundred Chem tomorrow i think you'll end up in a P chem class, which i	assume	most of you would, prefer not to be at, some of you might wanna be there but, uh if you end up in a	Biology of Cancer Lecture	LEL175SU106	S1	M	SF	NS
sity dependence, is due to what? or whatta we assume it's due to? it's in our models we just kind of	assume	i said the models should uh supply a logically reasonable p	General Ecology Lecture	LEL175JU112	S1	F	SF	NS
exact number? i can't. if it's below point-oh-five almost always you get the same answer whether you	assume	dilute or concentrated. between point-oh-five and point-one it's usually, off a little bit above poi	Separation Processes	LEL195SU120	S1	M	SF	NS
okay even between, like two women, i	assume	that would still be banned. uhuh interesting. i hadn't heard that. um, okay w	Sex, Gender, and the Body Lecture	LES565SU137	S1	F	JF	NS
oing to see, a, cation combined with, an anion, where the anion has more than one, level. you are to	assume	, that when you see a group of non-metals clumped together, that they are an ion, themselves and the	Inorganic Chemistry Lecture	LEL200JU105	S1	F	JF	NS
uh you're saying goodbye to a close friend a close friend on the telephone, so native speakers might	assume	because it is a close friend, that they probably often see them in person enough, whereas it's not n	Second Language Acquisition Student Presentations	STP355SU010	S7	F	SU	NS
housed in any single school or college. what was also interested interesting to me though was when i	assumed	the position in nineteen eighty-four many of these women founders told me that they very deliberatel	Women in Science Conference Panel	COL999MX040	S6	F	ST	NS
disappoint because to succeed, ethics seem to require a modernist scaffolding that can no longer be	assumed	, or that has been torn away. what is needed first of all then is not an ethics but a cultural disci	Graduate Buddhist Studies Seminar	SEM140JG070	S1	M	SF	NRN
uence here here are the assumptions we're gonna	assume	the rack is a continuous face. i'm gonna show you an equation, where we look at every opening in the	Graduate Industrial Operations Engineering Lecture	LES330JG052	S1	M	SF	NRN
ll... would the uh model also	assume	that domestic saving is not sensitive to, domestic interest rates?	Graduate Macroeconomics Lecture	LEL280JG051	S6	M	JG	NS
in other words it's not considered work it's not considered productive labor, it doesn't d- it it is	assumed	that it doesn't do anything economically. and yet_ and so recent historical studies have shown the w	History of the American Family Lecture	LEL105SU113	S1	F	SF	NS
if one thinks of utility as a Cobb-Douglas function of leisure and consumption, um, but only if you	assume	that those who will retire don't work elsewhere. okay and so this gets to the point where, um i mean	Labor Economics Lecture	LES280JG138	S1	M	SF	NS
offensive to peop- to, the people uh who are referred to. let me tell you why. i mean, if you always	assume	, that African Americans who come into political science want to study black politics, that wouldn't	Politics of Higher Education	SEM495SU111	S1	F	SF	NS
on at that state temporal transitions to failure or whatever okay? so you can	assume	that, if you're executing the plan, you're gonna do that action. and you know there may be some unce	Artificial Intelligence Dissertation Defense	DEF270SF061	S4	M	SF	NS
bulk temperatures. so that's the average bulk temperature that you need and we	assume	that, the physical properties are constant throughout the pipe, and we just put those values in, oka	Heat and Mass Transfer Office Hours	OFC195SU116	S1	M	JG	NRN
it's reasonable to	assume	that he knew that somebody would be reading his log that's for sure.	English Composition Tutorial	OFC301MU021	S1	F	JF	NS
yeah go ahead and use the first person. and you can	assume	, that your reader has um, is familiar with the text. i mean again with a with a three-page, respons	American Literature Lecture	LES300SU103	S2	M	SG	NS
ever i don't place, there's, i don't place any arbitrary time bound on them, on the messages. also i	assume	that the auctions know who their bidders are. so that they they know, whe- if they've received messa	Artificial Intelligence Research Group Meeting	MTG270SG049	S3	M	SG	NS
achievement is not explained by social class. so, in this case the error term is very large. and we	assume	, it that, the error term is normally distri	Statistics in Social Sciences Lecture	LES565MX152	S3	F	SG	NNS
equation right here, you can solve for H, which actually turns out to be the same number he said to	assume	in part B so i'd assume it's sixteen usually, if he says that he'll give you a new number to start w	Heat and Mass Transfer Discussion Section	DIS195SU117	S1	M	JG	NS
i	assume	(were) still uh a large portion of the tourist market.	Peking Opera Colloquium	COL140MX114	S10	M	SG	NS
so they wanna know what proportion of the children from those two parents will be deaf. and it says	assume	that there is no linkage. so that just means that, M and K are on different chromosomes. so they wil	Intro Biology Exam Review	OFC175JU145	S1	F	JG	NS
tation of the stochastic terms, um turns out to have a nice simple form and that comes because we've	assumed	, that V follows a random walk. okay? and so the statement i retire at age T, if my option value is,	Labor Economics Lecture	LES280JG138	S1	M	SF	NS
is is special, cuz any number to the power ten is congruent to one, modulo eleven, so... let's let's	assume	M-M is prime. now this (one,) this conjecture m	Number Theory Math Lecture	LES385SU007	S1	M	JF	NNS
trip... so the S-R machine will always idle at the I-O point, and, for today's lecture, we're gonna	assume	, the I-O point is at the lower left-hand corner of the rack. this week and next you're gonna see so	Graduate Industrial Operations Engineering Lecture	LES330JG052	S1	M	SF	NRN
and comp race and ethnicity R-and-E everything was done and you need a junior-senior writing which i	assume	you can just, take in chemistry or biochem- or you could take one as anatomy, so you	Academic Advising	ADV700JU047	S2	F	ST	NS
for a general audience many of them are written for specialists in the field um so they're going to,	assume	a level of knowledge and comfort with uh archeological terminology that i don't expect you to have s	Archeology of Modern American Life Lecture	LES115MU151	S1	F	SG	NS
s preference cannot be accounted for in terms of syntactic constraints, um, because, well we h- they	assume	that they don't have syntactic constraints at this age yet. because they_ the category, INFL hasn't	Bilingualism Student Presentations	STP355MG011	S6	F	SG	NNS
ld place it into an area, on the periodic table as we've seen, if it's a higher P-H then we're gonna	assume	that it's gonna be, in the, family one area which then we would predict would be very soluble wherea	Chemistry Discussion Section Student Presentations	STP200JU019	S13	F	SU	NS
last exam there were a lot, but that was you know that was a different professor so, i mean, i would	assume	that there was_ there's gonna be at least one. um, but, you know there's different people making it	Intro Biology Exam Review	OFC175JU145	S1	F	JG	NS
t chance, (i'm gonna) start putting them together so i can send them all back to you. okay i'm gonna	assume	i have 'em all. who is going first today?	Teaching Biochemistry Student Presentations	STP175SU141	S1	F	JF	NS
oc- and in this case reallocate the goods, to, um meet the highest value task. uh in this case if we	assume	the commander, the commander two has a higher value we want to reallocate the um, resources in such	Artificial Intelligence Research Group Meeting	MTG270SG049	S3	M	SG	NS
is k- is kind of beyond the state of the art, and, and for something this complex, so we are simply	assume	that the um, the agents use some very simple bidding policies, that do obey the ascending restrictio	Artificial Intelligence Research Group Meeting	MTG270SG049	S3	M	SG	NS
. you know, you'll you'll find the radius (xx) you just want the radius, the radius of the (sun) you	assume	it's (xx) and so then you have to find the volume, cuz density is mass per unit volume, so and you k	Astronomy Peer Tutorial	OFC150MU042	S9	F	SU	NS
flow going_ i didn't know you see, i assumed that the iceberg was basically floating because if you	assume	actual physical conditions of a, of the iceberg you would have shrinkage, on all s- all directions y	Heat and Mass Transfer Office Hours	OFC195SU116	S23	M	SU	NRN
what is morally evil. this may be acquired in some sort by long habit but it's whimsical, to	assume	it to be natural. he's separating himself from Hume, and i think Hume could not easily have been tak	Philosophy Colloquium	COL475MX082	S2	M	SF	NS
we went through all of that graphing that, stuff hard to do here we just	assume	it was line- even though the equilibrium line curves i do it sp- specifically curved in there, so it	Separation Processes	LEL195SU120	S1	M	SF	NS
that the incoming freshmen are feeling like, if you say you're a feminist then people automatically	assume	that like, you're this real, radical person and i've always wondered if that you know was the case o	Women in Science Conference Panel	COL999MX040	S10	F	JG	NS
a sound that is represented in the Latin alphabet by what we call the letter F. and therefore it is	assumed	, and probably rightly so but i'm going to make a slight make a slight modification to this as we go	Historical Linguistics Lecture	LES355SU009	S1	M	SF	NS
ope you agree that, the cycle time is gonna depend on the, rack height, and the rack length which we	assumed	were given in feet, and it also depends on the horizontal velocity of the machine and the vertical v	Graduate Industrial Operations Engineering Lecture	LES330JG052	S1	M	SF	NRN
you remember that assumption with it. but you have small sample inferences about the mean difference	assume	that the differences are a random sample from a normal distribution. that's what you have as an unde	Statistics Office Hours	OFC575MU046	S1	F	JF	NS
and you can correct for the regional trend by subtracting it out from all your measurements. so you	assume	that the observation you make at some distance from the well, is reflecting something else that's go	Intro to Groundwater Hydrology Lecture	LES205JG124	S1	F	SF	NS
t you're not interested in in, in protecting them is, you know pretty disingenuous cuz i, i think it	assumes	that's the only option, that's the only means that you can protect, an area like that.	Graduate Public Policy Seminar	SEM340JG072	S8	M	JG	NS
ey take several hours to perform their, their attack, and that's beyond the scheduling horizon. so i	assume	that actually the f- using the fighter squad, tha- tha- i s- say that that's actually consumed, and	Artificial Intelligence Research Group Meeting	MTG270SG049	S3	M	SG	NS
s and a whole lot of different things. uh i'm trying to mostly push this towards little kids. if you	assume	that resources are equally available to all children in schools then you're making a big mistake the	Statistics in Social Sciences Lecture	LES565MX152	S1	F	SF	NS
tion from my path it's random. it's based on, the unknowability of the pore structure. and so people	assume	that it's totally random, and they come up with a model of dispersion based on that. and in fact the	Intro to Groundwater Hydrology Lecture	LES205JG124	S1	F	SF	NS
like that dream world and, like hesitating is, is the waking state? i don't_ i	assume	. what it_ is that how he characterizes it? no wait a minute, the realization of dream worlds, dream	Graduate French Cinema Seminar	SEM545MG083	S5	M	JG	NS
frequently, at high altitude and CIRCA does not concern itself with that. in general, CIRCA, would,	assume	that, for any particular plan, a TAP, the TAP schedule is constant. however it can split up the spac	Artificial Intelligence Dissertation Defense	DEF270SF061	S1	F	SG	NS
faculty, assume a lot of things about international students this again is probably not news to you,	assume	satisfaction in terms of their academic programs... i think that would be the biggest assumption but	Education Colloquium	COL285MX038	S1	F	SG	NS
hey hesitate on the brink they're in the threshold they can go either way. and to me that's really (	assumed	) Haussmann and the barricade. that you know, Haussmann, can go, either way. he can, you know have,	Graduate French Cinema Seminar	SEM545MG083	S2	F	SG	NS
lucinatory ac- actions. so given- so, knowing that you can never prove it but let's just, let's just	assume	, that in fact this behavioral syndrome, is giving you some sort of index in a nonhuman animal, of,	Drugs of Abuse Lecture	LEL500SU088	S1	M	SF	NS
okay i'll give you your test. mm that was (a) forty-three. uh, so if you said the viscosity i	assume	here is is small, therefore, uh, this term is is negligible that that was a good answer. uh also if	Heat and Mass Transfer Discussion Section	DIS195SU117	S1	M	JG	NS
r. um, i wanna talk a little, go, back a little bit to the costs and values i that i hinted at. um i	assume	that, each consumer, is interested in potentially a, you know some set of goods, but, the consumer o	Artificial Intelligence Research Group Meeting	MTG270SG049	S3	M	SG	NS
nger time, C delta-T, to go between the same two mirrors. and you see, we have to both of us have to	assume	the speed of light is the same. of course, while this time delta-T goes by, in our reference frame,	Intro to Physics Lecture	LEL485JU097	S1	M	SF	NS
environment suddenly switches, because there is no variability. natural selection first you have to	assume	that there's variability, in uh, in the, species. the second thing is is that at least some of these	Intro Psychology Lecture	LEL500JU034	S1	M	SF	NS
condition of the neighborhood i mean we wa- we had a long list. alright. that would essentially ass-	assume	that you've this, these school-level outcomes, and these individual-level predictors. th- i think th	Statistics in Social Sciences Lecture	LES565MX152	S1	F	SF	NS
um so the next, thing that we talk about, is how society	assumes	that fathers are less involved, that was our nother s- another stereotype. um, and we talk about lik	American Family Group Project Meeting	SGR565SU144	S5	F	SU	NS
lem or that could be an effect that we're interested in finding. in this particular case we're gonna	assume	that the scores were both the same. males scored males higher and females scored males higher... oth	Cognitive Psychology Research Lab	LAB500SU089	S1	M	SG	NS
the system justification function of stereotyping, in Italy Israel and the United States. and uh, i	assume	that's something about uh why stereotyping is maintained by, uh various groups. that's gonna be in t	Honors Intro Psychology Lecture	LES500JU136	S1	M	SF	NS
yeah so let's	assume	it's like the, like you said like the stuff at the cider mill, because,	Chemical Engineering Group Project Meeting	SGR195SU127	S4	M	SU	NS
so we c- okay we'll	assume	that O-G of, well we know liters, and we'll assume, O-G, equals one-point-zer	Chemical Engineering Group Project Meeting	SGR195SU127	S3	F	SU	NS
copy that Julio has. she was just saying something along the lines that um, this is assum- that this	assumes	that, that this statement assumes that, MEANDRS would be restored or whatever. and i think i ph- i t	Natural Resources Research Group Meeting	MTG425JG004	S1	M	JG	NS
L and that, little Y, is the aggregate production function... well let's	assume	that that, mapping is a f- gives us a function, that it's smooth, so we can, even differentiate it.	Graduate Macroeconomics Lecture	LEL280JG051	S1	M	SF	NS
y been one of those and i'll get back to that person. otherwise if you don't hear back from me, just	assume	everything's fine. okay? you know and i like_ a lot of them are are creative they're they're, writte	Archeology of Modern American Life Lecture	LES115MU151	S1	F	SG	NS
principle of relativity really was a powerful principle. he said despite common sense, what we will	assume	is, we will simply make two postulates. one of them is, that the principle of relativity applies to	Intro to Physics Lecture	LEL485JU097	S1	M	SF	NS
s of time. every time we see things we, just kind of put them in space. but, we're not ready to just	assume	it's the human sensibilities which are responsible for this fact that we both agree on. we think act	Philosophy Discussion Section	DIS475MU012	S1	F	SG	NS
iving the reading of the Bible, its proper place whatever that is. um, and in a course like this i'd	assume	most of us are kind of, skeptical, about that, goal and the possibility of being objective in that k	Graduate Buddhist Studies Seminar	SEM140JG070	S1	M	SF	NRN
lot of things that we'll talk about, today. but it's transient. like all of the economic- economics	assumes	, it has a beginning and it will have an end. and he claims that he kn- he understands how it's goin	Principles in Sociology Lecture	LEL565SU064	S1	M	JF	NRN
okay so you can	assume	that that the only things that's that, are different in the two conditions are whether they see the	Cognitive Psychology Research Lab	LAB500SU089	S1	M	SG	NS
le i'm underlining cuz it's usually italicized this is Latin. they'll use this all the time and just	assume	you know what it means. (xx) Emily you wanna (xx?)	Archeology of Modern American Life Lecture	LES115MU151	S1	F	SG	NS
t they basically want to do, is you take every piece of information that's available to you, and you	assume	, that most of it is going to be valid. and you have so many traits, that it really outweighs, trait	Race and Human Evolution Lecture	LEL115SU107	S1	F	JF	NS
but it it, it they also	assume	, there's also an assumption i think sometimes because of that technical piece, that there's an inte	Nursing Student Presentations	STP450SG128	S6	F	SG	NS
i was just gonna ask, going back to the whole like why everything's blue we	assume	though that it's not just us imposing the blue it's that the world is actually blue. can you maybe e	Philosophy Discussion Section	DIS475MU012	S6	F	SU	NS
um, um, for the most complete coverage if i mean for the students we kind of	assume	that, they're going to have the the health service and then this insurance is	Forum for International Educators Meeting	MTG999ST015	S2	F	ST	NS
ons about plot or, or you know sort of the action, the narrative action of the story so you can just	assume	straight off the bat that, um your reader has read, the text and yeah it's uh	American Literature Lecture	LES300SU103	S2	M	SG	NS
tand those, fine. understand my notes and you're gonna be able to do the final. okay? because he, he	assume	L equals to something, and then he derive L-dot. but i already derived it for you. you have to go th	Economics Discussion Section	DIS280SU058	S1	F	SG	NNS
mes in from wherever it's starting so it's all uniform temperature which is a pretty normal thing to	assume	. and uh, i'll draw this for the case, uh wh- what the temperature profile would look like if T-naug	Heat and Mass Transfer Discussion Section	DIS195SU117	S1	M	JG	NS
, if we wanted to apply this so-called principle of relativity, to the theory of light, we'd have to	assume	that neither one of you, could say that you're the one that's at rest and the other's moving, each p	Intro to Physics Lecture	LEL485JU097	S1	M	SF	NS
oduction function is conventional so it's increasing each argument, concaving each argument, i wanna	assume	it has constant returns to scale. then... if we have a free market system you also learn in uh six-o	Graduate Macroeconomics Lecture	LEL280JG051	S1	M	SF	NS
traffic and stuff. the last thing i want is you guys sitting in the room and me not there. so let's	assume	seven or on on Tuesday or all day Wednesday anytime, but that looks like it's not gonna work. okay,	Microbial Genetics Lecture	LES175SU079	S1	F	JF	NS
i think with being less involved i think a lotta times society,	assumes	that the dad doesn't wanna be there. where it's just that they don't, or you know that they don't wa	American Family Group Project Meeting	SGR565SU144	S2	F	SU	NS
g. uh in the Kingdom of God where there will be no more marrying and giving in marriage. uh and it's	assumed	i- uh it is it is said in the New Testament those who are anticipating this new age, where there'll	Christianity and the Modern Family Colloquium	COL605MX132	S1	F	SF	NS
, is of the same magnitude as Darwin_ i guess you'd normally say it the other way, cuz people always	assume	Newton's the big guy. Darwin's impact, on biological sciences, is easily as big, as Newton's impact	Intro Psychology Lecture	LEL500JU034	S1	M	SF	NS
should i just	assume	, an O-G of the entire yeast slurry? to be like one-point, two, ish?	Chemical Engineering Group Project Meeting	SGR195SU127	S3	F	SU	NS
t's, just the standard, that's it su- just the standard effect? i mean if you	assume	that the standard of politeness is such that you don't (stiff) direct criticisms or i mean anything	Social Psychology Dissertation Defense	DEF500SF016	S4	M	SF	NRN
oh there is flow going_ i didn't know you see, i	assumed	that the iceberg was basically floating because if you assume actual physical conditions of a, of th	Heat and Mass Transfer Office Hours	OFC195SU116	S23	M	SU	NRN
P-T. when we add h- h- hexane to the solution, the solution forms two layer a purple layer, which we	assume	that is hexane plus iodide and a brown layer which is uh water and copper iodine. and when we check	Chemistry Discussion Section Student Presentations	STP200JU019	S17	M	JU	NRN
cuz i	assume	that's, we guess we don't need that.	Heat and Mass Transfer Office Hours	OFC195SU116	S22	M	SU	NS
good to apply. so like in task four it tells you, you can go off and apply noisy-or so you can just	assume	that it's okay to do it. for task two, it asks you whether you actually can apply noisy-or. so there	Computer Science Office Hours	OFC270MG048	S2	F	SG	NS
dget is it's not telling, like it's not breaking it down into smaller things so you kinda just hafta	assume	, what you're spending on. but, i just wonder like, if out-of-state tuition and (you're thinking) i'	Politics of Higher Education	SEM495SU111	S10	F	SU	NS
, a fin, this right here is the, uninsulated case uh, (we decided) this cuz this is so small you can	assume	it's unin- uninsulated but if you wanted to use, his equation and put L-sub-C in well he u- he did u	Heat and Mass Transfer Discussion Section	DIS195SU117	S1	M	JG	NS
a non-monophyletic group_ let's_ okay... it's	assumed	for instance that all of these higher categories are not monophyletic. recently, it's been argued, t	Race and Human Evolution Lecture	LEL115SU107	S1	F	JF	NS
ey're members of the primates. and, this is an example of how you would use out-group analysis. it's	assumed	, that prosimians are more primitive primates, than any of the other kinds of primates a baboon is a	Race and Human Evolution Lecture	LEL115SU107	S1	F	JF	NS
nd we say like these physical properties are given at that temperature and we	assume	they're constant. okay? okay	Heat and Mass Transfer Office Hours	OFC195SU116	S1	M	JG	NRN
nted for factors at play, uh besides mere market supply and demand pressures. uh, since one can only	assume	a great deal from budget statements one one has to wonder about this i mean in other words he	Politics of Higher Education	SEM495SU111	S1	F	SF	NS
fo- four percent this year and one percent next year and you have the same average amount of, N. we	assume	N to be constant right now. i mean we can change N but if you change N, it's gonna tilt, if_ i think	Economics Discussion Section	DIS280SU058	S1	F	SG	NNS
so people use this to get transmissivity only. and sometimes they even assume an S, and based on the	assumed	S they estimate an alpha and then they use that alpha to fit their data. that, that curve, okay? and	Intro to Groundwater Hydrology Lecture	LES205JG124	S1	F	SF	NS
e's some debate on actually be- before the last test, if this is a racemic mixture, then you have to	assume	, that, um, let me think about this for a second. that's a chir- that will be a chiral molecule, bec	Organic Chemistry Study Group	SGR200JU125	S2	M	JU	NS
n, as... at first being warranted to the looking at other stuff. moving stuff beyond the Bible and i	assume	in that way he's talking about the various arguments for the existence of God, wherein, look at natu	Graduate Buddhist Studies Seminar	SEM140JG070	S4	M	SG	NS
well we	assume	for for th- okay so, i'm hoping not to cause confusion here we have, for our unmanned aerial vehicle	Artificial Intelligence Dissertation Defense	DEF270SF061	S1	F	SG	NS
say the oscilloscope reading sounds loud. we say we call it a loud, oscilloscope reading sure. but i	assume	. but but but i also assume we don't really say it sounds loud. uh uh um that's one thing. a more te	Graduate Philosophy Seminar	SEM475MX041	S1	M	SF	NS
um children and families for injury prevention, because if there isn't standards is it reasonable to	assume	that someone would actually just do it on her own?	Nursing Student Presentations	STP450SG128	S5	F	SG	NS
, those are, given again to simplify this initial derivation, we're gonna	assume	, that uh, no acceleration deceleration effects are taken into account, but really to state that mor	Graduate Industrial Operations Engineering Lecture	LES330JG052	S1	M	SF	NRN
sort of flush it out, was there he just didn't know about it didn't read it, but um the- you have to	assume	that characteristics have to be passed on. evolution happens across generations. it does not happen	Intro Psychology Lecture	LEL500JU034	S1	M	SF	NS
you're in four-oh-one right now? and i	assume	you've had then one-oh-one one-oh-two math one-fifteen, are you in another ec	Economics Office Hours	OFC280SU109	S2	F	JF	NS
lain for example the fact that if i go, how's everybody doing? you all	assume	i'm, more likely happy, than unhappy. or if i went, so what do you wan	Intro Psychology Lecture	LEL500JU034	S1	M	SF	NS
i was gonna say the same thing. it also, kind of	assumes	that treatment doesn't do anything to lessen those problems. and i think that, we think that, it pro	Graduate Public Policy Seminar	SEM340JG072	S2	F	JG	NS
y would assume that, but this if these were some other molecul- molecules or atoms, you can't always	assume	that. so it'd probably just be j- best to check every time.	Organic Chemistry Study Group	SGR200JU125	S2	M	JU	NS
u can solve for H, which actually turns out to be the same number he said to assume in part B so i'd	assume	it's sixteen usually, if he says that he'll give you a new number to start with just so you have som	Heat and Mass Transfer Discussion Section	DIS195SU117	S1	M	JG	NS
are we, going to	assume	... um that the, specific gravit- our yeast slurry, that we're gonna add, how are we gonna get the s	Chemical Engineering Group Project Meeting	SGR195SU127	S3	F	SU	NS
ue and a lot of people did a good job on that writing because no one_ no information is given we can	assume	steady state, so, that's steady state. uh, this term here we'll expand in a second but just, seeing	Heat and Mass Transfer Discussion Section	DIS195SU117	S1	M	JG	NS
line here is representing the celestial equator, it's actually a bit lower than it ought to be but,	assume	that that represents the celestial equator, what then does this dashed line here represent with the	Intro Astronomy Discussion Section	DIS150JU130	S1	F	JG	NS
but what we were saying before, if there was like a, you know a (piece) if, you	assume	the nucleophile is gonna be, the highest priority i guess. if like on this one you i think you proba	Organic Chemistry Study Group	SGR200JU125	S2	M	JU	NS
yeah but it just seems that if we can't think of it in any other way, then, why do we	assume	, it seems like we're getting back to the same question i mean, how can he even say that we impose i	Philosophy Discussion Section	DIS475MU012	S2	F	SU	NS
p here lemme briefly mention some of the assumptions of these age and stage-based matrix models both	assume	that there's a l- a linear effect of the number, in each category, on the numbers of births and deat	Graduate Population Ecology Lecture	LES425JG077	S1	M	JF	NS
am's razor. he was a scholar at Oxford, and he said, in his archaic way that plurality should not be	assumed	without necessity. or, if you like, don't make things complicated or even simpler, keep it simple st	Problem Solving Colloquium	COL999MX059	S2	M	SF	NSO
f of talking about, marriage as nonsacramental because it's identi- the the patriarchal marriage was	assumed	to be the order of creation. i think we need to question both of those assumptions. yeah?	Christianity and the Modern Family Colloquium	COL605MX132	S1	F	SF	NS
impact have to be? how direct does it have to be for the college to spend their money on it? and, i	assume	that the_ tha- that's what our questions to Mr McPherson will revolve around, uh is, teaching, is tr	Student Government Meeting	MTG999SU043	S22	M	SU	NS
mean that's that's the only one she talked about, it's different than uh, cuz i_ what i	assume	you're talking about is something more like, here's the problem and then here are solutions to the p	Technical Communications Tutorial	OFC578SG037	S2	M	SG	NS
in point it is one, right? no matter how greater it is as long as it's greater, the K value that you	assumed	, is correct... i mean you can do it the way Brenda suggested too but then you would have to probabl	Hydraulics Problem Solving Lab	LAB205SU045	S1	M	SG	NRN
r kids aren't, gonna make them less reliable so that they won't just wanna deal with a man. cuz it's	assumed	the men aren't gonna worry about the kids so, does anybody want some water?	American Family Group Project Meeting	SGR565SU144	S1	F	SU	NS
r a good reasoning for why that's there so, if you said, the uh, the viscosity's small for this i'll	assume	, okay i'll give you your test. mm that was (a) forty-three.	Heat and Mass Transfer Discussion Section	DIS195SU117	S1	M	JG	NS
of electricity and magnetism. in other words, no matter which frame of reference you're in, you can	assume	you're at rest, do any experiment you like, make any measurement you like, and there'll be nothing t	Intro to Physics Lecture	LEL485JU097	S1	M	SF	NS
rstand these experiments you need to know, a few basic things, about the principles of immunology, i	assume	that most of you know these but let me quickly review them, just to make sure we're all on even foot	Biology of Cancer Lecture	LEL175SU106	S1	M	SF	NS
n West Germany but this is in East Germany. you don't know whether, well the labor force it's, let's	assume	it's not changing. okay in this case. i don't want you to kind of, going back and forth. it depends	Economics Discussion Section	DIS280SU058	S1	F	SG	NNS
umption that i would say, that sort of underlies, science, is, science,	assumes	... that, there is, some, objective truth... that there is a, fundamental, uh, set... of, physical,	Intro Biology First Day Lecture	LEL175MU014	S1	M	JF	NS
get you in line for a pardon from President Clinton if you'd actually done it, okay? um, this model	assumes	exactly the reverse. okay, that your utility in period T depends only on your inflow of income in pe	Labor Economics Lecture	LES280JG138	S1	M	SF	NS
r and i thought it was made in a different country. um, i just	assumed	i'd go work for uh you know the G-M Tech Center or the Ford Research Center. but that was just not a	Women in Science Conference Panel	COL999MX040	S8	F	RE	NS
convection. and then can you	assume	that the, ice is, zero degrees or the bulk of ice?	Heat and Mass Transfer Office Hours	OFC195SU116	S11	F	SU	NS
ould uh supply a logically reasonable parameters, well they	assume	it's due to intraspecific competition. for resources. that is what slows the growth. and keeps it ar	General Ecology Lecture	LEL175JU112	S1	F	SF	NS
except that they showed that the_ except that they	assume	that the two parent family's more successful and i didn't think that my two parent families were hav	American Family Group Project Meeting	SGR565SU144	S1	F	SU	NS
y, he reads aloud to Djeliba the entirety of the Mofolo book. because we	assume	that Djeliba is not a reader himself so, versed in oral tradition that he would want to read, hear t	African History Lecture	LES315SU129	S1	M	SF	NS
do you, sort of	assume	that there are flexible exchange rates abroad. i mean because you have nine the balance of payments,	Graduate Macroeconomics Lecture	LEL280JG051	S2	M	JG	NNS
ck to the I-O point. okay so you have a storage and a retrieval in a dual-command, uh, we will still	assume	that the rack is normalized B by one... excuse me by the w	Graduate Industrial Operations Engineering Lecture	LES330JG052	S1	M	SF	NRN
om which ethics can again eme- again emerge. i'm really not very sure what he means by that i	assume	, that's what he then develops in the next two, two chapters but it's not clear to me.	Graduate Buddhist Studies Seminar	SEM140JG070	S1	M	SF	NRN
so i would assume a mass of, well we know liters, and we'll	assume	, O-G, equals one-point-zero, five.	Chemical Engineering Group Project Meeting	SGR195SU127	S2	F	SU	NS
niques to work, they need to be monophyletic. um... there are certain assumptions in cladistics they	assume	that homology, is_ okay what (we) wanna do, the reas- the way that the most parsimonious cladogram i	Race and Human Evolution Lecture	LEL115SU107	S1	F	JF	NS
time two. and this one represents two time units ending at time three and so on. uh in this model i	assume	that the fighters wanna, acquire, wanna acquire the- one of these these bundles they don't care whic	Artificial Intelligence Research Group Meeting	MTG270SG049	S3	M	SG	NS
are we? well suppose you did	assume	that? would that	Behavior Theory Management Lecture	LEL185SU066	S1	M	JF	NS
ts original context or in the context that tradition has provided for the story, it is reasonable to	assume	that the pleasure of the text was closely related, to credibility, in other words to conviction. and	Graduate Buddhist Studies Seminar	SEM140JG070	S1	M	SF	NRN
six-point-nine... now, in order for you to do your initial estimate, what you say is i	assume	, a high Reynolds number case... if i assume a high Reynolds number case, now look at this, K-S is g	Hydraulics Problem Solving Lab	LAB205SU045	S1	M	SG	NRN
y that. okay they experiment with various forms for um these error terms, um but what they basically	assume	is that, first of all what'll matter is only the difference. so it doesn't bear, a whole lot of thin	Labor Economics Lecture	LES280JG138	S1	M	SF	NS
ention are the following, uh status attainment, research focuses almost entirely on individuals. and	assumes	that the behavior of individuals, is purely personal, or rational. uh coming from motivation coming	Statistics in Social Sciences Lecture	LES565MX152	S1	F	SF	NS
air attack, and w- it's happeni- it can have the air attack at time two three or four. and we might	assume	that the commander has a different value for acquiring, the air attack at the different times maybe	Artificial Intelligence Research Group Meeting	MTG270SG049	S3	M	SG	NS
his we'll	assume	it to be something, like cuz that's what we're gonna buy from, somebody else.	Chemical Engineering Group Project Meeting	SGR195SU127	S3	F	SU	NS
here's a little bit of other history that we'll come back to in just a minute but, let's	assume	you're arguing for a one-to-one ratio and how would you make that argument?	Graduate Public Policy Seminar	SEM340JG072	S1	M	JF	NS
ashioned intellectual curiosity which is why, at least some of us are here. let's put that aside and	assume	that's not sort of, enough. why else should we care? one way to to think about this is that maybe wh	Principles in Sociology Lecture	LEL565SU064	S1	M	JF	NRN
ative that we represent in this using the Roman alphabet, with this letter that we call F. so let us	assume	that Basque did not have this sound. according to the hypothesis that was, uttered at the time, and	Historical Linguistics Lecture	LES355SU009	S1	M	SF	NS
let's just look at the two K-V to see what happens, lowest order of perturbation. so now, and let's	assume	we're back in the ground state. where will the diagram_ where will the line_ what line should i draw	Graduate Physics Lecture	LES485MG006	S1	M	SF	NS
we'll assume so i would	assume	a mass of, well we know liters, and we'll assume, O-G, equals one-point-zero, five	Chemical Engineering Group Project Meeting	SGR195SU127	S2	F	SU	NS
because it's the way they can implement but it's different. um the Gustman-Steinmeier model remember	assumed	perfect capital markets. indeed overly perfect capital markets if you read the model literally they	Labor Economics Lecture	LES280JG138	S1	M	SF	NS
inertial frame, the laws of Newtonian physics work just fine. and what that means is, that, you can	assume	, you're at rest in your own frame by definition, and you can assume you're at rest and there's no e	Intro to Physics Lecture	LEL485JU097	S1	M	SF	NS
yeah. so, the physical properties are these and you	assume	they're constant so you don't really need to know, the change of temperature	Heat and Mass Transfer Office Hours	OFC195SU116	S1	M	JG	NRN
these i would like to see for each, each problem that you solve. and um, in addition to that you can	assume	, for the rest of the problems, cuz that's not given there, that the water temperature	Hydraulics Problem Solving Lab	LAB205SU045	S1	M	SG	NRN
i think that we should	assume	that the bottler does it	Chemical Engineering Group Project Meeting	SGR195SU127	S2	F	SU	NS
culty we had with that, was, you know, entering the parking. i mean it, it automatically becomes, we	assume	that, there you come into the parking and it's all of a sudden the back. so, it was difficult for us	Architecture Critiques	STP125JG050	S2	M	JG	NS
th this hypothesis. his hypothesis was the following. speakers of Basque did not have an F now let's	assume	that to be true that indeed, uh the time of the contact between Latin, and Basque. and he does take	Historical Linguistics Lecture	LES355SU009	S1	M	SF	NS
k at agroecosystem, or when they think of agroecosystem, uh they pretty much a lot of the literature	assumes	that the loss of diversity within the intensification of agroecosystem, is something like this. that	Ecological Agriculture Colloquium	COL425MX075	S3	F	SF	NNS
right. so so right now what we would	assume	is that we would take a current forecast before you would ever take off and use all of the the trans	Artificial Intelligence Dissertation Defense	DEF270SF061	S1	F	SG	NS
) it's	assumed	in phylogenetics that this doesn't happen. that everything occurs through branching. and	Race and Human Evolution Lecture	LEL115SU107	S1	F	JF	NS
ession. so you really can't	assume	, if it's, you really can't assume hetero- hetera- (xx) that_ (xx)	Statistics in Social Sciences Lecture	LES565MX152	SU-m	M	UN	NS

## Sheet: NS
Pre-hit context	Hit string	Post-hit context	File name	Transcript ID	Speaker ID	Speaker gender	Speaker role	Speaker native speaker status
g sounds loud. we say we call it a loud, oscilloscope reading sure. but i assume. but but but i also	assume	we don't really say it sounds loud. uh uh um that's one thing. a more telling thing is this if we re	Graduate Philosophy Seminar	SEM475MX041	S1	M	SF	NS
well this scheme	assumes	, or i guess_ w- you don't assign the (number of spaces) so the project assum	Architecture Critiques	STP125JG050	S3	F	JF	NS
ea which then we would predict would be very soluble whereas if it's got a, um low P-H then we would	assume	that it's towards, the heavy, metals heavy end and then we would think that it would be soluble in N	Chemistry Discussion Section Student Presentations	STP200JU019	S13	F	SU	NS
nformation, that is, especially in narrative stuff that's already been mentioned, or that the writer	assumes	is in the consciousness, of or awareness of the reader. and that comes first in the sentence, it's o	Intro Latin Lecture	LES215MU056	S1	F	JF	NS
ophile is gonna be, the highest priority i guess. if like on this one you i think you probably would	assume	that, but this if these were some other molecul- molecules or atoms, you can't always assume that. s	Organic Chemistry Study Group	SGR200JU125	S2	M	JU	NS
e you leaving Friday? i would	assume	, sometime in the morning. i mean i mean, probably later morning. so, i could	American Family Group Project Meeting	SGR565SU144	S2	F	SU	NS
so now the sexual pleasure of women was uh, was kind of in, of course it was	assumed	to be marital sexual pleasure. uh and the role of birth control then began to be raised something wh	Christianity and the Modern Family Colloquium	COL605MX132	S1	F	SF	NS
es the probability that you're actually going to be given not-B. so the point is that you can't just	assume	, both B and not-B. which is what you're doing if you don't put in these weighting terms.	Computer Science Office Hours	OFC270MG048	S2	F	SG	NS
ach would be to, um, calculate a Bayes-Nash equilibrium on behalf of the_ for each of the agents and	assume	that the agents behave rationally a- according to a Bayes-Nash equilibrium. unfortunately doing so i	Artificial Intelligence Research Group Meeting	MTG270SG049	S3	M	SG	NS
it says	assume	that (eucalide) cells are grown for a period of time in medium containing only lactose. and then glu	Intro Biology Study Group	SGR175MU126	S5	F	JU	NS
know what your (xx) should mean. you can	assume	you're at rest... second postulate, was to make sure, that this first postulate would work, when you	Intro to Physics Lecture	LEL485JU097	S1	M	SF	NS
w- w- it's it's yeah it comes comes across in in what um um, uh Daniel Dennett seems to	assume	and maybe this is a a wider held assumption but it's a surprisingly (fairly) (wide-held) assumption.	Graduate Philosophy Seminar	SEM475MX041	S2	M	ST	NS
oh, um maybe it's seventy-eight or something. (xx) um i'd	assume	that you already (xx) seventy-seven somewhere around there.	Biology of Fishes Lab	LAB175SU033	S1	M	SF	NSO
thing. but but you can't just	assume	, you can't, that's your assumption right that's y- that's your theory that if it has two contradict	Objectivism Student Group	SGR999MX115	S4	F	SU	NS
hat. and is that because they	assume	that God not only has power but has, rationality? leave morality out	Philosophy Colloquium	COL475MX082	S3	M	UN	NS
ge, substantially. okay, now you remember that when we talked about, leaky confined aquifers what we	assumed	was the head above the formation wasn't changing much, because the confining layer, was quite uh uh	Intro to Groundwater Hydrology Lecture	LES205JG124	S1	F	SF	NS
i	assume	you had surgery. uh, actually	Teaching Biochemistry Student Presentations	STP175SU141	S1	F	JF	NS
old, yes. don't they, um they	assume	that all, the whole universe is, or, all the other, space were, made at the same time and then they,	Dynamic Earth Lecture	LES305MU108	S2	F	SU	NS
her something is primitive or derived is determined, cuz this can be problematic as well... and they	assume	that homology is the most common for- cause of synapomorphies.	Race and Human Evolution Lecture	LEL115SU107	S1	F	JF	NS
very weird... so you (	assume	) that Jennifer decided not to come with us?	Biology of Fishes Field Lab	LAB175SU032	SU-f	F	UN	NS
o- o- o- only gets value from one good, and and we	assume	that uh i- if it ends up with some set of goods i- well i- it gets the value of the maximum good and	Artificial Intelligence Research Group Meeting	MTG270SG049	S3	M	SG	NS
de to not draw two schools from the same school district, i mean the the it's it's i- i- th- you can	assume	that, some of the inequalities that're, in the schools in this i- i- datafile are are come from that	Statistics in Social Sciences Lecture	LES565MX152	S1	F	SF	NS
yeah cuz if you were to read a paper and one was typed and one was (xx) handwritten you would	assume	that the one typed was better.	Cognitive Psychology Research Lab	LAB500SU089	SU-f	F	SU	NS
at sits in the water is gonna move. and for your project as a first approximation what are you gonna	assume	? it moves the same as the wa	Intro to Groundwater Hydrology Lecture	LES205JG124	S1	F	SF	NS
n't that cl- real good you'd still be okay to do it as a T-test, so we're just gonna be saying let's	assume	that the two variabilities in the two populations are the same, for the responses and so our two Ss	Statistics Office Hours	OFC575MU046	S1	F	JF	NS
pers. um, i do need to schedule a, review time. it's going to be next Wednesday the sixteenth. um, i	assume	there's gonna be all kinds of labs and conflicts but let's start marching thorough the day to see if	Microbial Genetics Lecture	LES175SU079	S1	F	JF	NS
n't and to see which ones are shared and i'll show you an example of this, hypothetical example. you	assume	, that homology, is the most common cause of the synapomorphies, those are the shared derived featur	Race and Human Evolution Lecture	LEL115SU107	S1	F	JF	NS
oesn't fit on the resources that you have, you have to do something you can't just say oh well we'll	assume	that it fits. so we study that trade-off. um basically, in order to make that trade-off sometimes yo	Artificial Intelligence Dissertation Defense	DEF270SF061	S1	F	SG	NS
ain then it doesn't matter, how you model it because you know what it is. so, actually you shouldn't	assume	you have evidence for part C.	Computer Science Office Hours	OFC270MG048	S2	F	SG	NS
an one, all the examples that i present have one, but you could have more than one in which case, we	assume	they all have equal likelihood cuz we have no representation of, how you got to those initial states	Artificial Intelligence Dissertation Defense	DEF270SF061	S1	F	SG	NS
of mall that, people socialize in, and that might help you set up the kind of description that, um i	assume	you're gonna do of the mall, um, of like how malls b- because of how they're built become places to	Anthropology of American Cities Office Hours	OFC115SU060	S2	F	SG	NS
r, come at my stomach or my back. like there's nothing making it want to do one or the other. so you	assume	that if you have enough molecules and you repeat this enough times half the time it'll hit me in the	Organic Chemistry Study Group	SGR200JU125	S1	F	JU	NS
ls the square root of N, C-N prime equals the square root of N, plus one. so this is what A-N (xx) i	assume	this is familiar to most of you, at some point even if you don't want to admit it,	Graduate Physics Lecture	LES485MG006	S1	M	SF	NS
saying something along the lines that um, this is assum- that this assumes that, that this statement	assumes	that, MEANDRS would be restored or whatever. and i think i ph- i think i rephrased it.	Natural Resources Research Group Meeting	MTG425JG004	S1	M	JG	NS
it examines the relationship between people and their environment. and the most extreme form of it,	assumes	that consumption occurs only in direct relation to what the constraints are within the environment.	Intro Anthropology Lecture	LEL115JU090	S1	F	JF	NS
ly rightly so but i'm going to make a slight make a slight modification to this as we go along. it's	assumed	that uh that uh that letter F, in ro- in Latin, on the basis of the Romance languages today, that th	Historical Linguistics Lecture	LES355SU009	S1	M	SF	NS
ion of if you're poor, there's something wrong with you okay? and it still exists in our society, we	assume	that people are poor because they're lazy. okay? and mothers who had to go into the factory to work	History of the American Family Lecture	LEL105SU113	S1	F	SF	NS
ssumes, or i guess_ w- you don't assign the (number of spaces) so the project	assumes	that there's other ways of getting here.	Architecture Critiques	STP125JG050	S3	F	JF	NS
le to have some way to identify your transgene. there's what the point is there. okay. so, what i've	assumed	here is that you're gonna introduce your your D-N-A into the plant, using a plasmid. a plasmid just	Graduate Cellular Biotechnology Lecture	LES405JG078	S1	F	SF	NS
aries when you're looking at this. you want your well to be fully penetrating cuz you're still gonna	assume	the Dupuit approximation is valid. and you're assuming that, you you change, you change the head ins	Intro to Groundwater Hydrology Lecture	LES205JG124	S1	F	SF	NS
about, like church and volunteering at the hospital? i would just	assume	it's an older	Anthropology of American Cities Office Hours	OFC115SU060	S1	M	SU	NS
at's between the two glass plates, and these are at different temperatures, and there's no reason to	assume	that they're the same, let's say that the T-inside is the, uh, is the hotter one so T-I is greater t	Heat and Mass Transfer Discussion Section	DIS195SU117	S1	M	JG	NS
sks or the resources. um, in in either case i i actually treat them i- in exactly the same fashion i	assume	that a task, is performed by one agent on behalf of another, and that the results can't be, replicat	Artificial Intelligence Research Group Meeting	MTG270SG049	S3	M	SG	NS
yeah consciousness is last, but i ne- i didn't see where she said tha- he said anything about um, i	assume	that means identity's in the middle but, i didn't see where he explicitly said the identity parts th	Objectivism Student Group	SGR999MX115	S3	M	SG	NS
to tell the story we don't want plot summary, or uh thumbnail descriptions of who the characters are	assume	that's all (known) and get on to the problem. okay? uh, Pun Din Fan?	American Literature Lecture	LES300SU103	S1	M	SF	NS
knows who the characters are, yeah uh just just	assume	you have a knowledgable reader so that you don't have to tell	American Literature Lecture	LES300SU103	S1	M	SF	NS
she s- what what it means is we'll	assume	you've got a cro- a sample, and we will, have a look when we get back to the lab, and determine if t	Biology of Fishes Field Lab	LAB175SU032	S1	M	SF	NSO
n't a lot of support for part-time graduate students some programs don't even offer it, so you would	assume	that the part-time students would be the ones with the really young kids. cuz they couldn't be there	Community Change Student Presentations	STP560JG118	S10	F	JG	NS
r board so we just talked about that. i'm gonna	assume	that, people can control the amount of, net foreign financial investment that they make so that the	Graduate Macroeconomics Lecture	LEL280JG051	S1	M	SF	NS
ortical phenomenon. those are cortical level, sensory perceptual phenomenon. and so it's always been	assumed	that, at some level, hallucinogens have to be influencing higher order, sensory perceptual, cortical	Drugs of Abuse Lecture	LEL500SU088	S1	M	SF	NS
s actions it just knows, the worst-case execution times, W-C-E-T there for each TAP which is what it	assumes	when it builds the schedule, but then as you see there there is this average-case execution time so,	Artificial Intelligence Dissertation Defense	DEF270SF061	S1	F	SG	NS
e over that role. cuz society	assumes	that that's the woman's instinct.	American Family Group Project Meeting	SGR565SU144	S1	F	SU	NS
d. in other words Basque lacked in its phonemic inventory, a voiceless labiodental fricative. let us	assume	that to be the case. it is a reasonable statement to make not every language in the world, has all t	Historical Linguistics Lecture	LES355SU009	S1	M	SF	NS
so but she, i mean she said like you know, basically only tourists go there and i was like i	assume	it's you know because... i dunno i mean,	Anthropology of American Cities Office Hours	OFC115SU060	S1	M	SU	NS
r-olds and ten-year-olds and so forth, and you take samples, at each of several age, levels, and you	assume	that the differences between the say the five-year-olds and the eight-year-olds, are a result of the	Honors Intro Psychology Lecture	LES500JU136	S1	M	SF	NS
that absolute motion is essentially meaningless. you know and essentially we we every day we sort of	assume	that you know, here we are we're at rest here. but of course we're on the earth and the earth's movi	Intro to Physics Lecture	LEL485JU097	S1	M	SF	NS
and so forth so that's a unique situation for CIRCA. if you talk about that particular situation, we	assume	that the state estimator, is sampling the world fa- th- fast enough to maintain an accurate, state e	Artificial Intelligence Dissertation Defense	DEF270SF061	S1	F	SG	NS
ction for each state. so wait	assume	these tests are things like sensing. um	Artificial Intelligence Dissertation Defense	DEF270SF061	S4	M	SF	NS
was on the first floor? i	assume	it was alumni offices. uh, it was office space and, i- i don't know, exactly what was in the office	Art Museum Tour	TOU999MX062	S1	F	ST	NS
not wrong, i mean you know i want my physician to think things are very complicated and ig- you know	assume	this is interactional i'll be looking everywhere you know i mean uh simple-minded scientists that co	Social Psychology Dissertation Defense	DEF500SF016	S1	M	SF	NS
ndence in our logistic equation, is due, to... this density dependence, is due to what? or whatta we	assume	it's due to? it's in our models we just kind of assume i said the models should uh	General Ecology Lecture	LEL175JU112	S1	F	SF	NS
t does get passed tonight, great. um, Matt Hackworth is the sponsor and, uh, for L-S-and-A S-G and i	assume	he'll be talking about it a little bit, um, when you guys get to it. we have to leave now to make th	Student Government Meeting	MTG999SU043	S17	M	SU	NS
bel on the can because if you put a bigger scarier label on the can then teeathers w- teenagers will	assume	, there's even more good stuff in the can now, and uh and they and they will they will use it even e	Medical Anthropology Lecture	LEL115SU005	S1	F	JF	NS
ces from where to where? you	assume	you start somewhere (under) rho, and you're given an H for the air, and you're given a K for the gla	Heat and Mass Transfer Office Hours	OFC195SU116	S15	M	SU	NS
have rash as evidence... so you wanna be careful when you state your assumptions if y- if you say i	assume	, that i have no evidence rig	Computer Science Office Hours	OFC270MG048	S2	F	SG	NS
ly had no idea, about what things they could do to help their students with their language. faculty,	assume	a lot of things about international students this again is probably not news to you, assume satisfac	Education Colloquium	COL285MX038	S1	F	SG	NS
	assume	, some women in Playboy probably have had, a	Sex, Gender, and the Body Lecture	LES565SU137	S1	F	JF	NS
now the- there are some restric- oop- a few restrictions on on on how this operates, i	assume	that messages, always get, delivered in some finite period of time in order between two agents, howe	Artificial Intelligence Research Group Meeting	MTG270SG049	S3	M	SG	NS
that all the funding goes, where the interest, return is highest. so the Mundell-Flemming Model, uh	assumes	that financial investments are perfect substitutes... and so we have the extreme, case, that if the	Graduate Macroeconomics Lecture	LEL280JG051	S1	M	SF	NS
so what do you wanna know? you're gonna be, more likely to	assume	that i'm, angry than not angry and in fact i need to cut the language out, i don't say so what do yo	Intro Psychology Lecture	LEL500JU034	S1	M	SF	NS
efully. um and if you don't the powers that be and i'm talking about usually men, um then i- uh it's	assumed	that you're not a serious scientist or you're not a serious engineer. um, but my philosophy of kinda	Women in Science Conference Panel	COL999MX040	S8	F	RE	NS
she di- i_ no, she didn't_ she didn't stay for the class she gave it to someone in class... and, i,	assumed	that you had (gotten it) i lo	Philosophy Discussion Section	DIS475MU012	SU-f	F	SU	NS
ow but it seemed to me it was pretty clear. does it se- it seems clear. so let's see then_ if we can	assume	it's clear, let's see if we can go a little more deeply. and then come up with might what might be,	Fantasy in Literature Lecture	LEL300SU076	S1	M	SF	NS
kinds of effects. is what that would do, is result in disinhibition of cortical regions. now people	assume	that, hallucinogens have to have s- have to be influencing neocortical activity, to produce the hall	Drugs of Abuse Lecture	LEL500SU088	S1	M	SF	NS
hat that means is, that, you can assume, you're at rest in your own frame by definition, and you can	assume	you're at rest and there's no experiment in mechanics you can do, which will contradict that assumpt	Intro to Physics Lecture	LEL485JU097	S1	M	SF	NS
a good test that way, but rather than going through all that subtlety we have just said let's still	assume	common variants, y- your test is pretty robust against that assumption meaning even if the variances	Statistics Office Hours	OFC575MU046	S1	F	JF	NS
you can't	assume	any of the normal things you want to assume about an error term. period. it's it varies with the var	Statistics in Social Sciences Lecture	LES565MX152	S1	F	SF	NS
double digit number let's just stop there. um... and, what's	assumed	is that my utility in those years depends on the retirement benefits that i get in each of those yea	Labor Economics Lecture	LES280JG138	S1	M	SF	NS
it doesn't say anything about the jobs it just says how they feel about their jobs naturally you	assume	everyone likes their job.	Ethics Issues in Journalism Lecture	LES220SU140	S12	F	SU	NS
and, along with this hidden, you know sort of notion of, the fact that this isn't work, our society	assumes	that women who stay at home, uh with children are just playing cards and coffee-klatching all day, u	History of the American Family Lecture	LEL105SU113	S1	F	SF	NS
ikely to offer me the big bucks as a raise next year if i stay? well probably not. okay so the model	assumes	that this firm is a stable and stodgy enough large employer that if you know your earnings at fifty-	Labor Economics Lecture	LES280JG138	S1	M	SF	NS
w- just	assume	that if it says sex-linked, that means that the homogametic sex has two copies and the heterogametic	Intro Biology Exam Review	OFC175JU145	S1	F	JG	NS
, uh since i haven't given you a writing assignment for, uh... to take home with you, today, you can	assume	then that you're gonna have one in class, next time, uh and if you want a hint, i'm about to give yo	American Literature Lecture	LES300SU103	S1	M	SF	NS
any chance you go to fourteen hundred Chem tomorrow i think you'll end up in a P chem class, which i	assume	most of you would, prefer not to be at, some of you might wanna be there but, uh if you end up in a	Biology of Cancer Lecture	LEL175SU106	S1	M	SF	NS
sity dependence, is due to what? or whatta we assume it's due to? it's in our models we just kind of	assume	i said the models should uh supply a logically reasonable p	General Ecology Lecture	LEL175JU112	S1	F	SF	NS
exact number? i can't. if it's below point-oh-five almost always you get the same answer whether you	assume	dilute or concentrated. between point-oh-five and point-one it's usually, off a little bit above poi	Separation Processes	LEL195SU120	S1	M	SF	NS
okay even between, like two women, i	assume	that would still be banned. uhuh interesting. i hadn't heard that. um, okay w	Sex, Gender, and the Body Lecture	LES565SU137	S1	F	JF	NS
oing to see, a, cation combined with, an anion, where the anion has more than one, level. you are to	assume	, that when you see a group of non-metals clumped together, that they are an ion, themselves and the	Inorganic Chemistry Lecture	LEL200JU105	S1	F	JF	NS
uh you're saying goodbye to a close friend a close friend on the telephone, so native speakers might	assume	because it is a close friend, that they probably often see them in person enough, whereas it's not n	Second Language Acquisition Student Presentations	STP355SU010	S7	F	SU	NS
housed in any single school or college. what was also interested interesting to me though was when i	assumed	the position in nineteen eighty-four many of these women founders told me that they very deliberatel	Women in Science Conference Panel	COL999MX040	S6	F	ST	NS
ll... would the uh model also	assume	that domestic saving is not sensitive to, domestic interest rates?	Graduate Macroeconomics Lecture	LEL280JG051	S6	M	JG	NS
in other words it's not considered work it's not considered productive labor, it doesn't d- it it is	assumed	that it doesn't do anything economically. and yet_ and so recent historical studies have shown the w	History of the American Family Lecture	LEL105SU113	S1	F	SF	NS
if one thinks of utility as a Cobb-Douglas function of leisure and consumption, um, but only if you	assume	that those who will retire don't work elsewhere. okay and so this gets to the point where, um i mean	Labor Economics Lecture	LES280JG138	S1	M	SF	NS
offensive to peop- to, the people uh who are referred to. let me tell you why. i mean, if you always	assume	, that African Americans who come into political science want to study black politics, that wouldn't	Politics of Higher Education	SEM495SU111	S1	F	SF	NS
on at that state temporal transitions to failure or whatever okay? so you can	assume	that, if you're executing the plan, you're gonna do that action. and you know there may be some unce	Artificial Intelligence Dissertation Defense	DEF270SF061	S4	M	SF	NS
it's reasonable to	assume	that he knew that somebody would be reading his log that's for sure.	English Composition Tutorial	OFC301MU021	S1	F	JF	NS
yeah go ahead and use the first person. and you can	assume	, that your reader has um, is familiar with the text. i mean again with a with a three-page, respons	American Literature Lecture	LES300SU103	S2	M	SG	NS
ever i don't place, there's, i don't place any arbitrary time bound on them, on the messages. also i	assume	that the auctions know who their bidders are. so that they they know, whe- if they've received messa	Artificial Intelligence Research Group Meeting	MTG270SG049	S3	M	SG	NS
equation right here, you can solve for H, which actually turns out to be the same number he said to	assume	in part B so i'd assume it's sixteen usually, if he says that he'll give you a new number to start w	Heat and Mass Transfer Discussion Section	DIS195SU117	S1	M	JG	NS
i	assume	(were) still uh a large portion of the tourist market.	Peking Opera Colloquium	COL140MX114	S10	M	SG	NS
so they wanna know what proportion of the children from those two parents will be deaf. and it says	assume	that there is no linkage. so that just means that, M and K are on different chromosomes. so they wil	Intro Biology Exam Review	OFC175JU145	S1	F	JG	NS
tation of the stochastic terms, um turns out to have a nice simple form and that comes because we've	assumed	, that V follows a random walk. okay? and so the statement i retire at age T, if my option value is,	Labor Economics Lecture	LES280JG138	S1	M	SF	NS
and comp race and ethnicity R-and-E everything was done and you need a junior-senior writing which i	assume	you can just, take in chemistry or biochem- or you could take one as anatomy, so you	Academic Advising	ADV700JU047	S2	F	ST	NS
for a general audience many of them are written for specialists in the field um so they're going to,	assume	a level of knowledge and comfort with uh archeological terminology that i don't expect you to have s	Archeology of Modern American Life Lecture	LES115MU151	S1	F	SG	NS
ld place it into an area, on the periodic table as we've seen, if it's a higher P-H then we're gonna	assume	that it's gonna be, in the, family one area which then we would predict would be very soluble wherea	Chemistry Discussion Section Student Presentations	STP200JU019	S13	F	SU	NS
last exam there were a lot, but that was you know that was a different professor so, i mean, i would	assume	that there was_ there's gonna be at least one. um, but, you know there's different people making it	Intro Biology Exam Review	OFC175JU145	S1	F	JG	NS
t chance, (i'm gonna) start putting them together so i can send them all back to you. okay i'm gonna	assume	i have 'em all. who is going first today?	Teaching Biochemistry Student Presentations	STP175SU141	S1	F	JF	NS
oc- and in this case reallocate the goods, to, um meet the highest value task. uh in this case if we	assume	the commander, the commander two has a higher value we want to reallocate the um, resources in such	Artificial Intelligence Research Group Meeting	MTG270SG049	S3	M	SG	NS
is k- is kind of beyond the state of the art, and, and for something this complex, so we are simply	assume	that the um, the agents use some very simple bidding policies, that do obey the ascending restrictio	Artificial Intelligence Research Group Meeting	MTG270SG049	S3	M	SG	NS
. you know, you'll you'll find the radius (xx) you just want the radius, the radius of the (sun) you	assume	it's (xx) and so then you have to find the volume, cuz density is mass per unit volume, so and you k	Astronomy Peer Tutorial	OFC150MU042	S9	F	SU	NS
what is morally evil. this may be acquired in some sort by long habit but it's whimsical, to	assume	it to be natural. he's separating himself from Hume, and i think Hume could not easily have been tak	Philosophy Colloquium	COL475MX082	S2	M	SF	NS
we went through all of that graphing that, stuff hard to do here we just	assume	it was line- even though the equilibrium line curves i do it sp- specifically curved in there, so it	Separation Processes	LEL195SU120	S1	M	SF	NS
that the incoming freshmen are feeling like, if you say you're a feminist then people automatically	assume	that like, you're this real, radical person and i've always wondered if that you know was the case o	Women in Science Conference Panel	COL999MX040	S10	F	JG	NS
a sound that is represented in the Latin alphabet by what we call the letter F. and therefore it is	assumed	, and probably rightly so but i'm going to make a slight make a slight modification to this as we go	Historical Linguistics Lecture	LES355SU009	S1	M	SF	NS
you remember that assumption with it. but you have small sample inferences about the mean difference	assume	that the differences are a random sample from a normal distribution. that's what you have as an unde	Statistics Office Hours	OFC575MU046	S1	F	JF	NS
and you can correct for the regional trend by subtracting it out from all your measurements. so you	assume	that the observation you make at some distance from the well, is reflecting something else that's go	Intro to Groundwater Hydrology Lecture	LES205JG124	S1	F	SF	NS
t you're not interested in in, in protecting them is, you know pretty disingenuous cuz i, i think it	assumes	that's the only option, that's the only means that you can protect, an area like that.	Graduate Public Policy Seminar	SEM340JG072	S8	M	JG	NS
ey take several hours to perform their, their attack, and that's beyond the scheduling horizon. so i	assume	that actually the f- using the fighter squad, tha- tha- i s- say that that's actually consumed, and	Artificial Intelligence Research Group Meeting	MTG270SG049	S3	M	SG	NS
s and a whole lot of different things. uh i'm trying to mostly push this towards little kids. if you	assume	that resources are equally available to all children in schools then you're making a big mistake the	Statistics in Social Sciences Lecture	LES565MX152	S1	F	SF	NS
tion from my path it's random. it's based on, the unknowability of the pore structure. and so people	assume	that it's totally random, and they come up with a model of dispersion based on that. and in fact the	Intro to Groundwater Hydrology Lecture	LES205JG124	S1	F	SF	NS
like that dream world and, like hesitating is, is the waking state? i don't_ i	assume	. what it_ is that how he characterizes it? no wait a minute, the realization of dream worlds, dream	Graduate French Cinema Seminar	SEM545MG083	S5	M	JG	NS
frequently, at high altitude and CIRCA does not concern itself with that. in general, CIRCA, would,	assume	that, for any particular plan, a TAP, the TAP schedule is constant. however it can split up the spac	Artificial Intelligence Dissertation Defense	DEF270SF061	S1	F	SG	NS
faculty, assume a lot of things about international students this again is probably not news to you,	assume	satisfaction in terms of their academic programs... i think that would be the biggest assumption but	Education Colloquium	COL285MX038	S1	F	SG	NS
hey hesitate on the brink they're in the threshold they can go either way. and to me that's really (	assumed	) Haussmann and the barricade. that you know, Haussmann, can go, either way. he can, you know have,	Graduate French Cinema Seminar	SEM545MG083	S2	F	SG	NS
lucinatory ac- actions. so given- so, knowing that you can never prove it but let's just, let's just	assume	, that in fact this behavioral syndrome, is giving you some sort of index in a nonhuman animal, of,	Drugs of Abuse Lecture	LEL500SU088	S1	M	SF	NS
okay i'll give you your test. mm that was (a) forty-three. uh, so if you said the viscosity i	assume	here is is small, therefore, uh, this term is is negligible that that was a good answer. uh also if	Heat and Mass Transfer Discussion Section	DIS195SU117	S1	M	JG	NS
r. um, i wanna talk a little, go, back a little bit to the costs and values i that i hinted at. um i	assume	that, each consumer, is interested in potentially a, you know some set of goods, but, the consumer o	Artificial Intelligence Research Group Meeting	MTG270SG049	S3	M	SG	NS
nger time, C delta-T, to go between the same two mirrors. and you see, we have to both of us have to	assume	the speed of light is the same. of course, while this time delta-T goes by, in our reference frame,	Intro to Physics Lecture	LEL485JU097	S1	M	SF	NS
environment suddenly switches, because there is no variability. natural selection first you have to	assume	that there's variability, in uh, in the, species. the second thing is is that at least some of these	Intro Psychology Lecture	LEL500JU034	S1	M	SF	NS
condition of the neighborhood i mean we wa- we had a long list. alright. that would essentially ass-	assume	that you've this, these school-level outcomes, and these individual-level predictors. th- i think th	Statistics in Social Sciences Lecture	LES565MX152	S1	F	SF	NS
um so the next, thing that we talk about, is how society	assumes	that fathers are less involved, that was our nother s- another stereotype. um, and we talk about lik	American Family Group Project Meeting	SGR565SU144	S5	F	SU	NS
lem or that could be an effect that we're interested in finding. in this particular case we're gonna	assume	that the scores were both the same. males scored males higher and females scored males higher... oth	Cognitive Psychology Research Lab	LAB500SU089	S1	M	SG	NS
the system justification function of stereotyping, in Italy Israel and the United States. and uh, i	assume	that's something about uh why stereotyping is maintained by, uh various groups. that's gonna be in t	Honors Intro Psychology Lecture	LES500JU136	S1	M	SF	NS
yeah so let's	assume	it's like the, like you said like the stuff at the cider mill, because,	Chemical Engineering Group Project Meeting	SGR195SU127	S4	M	SU	NS
so we c- okay we'll	assume	that O-G of, well we know liters, and we'll assume, O-G, equals one-point-zer	Chemical Engineering Group Project Meeting	SGR195SU127	S3	F	SU	NS
copy that Julio has. she was just saying something along the lines that um, this is assum- that this	assumes	that, that this statement assumes that, MEANDRS would be restored or whatever. and i think i ph- i t	Natural Resources Research Group Meeting	MTG425JG004	S1	M	JG	NS
L and that, little Y, is the aggregate production function... well let's	assume	that that, mapping is a f- gives us a function, that it's smooth, so we can, even differentiate it.	Graduate Macroeconomics Lecture	LEL280JG051	S1	M	SF	NS
y been one of those and i'll get back to that person. otherwise if you don't hear back from me, just	assume	everything's fine. okay? you know and i like_ a lot of them are are creative they're they're, writte	Archeology of Modern American Life Lecture	LES115MU151	S1	F	SG	NS
principle of relativity really was a powerful principle. he said despite common sense, what we will	assume	is, we will simply make two postulates. one of them is, that the principle of relativity applies to	Intro to Physics Lecture	LEL485JU097	S1	M	SF	NS
s of time. every time we see things we, just kind of put them in space. but, we're not ready to just	assume	it's the human sensibilities which are responsible for this fact that we both agree on. we think act	Philosophy Discussion Section	DIS475MU012	S1	F	SG	NS
okay so you can	assume	that that the only things that's that, are different in the two conditions are whether they see the	Cognitive Psychology Research Lab	LAB500SU089	S1	M	SG	NS
le i'm underlining cuz it's usually italicized this is Latin. they'll use this all the time and just	assume	you know what it means. (xx) Emily you wanna (xx?)	Archeology of Modern American Life Lecture	LES115MU151	S1	F	SG	NS
t they basically want to do, is you take every piece of information that's available to you, and you	assume	, that most of it is going to be valid. and you have so many traits, that it really outweighs, trait	Race and Human Evolution Lecture	LEL115SU107	S1	F	JF	NS
but it it, it they also	assume	, there's also an assumption i think sometimes because of that technical piece, that there's an inte	Nursing Student Presentations	STP450SG128	S6	F	SG	NS
i was just gonna ask, going back to the whole like why everything's blue we	assume	though that it's not just us imposing the blue it's that the world is actually blue. can you maybe e	Philosophy Discussion Section	DIS475MU012	S6	F	SU	NS
um, um, for the most complete coverage if i mean for the students we kind of	assume	that, they're going to have the the health service and then this insurance is	Forum for International Educators Meeting	MTG999ST015	S2	F	ST	NS
ons about plot or, or you know sort of the action, the narrative action of the story so you can just	assume	straight off the bat that, um your reader has read, the text and yeah it's uh	American Literature Lecture	LES300SU103	S2	M	SG	NS
mes in from wherever it's starting so it's all uniform temperature which is a pretty normal thing to	assume	. and uh, i'll draw this for the case, uh wh- what the temperature profile would look like if T-naug	Heat and Mass Transfer Discussion Section	DIS195SU117	S1	M	JG	NS
, if we wanted to apply this so-called principle of relativity, to the theory of light, we'd have to	assume	that neither one of you, could say that you're the one that's at rest and the other's moving, each p	Intro to Physics Lecture	LEL485JU097	S1	M	SF	NS
oduction function is conventional so it's increasing each argument, concaving each argument, i wanna	assume	it has constant returns to scale. then... if we have a free market system you also learn in uh six-o	Graduate Macroeconomics Lecture	LEL280JG051	S1	M	SF	NS
traffic and stuff. the last thing i want is you guys sitting in the room and me not there. so let's	assume	seven or on on Tuesday or all day Wednesday anytime, but that looks like it's not gonna work. okay,	Microbial Genetics Lecture	LES175SU079	S1	F	JF	NS
i think with being less involved i think a lotta times society,	assumes	that the dad doesn't wanna be there. where it's just that they don't, or you know that they don't wa	American Family Group Project Meeting	SGR565SU144	S2	F	SU	NS
g. uh in the Kingdom of God where there will be no more marrying and giving in marriage. uh and it's	assumed	i- uh it is it is said in the New Testament those who are anticipating this new age, where there'll	Christianity and the Modern Family Colloquium	COL605MX132	S1	F	SF	NS
, is of the same magnitude as Darwin_ i guess you'd normally say it the other way, cuz people always	assume	Newton's the big guy. Darwin's impact, on biological sciences, is easily as big, as Newton's impact	Intro Psychology Lecture	LEL500JU034	S1	M	SF	NS
should i just	assume	, an O-G of the entire yeast slurry? to be like one-point, two, ish?	Chemical Engineering Group Project Meeting	SGR195SU127	S3	F	SU	NS
cuz i	assume	that's, we guess we don't need that.	Heat and Mass Transfer Office Hours	OFC195SU116	S22	M	SU	NS
good to apply. so like in task four it tells you, you can go off and apply noisy-or so you can just	assume	that it's okay to do it. for task two, it asks you whether you actually can apply noisy-or. so there	Computer Science Office Hours	OFC270MG048	S2	F	SG	NS
dget is it's not telling, like it's not breaking it down into smaller things so you kinda just hafta	assume	, what you're spending on. but, i just wonder like, if out-of-state tuition and (you're thinking) i'	Politics of Higher Education	SEM495SU111	S10	F	SU	NS
, a fin, this right here is the, uninsulated case uh, (we decided) this cuz this is so small you can	assume	it's unin- uninsulated but if you wanted to use, his equation and put L-sub-C in well he u- he did u	Heat and Mass Transfer Discussion Section	DIS195SU117	S1	M	JG	NS
a non-monophyletic group_ let's_ okay... it's	assumed	for instance that all of these higher categories are not monophyletic. recently, it's been argued, t	Race and Human Evolution Lecture	LEL115SU107	S1	F	JF	NS
ey're members of the primates. and, this is an example of how you would use out-group analysis. it's	assumed	, that prosimians are more primitive primates, than any of the other kinds of primates a baboon is a	Race and Human Evolution Lecture	LEL115SU107	S1	F	JF	NS
nted for factors at play, uh besides mere market supply and demand pressures. uh, since one can only	assume	a great deal from budget statements one one has to wonder about this i mean in other words he	Politics of Higher Education	SEM495SU111	S1	F	SF	NS
so people use this to get transmissivity only. and sometimes they even assume an S, and based on the	assumed	S they estimate an alpha and then they use that alpha to fit their data. that, that curve, okay? and	Intro to Groundwater Hydrology Lecture	LES205JG124	S1	F	SF	NS
e's some debate on actually be- before the last test, if this is a racemic mixture, then you have to	assume	, that, um, let me think about this for a second. that's a chir- that will be a chiral molecule, bec	Organic Chemistry Study Group	SGR200JU125	S2	M	JU	NS
n, as... at first being warranted to the looking at other stuff. moving stuff beyond the Bible and i	assume	in that way he's talking about the various arguments for the existence of God, wherein, look at natu	Graduate Buddhist Studies Seminar	SEM140JG070	S4	M	SG	NS
well we	assume	for for th- okay so, i'm hoping not to cause confusion here we have, for our unmanned aerial vehicle	Artificial Intelligence Dissertation Defense	DEF270SF061	S1	F	SG	NS
say the oscilloscope reading sounds loud. we say we call it a loud, oscilloscope reading sure. but i	assume	. but but but i also assume we don't really say it sounds loud. uh uh um that's one thing. a more te	Graduate Philosophy Seminar	SEM475MX041	S1	M	SF	NS
um children and families for injury prevention, because if there isn't standards is it reasonable to	assume	that someone would actually just do it on her own?	Nursing Student Presentations	STP450SG128	S5	F	SG	NS
sort of flush it out, was there he just didn't know about it didn't read it, but um the- you have to	assume	that characteristics have to be passed on. evolution happens across generations. it does not happen	Intro Psychology Lecture	LEL500JU034	S1	M	SF	NS
you're in four-oh-one right now? and i	assume	you've had then one-oh-one one-oh-two math one-fifteen, are you in another ec	Economics Office Hours	OFC280SU109	S2	F	JF	NS
lain for example the fact that if i go, how's everybody doing? you all	assume	i'm, more likely happy, than unhappy. or if i went, so what do you wan	Intro Psychology Lecture	LEL500JU034	S1	M	SF	NS
i was gonna say the same thing. it also, kind of	assumes	that treatment doesn't do anything to lessen those problems. and i think that, we think that, it pro	Graduate Public Policy Seminar	SEM340JG072	S2	F	JG	NS
y would assume that, but this if these were some other molecul- molecules or atoms, you can't always	assume	that. so it'd probably just be j- best to check every time.	Organic Chemistry Study Group	SGR200JU125	S2	M	JU	NS
u can solve for H, which actually turns out to be the same number he said to assume in part B so i'd	assume	it's sixteen usually, if he says that he'll give you a new number to start with just so you have som	Heat and Mass Transfer Discussion Section	DIS195SU117	S1	M	JG	NS
are we, going to	assume	... um that the, specific gravit- our yeast slurry, that we're gonna add, how are we gonna get the s	Chemical Engineering Group Project Meeting	SGR195SU127	S3	F	SU	NS
ue and a lot of people did a good job on that writing because no one_ no information is given we can	assume	steady state, so, that's steady state. uh, this term here we'll expand in a second but just, seeing	Heat and Mass Transfer Discussion Section	DIS195SU117	S1	M	JG	NS
line here is representing the celestial equator, it's actually a bit lower than it ought to be but,	assume	that that represents the celestial equator, what then does this dashed line here represent with the	Intro Astronomy Discussion Section	DIS150JU130	S1	F	JG	NS
but what we were saying before, if there was like a, you know a (piece) if, you	assume	the nucleophile is gonna be, the highest priority i guess. if like on this one you i think you proba	Organic Chemistry Study Group	SGR200JU125	S2	M	JU	NS
yeah but it just seems that if we can't think of it in any other way, then, why do we	assume	, it seems like we're getting back to the same question i mean, how can he even say that we impose i	Philosophy Discussion Section	DIS475MU012	S2	F	SU	NS
p here lemme briefly mention some of the assumptions of these age and stage-based matrix models both	assume	that there's a l- a linear effect of the number, in each category, on the numbers of births and deat	Graduate Population Ecology Lecture	LES425JG077	S1	M	JF	NS
am's razor. he was a scholar at Oxford, and he said, in his archaic way that plurality should not be	assumed	without necessity. or, if you like, don't make things complicated or even simpler, keep it simple st	Problem Solving Colloquium	COL999MX059	S2	M	SF	NSO
f of talking about, marriage as nonsacramental because it's identi- the the patriarchal marriage was	assumed	to be the order of creation. i think we need to question both of those assumptions. yeah?	Christianity and the Modern Family Colloquium	COL605MX132	S1	F	SF	NS
impact have to be? how direct does it have to be for the college to spend their money on it? and, i	assume	that the_ tha- that's what our questions to Mr McPherson will revolve around, uh is, teaching, is tr	Student Government Meeting	MTG999SU043	S22	M	SU	NS
mean that's that's the only one she talked about, it's different than uh, cuz i_ what i	assume	you're talking about is something more like, here's the problem and then here are solutions to the p	Technical Communications Tutorial	OFC578SG037	S2	M	SG	NS
r kids aren't, gonna make them less reliable so that they won't just wanna deal with a man. cuz it's	assumed	the men aren't gonna worry about the kids so, does anybody want some water?	American Family Group Project Meeting	SGR565SU144	S1	F	SU	NS
r a good reasoning for why that's there so, if you said, the uh, the viscosity's small for this i'll	assume	, okay i'll give you your test. mm that was (a) forty-three.	Heat and Mass Transfer Discussion Section	DIS195SU117	S1	M	JG	NS
of electricity and magnetism. in other words, no matter which frame of reference you're in, you can	assume	you're at rest, do any experiment you like, make any measurement you like, and there'll be nothing t	Intro to Physics Lecture	LEL485JU097	S1	M	SF	NS
rstand these experiments you need to know, a few basic things, about the principles of immunology, i	assume	that most of you know these but let me quickly review them, just to make sure we're all on even foot	Biology of Cancer Lecture	LEL175SU106	S1	M	SF	NS
umption that i would say, that sort of underlies, science, is, science,	assumes	... that, there is, some, objective truth... that there is a, fundamental, uh, set... of, physical,	Intro Biology First Day Lecture	LEL175MU014	S1	M	JF	NS
get you in line for a pardon from President Clinton if you'd actually done it, okay? um, this model	assumes	exactly the reverse. okay, that your utility in period T depends only on your inflow of income in pe	Labor Economics Lecture	LES280JG138	S1	M	SF	NS
r and i thought it was made in a different country. um, i just	assumed	i'd go work for uh you know the G-M Tech Center or the Ford Research Center. but that was just not a	Women in Science Conference Panel	COL999MX040	S8	F	RE	NS
convection. and then can you	assume	that the, ice is, zero degrees or the bulk of ice?	Heat and Mass Transfer Office Hours	OFC195SU116	S11	F	SU	NS
ould uh supply a logically reasonable parameters, well they	assume	it's due to intraspecific competition. for resources. that is what slows the growth. and keeps it ar	General Ecology Lecture	LEL175JU112	S1	F	SF	NS
except that they showed that the_ except that they	assume	that the two parent family's more successful and i didn't think that my two parent families were hav	American Family Group Project Meeting	SGR565SU144	S1	F	SU	NS
y, he reads aloud to Djeliba the entirety of the Mofolo book. because we	assume	that Djeliba is not a reader himself so, versed in oral tradition that he would want to read, hear t	African History Lecture	LES315SU129	S1	M	SF	NS
so i would assume a mass of, well we know liters, and we'll	assume	, O-G, equals one-point-zero, five.	Chemical Engineering Group Project Meeting	SGR195SU127	S2	F	SU	NS
niques to work, they need to be monophyletic. um... there are certain assumptions in cladistics they	assume	that homology, is_ okay what (we) wanna do, the reas- the way that the most parsimonious cladogram i	Race and Human Evolution Lecture	LEL115SU107	S1	F	JF	NS
time two. and this one represents two time units ending at time three and so on. uh in this model i	assume	that the fighters wanna, acquire, wanna acquire the- one of these these bundles they don't care whic	Artificial Intelligence Research Group Meeting	MTG270SG049	S3	M	SG	NS
are we? well suppose you did	assume	that? would that	Behavior Theory Management Lecture	LEL185SU066	S1	M	JF	NS
y that. okay they experiment with various forms for um these error terms, um but what they basically	assume	is that, first of all what'll matter is only the difference. so it doesn't bear, a whole lot of thin	Labor Economics Lecture	LES280JG138	S1	M	SF	NS
ention are the following, uh status attainment, research focuses almost entirely on individuals. and	assumes	that the behavior of individuals, is purely personal, or rational. uh coming from motivation coming	Statistics in Social Sciences Lecture	LES565MX152	S1	F	SF	NS
air attack, and w- it's happeni- it can have the air attack at time two three or four. and we might	assume	that the commander has a different value for acquiring, the air attack at the different times maybe	Artificial Intelligence Research Group Meeting	MTG270SG049	S3	M	SG	NS
his we'll	assume	it to be something, like cuz that's what we're gonna buy from, somebody else.	Chemical Engineering Group Project Meeting	SGR195SU127	S3	F	SU	NS
here's a little bit of other history that we'll come back to in just a minute but, let's	assume	you're arguing for a one-to-one ratio and how would you make that argument?	Graduate Public Policy Seminar	SEM340JG072	S1	M	JF	NS
ative that we represent in this using the Roman alphabet, with this letter that we call F. so let us	assume	that Basque did not have this sound. according to the hypothesis that was, uttered at the time, and	Historical Linguistics Lecture	LES355SU009	S1	M	SF	NS
let's just look at the two K-V to see what happens, lowest order of perturbation. so now, and let's	assume	we're back in the ground state. where will the diagram_ where will the line_ what line should i draw	Graduate Physics Lecture	LES485MG006	S1	M	SF	NS
we'll assume so i would	assume	a mass of, well we know liters, and we'll assume, O-G, equals one-point-zero, five	Chemical Engineering Group Project Meeting	SGR195SU127	S2	F	SU	NS
because it's the way they can implement but it's different. um the Gustman-Steinmeier model remember	assumed	perfect capital markets. indeed overly perfect capital markets if you read the model literally they	Labor Economics Lecture	LES280JG138	S1	M	SF	NS
inertial frame, the laws of Newtonian physics work just fine. and what that means is, that, you can	assume	, you're at rest in your own frame by definition, and you can assume you're at rest and there's no e	Intro to Physics Lecture	LEL485JU097	S1	M	SF	NS
i think that we should	assume	that the bottler does it	Chemical Engineering Group Project Meeting	SGR195SU127	S2	F	SU	NS
culty we had with that, was, you know, entering the parking. i mean it, it automatically becomes, we	assume	that, there you come into the parking and it's all of a sudden the back. so, it was difficult for us	Architecture Critiques	STP125JG050	S2	M	JG	NS
th this hypothesis. his hypothesis was the following. speakers of Basque did not have an F now let's	assume	that to be true that indeed, uh the time of the contact between Latin, and Basque. and he does take	Historical Linguistics Lecture	LES355SU009	S1	M	SF	NS
right. so so right now what we would	assume	is that we would take a current forecast before you would ever take off and use all of the the trans	Artificial Intelligence Dissertation Defense	DEF270SF061	S1	F	SG	NS
) it's	assumed	in phylogenetics that this doesn't happen. that everything occurs through branching. and	Race and Human Evolution Lecture	LEL115SU107	S1	F	JF	NS
ession. so you really can't	assume	, if it's, you really can't assume hetero- hetera- (xx) that_ (xx)	Statistics in Social Sciences Lecture	LES565MX152	SU-m	M	UN	NS
