# Supplementary material for: Bridging corpus diagnostics and EAP pedagogy: A corpus-driven study on lexical hedges in Chinese scholars’ spoken academic English
Source: PLoS One. 2026 Jul 6;21(7):e0353106. doi: 10.1371/journal.pone.0353106 (PMC13336206; doi:10.1371/journal.pone.0353106)
Supplement: S1 File — A compressed file containing the complete dataset and analysis details underlying the study, organized into two folders: (i) CASEC — all lists and concordances of hedges in CASEC; (ii) MICASE — all lists and concordances of hedges in MICASE. All file names, folder names, and metadata have been prepared in English in accordance with PLOS ONE policy. (ZIP) [file pone.0353106.s001.zip › consider.xlsx]

## Sheet: README
S1 DATA SET — ENGLISH-LANGUAGE VERSION
Manuscript: Bridging Corpus Diagnostics and EAP Pedagogy: A Corpus-Driven
Study on Lexical Hedges in Chinese Scholars' Spoken Academic English
(PLOS ONE, PONE-D-26-12996, revised April 2026).
This file is a cleaned, English-language version of the original CASEC/MICASE
concordance export. Two transformations were applied:
(1) Automatic-transcription metadata produced by Whisper large-v3 was
translated mechanically: the CJK string for 'speaker' was mapped to
'Speaker N'; the string for 'unknown speaker' was mapped to 'Unknown';
the string for 'transcript' was mapped to 'Transcript'; the string
for 'keyword' was mapped to 'Keyword'; date and time markers were
normalised (year/month/day, AM/PM, h/min/s); CJK enumeration and
full-width punctuation (commas, periods, brackets, quotation marks)
were mapped to ASCII equivalents.
(2) Any residual CJK characters after Stage 1 represent genuine
code-switches by the original speakers (proper names, cultural terms,
brief Mandarin quotations within otherwise English presentations).
These have been romanised to Hanyu Pinyin (with tone marks) and
wrapped as [Mandarin: pinyin]. The original CJK-containing files
are available from the corresponding author on request.
No English-language content, hedge node (Kwic / Hit string), or quantitative
value has been altered. Minor whitespace normalisation (collapse of
duplicated spaces to single spaces) has been applied throughout for
readability; this does not affect any analysis reported in the manuscript.
Columns and row counts are identical to the original.
Cleaning script and full provenance record are available from the
corresponding author (Yang Yu, yuyang89@dlmu.edu.cn).

## Sheet: Sheet1
Pre-hit context	Hit string	Post-hit context	File name	Transcript ID	Speaker ID	Speaker gender	Speaker role	Speaker native speaker status
and we didn't even, it's still illegal and we didn't, even divorce, was	considered	, inappropriate and we didn't really have divorce until, in the eighties, and abortion is taboo. we	Brazilian Studies Student Presentations	STP545JU091	S1	F	JF	NNS
that's not, that rare. that actually, leads to an awful lot of variability. um, it's, it's usually,	considered	to be the fact that the average heterozygosity... for ever- for, and that means how many loci are he	Intro to Evolution Lecture	LEL175JU154	S1	F	JF	NS
the dissertation i talked about two probability thresholds one is, uh, threshold where locally, you	consider	a transition to be preempted. which i called P-thresh or something like that. if that threshold was	Artificial Intelligence Dissertation Defense	DEF270SF061	S1	F	SG	NS
the very top part of the parent material, and the the big thing here is, the zone of mixing this is	considered	the zone of mixing. earthworms often present in the A, horizon, so stuff is being mixed from, the or	Spring Ecosystems Lecture	LES425SU093	S3	F	SG	NS
, but the dominant mode that drives our economy as a nation, is, the market. and so therefore we are	considered	a capitalist society. other societies will lend weight to, something else, so in, in the Samburu com	Intro Anthropology Lecture	LEL115JU090	S1	F	JF	NS
he gender bo- the gender boundaries and can go, um and and can go further into, areas that were once	considered	masculine, but men can't go, men can't go the other direction really, and it'	Sex, Gender, and the Body Lecture	LES565SU137	S7	M	SU	NS
okay. ten to about thirteen and a half right? alright there's a range of what i would	consider	, plausible potential values, for, mu-one minus mu-two, hm? values that i think are likely to be mu-	Statistics Office Hours	OFC575MU046	S1	F	JF	NS
ou'll put those on your first list. but it's_ you might find very important ones that you never even	considered	, but they'll come up later. and when they come out you'll recognize their significance and you'll c	Problem Solving Colloquium	COL999MX059	S2	M	SF	NSO
t is called the adrenergic, system of receptors. specifically glucagon is	considered	, to to take part in what is called the beta-adrenergic receptor system. somatostatin, connects with	Intro to Biochemistry Lecture	LEL175SU098	S1	F	JF	NS
at the idea that an image could be made all at once, um without human intervention. photography was	considered	a very modern medium and one that would become the recorder of, of modern life... (okay let's go bac	Renaissance to Modern Art History Lecture	LEL320JU143	S1	F	SF	NS
idy, you go by the letters like, so if it's A and A, even whether they're large or small then that's	considered	like, one kind. and that so then like, if you have say you have one chromosome, with a big-A and ano	Intro Biology Discussion Section	DIS175JU081	S2	F	JU	NS
leave it. but sometimes they'll say oh no i it's something i think about sometimes it's an option, i	consider	, and then you sort of have to take it another step and you say, is it something that you've ever th	Intro to Psychopathology Lecture	LES500SU102	S1	F	JF	NS
and i liked science early on and i was always the science strange person in my family, and i'm still	considered	that way, and nobody ever asks me about my research, except every now a	Women in Science Conference Panel	COL999MX040	S8	F	RE	NS
to be, inside. and this would be meant to be the exterior. so what is_ this would be	considered	the face of the cloth, and this would be the inside so, then when you have the face of the cloth you	Art History Office Hours	OFC320SU153	S1	F	JF	NS
Foods we'll talk about that a little later, but the final, framework you might think about, when you	consider	motivation, is putting in place, the appropriate set of conditions, right? you can either set up, go	Behavior Theory Management Lecture	LEL185SU066	S1	M	JF	NS
and that brings up the next, thing that you have to consider with sculpture. you not only have to	consider	, that sculpture is three dimensional and that you have to go all around it but the other thing that	Visual Sources Lecture	LES320SU085	S1	F	SF	NS
safety, they also um, look at, potential risks to the environment. so the factors that they usually	consider	, oh the other thing i wanted to just mention, was the, regulatory commissions at this point. all of	Graduate Cellular Biotechnology Lecture	LES405JG078	S1	F	SF	NS
re that the validity and reliability of the instrument is not affected. um, again another approach i	considered	was development of a directed interview, um could be administered one-on-one by the researcher and a	Nursing Student Presentations	STP450SG128	S7	F	SG	NS
ven some i i didn't really want to, put it in here have attributed to, um heightened, what they they	consider	as heightened, sexuality among, people on the African continent or African people.	African History Lecture	LES315SU129	S1	M	SF	NS
hat you may have heard in the last few days. i'll tell you finally what happened to the zed-zero and	consider	that, the point where i will more or less stop. and you can go into this to any detail you want. so	Nobel Laureate Physics Lecture	COL485MX069	S3	M	SF	NNS
adiologist. and it made it on the front page of newspapers in Canada. um, Professor Shapiro would be	considered	, an expert. he would be someone who could be called in to comment. but you really want someone with	Radiological Health Engineering Lecture	LES445SU067	S1	F	SF	NS
e lemur, our out-group, the lemur doesn't have it. so this re- this would be a feature that we would	consider	a shared derived feature. so this would be a feature, that we would use in our out-group anal- that	Race and Human Evolution Lecture	LEL115SU107	S1	F	JF	NS
, but yet speak sort of with a foreign accent. like i will admit this in my own case. although (i'm)	considered	in Spain to be a fluent speaker of Spanish and many Spaniards have commented to me both on the bread	Historical Linguistics Lecture	LES355SU009	S1	M	SF	NS
ased on real estate speculation. that the city had not, known to that point. that is areas that were	considered	, unsanitary and unhealthy, which would've just been torn down, were now in fact being rebuilt, in a	Graduate French Cinema Seminar	SEM545MG083	S3	F	JF	NS
n to failure is, um, i- i- less, has less net probability of occurring then, um it's not go- you can	consider	it in planner, planning to be preempted, and then to account for dependent temporal transitions, whi	Artificial Intelligence Dissertation Defense	DEF270SF061	S1	F	SG	NS
hey don't really do it in kind of um a gawking way just to show the beauty. and the Song of Songs is	considered	a wedding song by a lot of people. and, um very often there's bits of the Song of Songs in nuptial v	Women in the Bible Lecture	LES605SU080	S6	F	JU	NS
d one thing that's important in the, definition of adaptation is that it has to be considered_ it is	considered	to be an adaptation only, if it's a result of evolution by natural selection and not a result of gen	Intro to Evolution Lecture	LEL175JU154	S1	F	JF	NS
but it's almost like, gets to be something like a moral issue. within, this culture, it's sometimes	considered	morally, unacceptable, to do, to be as you would term it interactionist. it bothers Americans for in	Social Psychology Dissertation Defense	DEF500SF016	S3	M	SF	NS
tential, set by the controlling factors, those factors preventing that potential being realized, are	considered	, limiting factors. they limit the potential from being realized and they are typically the metaboli	Biology and Ecology of Fishes Lecture	LES175SU025	S1	M	SF	NSO
larly one such as cui, where there's a lot l- many levels of things you have to	consider	i've got a pronoun i've got a relative pronoun, i'm in a dependent clause, and it's in the dative ca	Intro Latin Lecture	LES215MU056	S1	F	JF	NS
ore, capitalism people that had_ like that were talented in their trades were given higher pay, were	considered	higher than ordinary (day) workers whereas after (Engels and) (xx) and (everyone else) was giving it	Principles in Sociology Lecture	LEL565SU064	S4	F	SU	NS
okay, so here is um, just sort of a, a tip of pointers of things that i want you to	consider	, um and incorporate into the paper. um different angles that you can think about. and um, i guess w	Art History Office Hours	OFC320SU153	S1	F	JF	NS
that they were, in other words they didn't fixate, on having an identity through weight. now i also	considered	the role of movies and their influence on girls. this early ad for Kleenex demonstrates that the new	Women's Studies Guest Lecture	COL605MX039	S5	F	SF	NS
o-eleven. alright oh. is that	considered	like a year then of organic right there? are they when people say like, for like pre-med requirement	Honors Advising	ADV700JU023	S3	F	JU	NS
a few people are quite leery about that but one o- one of the departments in formal discussions has	considered	this option. some people in several departments are doing phone interviews and they've been pretty h	Education Colloquium	COL285MX038	S1	F	SG	NS
s folded? these these horrible little metal things are very picky, and they (xx) just (xx) you wanna	consider	the dye colors, um, but you don't wanna get so, swamped into details about, how the piece was actual	Art History Office Hours	OFC320SU153	S1	F	JF	NS
how would, would you then	consider	, heat flow, uh, not parallel but perpendicular, heat flow?	Heat and Mass Transfer Office Hours	OFC195SU116	S23	M	SU	NRN
in the fifties and sixties. but if, um, maybe like second or third generation, um, Indians could be	considered	like, a sort of new white, determining determinant on their class too though if they're	Anthropology of American Cities Office Hours	OFC115SU060	S6	F	SU	NS
on that right? you mean like,	consider	it breaking it right there and there?	Computer Science Office Hours	OFC270MG048	S1	M	JG	NS
ven this treatment you know has its difficulties, this contact pressure is high, and so we've got to	consider	the, pressure- viscosity index, that is to say how does that oil, uh thicken up or harden up uh with	Professional Mechanical Engineering Seminar	LES365JG029	S1	M	SF	NS
d songket. but i'm not sure if they have the same kinds of dimensions, colors you know, (xx) you can	consider	wear and tear on the piece, does that tell you, how it was folded? these these horrible little metal	Art History Office Hours	OFC320SU153	S1	F	JF	NS
kinda way or? uh, i basically	consider	myself done on the si- Soil Biotron.	Interview with Botanist	INT175SF003	S1	M	SF	NS
ch a, a tough time to turn to crack for, some kind of enjoyment? um so, you know, i think we need to	consider	those, those situations. we need to consider the context. um and we need to look beyond simple like	Graduate Public Policy Seminar	SEM340JG072	S8	M	JG	NS
, a lower rank, are considered first in other words, the most... l- the lowest order of amendment is	considered	first the example given here is, the amendment the amendment, must be disposed of, before, the amend	Student Government Meeting	MTG999SU043	S22	M	SU	NS
he artist Thomas Courture was a leading teacher at the Academy he also took on private pupils he was	considered	one of the most distinguished artists in France. um yet at the same time we begin to see_ this is a	Renaissance to Modern Art History Lecture	LEL320JU143	S1	F	SF	NS
e likelihood of various trajectories through state-space. okay, so, the fact that those people don't	consider	planning is kind of irrelevant right? because they just have machinery, for talking about	Artificial Intelligence Dissertation Defense	DEF270SF061	S4	M	SF	NS
yeah and a lot of them is for our_ for the joint M-B-A and area studies uh students. but we'll	consider	anybody for instance in the M-B-A program who would be, taking a language at the expense of a very u	Forum for International Educators Meeting	MTG999ST015	S9	F	ST	NS
rt uh disease. but of uh, for the people who get a high education, uh they, i thinks they much more,	consider	hypertension as a disease. and they start to, pre- uh, modify themself their own lifestyle, to preve	Nursing Student Presentations	STP450SG128	S2	F	SG	NNS
rogram for, mammography. two of us, did a pretty good job, and, we're no longer qualified we are not	considered	qualified to do this anymore, because the American College of Radiology said you had to be American	Radiological Health Engineering Lecture	LES445SU067	S1	F	SF	NS
notion of women's work, sort of gets erased it's not paid labor in the home. and so, it no longer is	considered	work. and this is uh th- so that you d- do not see anymore by the eighteen forties and fifties, a re	History of the American Family Lecture	LEL105SU113	S1	F	SF	NS
ng scheme that would be just right on average and now it's not you're like ooh. um, but the thing to	consider	is, dropping Math one-oh-five would mean that you'd need to retake it, the following seme	Academic Advising	ADV700JU047	S2	F	ST	NS
i was like looking over to see. it's okay i'm on crack... okay. so we need a_ what we	consider	a final s- section of our paper for Thursday with copies, and i'll bring the f- my final copy of the	American Family Group Project Meeting	SGR565SU144	S1	F	SU	NS
? then i'm just left with one, with one arrow going, between these two. and since there's only one i	consider	this as one evidence node now, right?	Computer Science Office Hours	OFC270MG048	S1	M	JG	NS
i'm just wondering i mean i don't want i mean will you will you	consider	it, plagiarism if i cheat off myself or	African History Lecture	LES315SU129	S7	M	SU	NS
e uh, systematics to me tends to be a... kind of a solitary occupation. cuz i	consider	it to be it's kinda like solving a prob- a puzzle. whereas the ecosystem	Interview with Botanist	INT175SF003	S1	M	SF	NS
that's really it. how is that	considered	southwestern Detroit is there is it southwestern? oh okay	Senior Thesis Study Group	SGR999SU146	S1	F	SU	NS
be sensitive to issues not only for women but for minority students as well. and in engineering i'm	considered	a minority so i do a lot of work with Minority Engineering Program office. so just to summarize my p	Women in Science Conference Panel	COL999MX040	S8	F	RE	NS
it feels to me like this, sentence should come first... you know, first they	considered	that_ first they considered these models and then they committed_ then the paper so	Technical Communications Tutorial	OFC578SG037	S1	F	JF	NS
endous rate of growth. now in terms of an example of, material culture, what's really interesting to	consider	about New York at this time there're a lot of things and we'll be reading some articles uh that deal	Archeology of Modern American Life Lecture	LES115MU151	S1	F	SG	NS
, say in these kinds of scenarios you have, you have the Americans, to, in essence explain, why they	consider	, these situations to be contradictory. and then you see what the Korean subjects think of that reas	Social Psychology Dissertation Defense	DEF500SF016	S3	M	SF	NS
contribute most to the population growth rate. give you some ideas about what's w- uh, important to	consider	in the management of those populations. okay. i think that's, i think tha	Graduate Population Ecology Lecture	LES425JG077	S1	M	JF	NS
i just have a question for people who see erotica as being	considered	more mainstream and accepted, like what's an example of erotica then? like cuz i_ like when i think	Sex, Gender, and the Body Lecture	LES565SU137	S17	F	SU	NS
ation or the correct reasoning. for their rejections. so we're seeing overlap there given um what is	considered	by the interlocutor to be an acceptab- acceptable, rationalization. that's in relation to the, the s	Second Language Acquisition Student Presentations	STP355SU010	S5	F	JG	NS
hildren, but i didn't, you know have friends at school who spoke it or whatever. um another thing to	consider	of course is the different language groups, um, Hindi obviously, uh, is not, as widespread in the Un	Bilingualism Student Presentations	STP355MG011	S1	F	JG	NS
s at what you're talking about, which is that maybe there's some task that's expensive and you wanna	consider	removing that instead of the threshold.	Artificial Intelligence Dissertation Defense	DEF270SF061	S1	F	SG	NS
Tuesday. uh and and we'll see how it goes. okay le- okay so let's, let's	consider	these one at a time... now the reason we looked at the Manifesto first is that, it actually lays out	Principles in Sociology Lecture	LEL565SU064	S1	M	JF	NRN
ll show you a little bit about how those broke down, um... there's a lot of different things you can	consider	in terms of what will influence, you know how someone, perceives their own identity and how importan	Bilingualism Student Presentations	STP355MG011	S1	F	JG	NS
kind of enjoyment? um so, you know, i think we need to consider those, those situations. we need to	consider	the context. um and we need to look beyond simple like one-on-one correlations to explain, um why cr	Graduate Public Policy Seminar	SEM340JG072	S8	M	JG	NS
hink that's really ironic just, it depends on the perspective like, both systems could be	considered	evil cuz it's you know it's forced, labor and	African History Lecture	LES315SU129	S3	F	SU	NS
ommunity dwelling, elderly which also makes it really kind of complex. um, we i- things to take into	consider	are motor and perceptual problems that elderly people can have, and how to create a real environment	Nursing Student Presentations	STP450SG128	S5	F	SG	NS
tion successfully metastasizes. i mean if a person, had, you know a hundred metastases that would be	considered	to be an enormous number. but you've got tumors that have millions and millions if not billions of c	Biology of Cancer Lecture	LEL175SU106	S1	M	SF	NS
ct that hypertension to food? they may think that it something related to, bad behavior even if they	consider	that as a part of aging. or they may not consider it as a disease at all. that's my question.	Nursing Student Presentations	STP450SG128	S1	F	SF	NNS
s is a great example. we're classically	considered	to be part of the superfamily hominoidea. not to be, confused with hominidae, hominoidea. and the ho	Race and Human Evolution Lecture	LEL115SU107	S1	F	JF	NS
an i do that would matter? nothing. why did i even think about it? i'm embarrassed, that i ever even	considered	(that so.) although i'm a little bit bothered by the fact that, James can't quite decide whether it'	American Literature Lecture	LES300SU103	S1	M	SF	NS
do feel that they're a nonissue i think in that department and that their needs are absolutely, not	considered	. you know and if you wanna stay here, then deal with our rules and if you don't want to then that's	Education Colloquium	COL285MX038	S1	F	SG	NS
no it has not because it only	considers	states starting with, you you have knowledge of your initial state. and it looks at all the state tr	Artificial Intelligence Dissertation Defense	DEF270SF061	S1	F	SG	NS
if you think they tell me what's going on? no. yeah? so this i	consider	truly, the big problem posed to us by nature today. and no one has a clue how to get at it. and if y	Nobel Laureate Physics Lecture	COL485MX069	S3	M	SF	NNS
of financial resources, also lack the ability, right? to have their ideas come out and be s- be uh,	considered	on the same level. because they don't have the resources to get their ideas out in the same way they	Intro Communication Lecture	LEL220JU071	S2	F	SF	NS
yeah yeah. because first we do	consider	the no-accident of have accident to combine these two node, we already c- already uh uh considered t	Computer Science Office Hours	OFC270MG048	S4	M	JG	NNS
right. so it's possible that you will accidentally do one of these tests for a state that you	considered	unreachable, because, what you end up with when you plan is a list of states that you consider reach	Artificial Intelligence Dissertation Defense	DEF270SF061	S1	F	SG	NS
ble they are given a very skewed image of what is in the Bible. in a Biblical sense fruit is usually	considered	to be the result of the spirit such as peace, love and good works. in Gilead the fruit always refers	English Composition Seminar	SEM300MU100	S3	F	SU	NS
d it works. and if you've got a large number of species that are distinguished by what i	consider	poor characters, and that one paper you're talking about was, i used statistical analysis, to resolv	Interview with Botanist	INT175SF003	S1	M	SF	NS
ad their, propaganda. it was during the dictatorship. they worked in partnership with Globo which is	considered	the fourth, largest T-V network in the world. and, the government wanted to show the P-S-As and, doc	Brazilian Studies Student Presentations	STP545JU091	S1	F	JF	NNS
mkay, so, that's one of the factors that you might want to	consider	for noisy-or, and, another one is the fact that you don't know tha- that these four causes are not c	Computer Science Office Hours	OFC270MG048	S2	F	SG	NS
rything else because you have these simple tables. but when you have things connected it's harder to	consider	them to be independent. so in this case um do you have dependencies between the three uh, three node	Computer Science Office Hours	OFC270MG048	S2	F	SG	NS
to me um, if like one of my kids is an orphan i would obviously have them interview like anyone they	consider	to be family friends whatever, and um, i would like them to interview people, ask them where they co	Multicultural Issues in Education Student Presentations	STP285SU013	S9	F	SU	NS
entence should come first... you know, first they considered that_ first they	considered	these models and then they committed_ then the paper so	Technical Communications Tutorial	OFC578SG037	S1	F	JF	NS
then the guidelines came along in eighty-eight, and the guidelines actually counted things that were	considered	when the mandatory minimums were counted so that in effect you were punishing the same harm twice. u	Graduate Public Policy Seminar	SEM340JG072	S1	M	JF	NS
yself that, that's not true cuz i, barely took any, easy classes i took maybe, one easy class that's	considered	an easy class and, i didn't get all As and, uh like i, did poorly in a lot of classes but,	Behavior Theory Management Lecture	LEL185SU066	S37	M	SU	NS
ion table. now at the moment we haven't put in the actions. and it doesn't matter, in what order you	consider	the rules. the beauty of this is that you know, that when you finish the whole table, you're going t	Problem Solving Colloquium	COL999MX059	S2	M	SF	NSO
upper class and a lower class pronunciation. the upper class pronunciation, is the one that would be	considered	to be the standard F pronunciation today in other words the labiodental fricative the /f/ type sound	Historical Linguistics Lecture	LES355SU009	S1	M	SF	NS
er as prey items from the perspected of predators and so on, so they, um it's generally	considered	that uh by many, that the bulk of the production from hish fish hatcheries goes to increase the grow	Biology of Fishes Group Activity	LES175SU031	S1	M	SF	NSO
special diet of my own, now um, i don't know you might	consider	that a_ most people probably won't ask for anymore information, but, we	Second Language Acquisition Student Presentations	STP355SU010	S5	F	JG	NS
you considered unreachable, because, what you end up with when you plan is a list of states that you	consider	reachable, that map to, each of those fa- states map to one or zero of these actions. at that point	Artificial Intelligence Dissertation Defense	DEF270SF061	S1	F	SG	NS
think about deadlines you first have to guess at which deadlines you needed, and then you'd have to	consider	those as separate actions. for your transition matrix.	Artificial Intelligence Dissertation Defense	DEF270SF061	S1	F	SG	NS
't either. y- if you retake the class you've already gotten academic credit for it. and a C-minus is	considered	good enough that you wouldn't get additional honor points for retaking it so all you would really ha	Academic Advising	ADV700JU047	S2	F	ST	NS
of these agencies. okay, so i wanna make a list of the factors that they	consider	, some of these may or may not be of some use when you're doing your homework assignment but they ar	Graduate Cellular Biotechnology Lecture	LES405JG078	S1	F	SF	NS
t is it for the consumer? what is it for the firm? but, what we do is, examine the current situation	consider	a change and look at the impact, and define marginal benefit and marginal cost, so for a consumer th	Economics Office Hours	OFC280SU109	S2	F	JF	NS
well their not right if that's what's at the root of all this then i, really suggest you,	consider	uh trying to find a way to believe in qualia without believing that straightness has to be a (qualae	Graduate Philosophy Seminar	SEM475MX041	S1	M	SF	NS
oes not conform to our ideas of typology not_ it doesn't conform to the essential categories that we	consider	to be important. and therefore it's a difficult thing for people to broach. many textbooks now if yo	Race and Human Evolution Lecture	LEL115SU107	S1	F	JF	NS
nds how frequently i visit this place and how long i've known this server. depending on this i would	consider	it to be a different option so, maybe for people who like it really specific we could uh, inc	Second Language Acquisition Student Presentations	STP355SU010	S11	F	SU	NS
g groups were discussing the strategies and interventions that they were using to get young women to	consider	coming into colleges of engineering and, the director of the Women in Engineering pru- a- program at	Women in Science Conference Panel	COL999MX040	S6	F	ST	NS
very uh you know i mean (the) opportunity (cost is) an internship (paying) a lot of money so, uh we	consider	students who, you know prefer a language over their internships so we will consider funding it to st	Forum for International Educators Meeting	MTG999ST015	S9	F	ST	NS
inctly remember this we were having breakfast we we were just at this cafe and i was like so, so you	consider	yourself a feminist and she's like yeah i'm like well what's your definition of that? i didn't have	Women in Science Conference Panel	COL999MX040	S7	F	SG	NS
an it pops up in, all kinds of different ways and most ways that you wouldn't, i'm sure you wouldn't	consider	pure. um, but in ways that are very appealing and these shows are extremely su- i mean one of the, m	Peking Opera Colloquium	COL140MX114	S9	F	JF	NS
nk insulin receptor can turn off its activity? for every receptor system that we look at, we have to	consider	how is it turned off. how is the recep	Intro to Biochemistry Lecture	LEL175SU098	S1	F	JF	NS
ographic prints that circulated these were like the urban version of the folk woodcuts. and this was	considered	a rather sleazy kind of art but when people looked at Manet's subject they said he is doing an oil p	Renaissance to Modern Art History Lecture	LEL320JU143	S1	F	SF	NS
nlimited potential for growth, but the population remains stable so what's going on here? and what's	considered	to be the first inference in looking at natural selection, has to do, with this set of three facts.	Intro to Evolution Lecture	LEL175JU154	S1	F	JF	NS
anch here is supposed to be the ancestor of all of its descendents. and so all of these, sticks, are	considered	to be monophyletic groups and for cladistics to work, they need to be monophyletic groups.	Race and Human Evolution Lecture	LEL115SU107	S1	F	JF	NS
factored into the American gross national product. in other words it's not considered work it's not	considered	productive labor, it doesn't d- it it is assumed that it doesn't do anything economically. and yet_	History of the American Family Lecture	LEL105SU113	S1	F	SF	NS
o change engineering and then the women will come. and this was an approach that none of us had ever	considered	really before. uh Americans i think are_ tend to be very pragmatic and practical and at least the um	Women in Science Conference Panel	COL999MX040	S6	F	ST	NS
e arrows anymore it's just a link of, of blobs or whatever. which is considered, network so, this is	considered	part of abdominal pain's network. so you can say that this, is part of that just like you were sayin	Computer Science Office Hours	OFC270MG048	S1	M	JG	NS
it, you don't really consider the arrows anymore it's just a link of, of blobs or whatever. which is	considered	, network so, this is considered part of abdominal pain's network. so you can say that this, is part	Computer Science Office Hours	OFC270MG048	S1	M	JG	NS
not but that was that was a discussion. and then finally something that, that i'm, suggesting, is to	consider	using international alumni who, have proven communication skills the faculty already know them, who	Education Colloquium	COL285MX038	S1	F	SG	NS
ow that are, that the producer doesn't want because it's not producing an output. but, we we need to	consider	this possibility, in in these, um solutions. and again i, showed, here here's the example again with	Artificial Intelligence Research Group Meeting	MTG270SG049	S3	M	SG	NS
inference which is fine because, that's really how most science is done. many of the things that we	consider	to be scientific facts, are actually theories and we will talk about that, in the beginning of next	Race and Human Evolution Lecture	LEL115SU107	S1	F	JF	NS
ven that probability's the best measure, for deciding what to ignore and what not to ignore. but, we	consider	it to be, at least advantageous if, you're going to ignore things to ignore unlikely things.	Artificial Intelligence Dissertation Defense	DEF270SF061	S1	F	SG	NS
ill see that the structure to the right, is the one that we should be, considering... because, if we	consider	this as an equilibrium, between two acids, this is the stronger acid this is the weaker acid and the	Structure and Reactivity II Lecture	LEL200MU110	S1	F	SF	NS
oing from_ looking at the Latin going from left to right and seeing how much you know at what point.	consider	the first five words in the first sentence, decimo (labora) confecto,	Intro Latin Lecture	LES215MU056	S1	F	JF	NS
etimes virtually everybody that we'll be looking at historically, by the standards of today would be	considered	a racist. but in the context of their time, some were and some were not. and these are things that w	Race and Human Evolution Lecture	LEL115SU107	S1	F	JF	NS
i'm exercising, and so they bounce back and become stronger as a result of what would ordinarily be	considered	, a bad event. so chance, is always going to be something that you need to think about when you thin	Honors Intro Psychology Lecture	LES500JU136	S1	M	SF	NS
just f- to you know that i don't need you to believe that there's something red. you can, all things	considered	withhold a belief you might think there's nothing in the whole universe you might have any number of	Graduate Philosophy Seminar	SEM475MX041	S1	M	SF	NS
ve always wondered if that you know was the case of most people so i've always questioned whether to	consider	myself a feminist, but listening to all of your definitions, like i completely agree with that, but	Women in Science Conference Panel	COL999MX040	S10	F	JG	NS
ean what the heck's going on i mean why are you playing nice? uh if i did the German thing you would	consider	me completely immature. i mean Korean K- Korean audience, would consider me immature. i- but if i if	Social Psychology Dissertation Defense	DEF500SF016	S4	M	SF	NRN
ly students said right out the reason i want to speak Spanish is because, i um, i want, i want to be	considered	Latino and i feel like this is, like, validates me in some way basically what they're saying so they	Bilingualism Student Presentations	STP355MG011	S1	F	JG	NS
this wonderful education that you, have been given, here in this institution, i hope that, you will	consider	, utilizing part of your energy, to teach. to give back, to pass on. so i'll stop there and i hope w	Career Planning and Placement Workshop	COL999MG053	S4	F	SF	NS
of housework is still not factored into the American gross national product. in other words it's not	considered	work it's not considered productive labor, it doesn't d- it it is assumed that it doesn't do anythin	History of the American Family Lecture	LEL105SU113	S1	F	SF	NS
uh, intimacies with young men, were also hidden, or coded subjects in the nineteenth century.	consider	for example Antha Warren, a young woman who taught school in Saint Albans Vermont back in the eighte	Women's Studies Guest Lecture	COL605MX039	S5	F	SF	NS
uctive success. and one thing that's important in the, definition of adaptation is that it has to be	considered_	it is considered to be an adaptation only, if it's a result of evolution by natural selection and no	Intro to Evolution Lecture	LEL175JU154	S1	F	JF	NS
ominant i mean it's almost, typical, in certain areas you know in certain countries the loss of S is	considered	to be lower class or regional. for example in Spain it's associated with Andalucia,	Historical Linguistics Lecture	LES355SU009	S1	M	SF	NS
lementary pair, with its modal opposite the diminutive F major opus fifty-four. pianists who want to	consider	programming both of them in a single recital might do well to consider it. and of course the designa	Beethoven Lecture	LES420MG134	S1	M	JF	NS
ture is three dimensional and that you have to go all around it but the other thing that you have to	consider	about sculpture is site. the site of it, where is it? because the site makes a huge difference in th	Visual Sources Lecture	LES320SU085	S1	F	SF	NS
m the street-scape was changing it was becoming much more a uniform s- narrow alleys that people had	considered	very quaint were being done away with. again there were supposed to be sanitary reasons for doing th	Renaissance to Modern Art History Lecture	LEL320JU143	S1	F	SF	NS
al Concert we've looked at before_ Venetian art from, the fifteen hundreds. by Manet's time this was	considered	great art it was written about in all the art history books people went to museums to see paintings	Renaissance to Modern Art History Lecture	LEL320JU143	S1	F	SF	NS
internship so uh, but if there's, uh if the application is good and you know we will	consider	every applic- applicant that we receive	Forum for International Educators Meeting	MTG999ST015	S9	F	ST	NS
nclude birds as well within it. if you include all its descendents. and so reptiles now would not be	considered	a monophyletic group. therefore that taxonomy, is not a good evolutionary taxonomy, according to the	Race and Human Evolution Lecture	LEL115SU107	S1	F	JF	NS
rest in these superficial things such as hairdos or, the size of their waists, because character was	considered	far more important, than beauty. so another way of saying this, is that before the twentieth century	Women's Studies Guest Lecture	COL605MX039	S5	F	SF	NS
ural organizing as well as diversity among the facilitators of the program. uh the facilitators must	consider	, these roles that come into play whether this is just a student, and a parent, or whether this is a	Community Change Student Presentations	STP560JG118	S10	F	JG	NS
mework assignment but they are things that dif- scientists depending on, the actual project, that is	considered	. so, none of these will be, of any surprise to you but if you were told to list 'em it would probab	Graduate Cellular Biotechnology Lecture	LES405JG078	S1	F	SF	NS
se so says the A-N-A in their standards of clinical nursing practice, and pediatric nurses are often	considered	to be child advocates just because they work with children on a regular basis, they are in a positio	Nursing Student Presentations	STP450SG128	S7	F	SG	NS
drew something here with a slope of minus one, that i'd have, a tangency. so, clearly, clearly if i	consider	this point clearly better stuff is over, here. and i know if i look at, this point, i'd have, a tang	Economics Office Hours	OFC280SU109	S2	F	JF	NS
the highest rule of righteousness that whatever he wills, by the very fact that he wills it, must be	considered	righteous. when therefore one asks why God has so done we must reply, because he has willed it. but	Philosophy Colloquium	COL475MX082	S2	M	SF	NS
ury it tried to spread into Shanghai. there were dialect and cultural obstacles the Shanghaiese were	considered	by the Beijingers, to be unable to appreciate the subtleties of Peking opera, and only interested in	Peking Opera Colloquium	COL140MX114	S2	M	SF	NS
chieve the goals, that you're after. okay so be clear, about the specifics, of your program. you can	consider	, all of the various factors that are gonna influence the effectiveness in your system. but the key	Behavior Theory Management Lecture	LEL185SU066	S1	M	JF	NS
x cuz it's like naked women that like make you think of, you know having sex or whatever, and if you	consider	that porn then like part of porn could just be insinuating like, sexual things, but i think erotica	Sex, Gender, and the Body Lecture	LES565SU137	S6	F	SU	NS
is all the descendents. if these are all the descendents that are possible, this down here, could be	considered	mono- the whole f- cluster could be a monophyletic group. because there would be the ancestor and he	Race and Human Evolution Lecture	LEL115SU107	S1	F	JF	NS
boundary cut through, Masai territory. as a result, you have Masai i- in Kenya, and in Tanzania who	consider	themselves part of the same group, and they feel that they ought to have the right to go back and fo	Intro Anthropology Lecture	LEL115JU090	S1	F	JF	NS
perception of illness? what is their perception of the hypertension? are they considered, uh do they	consider	hypertension as a one of the illness, or just uh, aging process? do they uh, in fact connect that hy	Nursing Student Presentations	STP450SG128	S1	F	SF	NNS
ple of how it doesn't work. sometimes. perfect example is us, as human beings... we're traditionally	considered	to be a part of a superfamily, called the hominoidea. right. the hominoidea is a superfamily, this i	Race and Human Evolution Lecture	LEL115SU107	S1	F	JF	NS
and they were the only department that actually	considered	providing some short-term support to students [as a result of the financial crisis overseas.] none o	Education Colloquium	COL285MX038	S1	F	SG	NS
of dissertations although the exact citation was not, clear. what he said was,	consider	the postage stamp. its usefulness lies in the fact that it sticks to one thing until it gets there.	Fossil Plants Defense	DEF305MX131	S1	F	SF	NS
nderstand their detectors, so the probability that the inspectors would actually catch, this, what i	consider	to be a crime, was pl- practically negligible. so here was the ethical dilemma. i was scheduled to d	Radiological Health Engineering Lecture	LES445SU067	S1	F	SF	NS
t here. um there were a lot of puns about black cats, being um full of sexual in- innuendo they were	considered	kind of decadent images and so that's one thing. um the artist has also exaggerated in a very racist	Renaissance to Modern Art History Lecture	LEL320JU143	S1	F	SF	NS
it something related to, bad behavior even if they consider that as a part of aging. or they may not	consider	it as a disease at all. that's my question. how yeah	Nursing Student Presentations	STP450SG128	S1	F	SF	NNS
building up massive i- i- um, creating a massive buildup, in naval capabilities. of course that was	considered	, um as a threat by Britain. well, you know Britain what did it do? i mean it shifted now, um to som	Political Science Lecture	LES495JU063	S1	M	SG	NRN
ow proposed project, to determine whether or not, it_ you know and then, depending on what your_ you	consider	your your ultimate constraint, is it financial? is it, public acceptance? i think it's, y- you know	Natural Resources Research Group Meeting	MTG425JG004	S1	M	JG	NS
ot even counting graduate students that's undergrads alone. twenty-six percent of those students are	considered	low-income, and fifty-nine percent of those are undergr- are_ of the undergrads are single parents.	Community Change Student Presentations	STP560JG118	S8	F	JG	NS
y be a little bit hard on your own. the first of course is you have to figure out, or what has to be	considered	is the function of the particular gene of interest, in, the, host or the, the original donor organis	Graduate Cellular Biotechnology Lecture	LES405JG078	S1	F	SF	NS
the fact that, a justification saying that giving a specific time conflict to a professor, would be	considered	a valid excuse, whereas a vague excuse or saying i have a hockey game, would not be appropriate. so	Second Language Acquisition Student Presentations	STP355SU010	S5	F	JG	NS
you don't consider, two opposite side at the same time, and stick to one side only, then you will be	considered	immature, in, my culture. so, maturity goes, along with, being interactionist. is more desirable, in	Social Psychology Dissertation Defense	DEF500SF016	S2	M	SG	NNS
the, types of motions the types of main motions that are allowed, and the order in which things are	considered	, then things'll, in my opinion run much more efficiently and much more quickly than, they are when,	Student Government Meeting	MTG999SU043	S22	M	SU	NS
his is a T equals one microsecond. according to A. but now, what does B see? according to B, he, can	consider	himself at rest. and so what he saw, he was sitting here, and what he saw was the light went this wa	Intro to Physics Lecture	LEL485JU097	S1	M	SF	NS
ncern with the piano during the Eroica years i mean to round out the picture we really would need to	consider	uh and maybe next time we_ i i should really do this. uh look at the two movement sonata in F major,	Beethoven Lecture	LES420MG134	S1	M	JF	NS
and then also sample ants a different distance from the fragment in Finca Irlanda, which is what we	consider	high-quality matrix because it has a lot of trees, very diverse, very dense shade. and then in the o	Ecological Agriculture Colloquium	COL425MX075	S3	F	SF	NNS
why i don't know, this is kind of_ i was just wondering um, what do they	consider_	you said it's like a national, thing so i was wondering what they consider to be health, profession.	Community Change Student Presentations	STP560JG118	S25	F	JG	NS
looked at that we've looked at today. that actually chimps and humans, share more, features that are	considered	to be synapomorphies, shared derived features i	Race and Human Evolution Lecture	LEL115SU107	S1	F	JF	NS
um, maybe because they would	consider	it a more hostile environment?	Politics of Higher Education	SEM495SU111	S7	F	SU	NS
e of the assumptions now. first of all um, each one of these is an estimate of the population. it is	considered	that, if you have a minimum of seven, replica- sa- resamples, seven resamples, then you've got a goo	Biology of Fishes Group Activity	LES175SU031	S1	M	SF	NSO
hat, as i'll talk about later, we worry about the unhandled states basically those that, you haven't	considered	reachable that reach failure, very quickly. but, the others, we don't really worry about in (delta)	Artificial Intelligence Dissertation Defense	DEF270SF061	S1	F	SG	NS
also has to deal with Chicanos because both of them, Native Americans Chicanos are actually what you	consider	territorial minorities. they're actually people who if you have to say who were there first. and wit	Bilingualism Student Presentations	STP355MG011	S5	F	SG	NRN
but in the context of their time, some were and some were not. and these are things that we need to	consider	. another thing you have to think about also and i think that for some of you guys, you might not be	Race and Human Evolution Lecture	LEL115SU107	S1	F	JF	NS
subject at this point. the other example that, i think is somewhat interesting, because i had never	considered	it, is astaxanthin, astaxanthin, i have no idea if that's the, appropriat	Graduate Cellular Biotechnology Lecture	LES405JG078	S1	F	SF	NS
people harass them they believe that well they're lower and, it doesn't matter because, they're not	considered	at the same level as they are. um there is also there're specific articles in the Universal Declarat	Brazilian Studies Student Presentations	STP545JU091	S5	F	JU	NS
uring the presentation this is part of your participation grade. if you come to class and read, it's	considered	(xx) so they're getting ready they're not ready yet, but if you guys saw the web page, if you guys h	Brazilian Studies Student Presentations	STP545JU091	S1	F	JF	NNS
me and interesting to me, in an academic environment, that, is guided as much as anything by what i	consider	to be the role, of someone in, shall we nickname it a professional school? or, whatever the School o	Graduate Education Advising	OFC285SG135	S2	M	SF	NS
well, the main thing that's	considered	(of) Westerners are the English speaker. and um, you don't, there's general expectation that Japanes	Peking Opera Colloquium	COL140MX114	S2	M	SF	NS
t has all of the colors, and, whatever, it tends to be, like if it's a higher intensity t could be (	considered	) higher, so you can kinda tell?	Astronomy Peer Tutorial	OFC150MU042	S2	F	SU	NS
ten got it, and the only person who did not get it was a promotion from associate to full. that was	considered	to be delayed. everybody else who came up for tenure and promotion and my department head was very h	Career Planning and Placement Workshop	COL999MG053	S3	M	SF	NRN
e having a lot of trouble with but it's a very important point that... matters of, a lower rank, are	considered	first in other words, the most... l- the lowest order of amendment is considered first the example g	Student Government Meeting	MTG999SU043	S22	M	SU	NS
. cows is how they, they have their wealth. that's how they measure wealth. and whereas we, you know	consider	money our our staple form of wealth, and you accrue it in your bank account, cows are like their, ba	Intro Anthropology Lecture	LEL115JU090	S1	F	JF	NS
that one of Vico. where you do have, a conscious and explicit shift, in the reading, uh in what you	consider	to be scripture. okay and then, um if you look at page fifty-five which now talking about Hegel. ver	Graduate Buddhist Studies Seminar	SEM140JG070	S1	M	SF	NRN
the German thing you would consider me completely immature. i mean Korean K- Korean audience, would	consider	me immature. i- but if i if i s- told the speaker how wonderful his talk was, the Korean audience wo	Social Psychology Dissertation Defense	DEF500SF016	S4	M	SF	NRN
or, products. even people that owned like even like, i don't know like people that nowadays would be	considered	middle class were not, part of the bourgeoisie. it was just the owners of major factories.	Principles in Sociology Lecture	LEL565SU064	S4	F	SU	NS
Atkinson rather uh i don't	consider	myself a good writer	Interview with Botanist	INT175SF003	S1	M	SF	NS
yes. and that brings up the next, thing that you have to	consider	with sculpture. you not only have to consider, that sculpture is three dimensional and that you have	Visual Sources Lecture	LES320SU085	S1	F	SF	NS
ou go.	consider	this. like, Bush has tons of things coming_ with the whole	Ethics Issues in Journalism Lecture	LES220SU140	S8	F	SU	NS
ks at all the state transitions and comes up with the set of actions specifically for those which it	considers	reachable from its initial state. so, um, if you never, think that a state is reachable then it won'	Artificial Intelligence Dissertation Defense	DEF270SF061	S1	F	SG	NS
money so, uh we consider students who, you know prefer a language over their internships so we will	consider	funding it to study a language. uh currently we have, uh a study tour going on to uh, Japan, uh Sing	Forum for International Educators Meeting	MTG999ST015	S9	F	ST	NS
with really specific domestic space, uh in New York, in the mid-nineteenth century but one thing to	consider	is how the landscape of New York changed. basically it started off as, a kinda hodgepodge town slowl	Archeology of Modern American Life Lecture	LES115MU151	S1	F	SG	NS
gonna happen to this, i mean, i don't know if that's we really	consider	that part of S-N-one reaction but i mean	Organic Chemistry Study Group	SGR200JU125	S2	M	JU	NS
s of reasons. but they don't,	consider	using it, is that like, economically, trying to harvest it like some- like chicken or some	Biology of Birds Lecture	LES175SU028	S4	F	SU	NS
ndering um, what do they consider_ you said it's like a national, thing so i was wondering what they	consider	to be health, profession. that might sound stupid but like do they include li	Community Change Student Presentations	STP560JG118	S25	F	JG	NS

## Sheet: NS
Pre-hit context	Hit string	Post-hit context	File name	Transcript ID	Speaker ID	Speaker gender	Speaker role	Speaker native speaker status
that's not, that rare. that actually, leads to an awful lot of variability. um, it's, it's usually,	considered	to be the fact that the average heterozygosity... for ever- for, and that means how many loci are he	Intro to Evolution Lecture	LEL175JU154	S1	F	JF	NS
the dissertation i talked about two probability thresholds one is, uh, threshold where locally, you	consider	a transition to be preempted. which i called P-thresh or something like that. if that threshold was	Artificial Intelligence Dissertation Defense	DEF270SF061	S1	F	SG	NS
the very top part of the parent material, and the the big thing here is, the zone of mixing this is	considered	the zone of mixing. earthworms often present in the A, horizon, so stuff is being mixed from, the or	Spring Ecosystems Lecture	LES425SU093	S3	F	SG	NS
, but the dominant mode that drives our economy as a nation, is, the market. and so therefore we are	considered	a capitalist society. other societies will lend weight to, something else, so in, in the Samburu com	Intro Anthropology Lecture	LEL115JU090	S1	F	JF	NS
he gender bo- the gender boundaries and can go, um and and can go further into, areas that were once	considered	masculine, but men can't go, men can't go the other direction really, and it'	Sex, Gender, and the Body Lecture	LES565SU137	S7	M	SU	NS
okay. ten to about thirteen and a half right? alright there's a range of what i would	consider	, plausible potential values, for, mu-one minus mu-two, hm? values that i think are likely to be mu-	Statistics Office Hours	OFC575MU046	S1	F	JF	NS
ou'll put those on your first list. but it's_ you might find very important ones that you never even	considered	, but they'll come up later. and when they come out you'll recognize their significance and you'll c	Problem Solving Colloquium	COL999MX059	S2	M	SF	NSO
t is called the adrenergic, system of receptors. specifically glucagon is	considered	, to to take part in what is called the beta-adrenergic receptor system. somatostatin, connects with	Intro to Biochemistry Lecture	LEL175SU098	S1	F	JF	NS
at the idea that an image could be made all at once, um without human intervention. photography was	considered	a very modern medium and one that would become the recorder of, of modern life... (okay let's go bac	Renaissance to Modern Art History Lecture	LEL320JU143	S1	F	SF	NS
idy, you go by the letters like, so if it's A and A, even whether they're large or small then that's	considered	like, one kind. and that so then like, if you have say you have one chromosome, with a big-A and ano	Intro Biology Discussion Section	DIS175JU081	S2	F	JU	NS
leave it. but sometimes they'll say oh no i it's something i think about sometimes it's an option, i	consider	, and then you sort of have to take it another step and you say, is it something that you've ever th	Intro to Psychopathology Lecture	LES500SU102	S1	F	JF	NS
and i liked science early on and i was always the science strange person in my family, and i'm still	considered	that way, and nobody ever asks me about my research, except every now a	Women in Science Conference Panel	COL999MX040	S8	F	RE	NS
to be, inside. and this would be meant to be the exterior. so what is_ this would be	considered	the face of the cloth, and this would be the inside so, then when you have the face of the cloth you	Art History Office Hours	OFC320SU153	S1	F	JF	NS
Foods we'll talk about that a little later, but the final, framework you might think about, when you	consider	motivation, is putting in place, the appropriate set of conditions, right? you can either set up, go	Behavior Theory Management Lecture	LEL185SU066	S1	M	JF	NS
and that brings up the next, thing that you have to consider with sculpture. you not only have to	consider	, that sculpture is three dimensional and that you have to go all around it but the other thing that	Visual Sources Lecture	LES320SU085	S1	F	SF	NS
safety, they also um, look at, potential risks to the environment. so the factors that they usually	consider	, oh the other thing i wanted to just mention, was the, regulatory commissions at this point. all of	Graduate Cellular Biotechnology Lecture	LES405JG078	S1	F	SF	NS
re that the validity and reliability of the instrument is not affected. um, again another approach i	considered	was development of a directed interview, um could be administered one-on-one by the researcher and a	Nursing Student Presentations	STP450SG128	S7	F	SG	NS
ven some i i didn't really want to, put it in here have attributed to, um heightened, what they they	consider	as heightened, sexuality among, people on the African continent or African people.	African History Lecture	LES315SU129	S1	M	SF	NS
adiologist. and it made it on the front page of newspapers in Canada. um, Professor Shapiro would be	considered	, an expert. he would be someone who could be called in to comment. but you really want someone with	Radiological Health Engineering Lecture	LES445SU067	S1	F	SF	NS
e lemur, our out-group, the lemur doesn't have it. so this re- this would be a feature that we would	consider	a shared derived feature. so this would be a feature, that we would use in our out-group anal- that	Race and Human Evolution Lecture	LEL115SU107	S1	F	JF	NS
, but yet speak sort of with a foreign accent. like i will admit this in my own case. although (i'm)	considered	in Spain to be a fluent speaker of Spanish and many Spaniards have commented to me both on the bread	Historical Linguistics Lecture	LES355SU009	S1	M	SF	NS
ased on real estate speculation. that the city had not, known to that point. that is areas that were	considered	, unsanitary and unhealthy, which would've just been torn down, were now in fact being rebuilt, in a	Graduate French Cinema Seminar	SEM545MG083	S3	F	JF	NS
n to failure is, um, i- i- less, has less net probability of occurring then, um it's not go- you can	consider	it in planner, planning to be preempted, and then to account for dependent temporal transitions, whi	Artificial Intelligence Dissertation Defense	DEF270SF061	S1	F	SG	NS
hey don't really do it in kind of um a gawking way just to show the beauty. and the Song of Songs is	considered	a wedding song by a lot of people. and, um very often there's bits of the Song of Songs in nuptial v	Women in the Bible Lecture	LES605SU080	S6	F	JU	NS
d one thing that's important in the, definition of adaptation is that it has to be considered_ it is	considered	to be an adaptation only, if it's a result of evolution by natural selection and not a result of gen	Intro to Evolution Lecture	LEL175JU154	S1	F	JF	NS
but it's almost like, gets to be something like a moral issue. within, this culture, it's sometimes	considered	morally, unacceptable, to do, to be as you would term it interactionist. it bothers Americans for in	Social Psychology Dissertation Defense	DEF500SF016	S3	M	SF	NS
tential, set by the controlling factors, those factors preventing that potential being realized, are	considered	, limiting factors. they limit the potential from being realized and they are typically the metaboli	Biology and Ecology of Fishes Lecture	LES175SU025	S1	M	SF	NSO
larly one such as cui, where there's a lot l- many levels of things you have to	consider	i've got a pronoun i've got a relative pronoun, i'm in a dependent clause, and it's in the dative ca	Intro Latin Lecture	LES215MU056	S1	F	JF	NS
ore, capitalism people that had_ like that were talented in their trades were given higher pay, were	considered	higher than ordinary (day) workers whereas after (Engels and) (xx) and (everyone else) was giving it	Principles in Sociology Lecture	LEL565SU064	S4	F	SU	NS
okay, so here is um, just sort of a, a tip of pointers of things that i want you to	consider	, um and incorporate into the paper. um different angles that you can think about. and um, i guess w	Art History Office Hours	OFC320SU153	S1	F	JF	NS
that they were, in other words they didn't fixate, on having an identity through weight. now i also	considered	the role of movies and their influence on girls. this early ad for Kleenex demonstrates that the new	Women's Studies Guest Lecture	COL605MX039	S5	F	SF	NS
o-eleven. alright oh. is that	considered	like a year then of organic right there? are they when people say like, for like pre-med requirement	Honors Advising	ADV700JU023	S3	F	JU	NS
a few people are quite leery about that but one o- one of the departments in formal discussions has	considered	this option. some people in several departments are doing phone interviews and they've been pretty h	Education Colloquium	COL285MX038	S1	F	SG	NS
s folded? these these horrible little metal things are very picky, and they (xx) just (xx) you wanna	consider	the dye colors, um, but you don't wanna get so, swamped into details about, how the piece was actual	Art History Office Hours	OFC320SU153	S1	F	JF	NS
in the fifties and sixties. but if, um, maybe like second or third generation, um, Indians could be	considered	like, a sort of new white, determining determinant on their class too though if they're	Anthropology of American Cities Office Hours	OFC115SU060	S6	F	SU	NS
on that right? you mean like,	consider	it breaking it right there and there?	Computer Science Office Hours	OFC270MG048	S1	M	JG	NS
ven this treatment you know has its difficulties, this contact pressure is high, and so we've got to	consider	the, pressure- viscosity index, that is to say how does that oil, uh thicken up or harden up uh with	Professional Mechanical Engineering Seminar	LES365JG029	S1	M	SF	NS
d songket. but i'm not sure if they have the same kinds of dimensions, colors you know, (xx) you can	consider	wear and tear on the piece, does that tell you, how it was folded? these these horrible little metal	Art History Office Hours	OFC320SU153	S1	F	JF	NS
kinda way or? uh, i basically	consider	myself done on the si- Soil Biotron.	Interview with Botanist	INT175SF003	S1	M	SF	NS
ch a, a tough time to turn to crack for, some kind of enjoyment? um so, you know, i think we need to	consider	those, those situations. we need to consider the context. um and we need to look beyond simple like	Graduate Public Policy Seminar	SEM340JG072	S8	M	JG	NS
, a lower rank, are considered first in other words, the most... l- the lowest order of amendment is	considered	first the example given here is, the amendment the amendment, must be disposed of, before, the amend	Student Government Meeting	MTG999SU043	S22	M	SU	NS
he artist Thomas Courture was a leading teacher at the Academy he also took on private pupils he was	considered	one of the most distinguished artists in France. um yet at the same time we begin to see_ this is a	Renaissance to Modern Art History Lecture	LEL320JU143	S1	F	SF	NS
e likelihood of various trajectories through state-space. okay, so, the fact that those people don't	consider	planning is kind of irrelevant right? because they just have machinery, for talking about	Artificial Intelligence Dissertation Defense	DEF270SF061	S4	M	SF	NS
yeah and a lot of them is for our_ for the joint M-B-A and area studies uh students. but we'll	consider	anybody for instance in the M-B-A program who would be, taking a language at the expense of a very u	Forum for International Educators Meeting	MTG999ST015	S9	F	ST	NS
rogram for, mammography. two of us, did a pretty good job, and, we're no longer qualified we are not	considered	qualified to do this anymore, because the American College of Radiology said you had to be American	Radiological Health Engineering Lecture	LES445SU067	S1	F	SF	NS
notion of women's work, sort of gets erased it's not paid labor in the home. and so, it no longer is	considered	work. and this is uh th- so that you d- do not see anymore by the eighteen forties and fifties, a re	History of the American Family Lecture	LEL105SU113	S1	F	SF	NS
ng scheme that would be just right on average and now it's not you're like ooh. um, but the thing to	consider	is, dropping Math one-oh-five would mean that you'd need to retake it, the following seme	Academic Advising	ADV700JU047	S2	F	ST	NS
i was like looking over to see. it's okay i'm on crack... okay. so we need a_ what we	consider	a final s- section of our paper for Thursday with copies, and i'll bring the f- my final copy of the	American Family Group Project Meeting	SGR565SU144	S1	F	SU	NS
? then i'm just left with one, with one arrow going, between these two. and since there's only one i	consider	this as one evidence node now, right?	Computer Science Office Hours	OFC270MG048	S1	M	JG	NS
i'm just wondering i mean i don't want i mean will you will you	consider	it, plagiarism if i cheat off myself or	African History Lecture	LES315SU129	S7	M	SU	NS
e uh, systematics to me tends to be a... kind of a solitary occupation. cuz i	consider	it to be it's kinda like solving a prob- a puzzle. whereas the ecosystem	Interview with Botanist	INT175SF003	S1	M	SF	NS
that's really it. how is that	considered	southwestern Detroit is there is it southwestern? oh okay	Senior Thesis Study Group	SGR999SU146	S1	F	SU	NS
be sensitive to issues not only for women but for minority students as well. and in engineering i'm	considered	a minority so i do a lot of work with Minority Engineering Program office. so just to summarize my p	Women in Science Conference Panel	COL999MX040	S8	F	RE	NS
it feels to me like this, sentence should come first... you know, first they	considered	that_ first they considered these models and then they committed_ then the paper so	Technical Communications Tutorial	OFC578SG037	S1	F	JF	NS
endous rate of growth. now in terms of an example of, material culture, what's really interesting to	consider	about New York at this time there're a lot of things and we'll be reading some articles uh that deal	Archeology of Modern American Life Lecture	LES115MU151	S1	F	SG	NS
, say in these kinds of scenarios you have, you have the Americans, to, in essence explain, why they	consider	, these situations to be contradictory. and then you see what the Korean subjects think of that reas	Social Psychology Dissertation Defense	DEF500SF016	S3	M	SF	NS
contribute most to the population growth rate. give you some ideas about what's w- uh, important to	consider	in the management of those populations. okay. i think that's, i think tha	Graduate Population Ecology Lecture	LES425JG077	S1	M	JF	NS
i just have a question for people who see erotica as being	considered	more mainstream and accepted, like what's an example of erotica then? like cuz i_ like when i think	Sex, Gender, and the Body Lecture	LES565SU137	S17	F	SU	NS
ation or the correct reasoning. for their rejections. so we're seeing overlap there given um what is	considered	by the interlocutor to be an acceptab- acceptable, rationalization. that's in relation to the, the s	Second Language Acquisition Student Presentations	STP355SU010	S5	F	JG	NS
hildren, but i didn't, you know have friends at school who spoke it or whatever. um another thing to	consider	of course is the different language groups, um, Hindi obviously, uh, is not, as widespread in the Un	Bilingualism Student Presentations	STP355MG011	S1	F	JG	NS
s at what you're talking about, which is that maybe there's some task that's expensive and you wanna	consider	removing that instead of the threshold.	Artificial Intelligence Dissertation Defense	DEF270SF061	S1	F	SG	NS
ll show you a little bit about how those broke down, um... there's a lot of different things you can	consider	in terms of what will influence, you know how someone, perceives their own identity and how importan	Bilingualism Student Presentations	STP355MG011	S1	F	JG	NS
kind of enjoyment? um so, you know, i think we need to consider those, those situations. we need to	consider	the context. um and we need to look beyond simple like one-on-one correlations to explain, um why cr	Graduate Public Policy Seminar	SEM340JG072	S8	M	JG	NS
hink that's really ironic just, it depends on the perspective like, both systems could be	considered	evil cuz it's you know it's forced, labor and	African History Lecture	LES315SU129	S3	F	SU	NS
ommunity dwelling, elderly which also makes it really kind of complex. um, we i- things to take into	consider	are motor and perceptual problems that elderly people can have, and how to create a real environment	Nursing Student Presentations	STP450SG128	S5	F	SG	NS
tion successfully metastasizes. i mean if a person, had, you know a hundred metastases that would be	considered	to be an enormous number. but you've got tumors that have millions and millions if not billions of c	Biology of Cancer Lecture	LEL175SU106	S1	M	SF	NS
s is a great example. we're classically	considered	to be part of the superfamily hominoidea. not to be, confused with hominidae, hominoidea. and the ho	Race and Human Evolution Lecture	LEL115SU107	S1	F	JF	NS
an i do that would matter? nothing. why did i even think about it? i'm embarrassed, that i ever even	considered	(that so.) although i'm a little bit bothered by the fact that, James can't quite decide whether it'	American Literature Lecture	LES300SU103	S1	M	SF	NS
do feel that they're a nonissue i think in that department and that their needs are absolutely, not	considered	. you know and if you wanna stay here, then deal with our rules and if you don't want to then that's	Education Colloquium	COL285MX038	S1	F	SG	NS
no it has not because it only	considers	states starting with, you you have knowledge of your initial state. and it looks at all the state tr	Artificial Intelligence Dissertation Defense	DEF270SF061	S1	F	SG	NS
of financial resources, also lack the ability, right? to have their ideas come out and be s- be uh,	considered	on the same level. because they don't have the resources to get their ideas out in the same way they	Intro Communication Lecture	LEL220JU071	S2	F	SF	NS
right. so it's possible that you will accidentally do one of these tests for a state that you	considered	unreachable, because, what you end up with when you plan is a list of states that you consider reach	Artificial Intelligence Dissertation Defense	DEF270SF061	S1	F	SG	NS
ble they are given a very skewed image of what is in the Bible. in a Biblical sense fruit is usually	considered	to be the result of the spirit such as peace, love and good works. in Gilead the fruit always refers	English Composition Seminar	SEM300MU100	S3	F	SU	NS
d it works. and if you've got a large number of species that are distinguished by what i	consider	poor characters, and that one paper you're talking about was, i used statistical analysis, to resolv	Interview with Botanist	INT175SF003	S1	M	SF	NS
mkay, so, that's one of the factors that you might want to	consider	for noisy-or, and, another one is the fact that you don't know tha- that these four causes are not c	Computer Science Office Hours	OFC270MG048	S2	F	SG	NS
rything else because you have these simple tables. but when you have things connected it's harder to	consider	them to be independent. so in this case um do you have dependencies between the three uh, three node	Computer Science Office Hours	OFC270MG048	S2	F	SG	NS
to me um, if like one of my kids is an orphan i would obviously have them interview like anyone they	consider	to be family friends whatever, and um, i would like them to interview people, ask them where they co	Multicultural Issues in Education Student Presentations	STP285SU013	S9	F	SU	NS
entence should come first... you know, first they considered that_ first they	considered	these models and then they committed_ then the paper so	Technical Communications Tutorial	OFC578SG037	S1	F	JF	NS
then the guidelines came along in eighty-eight, and the guidelines actually counted things that were	considered	when the mandatory minimums were counted so that in effect you were punishing the same harm twice. u	Graduate Public Policy Seminar	SEM340JG072	S1	M	JF	NS
yself that, that's not true cuz i, barely took any, easy classes i took maybe, one easy class that's	considered	an easy class and, i didn't get all As and, uh like i, did poorly in a lot of classes but,	Behavior Theory Management Lecture	LEL185SU066	S37	M	SU	NS
ion table. now at the moment we haven't put in the actions. and it doesn't matter, in what order you	consider	the rules. the beauty of this is that you know, that when you finish the whole table, you're going t	Problem Solving Colloquium	COL999MX059	S2	M	SF	NSO
upper class and a lower class pronunciation. the upper class pronunciation, is the one that would be	considered	to be the standard F pronunciation today in other words the labiodental fricative the /f/ type sound	Historical Linguistics Lecture	LES355SU009	S1	M	SF	NS
er as prey items from the perspected of predators and so on, so they, um it's generally	considered	that uh by many, that the bulk of the production from hish fish hatcheries goes to increase the grow	Biology of Fishes Group Activity	LES175SU031	S1	M	SF	NSO
special diet of my own, now um, i don't know you might	consider	that a_ most people probably won't ask for anymore information, but, we	Second Language Acquisition Student Presentations	STP355SU010	S5	F	JG	NS
you considered unreachable, because, what you end up with when you plan is a list of states that you	consider	reachable, that map to, each of those fa- states map to one or zero of these actions. at that point	Artificial Intelligence Dissertation Defense	DEF270SF061	S1	F	SG	NS
think about deadlines you first have to guess at which deadlines you needed, and then you'd have to	consider	those as separate actions. for your transition matrix.	Artificial Intelligence Dissertation Defense	DEF270SF061	S1	F	SG	NS
't either. y- if you retake the class you've already gotten academic credit for it. and a C-minus is	considered	good enough that you wouldn't get additional honor points for retaking it so all you would really ha	Academic Advising	ADV700JU047	S2	F	ST	NS
of these agencies. okay, so i wanna make a list of the factors that they	consider	, some of these may or may not be of some use when you're doing your homework assignment but they ar	Graduate Cellular Biotechnology Lecture	LES405JG078	S1	F	SF	NS
t is it for the consumer? what is it for the firm? but, what we do is, examine the current situation	consider	a change and look at the impact, and define marginal benefit and marginal cost, so for a consumer th	Economics Office Hours	OFC280SU109	S2	F	JF	NS
well their not right if that's what's at the root of all this then i, really suggest you,	consider	uh trying to find a way to believe in qualia without believing that straightness has to be a (qualae	Graduate Philosophy Seminar	SEM475MX041	S1	M	SF	NS
oes not conform to our ideas of typology not_ it doesn't conform to the essential categories that we	consider	to be important. and therefore it's a difficult thing for people to broach. many textbooks now if yo	Race and Human Evolution Lecture	LEL115SU107	S1	F	JF	NS
nds how frequently i visit this place and how long i've known this server. depending on this i would	consider	it to be a different option so, maybe for people who like it really specific we could uh, inc	Second Language Acquisition Student Presentations	STP355SU010	S11	F	SU	NS
g groups were discussing the strategies and interventions that they were using to get young women to	consider	coming into colleges of engineering and, the director of the Women in Engineering pru- a- program at	Women in Science Conference Panel	COL999MX040	S6	F	ST	NS
very uh you know i mean (the) opportunity (cost is) an internship (paying) a lot of money so, uh we	consider	students who, you know prefer a language over their internships so we will consider funding it to st	Forum for International Educators Meeting	MTG999ST015	S9	F	ST	NS
inctly remember this we were having breakfast we we were just at this cafe and i was like so, so you	consider	yourself a feminist and she's like yeah i'm like well what's your definition of that? i didn't have	Women in Science Conference Panel	COL999MX040	S7	F	SG	NS
an it pops up in, all kinds of different ways and most ways that you wouldn't, i'm sure you wouldn't	consider	pure. um, but in ways that are very appealing and these shows are extremely su- i mean one of the, m	Peking Opera Colloquium	COL140MX114	S9	F	JF	NS
nk insulin receptor can turn off its activity? for every receptor system that we look at, we have to	consider	how is it turned off. how is the recep	Intro to Biochemistry Lecture	LEL175SU098	S1	F	JF	NS
ographic prints that circulated these were like the urban version of the folk woodcuts. and this was	considered	a rather sleazy kind of art but when people looked at Manet's subject they said he is doing an oil p	Renaissance to Modern Art History Lecture	LEL320JU143	S1	F	SF	NS
nlimited potential for growth, but the population remains stable so what's going on here? and what's	considered	to be the first inference in looking at natural selection, has to do, with this set of three facts.	Intro to Evolution Lecture	LEL175JU154	S1	F	JF	NS
anch here is supposed to be the ancestor of all of its descendents. and so all of these, sticks, are	considered	to be monophyletic groups and for cladistics to work, they need to be monophyletic groups.	Race and Human Evolution Lecture	LEL115SU107	S1	F	JF	NS
factored into the American gross national product. in other words it's not considered work it's not	considered	productive labor, it doesn't d- it it is assumed that it doesn't do anything economically. and yet_	History of the American Family Lecture	LEL105SU113	S1	F	SF	NS
o change engineering and then the women will come. and this was an approach that none of us had ever	considered	really before. uh Americans i think are_ tend to be very pragmatic and practical and at least the um	Women in Science Conference Panel	COL999MX040	S6	F	ST	NS
e arrows anymore it's just a link of, of blobs or whatever. which is considered, network so, this is	considered	part of abdominal pain's network. so you can say that this, is part of that just like you were sayin	Computer Science Office Hours	OFC270MG048	S1	M	JG	NS
it, you don't really consider the arrows anymore it's just a link of, of blobs or whatever. which is	considered	, network so, this is considered part of abdominal pain's network. so you can say that this, is part	Computer Science Office Hours	OFC270MG048	S1	M	JG	NS
not but that was that was a discussion. and then finally something that, that i'm, suggesting, is to	consider	using international alumni who, have proven communication skills the faculty already know them, who	Education Colloquium	COL285MX038	S1	F	SG	NS
ow that are, that the producer doesn't want because it's not producing an output. but, we we need to	consider	this possibility, in in these, um solutions. and again i, showed, here here's the example again with	Artificial Intelligence Research Group Meeting	MTG270SG049	S3	M	SG	NS
inference which is fine because, that's really how most science is done. many of the things that we	consider	to be scientific facts, are actually theories and we will talk about that, in the beginning of next	Race and Human Evolution Lecture	LEL115SU107	S1	F	JF	NS
ven that probability's the best measure, for deciding what to ignore and what not to ignore. but, we	consider	it to be, at least advantageous if, you're going to ignore things to ignore unlikely things.	Artificial Intelligence Dissertation Defense	DEF270SF061	S1	F	SG	NS
ill see that the structure to the right, is the one that we should be, considering... because, if we	consider	this as an equilibrium, between two acids, this is the stronger acid this is the weaker acid and the	Structure and Reactivity II Lecture	LEL200MU110	S1	F	SF	NS
oing from_ looking at the Latin going from left to right and seeing how much you know at what point.	consider	the first five words in the first sentence, decimo (labora) confecto,	Intro Latin Lecture	LES215MU056	S1	F	JF	NS
etimes virtually everybody that we'll be looking at historically, by the standards of today would be	considered	a racist. but in the context of their time, some were and some were not. and these are things that w	Race and Human Evolution Lecture	LEL115SU107	S1	F	JF	NS
i'm exercising, and so they bounce back and become stronger as a result of what would ordinarily be	considered	, a bad event. so chance, is always going to be something that you need to think about when you thin	Honors Intro Psychology Lecture	LES500JU136	S1	M	SF	NS
just f- to you know that i don't need you to believe that there's something red. you can, all things	considered	withhold a belief you might think there's nothing in the whole universe you might have any number of	Graduate Philosophy Seminar	SEM475MX041	S1	M	SF	NS
ve always wondered if that you know was the case of most people so i've always questioned whether to	consider	myself a feminist, but listening to all of your definitions, like i completely agree with that, but	Women in Science Conference Panel	COL999MX040	S10	F	JG	NS
ly students said right out the reason i want to speak Spanish is because, i um, i want, i want to be	considered	Latino and i feel like this is, like, validates me in some way basically what they're saying so they	Bilingualism Student Presentations	STP355MG011	S1	F	JG	NS
this wonderful education that you, have been given, here in this institution, i hope that, you will	consider	, utilizing part of your energy, to teach. to give back, to pass on. so i'll stop there and i hope w	Career Planning and Placement Workshop	COL999MG053	S4	F	SF	NS
of housework is still not factored into the American gross national product. in other words it's not	considered	work it's not considered productive labor, it doesn't d- it it is assumed that it doesn't do anythin	History of the American Family Lecture	LEL105SU113	S1	F	SF	NS
uh, intimacies with young men, were also hidden, or coded subjects in the nineteenth century.	consider	for example Antha Warren, a young woman who taught school in Saint Albans Vermont back in the eighte	Women's Studies Guest Lecture	COL605MX039	S5	F	SF	NS
uctive success. and one thing that's important in the, definition of adaptation is that it has to be	considered_	it is considered to be an adaptation only, if it's a result of evolution by natural selection and no	Intro to Evolution Lecture	LEL175JU154	S1	F	JF	NS
ominant i mean it's almost, typical, in certain areas you know in certain countries the loss of S is	considered	to be lower class or regional. for example in Spain it's associated with Andalucia,	Historical Linguistics Lecture	LES355SU009	S1	M	SF	NS
lementary pair, with its modal opposite the diminutive F major opus fifty-four. pianists who want to	consider	programming both of them in a single recital might do well to consider it. and of course the designa	Beethoven Lecture	LES420MG134	S1	M	JF	NS
ture is three dimensional and that you have to go all around it but the other thing that you have to	consider	about sculpture is site. the site of it, where is it? because the site makes a huge difference in th	Visual Sources Lecture	LES320SU085	S1	F	SF	NS
m the street-scape was changing it was becoming much more a uniform s- narrow alleys that people had	considered	very quaint were being done away with. again there were supposed to be sanitary reasons for doing th	Renaissance to Modern Art History Lecture	LEL320JU143	S1	F	SF	NS
al Concert we've looked at before_ Venetian art from, the fifteen hundreds. by Manet's time this was	considered	great art it was written about in all the art history books people went to museums to see paintings	Renaissance to Modern Art History Lecture	LEL320JU143	S1	F	SF	NS
internship so uh, but if there's, uh if the application is good and you know we will	consider	every applic- applicant that we receive	Forum for International Educators Meeting	MTG999ST015	S9	F	ST	NS
nclude birds as well within it. if you include all its descendents. and so reptiles now would not be	considered	a monophyletic group. therefore that taxonomy, is not a good evolutionary taxonomy, according to the	Race and Human Evolution Lecture	LEL115SU107	S1	F	JF	NS
rest in these superficial things such as hairdos or, the size of their waists, because character was	considered	far more important, than beauty. so another way of saying this, is that before the twentieth century	Women's Studies Guest Lecture	COL605MX039	S5	F	SF	NS
ural organizing as well as diversity among the facilitators of the program. uh the facilitators must	consider	, these roles that come into play whether this is just a student, and a parent, or whether this is a	Community Change Student Presentations	STP560JG118	S10	F	JG	NS
mework assignment but they are things that dif- scientists depending on, the actual project, that is	considered	. so, none of these will be, of any surprise to you but if you were told to list 'em it would probab	Graduate Cellular Biotechnology Lecture	LES405JG078	S1	F	SF	NS
se so says the A-N-A in their standards of clinical nursing practice, and pediatric nurses are often	considered	to be child advocates just because they work with children on a regular basis, they are in a positio	Nursing Student Presentations	STP450SG128	S7	F	SG	NS
drew something here with a slope of minus one, that i'd have, a tangency. so, clearly, clearly if i	consider	this point clearly better stuff is over, here. and i know if i look at, this point, i'd have, a tang	Economics Office Hours	OFC280SU109	S2	F	JF	NS
the highest rule of righteousness that whatever he wills, by the very fact that he wills it, must be	considered	righteous. when therefore one asks why God has so done we must reply, because he has willed it. but	Philosophy Colloquium	COL475MX082	S2	M	SF	NS
ury it tried to spread into Shanghai. there were dialect and cultural obstacles the Shanghaiese were	considered	by the Beijingers, to be unable to appreciate the subtleties of Peking opera, and only interested in	Peking Opera Colloquium	COL140MX114	S2	M	SF	NS
chieve the goals, that you're after. okay so be clear, about the specifics, of your program. you can	consider	, all of the various factors that are gonna influence the effectiveness in your system. but the key	Behavior Theory Management Lecture	LEL185SU066	S1	M	JF	NS
x cuz it's like naked women that like make you think of, you know having sex or whatever, and if you	consider	that porn then like part of porn could just be insinuating like, sexual things, but i think erotica	Sex, Gender, and the Body Lecture	LES565SU137	S6	F	SU	NS
is all the descendents. if these are all the descendents that are possible, this down here, could be	considered	mono- the whole f- cluster could be a monophyletic group. because there would be the ancestor and he	Race and Human Evolution Lecture	LEL115SU107	S1	F	JF	NS
boundary cut through, Masai territory. as a result, you have Masai i- in Kenya, and in Tanzania who	consider	themselves part of the same group, and they feel that they ought to have the right to go back and fo	Intro Anthropology Lecture	LEL115JU090	S1	F	JF	NS
ple of how it doesn't work. sometimes. perfect example is us, as human beings... we're traditionally	considered	to be a part of a superfamily, called the hominoidea. right. the hominoidea is a superfamily, this i	Race and Human Evolution Lecture	LEL115SU107	S1	F	JF	NS
and they were the only department that actually	considered	providing some short-term support to students [as a result of the financial crisis overseas.] none o	Education Colloquium	COL285MX038	S1	F	SG	NS
of dissertations although the exact citation was not, clear. what he said was,	consider	the postage stamp. its usefulness lies in the fact that it sticks to one thing until it gets there.	Fossil Plants Defense	DEF305MX131	S1	F	SF	NS
nderstand their detectors, so the probability that the inspectors would actually catch, this, what i	consider	to be a crime, was pl- practically negligible. so here was the ethical dilemma. i was scheduled to d	Radiological Health Engineering Lecture	LES445SU067	S1	F	SF	NS
t here. um there were a lot of puns about black cats, being um full of sexual in- innuendo they were	considered	kind of decadent images and so that's one thing. um the artist has also exaggerated in a very racist	Renaissance to Modern Art History Lecture	LEL320JU143	S1	F	SF	NS
ow proposed project, to determine whether or not, it_ you know and then, depending on what your_ you	consider	your your ultimate constraint, is it financial? is it, public acceptance? i think it's, y- you know	Natural Resources Research Group Meeting	MTG425JG004	S1	M	JG	NS
ot even counting graduate students that's undergrads alone. twenty-six percent of those students are	considered	low-income, and fifty-nine percent of those are undergr- are_ of the undergrads are single parents.	Community Change Student Presentations	STP560JG118	S8	F	JG	NS
y be a little bit hard on your own. the first of course is you have to figure out, or what has to be	considered	is the function of the particular gene of interest, in, the, host or the, the original donor organis	Graduate Cellular Biotechnology Lecture	LES405JG078	S1	F	SF	NS
the fact that, a justification saying that giving a specific time conflict to a professor, would be	considered	a valid excuse, whereas a vague excuse or saying i have a hockey game, would not be appropriate. so	Second Language Acquisition Student Presentations	STP355SU010	S5	F	JG	NS
the, types of motions the types of main motions that are allowed, and the order in which things are	considered	, then things'll, in my opinion run much more efficiently and much more quickly than, they are when,	Student Government Meeting	MTG999SU043	S22	M	SU	NS
his is a T equals one microsecond. according to A. but now, what does B see? according to B, he, can	consider	himself at rest. and so what he saw, he was sitting here, and what he saw was the light went this wa	Intro to Physics Lecture	LEL485JU097	S1	M	SF	NS
ncern with the piano during the Eroica years i mean to round out the picture we really would need to	consider	uh and maybe next time we_ i i should really do this. uh look at the two movement sonata in F major,	Beethoven Lecture	LES420MG134	S1	M	JF	NS
why i don't know, this is kind of_ i was just wondering um, what do they	consider_	you said it's like a national, thing so i was wondering what they consider to be health, profession.	Community Change Student Presentations	STP560JG118	S25	F	JG	NS
looked at that we've looked at today. that actually chimps and humans, share more, features that are	considered	to be synapomorphies, shared derived features i	Race and Human Evolution Lecture	LEL115SU107	S1	F	JF	NS
um, maybe because they would	consider	it a more hostile environment?	Politics of Higher Education	SEM495SU111	S7	F	SU	NS
e of the assumptions now. first of all um, each one of these is an estimate of the population. it is	considered	that, if you have a minimum of seven, replica- sa- resamples, seven resamples, then you've got a goo	Biology of Fishes Group Activity	LES175SU031	S1	M	SF	NSO
hat, as i'll talk about later, we worry about the unhandled states basically those that, you haven't	considered	reachable that reach failure, very quickly. but, the others, we don't really worry about in (delta)	Artificial Intelligence Dissertation Defense	DEF270SF061	S1	F	SG	NS
but in the context of their time, some were and some were not. and these are things that we need to	consider	. another thing you have to think about also and i think that for some of you guys, you might not be	Race and Human Evolution Lecture	LEL115SU107	S1	F	JF	NS
subject at this point. the other example that, i think is somewhat interesting, because i had never	considered	it, is astaxanthin, astaxanthin, i have no idea if that's the, appropriat	Graduate Cellular Biotechnology Lecture	LES405JG078	S1	F	SF	NS
people harass them they believe that well they're lower and, it doesn't matter because, they're not	considered	at the same level as they are. um there is also there're specific articles in the Universal Declarat	Brazilian Studies Student Presentations	STP545JU091	S5	F	JU	NS
me and interesting to me, in an academic environment, that, is guided as much as anything by what i	consider	to be the role, of someone in, shall we nickname it a professional school? or, whatever the School o	Graduate Education Advising	OFC285SG135	S2	M	SF	NS
well, the main thing that's	considered	(of) Westerners are the English speaker. and um, you don't, there's general expectation that Japanes	Peking Opera Colloquium	COL140MX114	S2	M	SF	NS
t has all of the colors, and, whatever, it tends to be, like if it's a higher intensity t could be (	considered	) higher, so you can kinda tell?	Astronomy Peer Tutorial	OFC150MU042	S2	F	SU	NS
e having a lot of trouble with but it's a very important point that... matters of, a lower rank, are	considered	first in other words, the most... l- the lowest order of amendment is considered first the example g	Student Government Meeting	MTG999SU043	S22	M	SU	NS
. cows is how they, they have their wealth. that's how they measure wealth. and whereas we, you know	consider	money our our staple form of wealth, and you accrue it in your bank account, cows are like their, ba	Intro Anthropology Lecture	LEL115JU090	S1	F	JF	NS
or, products. even people that owned like even like, i don't know like people that nowadays would be	considered	middle class were not, part of the bourgeoisie. it was just the owners of major factories.	Principles in Sociology Lecture	LEL565SU064	S4	F	SU	NS
Atkinson rather uh i don't	consider	myself a good writer	Interview with Botanist	INT175SF003	S1	M	SF	NS
yes. and that brings up the next, thing that you have to	consider	with sculpture. you not only have to consider, that sculpture is three dimensional and that you have	Visual Sources Lecture	LES320SU085	S1	F	SF	NS
ou go.	consider	this. like, Bush has tons of things coming_ with the whole	Ethics Issues in Journalism Lecture	LES220SU140	S8	F	SU	NS
ks at all the state transitions and comes up with the set of actions specifically for those which it	considers	reachable from its initial state. so, um, if you never, think that a state is reachable then it won'	Artificial Intelligence Dissertation Defense	DEF270SF061	S1	F	SG	NS
money so, uh we consider students who, you know prefer a language over their internships so we will	consider	funding it to study a language. uh currently we have, uh a study tour going on to uh, Japan, uh Sing	Forum for International Educators Meeting	MTG999ST015	S9	F	ST	NS
with really specific domestic space, uh in New York, in the mid-nineteenth century but one thing to	consider	is how the landscape of New York changed. basically it started off as, a kinda hodgepodge town slowl	Archeology of Modern American Life Lecture	LES115MU151	S1	F	SG	NS
gonna happen to this, i mean, i don't know if that's we really	consider	that part of S-N-one reaction but i mean	Organic Chemistry Study Group	SGR200JU125	S2	M	JU	NS
s of reasons. but they don't,	consider	using it, is that like, economically, trying to harvest it like some- like chicken or some	Biology of Birds Lecture	LES175SU028	S4	F	SU	NS
ndering um, what do they consider_ you said it's like a national, thing so i was wondering what they	consider	to be health, profession. that might sound stupid but like do they include li	Community Change Student Presentations	STP560JG118	S25	F	JG	NS
