# Supplementary material for: Bridging corpus diagnostics and EAP pedagogy: A corpus-driven study on lexical hedges in Chinese scholars’ spoken academic English
Source: PLoS One. 2026 Jul 6;21(7):e0353106. doi: 10.1371/journal.pone.0353106 (PMC13336206; doi:10.1371/journal.pone.0353106)
Supplement: S1 File — A compressed file containing the complete dataset and analysis details underlying the study, organized into two folders: (i) CASEC — all lists and concordances of hedges in CASEC; (ii) MICASE — all lists and concordances of hedges in MICASE. All file names, folder names, and metadata have been prepared in English in accordance with PLOS ONE policy. (ZIP) [file pone.0353106.s001.zip › evaluate.xlsx]

## Sheet: README
S1 DATA SET — ENGLISH-LANGUAGE VERSION
Manuscript: Bridging Corpus Diagnostics and EAP Pedagogy: A Corpus-Driven
Study on Lexical Hedges in Chinese Scholars' Spoken Academic English
(PLOS ONE, PONE-D-26-12996, revised April 2026).
This file is a cleaned, English-language version of the original CASEC/MICASE
concordance export. Two transformations were applied:
(1) Automatic-transcription metadata produced by Whisper large-v3 was
translated mechanically: the CJK string for 'speaker' was mapped to
'Speaker N'; the string for 'unknown speaker' was mapped to 'Unknown';
the string for 'transcript' was mapped to 'Transcript'; the string
for 'keyword' was mapped to 'Keyword'; date and time markers were
normalised (year/month/day, AM/PM, h/min/s); CJK enumeration and
full-width punctuation (commas, periods, brackets, quotation marks)
were mapped to ASCII equivalents.
(2) Any residual CJK characters after Stage 1 represent genuine
code-switches by the original speakers (proper names, cultural terms,
brief Mandarin quotations within otherwise English presentations).
These have been romanised to Hanyu Pinyin (with tone marks) and
wrapped as [Mandarin: pinyin]. The original CJK-containing files
are available from the corresponding author on request.
No English-language content, hedge node (Kwic / Hit string), or quantitative
value has been altered. Minor whitespace normalisation (collapse of
duplicated spaces to single spaces) has been applied throughout for
readability; this does not affect any analysis reported in the manuscript.
Columns and row counts are identical to the original.
Cleaning script and full provenance record are available from the
corresponding author (Yang Yu, yuyang89@dlmu.edu.cn).

## Sheet: Sheet1
Pre-hit context	Hit string	Post-hit context	File name	Transcript ID	Speaker ID	Speaker gender	Speaker role	Speaker native speaker status
uh, e- evaluate?	evaluate	the strengths and weaknesses, or evaluate the practical resp- possibilities and... pros and co	Natural Resources Research Group Meeting	MTG425JG004	S3	M	JG	NS
is an example how this kind of analysis can help you excuse me help you	evaluate	different different management options. so this kind of lumping of adults	Graduate Population Ecology Lecture	LES425JG077	S1	M	JF	NS
imes, it it it's a little odd. um... R-star is the value of R that maximizes this, and, G is both at	evaluated	at R-star is called the option value. and basically i will postpone retiring as long as the option v	Labor Economics Lecture	LES280JG138	S1	M	SF	NS
so the ones that d- how do you how do you	evaluate	how far you are from transform-limited?	Physics Research Group Meeting	MTG485SG142	S1	M	SF	NS
rily the case people are making this kind of a systematic calculation, but this is a way that we can	evaluate	the way rewards, for motivational schemes are working. and the idea is that, there's some probabilit	Behavior Theory Management Lecture	LEL185SU066	S1	M	JF	NS
you didn't tell us that we were gonna be	evaluated	oh sur	Career Planning and Placement Workshop	COL999MG053	S3	M	SF	NRN
most of the courses are taught, by the professors and, graded and evaluated, students are graded and	evaluated	by the professors, rather than by T-As. so they have some gradership positions but no, T-A positions	Career Planning and Placement Workshop	COL999MG053	S9	F	JG	NS
of text right here, scan-F double-quote percent-I comma ampersand num close-parens that whole thing	evaluates	to, zero cuz it didn't read anything. one is not equal to zero. that's a true statement so, i get ou	Intro Engineering Lecture	LEL295JU035	S1	M	SF	NS
what we do... all the different skills that are needed, for, communication. it can be a difficult to	evaluate	if someone has them. and if you have_ are working with a child, chances are reasonably good they don	Rehabilitation Engineering and Technology	LES165JG121	S1	F	RE	NS
em of under-representation that, aren't very measurable and aren't very well-	evaluated	. so	Community Change Student Presentations	STP560JG118	S20	F	JG	NS
yeah, but so is this one this is_ i just changed the (page.) this is, this is	evaluate	pros and cons right. isn't pr	Natural Resources Research Group Meeting	MTG425JG004	S3	M	JG	NS
re of a reallocation of funds, um, and, that these you know really, big money species uh, need to be	evaluated	re-evaluated as to whether, that's justifiable. and a lot of the decisions seem to be, very politica	Biology of Birds Lecture	LES175SU028	S1	F	SF	NS
sues of reliability validity meaning adequacy precision, and consensus, all of which cannot be fully	evaluated	until after the tool, has been, actually developed and completed. um you know for example consensus	Nursing Student Presentations	STP450SG128	S7	F	SG	NS
objective, so we used	evaluate	here as being more of a, more of a systematic look at it, where this is more	Natural Resources Research Group Meeting	MTG425JG004	S1	M	JG	NS
ert how we gonna use_ how the number of the expert that you think is gonna be appropriate, to uh, to	evaluate	as, the instrument. and for the, L-S-C-R, the predictive construct validity, has been used to test u	Nursing Student Presentations	STP450SG128	S2	F	SG	NNS
ths and weaknesses, or evaluate the practical resp- possibilities and... pros and cons. identify or,	evaluate	. i mean i_ evaluate, i think, doesn't d- say whether or not you're gonna quantitative- uh quantitat	Natural Resources Research Group Meeting	MTG425JG004	S3	M	JG	NS
evaluate the strengths and weaknesses, or	evaluate	the practical resp- possibilities and... pros and cons. identify or, evaluate. i mean i_ evaluate, i	Natural Resources Research Group Meeting	MTG425JG004	S3	M	JG	NS
t it today, that's why it's fresh on my mind, because i have to sit on a, a committee i found out to	evaluate	, um applications for the distinguished fellow. distinguished dissertation but this is a College of	Career Planning and Placement Workshop	COL999MG053	S4	F	SF	NS
maybe that some of these uh, statements were uh uh, poorly chosen on his part but i'm trying to, not	evaluate	that i i was i was trying to look at the fact that, uh he he does acknowledge uh an affinity, and ev	Music Dissertation Defense	DEF420SF022	S2	M	SG	NRN
there and it's kind of, you know is that big or small i don't know it's kinda hard to tell. hard to	evaluate	. but it's estimated reasonably precisely. okay so one question you can ask is okay i've got ninetee	Labor Economics Lecture	LES280JG138	S1	M	SF	NS
which is why i don't think it should be graded they should just be your thoughts and i'm not here to	evaluate	whether or not you're thinking is, A thinking or B thinking you should you know this should be, feed	Archeology of Modern American Life Lecture	LES115MU151	S1	F	SG	NS
tried sometimes in the past, which is, having a smoothing operator, that would, that you could just	evaluate	whether it was a good thing or not cuz of whether it increased the fitness, but the smoothing operat	Physics Research Group Meeting	MTG485SG142	S1	M	SF	NS
cation of funds, um, and, that these you know really, big money species uh, need to be evaluated re-	evaluated	as to whether, that's justifiable. and a lot of the decisions seem to be, very political as to which	Biology of Birds Lecture	LES175SU028	S1	F	SF	NS
for two different environmental consulting companies. um one was a, contractor to the E-P-A, and we,	evaluated	um, hazardous waste sites. um to see if they would be, put onto the national priorities list uh supe	Graduate Student Research Interview 1	INT425JG001	S2	M	JG	NS
okay. that sounds good. and then, for this one then for objective four is to	evaluate	(xx) practical possibilities	Natural Resources Research Group Meeting	MTG425JG004	S3	M	JG	NS

## Sheet: NS
Pre-hit context	Hit string	Post-hit context	File name	Transcript ID	Speaker ID	Speaker gender	Speaker role	Speaker native speaker status
uh, e- evaluate?	evaluate	the strengths and weaknesses, or evaluate the practical resp- possibilities and... pros and co	Natural Resources Research Group Meeting	MTG425JG004	S3	M	JG	NS
is an example how this kind of analysis can help you excuse me help you	evaluate	different different management options. so this kind of lumping of adults	Graduate Population Ecology Lecture	LES425JG077	S1	M	JF	NS
imes, it it it's a little odd. um... R-star is the value of R that maximizes this, and, G is both at	evaluated	at R-star is called the option value. and basically i will postpone retiring as long as the option v	Labor Economics Lecture	LES280JG138	S1	M	SF	NS
so the ones that d- how do you how do you	evaluate	how far you are from transform-limited?	Physics Research Group Meeting	MTG485SG142	S1	M	SF	NS
rily the case people are making this kind of a systematic calculation, but this is a way that we can	evaluate	the way rewards, for motivational schemes are working. and the idea is that, there's some probabilit	Behavior Theory Management Lecture	LEL185SU066	S1	M	JF	NS
most of the courses are taught, by the professors and, graded and evaluated, students are graded and	evaluated	by the professors, rather than by T-As. so they have some gradership positions but no, T-A positions	Career Planning and Placement Workshop	COL999MG053	S9	F	JG	NS
of text right here, scan-F double-quote percent-I comma ampersand num close-parens that whole thing	evaluates	to, zero cuz it didn't read anything. one is not equal to zero. that's a true statement so, i get ou	Intro Engineering Lecture	LEL295JU035	S1	M	SF	NS
what we do... all the different skills that are needed, for, communication. it can be a difficult to	evaluate	if someone has them. and if you have_ are working with a child, chances are reasonably good they don	Rehabilitation Engineering and Technology	LES165JG121	S1	F	RE	NS
em of under-representation that, aren't very measurable and aren't very well-	evaluated	. so	Community Change Student Presentations	STP560JG118	S20	F	JG	NS
yeah, but so is this one this is_ i just changed the (page.) this is, this is	evaluate	pros and cons right. isn't pr	Natural Resources Research Group Meeting	MTG425JG004	S3	M	JG	NS
re of a reallocation of funds, um, and, that these you know really, big money species uh, need to be	evaluated	re-evaluated as to whether, that's justifiable. and a lot of the decisions seem to be, very politica	Biology of Birds Lecture	LES175SU028	S1	F	SF	NS
sues of reliability validity meaning adequacy precision, and consensus, all of which cannot be fully	evaluated	until after the tool, has been, actually developed and completed. um you know for example consensus	Nursing Student Presentations	STP450SG128	S7	F	SG	NS
objective, so we used	evaluate	here as being more of a, more of a systematic look at it, where this is more	Natural Resources Research Group Meeting	MTG425JG004	S1	M	JG	NS
ths and weaknesses, or evaluate the practical resp- possibilities and... pros and cons. identify or,	evaluate	. i mean i_ evaluate, i think, doesn't d- say whether or not you're gonna quantitative- uh quantitat	Natural Resources Research Group Meeting	MTG425JG004	S3	M	JG	NS
evaluate the strengths and weaknesses, or	evaluate	the practical resp- possibilities and... pros and cons. identify or, evaluate. i mean i_ evaluate, i	Natural Resources Research Group Meeting	MTG425JG004	S3	M	JG	NS
t it today, that's why it's fresh on my mind, because i have to sit on a, a committee i found out to	evaluate	, um applications for the distinguished fellow. distinguished dissertation but this is a College of	Career Planning and Placement Workshop	COL999MG053	S4	F	SF	NS
there and it's kind of, you know is that big or small i don't know it's kinda hard to tell. hard to	evaluate	. but it's estimated reasonably precisely. okay so one question you can ask is okay i've got ninetee	Labor Economics Lecture	LES280JG138	S1	M	SF	NS
which is why i don't think it should be graded they should just be your thoughts and i'm not here to	evaluate	whether or not you're thinking is, A thinking or B thinking you should you know this should be, feed	Archeology of Modern American Life Lecture	LES115MU151	S1	F	SG	NS
tried sometimes in the past, which is, having a smoothing operator, that would, that you could just	evaluate	whether it was a good thing or not cuz of whether it increased the fitness, but the smoothing operat	Physics Research Group Meeting	MTG485SG142	S1	M	SF	NS
cation of funds, um, and, that these you know really, big money species uh, need to be evaluated re-	evaluated	as to whether, that's justifiable. and a lot of the decisions seem to be, very political as to which	Biology of Birds Lecture	LES175SU028	S1	F	SF	NS
for two different environmental consulting companies. um one was a, contractor to the E-P-A, and we,	evaluated	um, hazardous waste sites. um to see if they would be, put onto the national priorities list uh supe	Graduate Student Research Interview 1	INT425JG001	S2	M	JG	NS
okay. that sounds good. and then, for this one then for objective four is to	evaluate	(xx) practical possibilities	Natural Resources Research Group Meeting	MTG425JG004	S3	M	JG	NS
