# Supplementary material for: Bridging corpus diagnostics and EAP pedagogy: A corpus-driven study on lexical hedges in Chinese scholars’ spoken academic English
Source: PLoS One. 2026 Jul 6;21(7):e0353106. doi: 10.1371/journal.pone.0353106 (PMC13336206; doi:10.1371/journal.pone.0353106)
Supplement: S1 File — A compressed file containing the complete dataset and analysis details underlying the study, organized into two folders: (i) CASEC — all lists and concordances of hedges in CASEC; (ii) MICASE — all lists and concordances of hedges in MICASE. All file names, folder names, and metadata have been prepared in English in accordance with PLOS ONE policy. (ZIP) [file pone.0353106.s001.zip › feel.xlsx]

## Sheet: README
S1 DATA SET — ENGLISH-LANGUAGE VERSION
Manuscript: Bridging Corpus Diagnostics and EAP Pedagogy: A Corpus-Driven
Study on Lexical Hedges in Chinese Scholars' Spoken Academic English
(PLOS ONE, PONE-D-26-12996, revised April 2026).
This file is a cleaned, English-language version of the original CASEC/MICASE
concordance export. Two transformations were applied:
(1) Automatic-transcription metadata produced by Whisper large-v3 was
translated mechanically: the CJK string for 'speaker' was mapped to
'Speaker N'; the string for 'unknown speaker' was mapped to 'Unknown';
the string for 'transcript' was mapped to 'Transcript'; the string
for 'keyword' was mapped to 'Keyword'; date and time markers were
normalised (year/month/day, AM/PM, h/min/s); CJK enumeration and
full-width punctuation (commas, periods, brackets, quotation marks)
were mapped to ASCII equivalents.
(2) Any residual CJK characters after Stage 1 represent genuine
code-switches by the original speakers (proper names, cultural terms,
brief Mandarin quotations within otherwise English presentations).
These have been romanised to Hanyu Pinyin (with tone marks) and
wrapped as [Mandarin: pinyin]. The original CJK-containing files
are available from the corresponding author on request.
No English-language content, hedge node (Kwic / Hit string), or quantitative
value has been altered. Minor whitespace normalisation (collapse of
duplicated spaces to single spaces) has been applied throughout for
readability; this does not affect any analysis reported in the manuscript.
Columns and row counts are identical to the original.
Cleaning script and full provenance record are available from the
corresponding author (Yang Yu, yuyang89@dlmu.edu.cn).

## Sheet: Sheet1
Pre-hit context	Hit string	Post-hit context	File name	Transcript ID	Speaker ID	Speaker gender	Speaker role	Speaker native speaker status
u object, to? just how do you	feel	sympathy towards mistreatment, like, mistreatment isn't the thing they feel sympathy towards, don't	English Composition Seminar	SEM300MU100	S3	F	SU	NS
ttention the amount of intellectual space that's being taken up, is vastly different. so i i sort of	feel	like there, there is a you know, that to to say that s- um t- that, recogniti	American Culture Advising	OFC105SU068	S1	M	SU	NS
is that uh, is just, in all honesty i am um, this has sorta ha- been my priority all semester, and i	feel	like i am um, devoting too mu	American Culture Advising	OFC105SU068	S1	M	SU	NS
ey	feel	that, the people who come to this program although they like Oxford, they feel that they're really n	Forum for International Educators Meeting	MTG999ST015	S9	F	ST	NS
relationship where she felt like she, gained something by having us working with her so w- we didn't	feel	like we were just bombarding her and just using her and just, like sucking everything from her, she	Community Change Student Presentations	STP560JG118	S13	F	JG	NS
right, is that because you now	feel	that your major contribution to this is i- i- is knowing the organisms i mean is n- the background o	Interview with Botanist	INT175SF003	S2	M	SF	NSO
ch now uh, d- i hope you're not gonna be fu- pu-	feel	put on the spot but, could you just, give us a little announcement	Literature and Social Change Lecture	LEL300SU020	S1	M	SF	NS
ed it better again. uh, so maybe this is one of those ones that that you keep coming back to. i also	feel	kind of a, a special relationship to this book because of my grandma Mahler, um, my father's mother,	Fantasy in Literature Lecture	LEL300SU076	S1	M	SF	NS
um, and so (i	feel	) like in some ways, uh, uh, no, comment on you but your preaching to the converted perh	Christianity and the Modern Family Colloquium	COL605MX132	S7	F	UN	NS
	feel	more comfortable talking about, like all the people we've had this semester versus then. cuz everyth	Senior Thesis Study Group	SGR999SU146	S3	F	SU	NS
broader sort of transformations why do people need to feel safe right now...? you know? why need to	feel	safe... um, why does why does safety equal... um, fairly homogenous... um, especially in terms of cl	Anthropology of American Cities Office Hours	OFC115SU060	S2	F	SG	NS
i mean di- i mean he he as he's talking and he he answers questions and he looks okay but could you	feel	, the sort of the monotone and the bleakness, you know that you can kind of get that, vibe from him.	Intro to Psychopathology Lecture	LES500SU102	S1	F	JF	NS
yeah yeah and i	feel	like they really didn't intend for them to have any purpose after being up so they weren't really li	Senior Thesis Study Group	SGR999SU146	S2	F	SU	NS
ing and how i'm going about it. i'm having a lot of trouble because i sort of	feel	as though, um, it it's frustrating because i have these ideas and then i- like i'll i'll for example	American Culture Advising	OFC105SU068	S1	M	SU	NS
find out what a leaning post is cuz, even just that name is_ it	feels	, like, some symbol of uh old-time community some abou- i have no idea what it's about	Anthropology of American Cities Office Hours	OFC115SU060	S2	F	SG	NS
knowing what you like and don't like and what you'd like to change, so if anyone has comments please	feel	free to send them to me, i won't ever like be like oh, well you know... Liam thinks that,	Organic Chemistry Study Group	SGR200JU125	S1	F	JU	NS
nning my training i met with um, uh a young man who had who was very very depressed and who, um, was	feeling	suicidal and you know we're sort of having our interview and i asked you know about family history a	Intro to Psychopathology Lecture	LES500SU102	S1	F	JF	NS
, i rea- i don't think they are, you know like i actually used to but i don't as much anymore. but i	feel	like, so while we may not all agree, in the same country i feel like when we're, put up against anot	Intro to American Politics Discussion Section	DIS495JU119	S7	F	JU	NS
probably. yeah i'll probably	feel	different about it and,	Visual Sources Lecture	LES320SU085	S9	F	JU	NS
probably, um... just, talking to different people in the program i've i mean i've	feel	like i've picked up a lot of information from... from people, just other students, um, but also... u	Graduate Student Research Interview 1	INT425JG001	S2	M	JG	NS
ion we thought that maybe they should uh, increase their base salary cuz right now they don't really	feel	like they're part of the company they feel like they're hired guns they're just, you know looking ou	Behavior Theory Management Lecture	LEL185SU066	S50	M	SU	NS
just how do you feel sympathy towards mistreatment, like, mistreatment isn't the thing they	feel	sympathy towards, don't they feel sympathy towards her, Janine?	English Composition Seminar	SEM300MU100	S3	F	SU	NS
i just feel like (there's more work) they	feel	like uh, i know like in my French class i'm like, there's like two guys in the class and i'm one of	Brazilian Studies Student Presentations	STP545JU091	SU-m	M	JU	NS
that's what i was gonna... i	feel	bad that i haven't gotten to get my thoughts out because i've had so many thoughts about it but, sor	American Family Group Project Meeting	SGR565SU144	S1	F	SU	NS
rnment you do not get paid. you don't you know you don't get anything. you do it because, either you	feel	some kind of public service obligation, or because you think you're gonna learn something that's gon	Politics of Higher Education	SEM495SU111	S1	F	SF	NS
yeah. you, like, you Kelly. do you	feel	that, your classmates the male, um classmates do they treat you, or the professors do they treat you	Brazilian Studies Student Presentations	STP545JU091	S1	F	JF	NNS
alks across the (room) like, like i	feel	so bad, like (if she) (xx) everyone else, no one (would even notice) any of the people (xx) everyone	Astronomy Peer Tutorial	OFC150MU042	S5	F	SU	NS
t the pictures done this afternoon, and then, if there's things that i'm just	feeling	i'm missing i'll schedule a (new) right away. now the gold thread we talked about this in class but,	Art History Office Hours	OFC320SU153	S2	F	SU	NS
like i i understand um, i am	feeling	generous and so ordinarily i would say oh okay you can have that point but i know that there were tw	Computer Science Office Hours	OFC270MG048	S2	F	SG	NS
f like, you know the census just went out maybe you could like, put another one out about how do you	feel	about people that are different from you or i dunno.	Intro to American Politics Discussion Section	DIS495JU119	S6	F	JU	NS
affect your perception of the sculpture or no? or when you walk past the sculpture are you not gonna	feel	different about it or no? act	Visual Sources Lecture	LES320SU085	S1	F	SF	NS
yeah yeah i i so i i_	feel	that's a little distorted but much closer uh to what i intended by saying that part of my experience	Graduate Philosophy Seminar	SEM475MX041	S2	M	ST	NS
ut the reason i want to speak Spanish is because, i um, i want, i want to be considered Latino and i	feel	like this is, like, validates me in some way basically what they're saying so they, he says, because	Bilingualism Student Presentations	STP355MG011	S1	F	JG	NS
yes. and i'm not there yet however with autonomy i	feel	i'm there when it comes to the, part of nursing professionalism, i've got wha	Nursing Student Presentations	STP450SG128	S3	F	SG	NS
basically that parents really want more money they need more money and more resources, and also they	feel	very isolated from the community, um whether it's within their programs or just the University in ge	Community Change Student Presentations	STP560JG118	S9	F	JG	NS
e twenty-five C. um, what sort of temperatures might be important if uh the thing's just sort of not	feeling	too great, maybe down here at twenty-four twenty-two say, they can remain at twenty-two though that'	Biology and Ecology of Fishes Lecture	LES175SU025	S1	M	SF	NSO
icant, deficiency in the Kovacs. that's what your research objective is and i	feel	like it's again, it's b- a little bit buried, in the last paragraph	Technical Communications Tutorial	OFC578SG037	S1	F	JF	NS
that. i'm_ the thing i'm most worried about is that i want a letter of recommendation from her and i	feel	like she's gonna be like, you know she didn't really turn in a very good paper for me last semester	Senior Thesis Study Group	SGR999SU146	S3	F	SU	NS
what ways? uh that um, they	feel	more anxious because they can't measure up to,	Sex, Gender, and the Body Lecture	LES565SU137	S19	F	JU	NS
l agree, in the same country i feel like when we're, put up against another country like, the way we	feel	we're better is as a whole we're better. as opposed to like individual like small groups being bette	Intro to American Politics Discussion Section	DIS495JU119	S7	F	JU	NS
u know get more specific um and so, i've gotten this kind of reflexive, yeah,	feeling	now that, s- just i specify it in any way i can. to to to yeah i mean	Nursing Student Presentations	STP450SG128	S7	F	SG	NS
um, so i don't know if you see that in any of this literature. you don't really	feel	it at th- the festival or in Ann Arbor in some, real ways it's just a very di	Anthropology of American Cities Office Hours	OFC115SU060	S2	F	SG	NS
ntioned uh as the opening of your, discussion of this project, said that North Campus has a suburban	feel	it'd be more (run) throughout the (entire) building. um what is? i agree i mean it certainly says or	Architecture Critiques	STP125JG050	S3	F	JF	NS
a nice girl, she explained, but she vacillated between	feeling	guilty and happy, about her experiences and she writes, once in a while i feel	Women's Studies Guest Lecture	COL605MX039	S5	F	SF	NS
f what it is you can see the bending it. and it was fun to walk along it and see what's going on and	feel	these protons racing in- although you, anyway, let's see the next one. that's the tunnel that we hav	Nobel Laureate Physics Lecture	COL485MX069	S3	M	SF	NNS
now (we) now, (we have) Brenda right? um, she have a motivated staff? okay, um, does she	feel	as though she's got the control to be the extension of senior management? is she controlling people	Behavior Theory Management Lecture	LEL185SU066	S1	M	JF	NS
question if you were to drop math would you be able to spend_ do you	feel	like you're spending so much time on math that it's detracting from your other classes? are you at t	Academic Advising	ADV700JU047	S2	F	ST	NS
o many images all together. i	feel	like her poetry really exemplifies the way she is where she_ i- or in terms of like like like where	Senior Thesis Study Group	SGR999SU146	S2	F	SU	NS
mething like, if you hate your thighs because they're too jiggly too cottage cheesy, large curve you	feel	like the before in a before and after shot uh it's too hereditary blah blah blah blah blah, if you h	Women's Studies Guest Lecture	COL605MX039	S5	F	SF	NS
ty around does seem to make a difference. um, let's see what else was i gonna say here... so i i i i	feel	that um... women in nontraditional fields uh go through um, many experiences where they're made to,	Women in Science Conference Panel	COL999MX040	S8	F	RE	NS
hich simply takes the maximum of the two, and last week i showed you the ta- tape so you could get a	feel	for that motion you saw the S-R machine come out of the I-O, and when it powered up and went back in	Graduate Industrial Operations Engineering Lecture	LES330JG052	S1	M	SF	NRN
i like, i know i get i don't i know if i should_ i mean i, i	feel	like on one hand i should but on the other hand it was like a ten-minute project or whatever.	Senior Thesis Study Group	SGR999SU146	S2	F	SU	NS
ns to look like they're anxiety questions. you want them to ha- say things like you know do you ever	feel	panicked or nervous, does your stomach ever feel upset, do you ever have a hard time falling asleep	Intro to Psychopathology Lecture	LES500SU102	S1	F	JF	NS
what do you think um, they would think about, government resources going to, um activities they	feel	are, not not acceptable, not consistent with their beliefs...? not acceptable	Intro to American Politics Discussion Section	DIS495JU119	S1	F	SG	NS
came up with, is that if they sort of centralized the paperwork, then they could sell more, without	feeling	that they were spending more time, selling, because they said oh we have to do the paperwork so we c	Behavior Theory Management Lecture	LEL185SU066	S24	M	SU	NS
s no, she said, well maybe a little bit. sometimes y- you know when i'm really mad at my boyfriend i	feel	like, you know, boy i could make him pay. and so i th- i say, you know have you ever thought about h	Intro to Psychopathology Lecture	LES500SU102	S1	F	JF	NS
i'm sure the, members of the committee have, seen most of the set of equations in the thesis so i i	feel	like it would take me an hour just to go through those so instead i'm going to summarize and give an	Artificial Intelligence Dissertation Defense	DEF270SF061	S1	F	SG	NS
ils and everything from me. i	feel	like any time i try to do like, a big email to like a friend that i haven't_ that i don't see very o	American Family Group Project Meeting	SGR565SU144	S1	F	SU	NS
e the, survival of a single species at the cost of other species within the ecosystem, um and people	feel	uncomfortable with that, one of the, things that people may, feel most uncomfortable about, those wh	Biology of Birds Lecture	LES175SU028	S1	F	SF	NS
that she wants to um be part of a Latino community, in some way, that she hasn't been so far and she	feels	like Spanish is gonna come- some how, help her, um her overall identity with that. so that's kind of	Bilingualism Student Presentations	STP355MG011	S1	F	JG	NS
d then, you h- you have a period and then you say the kind of rain that just soaks you and makes you	feel	miserable. uh, why not bring those together? since y- since that still is fun	Intro to Poetry Office Hours	OFC300JU149	S2	M	SF	NS
me girls, particularly in high school, they feel, a bit, not that they feel harassed but, they, they	feel	that um, the presence of the guys, will no- not permit them, to participate as much. they are, reluc	Brazilian Studies Student Presentations	STP545JU091	S1	F	JF	NNS
, uh their heart may pound, it has emotional components right that they think, they feel dread, they	feel	scared, they feel nervous all the time. and so a good test of something like anxiety, is going to ta	Intro to Psychopathology Lecture	LES500SU102	S1	F	JF	NS
n i'll get it all the shots that it needs but, i don't know. i	feel	like i'm humanizing the cat or something (and,) making it go to the doctor and getting its stuff cut	English Composition Seminar	SEM300MU100	S1	M	JF	NS
cause, some people if they just read the story and think oh he got life or whatever they might start	feeling	sympathetic for him for some reason but then this just	Ethics Issues in Journalism Lecture	LES220SU140	S12	F	SU	NS
until i start thinking about my sense datum. and in this sense i guess i've always liked Kant cuz i	feel	like, he's the only one who's sort of distinguishing, sort of pure sense datum inputs that you might	Philosophy Discussion Section	DIS475MU012	S1	F	SG	NS
hopefully that'll, that'll st- streamline the, the, discussion of what we should give 'em, so it, it	feels	less ar- arbitrary, and we, can go into it better, informed and also we, involve Budget Allocations	Student Government Meeting	MTG999SU043	S1	M	SU	NS
or nonvulgar but, you pause when you're about to say a vulgar word because maybe, you sort of don't	feel	comfortable saying vulgar words. so, rather than measuring, perception what he's actually measuring	Cognitive Psychology Research Lab	LAB500SU089	S1	M	SG	NS
d also meeting some of the men who were going to be, my classmates and, talking to them and at least	feeling	, okay, maybe we'll be able to collaborate here and and maybe this environment is really_ is warm_ m	Women in Science Conference Panel	COL999MX040	S7	F	SG	NS
yeah yeah. do you	feel	like the uh group so far has been uh relatively disorganized? maybe has um wasted time?	Graduate Student Research Interview 1	INT425JG001	S1	F	JF	NS
ve, um, it's basically the worst drug that is out there on the streets today. now because of that we	feel	that like the sentencing disparities currently in effect under federal guidelines, are legitimate. t	Graduate Public Policy Seminar	SEM340JG072	S4	M	JG	NS
ah. just (just) checking how are you	feeling	about giving out the secret (me and them,)	Behavior Theory Management Lecture	LEL185SU066	S1	M	JF	NS
ke projecting sexuality and, contrary onto women like, they feel_ that's what my gathering like they	feel	like they have to have these fantasies and they can't deviate from,	Sex, Gender, and the Body Lecture	LES565SU137	S3	F	SU	NS
e they're slumping, uh they don't look good, um, if you ask them you know is there anything that you	feel	is going well in your life right now they say, no. you know and by the	Intro to Psychopathology Lecture	LES500SU102	S1	F	JF	NS
w, almost all the poems had been responded to and i thought many of them quite well and i was really	feeling	, you know, had my thumbs in my lapels i was a happy boy coming out there we'	Graduate Education Advising	OFC285SG135	S1	M	SG	NS
on. are you feeling the effects of what you've eaten? what are you feeling? you tell me what're you	feeling	, those of you who actually started chewing on these things. shall i send them circulating? should i	Intro to Biochemistry Lecture	LEL175SU098	S1	F	JF	NS
ah, but also, to f- if you	feel	this, and see how easily this s- stuff is to pick up it's, it was uh	Art History Office Hours	OFC320SU153	S1	F	JF	NS
mean they're, they're minorities that wanted to live there that were living there and so they didn't	feel	, there was tension, between, minorities and, and whites and that's why, they figured that mi- they'	Intro to American Politics Discussion Section	DIS495JU119	S9	M	JU	NS
raise the issue, of tradition and ethics which of course is in fact, a- an important issue. uh so i	feel	that he e- really pushes it to the extreme, to an extreme that i, i i'm not very happy with, by read	Graduate Buddhist Studies Seminar	SEM140JG070	S1	M	SF	NRN
y a very interesting notion that there's_ there could be some sense of integration there, where they	feel	like they're a lot more, in proximity to one another and i like the idea of the, of the bridging, as	Architecture Critiques	STP125JG050	S5	M	JF	NS
writing in this, has this very ironic tone to it. so, so the disappointment maybe is some s- that we	feel	in reading this is just, either throwing us off the path, derailing us in some way, from his ir- fro	Graduate French Cinema Seminar	SEM545MG083	S3	F	JF	NS
but, i	feel	like all the_ Kin, Ken Reskowski. i feel like all probably all th	Senior Thesis Study Group	SGR999SU146	S2	F	SU	NS
ed resources. do you have any	feel	for how the, number of number of trials that converged to equilibrium varies as the size of the econ	Artificial Intelligence Research Group Meeting	MTG270SG049	S4	M	SG	NS
the horrible story and um... um... of um, of having, of having escaped um the horror, it's a it's a	feel	good play. it's it's um, in the end it's it's a play it's a movie that uh, that, makes you cry a lit	Perspectives on the Holocaust Lecture	LEL542SU096	S1	F	JF	NRN
y, study four liar liar study. so in both studies, i tried to create condition, where, people should	feel	a sense of contradiction... however as, expected, Koreans were not surprised by this condition, wher	Social Psychology Dissertation Defense	DEF500SF016	S2	M	SG	NNS
ve, like female companionship maybe, and, and maybe when i don't, if i didn't, that'd be um, i could	feel	incomplete because, they're listing these things all together um, and i also thought that, in a way	Multicultural Issues in Education Student Presentations	STP285SU013	S5	M	SU	NS
ed Dear World and it's like a list of um letter passages from children around the world and how they	feel	about the environment. and i was gonna read like three passages a day from like three, different kid	Multicultural Issues in Education Student Presentations	STP285SU013	S6	F	SU	NS
ike we're scared that, for instance like the communists are gonna take over, and so we have like, we	feel	we have to stop it or something.	Intro to American Politics Discussion Section	DIS495JU119	S4	M	JU	NS
she'd be like guys. hmm. so do you	feel	like um since you're class with Frank you have like a um better handle on your political philosophy?	Senior Thesis Study Group	SGR999SU146	S2	F	SU	NS
if that works. i mean you need to be	feeling	comfortable is the reason you don't wanna take chemistry and physics together that you feel that tha	Academic Advising	ADV700JU047	S2	F	ST	NS
one was so, i,	feel_	watch i'll probably get like a two now but, i really think i may have gotten a four, four, at least	Honors Advising	ADV700JU023	S3	F	JU	NS
will tell you the time, is any_ is is seven o'clock okay? is eight o'clock better? okay. seven just	feels	right. so i will make it seven unless if my flight plans say	Microbial Genetics Lecture	LES175SU079	S1	F	JF	NS
i mean i think with the whole multiculturalism, you know it's, that they don't really necessarily,	feel	that, they need to_ i mean it stressed on um, with second-generation Indians and, retaining the Indi	Anthropology of American Cities Office Hours	OFC115SU060	S6	F	SU	NS
nd, i can't do that. i mean i	feel	like um, but like the opposite if you do have too strong of an opinion one way then you'll always be	Senior Thesis Study Group	SGR999SU146	S3	F	SU	NS
there now like what he's imagining is right there, like where he was, but he doesn't explain why he	feels	comforted, like i don't know if he's from Israel like he has family or if he's just	Media Union Service Encounters	SVC999MX104	S48	F	JU	NS
and i like, i've, done like so much work with him and stuff it's really stupid like, even if they, i	feel	like even if they publish it at this point (there's) like it'd be really really cool to put out a pa	Astronomy Peer Tutorial	OFC150MU042	SU-m	M	UN	NS
at ra- right out at you and sort of, moves right through your eyes into you brain i i think you can	feel	that happening when you, look at a painting like Grace Hartigan's, Moths.	Literature and Social Change Lecture	LEL300SU020	S1	M	SF	NS
t that but it's funny cuz i try to think about this multicultural stuff in this class, and um, and i	feel	like, i'm really lucky because i've been exposed to a lotta things, in the past few years because i'	Multicultural Issues in Education Student Presentations	STP285SU013	S2	F	SU	NS
ut some more, some subtle some not so subtle, confounds and problems, and just to make sure you guys	feel	, comfortable with these things because, starting next class you're gonna have to start thinking abo	Cognitive Psychology Research Lab	LAB500SU089	S1	M	SG	NS
i was i was just gonna ask if um, what you guys thought about the interpretation how you	feel	about um, the meaning of the metaphor with um the rabbinic metaphor or a feminist metaphor or if the	Women in the Bible Lecture	LES605SU080	S6	F	JU	NS
i do	feel	like this is coming, together more than i thought it, could, doing a f- a fifteen page group paper.	American Family Group Project Meeting	SGR565SU144	S1	F	SU	NS
de. after the fact if you're confused about what grade you got and you need an explanation or if you	feel	that you've been maligned and you know treated poorly you know you can you know go and talk about th	Academic Advising	ADV700JU047	S2	F	ST	NS
. whereas those who were the least traditional, initially, would come away from the androgynous ads,	feeling	, most like, you know, they see the world in androgynous terms. and and that they shouldn't come awa	Media Impact in Communication Lecture	LEL220SU073	S1	F	JF	NS
nish experiment two. and you may find that, your peer presentations, left you in some cases, (xx) uh	feeling	, well i'm not sure, about what those results were. it is really important to follow up on that, and	Inorganic Chemistry Lecture	LEL200JU105	S1	F	JF	NS
ee it and it seems that you can only see it. it doesn't seem to have a sound doesn't seem to have a,	feel	you know you can't, right. and similarly when you h- when you when you uh, uh when you uh, have a so	Graduate Philosophy Seminar	SEM475MX041	S1	M	SF	NS
like if it was worded differently or so- like i didn't	feel	like, it'll, (xx) multiple choice (xx)	Intro Biology Study Group	SGR175MU126	S5	F	JU	NS
affirmative agreements. because sometimes i don't agree with what the person is saying at all but i	feel	like i'm supposed to make some sound, so that they know i'm still on the phone or, whatever. um, you	Rehabilitation Engineering and Technology	LES165JG121	S1	F	RE	NS
ncrease their base salary cuz right now they don't really feel like they're part of the company they	feel	like they're hired guns they're just, you know looking out for for themselves they're selling the pr	Behavior Theory Management Lecture	LEL185SU066	S50	M	SU	NS
were assigned to every document that was on the web, how easy it would be to search the web. and to	feel	, that you had done, a satisfactory search. but instead you aren't you're searching all those text w	Graduate Online Search and Database Lecture	LES335JG065	S1	F	SF	NS
that um, what are the protocols for cooperation, that one wants to instill? how do we get faculty to	feel	fully free to bring grants that cross schools and colleges and that that indeed um, benefit everybod	Provost Public Lecture	COL999MX036	S2	F	SF	NS
a, which is in and of itself advertisement um right. um... make people,	feel	like they have to, own these brand name clothes. right? and that the most	Anthropology of American Cities Office Hours	OFC115SU060	S2	F	SG	NS
uz that's one thing that, doesn't seem like there is, right now the, the employees are_ don't really	feel	like they're that much_ like it doesn't matter what happens to the company like they just wanna, lik	Behavior Theory Management Lecture	LEL185SU066	S2	M	SU	NS
ng about. when you do that that's fine for that individual crime. but we wanna squash the market. we	feel	like, you know sure individually, um, you know you can look at what this person you know whether he	Graduate Public Policy Seminar	SEM340JG072	S4	M	JG	NS
, that means something to you. it will make a difference, and take it from me, it will also make you	feel	good. i wanna thank Abby Stewart, and Sidonie Smith for again organizing a wonderful evening, Joan B	Women's Studies Guest Lecture	COL605MX039	S3	F	VO	NS
the next time we're gonna kinda go through these things and i want you to understand them and if you	feel	they're very useful, between you and me and the T-As you can use these equations all you want but in	Statistics in Social Sciences Lecture	LES565MX152	S1	F	SF	NS
you know men seem to think that somehow they're losing something by programs that help women. and i	feel	that by helping women achieve their goals that that makes everybody's life easier and um it helps ri	Women in Science Conference Panel	COL999MX040	S8	F	RE	NS
ro. okay? um, right. that's a pretty good point. i would say. um but he does it too quickly, right i	feel	like he could give me at least two more sentences on it just to make things clear. but i know he's o	English Composition Seminar	SEM300MU100	S1	M	JF	NS
ensations percepts, perception, thinking and i think feeling is a product, of awareness. i think you	feel	after you see a perception. supposi- according to Ayn Rand now this is i really am not a psychologis	Objectivism Student Group	SGR999MX115	S1	M	SG	NS
on, observation... of the senses. so it has to be something that we can, like i said see	feel	hear, somehow measure, um, and it could be our senses, as extended, by instruments. so just because	Intro Biology First Day Lecture	LEL175MU014	S1	M	JF	NS
yeah i i agree with that i mean i just	feel	that, it's not gonna, i can't imagine people even involved in the case being hurt by it any more tha	Ethics Issues in Journalism Lecture	LES220SU140	S12	F	SU	NS
y and, you know whether that's you know developing roles and responsibilities maybe interns (simply)	feel	like there is no structure there but, it sounds to me that, you know until she realizes that she nee	Community Change Student Presentations	STP560JG118	S18	F	JG	NS
re but it's not so i can't. i	feel	bad it's like, i drive my parents' car so i'd never do that.	Math Study Group	SGR385SU057	S3	F	SU	NS
things that he, may not have had to think about before, like in his solitude and in his um i i still	feel	that he's, to a certain extent, tired or a little bit, down	American Literature Lecture	LES300SU103	S10	F	SU	NS
just think that we, i don't think it's a case of uh having to do a whole lot on this but if you do,	feel	as if you, you came out of this with a renewed, understanding for for Jarrett uh, uh and a great app	Music Dissertation Defense	DEF420SF022	S3	M	SF	NS
ion. this is_ it's not accidentally easy. it's in fact, spectacularly clearly constructed to make it	feel	easy. uh the, the politics of this book, i think um, are important. polit	Fantasy in Literature Lecture	LEL300SU076	S1	M	SF	NS
erent, professional positions? like i mean cuz i know nurse practitioners who will espouse oh yeah i	feel	committed i feel i can advocate i can do this and that, and then they get put in these situations es	Nursing Student Presentations	STP450SG128	S7	F	SG	NS
three days we have, been feting, Professor Veltman, and uh trying to pay him the honor, that we all	feel	, for what he has accomplished over the course of his career, and what has just been recognized with	Nobel Laureate Physics Lecture	COL485MX069	S1	M	SF	NS
mhm. i mean i	feel	like my job is gonna be, it's gonna be really important for me to understand like my like, world goa	Senior Thesis Study Group	SGR999SU146	S2	F	SU	NS
g. yeah and i think if you're	feeling	as though you know because you haven't had Intro Comp yet, um you really, are feeling anxious about	Academic Advising	ADV700JU047	S2	F	ST	NS
e a dime's worth of difference between you, in that because we move so fast and so, i just if you're	feeling	uncertain about things, you'll get certain with them really quite quickly. um, i want to encourage y	Statistics in Social Sciences Lecture	LES565MX152	S1	F	SF	NS
yeah but maybe the the pot he	feels	more strongly, about, you know. so so uh i it may be some of this, provocative controversial stuff a	Music Dissertation Defense	DEF420SF022	S2	M	SG	NRN
i- g- i- u- unbelievable uh, she's like, it	feels	pretty good to graduate with a job in your hand doesn't it? and i was like you have no idea	Science Learning Center Service Encounters	SVC999MX148	S5	F	UN	NS
ast one another which makes me	feel	like they could be separated	Architecture Critiques	STP125JG050	S3	F	JF	NS
less confidence in your estimate. everyone get the idea here though? i wanted to just give you a, a	feel	for this uh, matching idea. any questions...? yeah John?	Intro to Groundwater Hydrology Lecture	LES205JG124	S1	F	SF	NS
nk uh, if there, if there is this sense of apathy in the community i feel like a lot of people don't	feel	like their vote matters. you know what i mean? uh i mean, i f- it's kinda like you know, they're you	Black Media Student Presentations	STP095SU139	S6	F	UN	NS
hose things. uh uh uh those kind of objects it it feels to you like there's a pain in your tooth. it	feels	to you it seems to you it looks to you (really) like there's an image in your mind. duh duh duh duh.	Graduate Philosophy Seminar	SEM475MX041	S1	M	SF	NS
s that are_ fall underneath Brenda, have them set goals for themselves and give input, that way they	feel	, like they'll set goals, that they think will be, um, feasible, and what they think will be um, i d	Behavior Theory Management Lecture	LEL185SU066	S28	F	SU	NS
dency to do a lot at once and then like the next week i can't do any cuz it i	feel	like my muscles are just gonna rip apart.	Astronomy Peer Tutorial	OFC150MU042	S1	F	SU	NS
estions i'm gonna put this film on reserve um, The City and all of A Nous la Liberte, and you should	feel	free to watch them but i think i'll bring that film The City back, when we tal- next week we're gonn	Graduate French Cinema Seminar	SEM545MG083	S3	F	JF	NS
ing department they don't seem to be uh	feeling	pressure f- to change the balance of you know	Education Colloquium	COL285MX038	S7	F	RE	NS
as this is only vaguely clear to me like is this clear to everybody else? if not like, don't	feel	bad about it it's only just barely vaguely clear to me. don't everybody talk at once it's hard for m	Organic Chemistry Study Group	SGR200JU125	S1	F	JU	NS
and i guess no i agree i	feel_	i think um, maybe it's like the causes that we have like, incorrect like the (use about) like for in	American Family Group Project Meeting	SGR565SU144	S5	F	SU	NS
a feminist science meant that, you didn't actually have to do science that you could say oh well i i	feel	like you know the atoms, interact in this way and therefore that's the way it is and	Women in Science Conference Panel	COL999MX040	S4	F	UN	NS
, and like maybe you would be like oh well i wrote this and this would really fit in well but like i	feel	like she just, i don't know whether she writes poetry anymore.	Senior Thesis Study Group	SGR999SU146	S3	F	SU	NS
o think that that we have uh we've progressed quite a lot on on this particular subject some people,	feel	as if we still have a, long way to go but it's really interesting to go back in time forty years or	Literature and Social Change Lecture	LEL300SU020	S1	M	SF	NS
you have the same perceptive per- uh person regardless of cultural background i feel that person can	feel	, when he's being condescended to and when the performers, are uh performing with a certain amount o	Peking Opera Colloquium	COL140MX114	S2	M	SF	NS
uh, and in high school they	feel	that if it is, uh, not a coed but if it is a women only class, and the entire school, the girls will	Brazilian Studies Student Presentations	STP545JU091	S1	F	JF	NNS
ou kn- that one girl with the short hair always, something's wrong with her so she, says she doesn't	feel	good or something. but some girl, i'll point her out to you if i can s- remember and see her. yeah s	Astronomy Peer Tutorial	OFC150MU042	S12	F	SU	NS
, i- identify with the company, behind the product if they raise their base salary maybe, they would	feel	like they have a, some kind of stake in the future of the company	Behavior Theory Management Lecture	LEL185SU066	S50	M	SU	NS
e by associating sports and women, um with beer um they're trying to attract the consumers that they	feel	will buy, that's reading the magazine that's gonna buy their product, a male heterosexual, um who li	Multicultural Issues in Education Student Presentations	STP285SU013	S5	M	SU	NS
apply in group, and that is i would like when you guys pass each other outside of group, for you to	feel	comfortable saying hello to one another and addressing each other by name if appropriate. and if you	Organic Chemistry Study Group	SGR200JU125	S1	F	JU	NS
man i	feel	bad. okay, you look worried.	American Culture Advising	OFC105SU068	S2	M	RE	NS
it, objectively it doesn't seem even though, even though... what a curve looks like and what a curve	feels	like are different from one another, and they're but even though they're detecting the same feature,	Graduate Philosophy Seminar	SEM475MX041	S1	M	SF	NS
he impetus for uh Graduate SWE which was that, the women who initially formed that organization were	feeling	that, in engineering, uh a graduate program in and of itself can be a very isolating experience and	Women in Science Conference Panel	COL999MX040	S7	F	SG	NS
good like that that makes me	feel	good we helped you i did a good job, i didn't te	Astronomy Peer Tutorial	OFC150MU042	S5	F	SU	NS
ad_ am planning on doing is you know coming up with a set of questions like i can't, i like i can- i	feel	a little_ like it's such a social anxiety thing to like go and like ask people to like talk to you o	Senior Thesis Study Group	SGR999SU146	S3	F	SU	NS
skin. gallina is hen. so there is a connection being made between Tita, who is	feeling	like, the chicken and the chicken eggs that she's working with. alright? and so on down the line. an	Fantasy in Literature Lecture	LEL300SU076	S1	M	SF	NS
posing Gilead, you know a second theocracy, that was doing pretty well you know? um, i don't know, i	feel	like it would, it would kinda cheat, the s- the strength of the satire. okay? so unless you mean, so	English Composition Seminar	SEM300MU100	S1	M	JF	NS
Brit? um, because if they,	feel	that people aren't learning there or it's violent or whatever (just) shut 'em down. i don't want fun	Intro to American Politics Discussion Section	DIS495JU119	S17	F	SU	NS
where it says, um they	feel	sympathy towards the mistreatment she gets led into they don't feel sympathy towards mistreat	English Composition Seminar	SEM300MU100	S3	F	SU	NS
it_ as you have already seen really, uh they responded accordingly. the technical engineering fields	feel	that they have_ that international students have little or no effect, on the reputation of the depar	Education Colloquium	COL285MX038	S1	F	SG	NS
you have Masai i- in Kenya, and in Tanzania who consider themselves part of the same group, and they	feel	that they ought to have the right to go back and forth as they always have, for, for years and years	Intro Anthropology Lecture	LEL115JU090	S1	F	JF	NS
hen go on, (in a vigilant) very deliberate, paced manner that's fine. okay? but you may find, as you	feel	more comfortable that it's easy, to just do something like, select childr	Graduate Online Search and Database Lecture	LES335JG065	S1	F	SF	NS
y the D-N-A okay when, there's like this big like thing that we're i think, i	feel	like we're missing. D-N-A to R-N-A an- is um transcription. trans- uh R-N-A to protein is translatio	Intro Biology Study Group	SGR175MU126	S1	F	SU	NS
o be able to tell, when the cold winter, is over. that's why if you're a gardener, like me, it might	feel	pretty nice, to have a few warm days like this in February... but all is not right with the world...	Practical Botany Lecture	LEL175JU086	S1	M	SF	NS
s together we- you know picked that up, um, and i think i just got a tiny glimpse into what her life	feels	like for her all the time, and much worse, than what this last half hour felt like me for me. so, th	Intro to Psychopathology Lecture	LES500SU102	S1	F	JF	NS
e's work apart. (because) um, as a psychologist other people tear your work apart all the time so it	feels	kinda good to find faults with other people. so if you guys can get into groups, and go through thes	Cognitive Psychology Research Lab	LAB500SU089	S1	M	SG	NS
like um, because like i	feel	like i know about almost all like, egalit- like equality issues reg- like since John Rawls and like,	Senior Thesis Study Group	SGR999SU146	S3	F	SU	NS
mhm mhm over_ another_ i just wanna talk in general, um, overall, i i	feel	like you're, um, u- um, using different terms, for the same, thing and i feel like they're not fully	Technical Communications Tutorial	OFC578SG037	S1	F	JF	NS
utput and you have to sit and compute this by hand. s- so a calculator's always useful if you really	feel	like, you can't do these things by hand. okay now that i've laid that bomb, let's go back to talking	Statistics in Social Sciences Lecture	LES565MX152	S1	F	SF	NS
(with it) because um i do know some people who are just totally amazed that, that they can actually	feel	like they (can) (xx) (their own) Spanish. and that they feel validated in that domain.	Bilingualism Student Presentations	STP355MG011	S5	F	SG	NRN
out it cuz he he was i don't know he said something to make me	feel	like, uh, you know people just take on so much and the projects are so intense and they	Senior Thesis Study Group	SGR999SU146	S2	F	SU	NS
as like, grades are concerned cuz if you get the grade you're not expecting on the paper which_ you	feel	like how_ who is that person to like judge my work, you know based on_ these are my thoughts and lik	Behavior Theory Management Lecture	LEL185SU066	S3	M	SU	NS
uz i feel like, i just	feel	like (there's more work) they feel like uh, i know like in my French class i'm lik	Brazilian Studies Student Presentations	STP545JU091	SU-m	M	JU	NS
the girl, drank too much Pepsi when i was there, she made me	feel	uncomfortable she kept talking to her friends, ignoring me oh	Astronomy Peer Tutorial	OFC150MU042	SU-3	M	SU	NS
n do this and that, and then they get put in these situations especially with health policy and they	feel	, overwhelmed i mean they've never been exposed to anything like that and then they just, do nothing	Nursing Student Presentations	STP450SG128	S7	F	SG	NS
so, if you're interactionist, and you are put in a debate situation with other, people, then you may	feel	that those, those in- discussion will be silly, and there is clear answer, both are important. and s	Social Psychology Dissertation Defense	DEF500SF016	S2	M	SG	NNS
i- j- but there are, states, that say there are, those things. uh uh uh those kind of objects it it	feels	to you like there's a pain in your tooth. it feels to you it seems to you it looks to you (really) l	Graduate Philosophy Seminar	SEM475MX041	S1	M	SF	NS
be judicious we can have a little length, in order that we preserve racial equity in this country. i	feel	that, you know fifteen more minutes is probably worth it, to say, to have s- things that are much mo	Graduate Public Policy Seminar	SEM340JG072	S2	F	JG	NS
ou know wha- is the role of teacher you know in terms of goo- you know teacher education that we can	feel	, comfortable with, sleep at night about, proud of, have to do, how much of it is giving kids, givin	Graduate Education Advising	OFC285SG135	S1	M	SG	NS
on the basis of, a, a biblical text. now you could actually argue that this is, depending on how you	feel	about it, that this is a misuse of the text. that's, that's good. um, so	History Review Discussion Section	DIS315JU101	S1	M	SF	NS
ould've called, five-one-four. that's two-five-one in A-flat. um, and at that point you don't really	feel	A-flat has been, has has taken over as the tonic do you? i mean this piece is still really really cl	Music Dissertation Defense	DEF420SF022	S5	M	SF	NS
of kinda the culture of engineering, um an administrator i know f- told me not too long ago, that he	feels	graduate students and he's referring to men and women, they should not be married while they're in g	Women in Science Conference Panel	COL999MX040	S8	F	RE	NS
million dollars a year, a- from Congress and, these species are, not logically, ones that you would	feel	should be receiving the money some of them are but, um, some are marginal in terms of, um, uh, their	Biology of Birds Lecture	LES175SU028	S1	F	SF	NS
i think we could_ i don't know. what do you guys	feel	about including in the intro, maybe stereotypes that we've, come upon in our life not necessarily fr	American Family Group Project Meeting	SGR565SU144	S1	F	SU	NS
ou could model, scheduling depending on what your constraints are. i- i'm just showing, ch- giving a	feel	for how one might do this. we get	Artificial Intelligence Research Group Meeting	MTG270SG049	S3	M	SG	NS
other one um it's been found that if you're dieting or restricting um your food intake and if you're	feeling	lonely or depressed or, just socially withdrawn you actually tend to eat more in those situations th	Teaching Biochemistry Student Presentations	STP175SU141	S18	F	SU	NRN
and also i just, wanna say something um, i just wanna say that it's, very rare that i	feel	comfortable in a class, enough to like talk and it, usually doesn't happen and it took me a little w	Anthropology of American Cities Office Hours	OFC115SU060	S5	M	SU	NS
it to us? well i di- i always	feel	bad i wou- i would always be like just show it to us, but i th- i don't wanna be the only person who	Math Study Group	SGR385SU057	S1	M	SU	NS
for the rest of the paper. i	feel	like this is so_ God i don't, know where to start but i'm getting better. i'm getting a b	Art History Office Hours	OFC320SU153	S4	F	SU	NS
as to ask is whether or not that is a fair, uh way to test, uh or fair way to simulate this, this we	feel	is probably a val- more valid way of testing, but it takes a long time, does this short test, connec	Professional Mechanical Engineering Seminar	LES365JG029	S1	M	SF	NS
's the danger it will get published, number one number two it's not clear to me i don't know how you	feel	but it's not clear to me that, having someone look at this photo's gonna make	Ethics Issues in Journalism Lecture	LES220SU140	S1	M	SF	NS
the the concern in the other case. that, if they don't see it as an environment where they're gonna	feel	comfortable, they're gonna choose another institution. they're co- there just aren't that many insti	Education Colloquium	COL285MX038	S1	F	SG	NS
ge number of guys, who are unhappy generally with life around them. they may be in the army but they	feel	that the world outside the army doesn't have much to give them. they are losing their land, they ten	Sports and Daily Life in Ancient Rome Lecture	LEL215SU150	S1	M	SF	NS
don't put_ cuz i had, i had two Michelle Pfeiffer movies and i had, Meg Ry- i don't know. i	feel	like i was watching her a lot.	American Family Group Project Meeting	SGR565SU144	S1	F	SU	NS
art that, different media allows us to use we're no longer confor- fined to painting within a frame,	feel	free to walk around it, you're meant to walk around it and get different views of it...	Art Museum Tour	TOU999MX062	S1	F	ST	NS
lmost all like, egalit- like equality issues reg- like since John Rawls and like, like i can talk_ i	feel_	but see i really liked three-oh-one but i feel more comfortable talking about, like all the people w	Senior Thesis Study Group	SGR999SU146	S3	F	SU	NS
kind of, shut off, dialog there cuz i had that whole theory about montage so if you think about that	feel	free to come back and talk about it. but um, next week um, it's we're really gonna t- move to_ the a	Graduate French Cinema Seminar	SEM545MG083	S3	F	JF	NS
seem like they do it doesn't seem like you help create, the look of the chair or the curve or or the	feel	of it it seems like you just passively discover it, um, and, so that's the sense in which a property	Graduate Philosophy Seminar	SEM475MX041	S1	M	SF	NS
get any enjoyment out of this or arousal out of it is that like a bad thing and you should you know	feel	bad and never watch it again? i mean what what do you do with that i guess? um Jim you probably were	Sex, Gender, and the Body Lecture	LES565SU137	S1	F	JF	NS
learn at HOPE at home. and they don't know what's happening then. that was one of the things that we	feel	like that's a opportunity they really need to strengthen is their involvement in their children's li	Community Change Student Presentations	STP560JG118	S22	F	JG	NS
um like my, i think my biggest problem with MacKinnon is just like, i	feel	like she has this overarching idea of like how sex is and like that just is, i don't know like i thi	Sex, Gender, and the Body Lecture	LES565SU137	S4	F	SU	NS
and i'm gonna go to Meijer. we are like out of food we	feel	like Old Mother Hubbard, Heather and i do because we go to the cupboard and like, we have some stuff	Math Study Group	SGR385SU057	S2	F	SU	NS
so where're we? we're at that first level, of regulation. only the cells that have a receptor, will	feel	the effects of what you've eaten. what	Intro to Biochemistry Lecture	LEL175SU098	S1	F	JF	NS
th be there together, but there are a couple of computers in there. and, that's the time for_ if you	feel	like, by the end of the lab that you're not kinda on top of this, since the assignment is on Monday	Statistics in Social Sciences Lecture	LES565MX152	S1	F	SF	NS
i always agree with everything but i	feel	like that it's not like, you know like this as opposed to some other author like they're opposites l	Senior Thesis Study Group	SGR999SU146	S1	F	SU	NS
ut ends up i think in some ways being one of the most critical parts of assessment, which is what it	feels	like to be with the person. uh, that a lot of times you can get a sense of, somebody's experience by	Intro to Psychopathology Lecture	LES500SU102	S1	F	JF	NS
over the place there's motor patrols all over the place, it is a very very safe campus and i'm very_	feel	very safe and i was just talking about this with my friend the other day we were playing, frisbee in	Freshman Orientation Tour	TOU999JU030	S1	M	SU	NS
't know what to do with her life, and she was so confused after getting a really good education, and	feeling	on the one hand that she needed to commit to this sort of relatively idle, life of an unmarried daug	History of the American Family Lecture	LEL105SU113	S1	F	SF	NS
you know you see that tendency in James himself right? if you wanna understand how religious people	feel	then you hafta go to the exceptions well uh maybe yes maybe not right, but here it's even, worse bec	Graduate Buddhist Studies Seminar	SEM140JG070	S1	M	SF	NRN
re about that. like, so a man	feels	that he can't measure up or he can't satisfy a woman, so he's like upset with the woman when she isn	Sex, Gender, and the Body Lecture	LES565SU137	S5	F	SU	NS
mhm so she wants to	feel	like she's an extension of the senior managers. okay, other things? Lauren?	Behavior Theory Management Lecture	LEL185SU066	S1	M	JF	NS
do you get from this? she's called this piece Garden... what are some, any of you, offer, how do you	feel	about looking at it is there any message that... why do you think she might have called it Garden?..	Art Museum Tour	TOU999MX062	S1	F	ST	NS
at i'm (here) for. i mentioned the pressure that these guys can sometimes	feel	from external sources. i think because of the ranking in large part even though the first site had f	Education Colloquium	COL285MX038	S1	F	SG	NS
s um, of denial have come about as ways of saying uh, uh uh uh, uh ha- have come about as him really	feeling	that he doesn't like much of that music. and and the way it comes out is, by not saying, these are m	Music Dissertation Defense	DEF420SF022	S2	M	SG	NRN
yeah but not so much in other words, wh- when you're	feeling	uncomfortable and it's hot, it's the first thing you think is, oh, it's ninety degrees, time to get	Biology and Ecology of Fishes Lecture	LES175SU025	S1	M	SF	NSO
i see the variations on it well what if you cry into the food while you're making it or what if you	feel	anger while you're making the food and so on, it sort of resonates for me as if the fairy tale world	Fantasy in Literature Lecture	LEL300SU076	S1	M	SF	NS
r. pretty cool they write on the one board write on the one board write on the one board, they don't	feel	like erasing it. and here at the University of Michigan, you can be lazy as a professor and hit that	Freshman Orientation Tour	TOU999JU030	S1	M	SU	NS
d i just i just want us to discuss this like, why are you guys in the middle and why are some of you	feel	that, it is problematic today? anybody?	Black Media Student Presentations	STP095SU139	S3	F	JU	NS
mething about like, you know pers- i think she'd she'd feel like she's down there you know and she'd	feel	like a part and she'd feel physically she'd feel down there but i don't think, i think if you asked	First Year Philosophy Seminar	SEM475JU084	S13	M	JU	NS
yeah. (xx) i'm sorry no i	feel	really bad that that, somehow it hasn't (xx)	Philosophy Discussion Section	DIS475MU012	S1	F	SG	NS
that in ten years but yeah, i	feel	like you should read the Liz Anderson article. i th	Senior Thesis Study Group	SGR999SU146	S3	F	SU	NS
content that i could put there but i did try to give you some, numbers to give you a little bit of a	feel	for how much, plant biotechnology is going on and what impact it has on our life these days, and the	Graduate Cellular Biotechnology Lecture	LES405JG078	S1	F	SF	NS
trying to, w- what i mean is that like, all of this, makes a great deal of sense to me but i always	feel	like, eh, almost as though what i'm trying to say, like i- is either a book,	American Culture Advising	OFC105SU068	S1	M	SU	NS
emory loss lang- i mean i mean document loss loss loss loss loss. so at the end of that, somehow you	feel	even though the data say you know, it goes downhill pretty early and it s- accelerates later on, uh	Social Psychology Dissertation Defense	DEF500SF016	S4	M	SF	NRN
they feel sympathy towards the mistreatment she gets led into they don't	feel	sympathy towards mistreatment they feel sympathy towards her, right?	English Composition Seminar	SEM300MU100	S3	F	SU	NS
nna obviously have equal, and, there'll be equal amounts, of women in, in each company. i feel li- i	feel	like right now though like in, at least in the United States ev- they're equal. like they're looked	Brazilian Studies Student Presentations	STP545JU091	S11	M	JU	NS
and there's a question of mastery involved here too i mean how confident are you	feeling	about pre-calc concepts at this point?	Academic Advising	ADV700JU047	S2	F	ST	NS
thing is out of, bad opera isn't it? uh uh a- and and, you know as i say James himself later came to	feel	this when he_ you you can tell he's kind of embarrassed, uh when he writes this, introduction all th	American Literature Lecture	LES300SU103	S1	M	SF	NS
doing a dual degree with their school, the business school and i don't regard... i i don't, i don't	feel	, they're much, uh, i'm really not in love with these people. actually they'l	Graduate Student Research Interview 2	INT425JG002	S1	M	JG	NNS
nking a lot or doing drugs, it's usually not the thing they wanna tell you first, right people often	feel	quite, uncomfortable about even coming to talk to a psychologist about something going on, and so th	Intro to Psychopathology Lecture	LES500SU102	S1	F	JF	NS
ain and when, the whole time the perspective, perspective that we're getting is from the brain so, i	feel	like that's what's, actively correcting, the point of view.	First Year Philosophy Seminar	SEM475JU084	S12	M	JU	NS
i almost	feel	like, it's like, it has something to do with like insertion into the D-N-A actually. lik	Intro Biology Study Group	SGR175MU126	S1	F	SU	NS
ing to um gauge interest for, parents who are also students for like a social, network so people can	feel	like they belong to the community. the other organization we're working with at the University is th	Community Change Student Presentations	STP560JG118	S9	F	JG	NS
e i- i- it um, and you know i could be entirely wrong about this or overly optimistic, but i sort of	feel	like then i would be, done with those few chapters by Christmas break and i c	American Culture Advising	OFC105SU068	S1	M	SU	NS
the course even though, it is a crappy grade and it doesn't demonstrate mastery with (it) i i don't	feel	confident that you nailed physics, looking at that grade and med schools woul	Academic Advising	ADV700JU047	S2	F	ST	NS
h it. what do you	feel	is one strength that you um, that you see yourself bringing to a classroom?	Multicultural Issues in Education Student Presentations	STP285SU013	S1	M	JG	NS
idn't understand like don't try to do it all, cuz your brain will get fried and you'll get tired and	feel	all despondent and i'll never get it. um and then they do say review it	Academic Advising	ADV700JU047	S2	F	ST	NS
ce i'm uh, exercising my moral sense, uh it, will apply to uh a world in which uh, God creates us to	feel	a glow of approval at murder uh, with disapproval of, disapprovals of murders in, in that	Philosophy Colloquium	COL475MX082	S5	M	UN	NS
uld like you asking her questions, uh regarding, gender issues perhaps race issues in Brazil. if you	feel	that, uh if you're curious about sexual, um harassment or any topics like that.	Brazilian Studies Student Presentations	STP545JU091	S1	F	JF	NNS
ttle sideline. but it was still fun, wasn't it? so let's go on to what is actually going on. are you	feeling	the effects of what you've eaten? what are you feeling? you tell me what're you feeling, those of yo	Intro to Biochemistry Lecture	LEL175SU098	S1	F	JF	NS
yes (i	feel	like,) kinda disappointed that, it's gone, (that somebody would take i- yeah.	Biology of Fishes Field Lab	LAB175SU032	SU-f	F	UN	NS
e a more multicultural media landscape in terms of the mainstream. and that's nothing for anybody to	feel	guilty about personally but it's something to think about, in terms of your consumption habits. so,	Black Media Student Presentations	STP095SU139	S1	F	SF	NS
e the other things like i've been dissatisfied with some parts satisfied with other parts but like i	feel	like Zach would automatically disregard all of them just because it wasn't exactly what he thinks an	Senior Thesis Study Group	SGR999SU146	S3	F	SU	NS
tension of the um, of the the resistance of the object you're trying to move, and you can s- you can	feel	the um, um, the drag and pull of of, the mechanical devices that you're manipulating, and you projec	First Year Philosophy Seminar	SEM475JU084	S1	F	JF	NS
uess you would say it would be how, um, people, in- people interact with the government and how they	feel	about the government and, basically the government of a country, set sets the tone for the political	Intro to American Politics Discussion Section	DIS495JU119	S6	F	JU	NS
ck up, opportunity two free meal three good opportunity to figure out the professor. in conclusion i	feel	that anyone that would not go would have to be extremely unattentive to the opportunities that this	Second Language Acquisition Student Presentations	STP355SU010	S4	F	SU	NNS
uld justify it in my mind, i wanted, whatever message went to Mrs W, to come from the mentors. um, i	feel	as though, uh they are more talented than they give themselves credit for, in terms of being able to	Graduate Education Advising	OFC285SG135	S1	M	SG	NS
yeah you	feeling	a little_ you seem a little, hm? you feeling a little, more focused?	Academic Advising	ADV700JU047	S2	F	ST	NS
e, this need for security need to feel safe to broader sort of transformations why do people need to	feel	safe right now...? you know? why need to feel safe... um, why does why does safety equal... um, fair	Anthropology of American Cities Office Hours	OFC115SU060	S2	F	SG	NS
o not having one. um but also if you could also reduce your classes to like a one liner wouldn't you	feel	kinda like, i don't know i always feel kinda bad when i reduce things to a one liners	Senior Thesis Study Group	SGR999SU146	S1	F	SU	NS
t sole custody. and that shows how like, at least we're arguing that it shows that, you know society	feels	that men aren't able to take care of their children it's the woman's job. um, and then we go on to t	American Family Group Project Meeting	SGR565SU144	S5	F	SU	NS
d women in this class, do you personally, feel that you are treated equally as women and do you guys	feel	that you treat women equally and vice versa? is that a general?	Brazilian Studies Student Presentations	STP545JU091	S1	F	JF	NNS
ca usually gendered as, female and pornography is gendered as male but like i	feel	like, there's also an assumed class difference? (xx)	Sex, Gender, and the Body Lecture	LES565SU137	S15	F	JU	NS
he type of, employees, if you will and also they're viewed as less susceptible to prosecution. so we	feel	like getting people involved in crime would maybe, you know we would like to see involved in positiv	Graduate Public Policy Seminar	SEM340JG072	S4	M	JG	NS
and um i've helped many of the rest of these students um in their times of trouble. however i don't	feel	that you need to have a woman advisor, um, my advisor uh was male, and he helped me tremendously wit	Women in Science Conference Panel	COL999MX040	S8	F	RE	NS
fertile fronds um, uh, i mean, generally when we we quiz you we try to, give you that stuff but the	feel	of it is much different, as well. if you s- for example if you had this, in a vegetative, (forunno,)	Spring Ecosystems Lecture	LES425SU093	S1	F	JF	NS
no if if i, oh i i	feel	you i feel you yeah i mean if i just saw a black man uh not facing me, killing Nicole i could	Objectivism Student Group	SGR999MX115	S4	F	SU	NS
sense and it's wrong because, we often find, ourselves, torn between, what we have done, and what we	feel	that we should do. and here're some examples of that. um, one example, a really good example, would	History Review Discussion Section	DIS315JU101	S1	M	SF	NS
where you need to you know, um... here's a place where you could tie, this need for security need to	feel	safe to broader sort of transformations why do people need to feel safe right now...? you know? why	Anthropology of American Cities Office Hours	OFC115SU060	S2	F	SG	NS
of communication. i would think it would kinda be an issue also with nonverbal communication i kinda	feel	like, i don't know like probably a third of the things that i communicate to people are just with ge	Rehabilitation Engineering and Technology	LES165JG121	S7	F	JG	NS
gh this week right? and then like if i am down and i_ there are things that i	feel	like i wanna see again, we can schedule (other ones?)	Art History Office Hours	OFC320SU153	S2	F	SU	NS
be uh the transition was easier for you cuz you worked in industry. but uh, i	feel	like the the schedule that you explained of the day well that's fine but uh, nice that you can, rela	Career Planning and Placement Workshop	COL999MG053	S8	M	SG	NNS
al positions? like i mean cuz i know nurse practitioners who will espouse oh yeah i feel committed i	feel	i can advocate i can do this and that, and then they get put in these situations especially with hea	Nursing Student Presentations	STP450SG128	S7	F	SG	NS
but i i think that sort of what, people are	feeling	what Magdalene was talking about and related to Philip and (xx) and i'm trying to think did we ever	Second Language Acquisition Student Presentations	STP355SU010	S1	F	JF	NS
kind of reaching out to the West that preceded it, is now being answered, even by young people who,	feel	their own culture slipping away and wanna find ways to hold on to it and so, i mean it pops up in, a	Peking Opera Colloquium	COL140MX114	S9	F	JF	NS
sions that you can have, with um, you know, simulated mechanical, arms and so on. where you actually	feel	the tension of the um, of the the resistance of the object you're trying to move, and you can s- you	First Year Philosophy Seminar	SEM475JU084	S1	F	JF	NS
t just seems like, today like i think this is probably something like that the incoming freshmen are	feeling	like, if you say you're a feminist then people automatically assume that like, you're this real, rad	Women in Science Conference Panel	COL999MX040	S10	F	JG	NS
eally a question of degree isn't it? you know that you wanna ha- you put on the front page if if you	feel	that, this picture needs to be published	Ethics Issues in Journalism Lecture	LES220SU140	S1	M	SF	NS
Great Lakes, there are probably some sites that we don't know about. but we do a pretty good job. we	feel	confident we do. so that's a total count example another total count example, is you've seen enough	Biology of Birds Discussion Section	DIS175SU027	S1	F	SF	NS
rself, with that representation. i mean what is the um, what, what factor um, what is the reason you	feel	the chocolate is a strong representation? well, yeah, the the the reason i ask this question uh part	Nursing Student Presentations	STP450SG128	S1	F	SF	NNS
ls are directed in time... February this year. it was still grey in Ann Arbor wasn't it. how did you	feel	in April when the sun came out...? good? great? terrific? you know they say when spring comes a youn	Biology and Ecology of Fishes Lecture	LES175SU025	S1	M	SF	NSO
al of the Arab Israeli conflict simulation is not to solve the Arab Israeli conflict, but to somehow	feel	what it's like to be dealing with some of those issues that are, you know that you know at some leve	Graduate Education Advising	OFC285SG135	S1	M	SG	NS
been studying math, so it kinda you know doesn't bother me whether i'm doing it or not, i just kinda	feel	, enh it's just i have to do it it's like	Academic Advising	ADV700JU047	S1	M	JU	NRN
see you're really lucky cuz i	feel	like C-K is like a s- a wall and you're like, i haven't done this and she doesn't give you any like	Senior Thesis Study Group	SGR999SU146	S3	F	SU	NS
t was ridiculous every step had a piece of this until they got to one twenty-one okay why? why do we	feel	the need to tell parents that it is risky for them to believe that if they put the cape on their chi	Medical Anthropology Lecture	LEL115SU005	S1	F	JF	NS
ink it says, feel sympathy towards the mistreatment they wouldn't really	feel	sympathy towards mistreatment they'd feel sympathy towards her right?	English Composition Seminar	SEM300MU100	S3	F	SU	NS
s sometimes we decide whether or not something could be something, uh depending on whether or not we	feel	at risk for it and uh and different people assess their own risk in a very uh different sorts of way	Medical Anthropology Lecture	LEL115SU005	S1	F	JF	NS
arbon-carbon bond. and Rashmi	feel	free to just hand the pen off if you don't feel like writing on the board anymore.	Organic Chemistry Study Group	SGR200JU125	S1	F	JU	NS
but, i feel like all the_ Kin, Ken Reskowski. i	feel	like all probably all the students that he has like they're so close and blah blah blah,	Senior Thesis Study Group	SGR999SU146	S2	F	SU	NS
d to be a pilot... okay. um i	feel	like i've already done a pilot with, the first time that this went around	Linguistics Independent Study Advising	OFC355SU094	S2	F	SU	NS
much to give them. they are losing their land, they tend to be peasant farmers, uh and they tend to	feel	that their lot as peasants is going downhill. they're willing to follow Sulla. now Sulla after, taki	Sports and Daily Life in Ancient Rome Lecture	LEL215SU150	S1	M	SF	NS
gonna happen. either way you have a great story. because you can predict_ what did the fellow monks	feel	? what's the feeling they had? envy. right? envy jealousy right? uh it's pred	Graduate Buddhist Studies Seminar	SEM140JG070	S1	M	SF	NRN
emphasized on, if the reader could really make uh, i mean if the writer could really make the reader	feel	what they saying. okay, uh ca	Intro to Poetry Office Hours	OFC300JU149	S1	M	JU	NS
people's egos and so that people don't have to put up, huge fences and, so that people don't have to	feel	like, um i have to show you just how smart i am all the time, and i always have to be on stage um, s	Women in Science Conference Panel	COL999MX040	S7	F	SG	NS
m that may, i mean they may have really different experiences. uhuh. they may	feel	themselves much more racialized, um, uh and so, oh and your your little, we fit, in the middle	Anthropology of American Cities Office Hours	OFC115SU060	S2	F	SG	NS
s involved, in your ability to be aware, i think it's a product of your awareness. uh... i think you	feel	once you've become aware of (them.)	Objectivism Student Group	SGR999MX115	S1	M	SG	NS
icked up in this scale just by the fact, that um, you know the questions are you know do you, really	feel	that you should do this or you know this is not a big deal, um, and things like that.	Nursing Student Presentations	STP450SG128	S7	F	SG	NS
ideas about how we might do better, in providing what adolescent girls need, to survive. she made me	feel	it was urgent that we figure out how to do that. so, now i'd like to welcome her to the lectern so y	Women's Studies Guest Lecture	COL605MX039	S4	F	SF	NS
they're looking for all majors they don't care, they wanna know that you're_ they wanna	feel	like comfortable with you that you're a good match that they like you and that you're a good student	Academic Advising	ADV700JU047	S2	F	ST	NS
Robert, Robert Putnam. okay? so he w- first wrote about, so if you want to look this up, um you know	feel	free to do so, um, he talked about two level games. and as Rochelle said, uh very, concisely, and co	Political Science Lecture	LES495JU063	S1	M	SG	NRN
i yeah i do	feel	okay with the intro i just um... well i mean i'll give it to you guys to see like i wish i was able	American Family Group Project Meeting	SGR565SU144	S5	F	SU	NS
well in accordance with that i feel like she wants power especially over the Florida sales team. she	feels	like she can't, do anything without them.	Behavior Theory Management Lecture	LEL185SU066	S12	F	SU	NS
is that like what the ro- like robotics (xx) (working) on machines kinda can	feel	like you're, that, i agree i see it as being i mean it's defin- (different,)	First Year Philosophy Seminar	SEM475JU084	S3	M	JU	NS
no if if i, oh i i feel you i	feel	you yeah i mean if i just saw a black man uh not facing me, killing Nicole i could not say tha	Objectivism Student Group	SGR999MX115	S4	F	SU	NS
d and you can tell Michigan State Physics Department for me, i	feel	very strongly about that. um i was the only woman out of thirty who graduated um with a degree in ph	Women in Science Conference Panel	COL999MX040	S8	F	RE	NS
the things that that, i am, and i s- this is a, perhaps a discussion for another time but i sort of	feel	like, um, i want to, agree with that, for the most part but i also know that um, i spent, a lot of t	American Culture Advising	OFC105SU068	S1	M	SU	NS
ou have to find a right fit. uh, if you_ and you have to trust your own instincts that if you don't,	feel	, right about a place it's probably not a right place for you, and furthermore, you should heavily d	Career Planning and Placement Workshop	COL999MG053	S3	M	SF	NRN
e to critique other ones you know like it's kinda like you have to, k- like find a balance. i mean i	feel	like um everything that we've read for this class like i think there's been, like i'm not really sat	Senior Thesis Study Group	SGR999SU146	S3	F	SU	NS
number of life threatening situations. we live here. this is our choice to live here, and if anybody	feels	that they can't live with that risk, then they probably move elsewhere. the possibility of losing a	Medical Anthropology Lecture	LEL115SU005	S1	F	JF	NS
e this_ the the, the sig- the promise or the sense of entitlement to power, that they don't actually	feel	that they're having, that. so i mean we have we have seen, qualitative el- ev	Sex, Gender, and the Body Lecture	LES565SU137	S7	M	SU	NS
i don't think so. like so you	feel	like if you were to stick with the math and keep trying to work to improve and you have to get at le	Academic Advising	ADV700JU047	S2	F	ST	NS
but i maybe it's for like, the men, i don't know maybe that, they just	feel	most of the guys really won't care and won't, do the stuff and girls are more likely to, complete th	Brazilian Studies Student Presentations	STP545JU091	S11	M	JU	NS
gonna be	feeling	exactly the way you felt. okay... okay, another issue of course is arti	English Composition Tutorial	OFC301MU021	S1	F	JF	NS
a a class where they say, write a one-page response paper to this thing, once a week, so that i can,	feel	like i've got it done rather than once a month like having to turn in twenty	American Culture Advising	OFC105SU068	S1	M	SU	NS
o but i don't as much anymore. but i feel like, so while we may not all agree, in the same country i	feel	like when we're, put up against another country like, the way we feel we're better is as a whole we'	Intro to American Politics Discussion Section	DIS495JU119	S7	F	JU	NS
se and um, the money supports students who want to study in, countries uh, where, the U-S government	feels	we are lacking expertise, and f- and familiarity um and and it also uh s- particularly targets the s	Forum for International Educators Meeting	MTG999ST015	S8	M	ST	NS
like well write a better paper. i'm happy to read, you know cuz a- you	feel	as a teacher you're happy to read all the drafts they give you you know you talk to them	Academic Advising	ADV700JU047	S2	F	ST	NS
(xx) i	feel	like i'm not sure if i was supposed to write that down.	Intro Biology Study Group	SGR175MU126	S4	F	SU	NS
ike, being shoved from one to the other. you know what i'm saying? so like, i	feel	like this doesn't affect higher life forms but it's something_ i i think that you just pretty much n	Intro Biology Study Group	SGR175MU126	S1	F	SU	NS
e number and like his email address and like actually told people it wasn't just like this is how we	feel	he's like please you know, give me some feedback to let me know what you think and i thought that wa	Ethics Issues in Journalism Lecture	LES220SU140	S4	F	SU	NS
much that i cannot even see i	feel	like i mean i like i actually like the class a lot	Senior Thesis Study Group	SGR999SU146	S3	F	SU	NS
it must be feel- feeling. and that's, what, looks like the indirect way how you, tell whether you're	feeling	something or seeing something. um or you have some pressure or sensation so you detect sort of rigid	Graduate Philosophy Seminar	SEM475MX041	S1	M	SF	NS
led out in something like Faulkner it might be a little more subtle. but any question that you would	feel	like asking just you're just kinda like that's a weird thing for the writer to do what's this turtle	Academic Advising	ADV700JU047	S2	F	ST	NS
i i definitely i mean i can appreciate that notion too. i, i just	feel	like in order to really try to make that, a little bit more successful_ and i think you you started	Architecture Critiques	STP125JG050	S5	M	JF	NS
yeah, like i don't	feel	comfortable talking about what Hegel's philosophy is all about but i can say what i thin	Senior Thesis Study Group	SGR999SU146	S3	F	SU	NS
ation. i really wanted to let them, push it in the direction that felt like it made sense to them. i	feel	like i've got a group that's really thoughtful about these things. and i want	Graduate Education Advising	OFC285SG135	S1	M	SG	NS
you have to listen to that and you have to think okay what was going on in that interaction, that i	feel	really creeped out now having met with that person. um, another thing that can sometimes happen, is	Intro to Psychopathology Lecture	LES500SU102	S1	F	JF	NS
we were talking about what kind of molecules can make. you can	feel	free to pull up a chair and, join us. come and join us. um, yes i know i'm weird.	Organic Chemistry Study Group	SGR200JU125	S1	F	JU	NS
ust a little too close for somebody to be entirely separated from the architecture school, to really	feel	as though they have that sense of privacy that you would want. in a residence particularly the chara	Architecture Critiques	STP125JG050	S5	M	JF	NS
t the way that the way that the, the words being chosen the means of expressing these feelings, they	feel	as though they've been there many many many many times. an-	Graduate Education Advising	OFC285SG135	S1	M	SG	NS
kay? uh but if you don't if you	feel	nervous about losing it please give it to me today and we'll just keep this in the blue things and w	Second Language Acquisition Student Presentations	STP355SU010	S1	F	JF	NS
stantly being told to, cut costs and be more efficient, i mean for example, one of the things that i	feel	very acutely is that as we try to be responsible as an institution and to, hold down the costs for e	Provost Public Lecture	COL999MX036	S2	F	SF	NS
to be feeling comfortable is the reason you don't wanna take chemistry and physics together that you	feel	that that would be too demanding for you?	Academic Advising	ADV700JU047	S2	F	ST	NS
m, in looking at the uh, North Campus, we found that, it's quite obvious um, that there's a suburban	feel	to, the environment and, what we've tried to do with our scheme, uh was kind of two things. one was	Architecture Critiques	STP125JG050	S2	M	JG	NS
where i went in with, knowledge already and just could ace the exam without even, listening, i don't	feel	like i learned anything in that class so, i don't know as i should be rewarded, i	Behavior Theory Management Lecture	LEL185SU066	S33	F	SU	NS
lly amazed that, that they can actually feel like they (can) (xx) (their own) Spanish. and that they	feel	validated in that domain. oka	Bilingualism Student Presentations	STP355MG011	S5	F	SG	NRN
you know, she can she, pulls and and pushes as if she were down on the bottom, and i- and starts to	feel	to her as if she's, really down there. she kind of identifies with the with the machine down there.	First Year Philosophy Seminar	SEM475JU084	S1	F	JF	NS
good hint. you know either this person's feeling anxious about my abilities to help them or they're	feeling	, you know or maybe it's somebody who's very narcissistic and they only wanna be with the best thera	Intro to Psychopathology Lecture	LES500SU102	S1	F	JF	NS
. and how do you	feel	about those? i think i did pr	Honors Advising	ADV700JU023	S1	F	ST	NRN
ect of Hollywood that you're supposed to go in and escape into a movie and it's supposed to make you	feel	good. so they end most movies on a happy note like, When a Man Loves a Woman	American Family Group Project Meeting	SGR565SU144	S1	F	SU	NS
eling guilty and happy, about her experiences and she writes, once in a while i	feel	terr- uh slightly ashamed of myself, for indulging in the greatest American sport,	Women's Studies Guest Lecture	COL605MX039	S5	F	SF	NS
. alright Tiffany why do you	feel	, that, it hasn't even gotten any better there's been no improvements?	Black Media Student Presentations	STP095SU139	S12	F	UN	NS
know it's this whole, pressure to want to become one who belongs in the community, and to actually,	feel	that at times because she's not as- she doesn't think she's as proficient (then) she might just end	Bilingualism Student Presentations	STP355MG011	S5	F	SG	NRN
ite, have the, respect for him that you had when you started off and, i i, i didn't really have that	feeling	earlier on but i it- when you got into the, the later part and the self-construction and all of that	Music Dissertation Defense	DEF420SF022	S3	M	SF	NS
yeah right above the kink it says,	feel	sympathy towards the mistreatment they wouldn't really feel sympathy towards mistreatment the	English Composition Seminar	SEM300MU100	S3	F	SU	NS
erve and protect citizens, not rape, beat, torture, and abuse them. the mindset of an individual who	feels	it necessary or even justifiable to make another human feel less than human is tragic. torture and b	Brazilian Studies Student Presentations	STP545JU091	S4	M	JU	NS
you are M-S-W students for example there are some other M-S-W students who are parents and, sort of	feel	weird about going to you, to talk about issues.	Community Change Student Presentations	STP560JG118	S11	F	SG	NNS
having uh like your Congress job or, for that district or your governorship or whatever, because you	feel	that, they don't know how to run things cuz you know how to run things (you were raised) (xx)	Intro to American Politics Discussion Section	DIS495JU119	S5	M	JU	NS
extremal hypothesis or geofluvial, geofluvial	feels	like it's an adjective geofluvial what?	Technical Communications Tutorial	OFC578SG037	S1	F	JF	NS
affair. it's not so uh so strong. it's somewhere in the background and you're not, in fact you start	feeling	uneasy you're not really sure, whether you need it or not or what is it? and there is another thing	Nobel Laureate Physics Lecture	COL485MX069	S3	M	SF	NNS
s that mean nothing to them really and these stories you hafta, somehow find a way to get them... to	feel	it through someone that they care about. so anyway. that's what my selection was about.	Multicultural Issues in Education Student Presentations	STP285SU013	S2	F	SU	NS
've heard faculty members, from engineering faculties, looking for domestic students because they're	feeling	pressure as a department from, parents government agencies domestic people why why don't we have Ame	Education Colloquium	COL285MX038	S7	F	RE	NS
e these um, ideals and, like standards for how sex should be and heterosexual sexuality should be, i	feel	like they've been developed mostly by men, so it's just like it's just this, it's like this irony th	Sex, Gender, and the Body Lecture	LES565SU137	S5	F	SU	NS
on't retain anything first of all, even specific information and i can't develop i don't	feel	like i'm any better at like understanding my interpretation of the world any better than i was in li	Senior Thesis Study Group	SGR999SU146	S2	F	SU	NS
rget's compliance or noncompliance that that response, does not take the form of actually, you know,	feeling	that the, br- that the reward is gonna be a bribe. so, that of course leaves a problem with communic	Political Science Lecture	LES495JU063	S1	M	SG	NRN
incline when you actually are in that space it's it's pretty, it it's the one thing that kind of, i	feel	like that that natural slope is what makes that quad more than any of the buildings around it i thin	Architecture Critiques	STP125JG050	S3	F	JF	NS
hat i mean? uh i mean, i f- it's kinda like you know, they're you know saying, uh... so it's made to	feel	as if they're like a minority and that their vote won't count. (xx) i don't know.	Black Media Student Presentations	STP095SU139	S6	F	UN	NS
saying that the hexagonal, packing was best, so here's a good unsolved, problem that i i don't know	feel	people must have just forgotten about it or something because i can't imagine it's that difficult a	Public Math Colloquium	COL385MU054	S3	M	SF	NS
and they're so like conscientious of like, who they give it to and who's like the donor, and i just	feel	like there it's, like someone, very naive is running like the medical, system as well as the politic	Brazilian Studies Student Presentations	STP545JU091	S7	F	JU	NS
retty talkative, he's able to talk and yet i bet as you watch it if you tune in to yourself you will	feel	yourself sort of slipping into more and more of a funk as you listen to him and that that is actuall	Intro to Psychopathology Lecture	LES500SU102	S1	F	JF	NS
talk about it. so Betty but i	feel	like it would benefit their society.	Brazilian Studies Student Presentations	STP545JU091	S8	F	JU	NS
in a in con- very conflictual environment to begin with, where the actor itself, or uh himself feel	feel	threatened and also when you have uh a tremendous lack of of uh commonality and and suspicion, uh il	Political Science Lecture	LES495JU063	S1	M	SG	NRN
them in your analysis in some way, right? to expand exactly like this point, what it_ why do people	feel	like, they can, obtain a certain status? what do we mean by that, you know? um, why is it through cl	Anthropology of American Cities Office Hours	OFC115SU060	S2	F	SG	NS
e goes, since it's a diary and it's written, um, at the moment she goes from from uh, days where she	feels	good to days where she, where she she despairs. but the the play and the, movie have chosen to empha	Perspectives on the Holocaust Lecture	LEL542SU096	S1	F	JF	NRN
affiliation amongst the group? we're sticking together, Zack how we doing? we beating the system? we	feeling	good about ourselves? so if you looked at some internal warfare here, at Hauser Foods, uh, who's com	Behavior Theory Management Lecture	LEL185SU066	S1	M	JF	NS
you know y- y- you know we're asking them, they know to take audience into consideration. but you're	feeling	that they're taking that audience in as a with a vengeance. it's	Graduate Education Advising	OFC285SG135	S2	M	SF	NS
g to respond with the set, and typing in the next that's fine. i mean sooner or later i think you'll	feel	comfortable. stringing several words along, and then combining them. let me just show you some const	Graduate Online Search and Database Lecture	LES335JG065	S1	F	SF	NS
there is an African-American community. that this isn't so much for adults to	feel	the sense of community but more so for children to.	Anthropology of American Cities Office Hours	OFC115SU060	S3	F	SU	NS
um... i just don't	feel	like you've told yourself anything like i guess	Math Study Group	SGR385SU057	S1	M	SU	NS
i'm sorry i guess i'd rather go over stupid stuff (and) have you guys	feel	like you know something. okay. and so which one's beta? the one with the C-H-	Organic Chemistry Study Group	SGR200JU125	S1	F	JU	NS
rve a blind person could. like you detect the feel of a curve. and, and uh a curve, look and a curve	feel	, the chair also seems to have the those properties, stuck on it, objectively it doesn't seem even t	Graduate Philosophy Seminar	SEM475MX041	S1	M	SF	NS
i don't care. i seem to be you, you know it seems obvious that where i am is, the place where i see	feel	hear touch talk, you know where my body is. so, he's not very satisfied with the second solution eit	First Year Philosophy Seminar	SEM475JU084	S1	F	JF	NS
e ways, uh, uh, no, comment on you but your preaching to the converted perhaps, um and i	feel	like i'm often like preaching to the converted, in terms of people in the church who, share ideas of	Christianity and the Modern Family Colloquium	COL605MX132	S7	F	UN	NS
that like, a week has passed between them and so, there's all kind of things that can affect how you	feel	about a certain, group of words or even just, what your mood is, what your mood was last week and wh	Cognitive Psychology Research Lab	LAB500SU089	S10	F	SU	NS
entation yeah i know i didn't	feel	like sitting on this for another week.	Nursing Student Presentations	STP450SG128	S9	F	SG	NS
ity and magnetism, and everything should turn out alright. okay? uh, and so, what Einstein did, was,	feeling	that, this principle of relativity really was a powerful principle. he said despite common sense, wh	Intro to Physics Lecture	LEL485JU097	S1	M	SF	NS
athy towards mistreatment, like, mistreatment isn't the thing they feel sympathy towards, don't they	feel	sympathy towards her, Janine?	English Composition Seminar	SEM300MU100	S3	F	SU	NS
resting thing uh they feel that, the people who come to this program although they like Oxford, they	feel	that they're really not integrated into (the) campus life. and but, they're o	Forum for International Educators Meeting	MTG999ST015	S9	F	ST	NS
omething dumb and that's probably what it was. i really i ju- really think that's where it was cuz i	feel	like an idiot right now.	Economics Office Hours	OFC280SU109	S1	F	SU	NS
o we need to step back and just let them occur, knowing that, there will be some, times when, people	feel	uncomfortable with, the density of a particular species. and, this is, you know something that's occ	Biology of Birds Lecture	LES175SU028	S1	F	SF	NS
appling with these issues, and one of the reasons that you've, were able to do it, is that you don't	feel	that you, have to be on the track, a feeling that you get, from both sides. you get it from your ins	Graduate Education Advising	OFC285SG135	S2	M	SF	NS
articularly in its regulations concerning radiation are not consistent, with other, agencies, but, i	feel	very confident that because they went there, they will change things. now one of 'em subsequently le	Radiological Health Engineering Lecture	LES445SU067	S1	F	SF	NS
re like, (xx) but you know, i	feel	like i'm getting a workout. you know at least i start, you know, get a little (xx)	Astronomy Peer Tutorial	OFC150MU042	S5	F	SU	NS
yeah. do you	feel	that there's been a change in image, of Sports Illustrated?	Multicultural Issues in Education Student Presentations	STP285SU013	S1	M	JG	NS
by, one individual with with more th- more than one faculty so like the primary feature of shape and	feel	you can feel you can touch you can maybe conceivably hear it or something. uh uh um uh or in, in the	Graduate Philosophy Seminar	SEM475MX041	S1	M	SF	NS
y thinking you do that's trying to figure out what's going on and what you're seeing and hearing and	feeling	or, what you can think about and conceive, any of that activity, i would call, broadly in the realm	Intro Biology First Day Lecture	LEL175MU014	S1	M	JF	NS
nge theory, which suggests that, things work out in a balance and you typically, give as much as you	feel	like you're getting back in return. students come to a very prestigious research institution recogni	Education Colloquium	COL285MX038	S1	F	SG	NS
it that they um, they were talking here about that like just like women's reactions, that they also	feel	guilt about secon- sex and they blame women for like, their source of their fantasies,	Sex, Gender, and the Body Lecture	LES565SU137	S3	F	SU	NS
eady on diets. so why is the body still a girl's nemesis shouldn't today's, sexually liberated girls	feel	better about themselves than their corsetted sisters, of a century ago? well, from the perspective o	Women's Studies Guest Lecture	COL605MX039	S5	F	SF	NS
so... y- perhaps you	feel	that this is a, a general comment of your field or you or you're average or y	Interview with Botanist	INT175SF003	S2	M	SF	NSO
ed that it meant something different at almost every stage of my life and that it's still evolving i	feel	. i'm probably the oldest member of this panel and my growing up period sort of mirrored the growing	Women in Science Conference Panel	COL999MX040	S6	F	ST	NS
of their alumni boards. they want that representation and they want, their alumni living overseas to	feel	like they're still a part of what's going on in the school. in the technical fields they haven't don	Education Colloquium	COL285MX038	S1	F	SG	NS
no but i can't even i can't e- like if um you wanted to talk to me about a topic that i	feel	like i've had a lot of classes in like equality or just like liberal thought in general	Senior Thesis Study Group	SGR999SU146	S2	F	SU	NS
e's um responsible for i know he's nervous about it but i don't think he's um	feeling	like he's just a drudge i think he's having a good time	Graduate Student Research Interview 1	INT425JG001	S1	F	JF	NS
it sounds good. i just	feel	like i'm i mean, i is it the	Senior Thesis Study Group	SGR999SU146	S3	F	SU	NS
most and average age of employees you know all kinds of general stuff like you know what sh- how she	feels	about, surrounding malls how they've affected Twelve Oaks and she she talked my ear off,	Anthropology of American Cities Office Hours	OFC115SU060	S1	M	SU	NS
well in accordance with that i	feel	like she wants power especially over the Florida sales team. she feels like she can't, do anything w	Behavior Theory Management Lecture	LEL185SU066	S12	F	SU	NS
u know the way adolescent girls often do, so she says while i think it's wrong i really really can't	feel	, that it is. feel is also, underlined and in bold. now by the	Women's Studies Guest Lecture	COL605MX039	S5	F	SF	NS
although a naive listener might not be able to catch all the fine points, but i'm sure, that he can	feel	, and appreciate the give and take between the singer, and the fiddler. traditionalists have a hard	Peking Opera Colloquium	COL140MX114	S2	M	SF	NS
know and it's like, it it it, puts on this self-consciousness which, makes us	feel	like, anyth- any way to access our sexuality, is, is is, transgressive. you know,	Sex, Gender, and the Body Lecture	LES565SU137	S15	F	JU	NS
to define ourselves with an_ with a r- sense of responsibility for who's out there and what they are	feeling	and thinking i think is a very critical, value if you will and i think, it is indeed an American val	Provost Public Lecture	COL999MX036	S2	F	SF	NS
i don't think so i think that like she might	feel	that you're going like out of your way to do this special project or something.	Senior Thesis Study Group	SGR999SU146	S1	F	SU	NS
body would still be out there and like, if it was still transmitting, signals, he'd still	feel	like he was free running around.	First Year Philosophy Seminar	SEM475JU084	S10	F	JU	NS
but it doesn't tell, it doesn't say anything about the jobs it just says how they	feel	about their jobs naturally you assume everyone likes their job.	Ethics Issues in Journalism Lecture	LES220SU140	S12	F	SU	NS
fferent discussion with members of public present and i forgot y'all were here. but, in fact now i'm	feeling	like i need to, sort of, address some of this now that he said when it'	Radiological Health Engineering Lecture	LES445SU067	S1	F	SF	NS
i	feel	like i'm a singer here with all this microphone stuff.	Media Union Service Encounters	SVC999MX104	S3	F	SU	NRN
recommendation oh you should	feel	absolutely free to i'll be on that email forever and ever and ever	Anthropology of American Cities Office Hours	OFC115SU060	S2	F	SG	NS
into the University of Michigan or into any of these graduate programs they quite often say oh don't	feel	that way you were good. but in those days it was not good enough to be good. um there were very supe	Women in Science Conference Panel	COL999MX040	S6	F	ST	NS
what do you	feel	now do you feel better? do you feel less doubt?	Objectivism Student Group	SGR999MX115	S4	F	SU	NS
ly people, kinda need to look at your output to see what might have been the problem. so, i mean, i-	feel	free to, send email message all the time but also expect that, once in a while, um, you're gonna haf	Statistics in Social Sciences Lecture	LES565MX152	S1	F	SF	NS
all behavioral aren't they. you execute behaviors, you do various things, in order to, make yourself	feel	more comfortable. that's the response to various extremes, um if you're in the boat-well and we're s	Biology and Ecology of Fishes Lecture	LES175SU025	S1	M	SF	NSO
o fellow Dharma Dharma revolutionaries, he's addressing himself to a group of like-minded people who	feel	that the revolution is inevitably coming, and what can we do, to make the revolution be the kind of	Literature and Social Change Lecture	LEL300SU020	S1	M	SF	NS
ra- and you know several places i've said you should um, expand, like, um, like this point of people	feeling	pressure to buy clothes from stores right? from these brand names so that's you can use them to, exp	Anthropology of American Cities Office Hours	OFC115SU060	S2	F	SG	NS
say i love you all you have to do is give somebody food, and that indicates a relationship. (and) i	feel	that when i read this. and so, when i see the variations on it well what if you cry into the food wh	Fantasy in Literature Lecture	LEL300SU076	S1	M	SF	NS
i guess maybe that's the way i	feel	too that i i should probably	Honors Advising	ADV700JU023	S1	F	ST	NRN
good Zack? i think they all	feel	like they're, uh somehow beating the system and that gives them a feeling of power that they wanna m	Behavior Theory Management Lecture	LEL185SU066	S22	M	SU	NS
ormula sheet then you don't have to flip pages you've got it right next to you, and you start really	feeling	comfortable with the way the formulas are presented there, for your exam for next week. they're all	Statistics Office Hours	OFC575MU046	S1	F	JF	NS
iration for me. gee, i	feel	like clapping	Music Dissertation Defense	DEF420SF022	S3	M	SF	NS
i was concerned, with other's reaction and i, could	feel	... i mean i didn't, mean that, Western thinking is better, in all sense it's better for s- doing mo	Social Psychology Dissertation Defense	DEF500SF016	S2	M	SG	NNS
it for fun um, but you know i think it it won't be a fun class for you if you	feel	like every single thing you have to write everybody's gotta go oh my god Celeste it's just beautiful	Academic Advising	ADV700JU047	S2	F	ST	NS
ess, of the other. well h- he	feels	that way more about the mother i think doesn't he? he says to the Ma- the the the the titles here ar	American Literature Lecture	LES300SU103	S1	M	SF	NS
recorded and if anybody, has any objections or any questions about the project that i'm working on,	feel	free to ask me about it after class. does anybody object? okay good, thanks.	Literature and Social Change Lecture	LEL300SU020	R1	F	SU	NS
he most traditional, sex roles, that they would, come away from seeing the traditional sex role ads,	feeling	especially strongly about traditional sex roles. especially likely to espouse them. whereas those wh	Media Impact in Communication Lecture	LEL220SU073	S1	F	JF	NS
share feeling, like David pointed out, when the when the, Peking opera singing a sad song people do	feel	that sometimes. so you can't say okay you guys don't understand let me play a monkey for you, well t	Peking Opera Colloquium	COL140MX114	S4	M	JF	NNS
to them, and find, characters or things going on in the movie's life that, relates to theirs so they	feel	that they have a, an emotional tie. so maybe, if the media wasn't portraying things fairly accuratel	American Family Group Project Meeting	SGR565SU144	S1	F	SU	NS
hen you have two elements, for example e- the world's eternal the world is, not eternal. and, y- you	feel	forced to make a decision between the two but you cannot, logically or by reason, come to that decis	Graduate Buddhist Studies Seminar	SEM140JG070	S1	M	SF	NRN
to like make or support policies or whatever like on city levels and i don't	feel	like i'm ca- i mean hopefully i'll be capable of doing that in ten years but	Senior Thesis Study Group	SGR999SU146	S2	F	SU	NS
ecture notes and make sure that we covered everything and like, things that i	feel	are important that you guys should like, focus on and things like that and then, we'll go over those	Intro Biology Study Group	SGR175MU126	S1	F	SU	NS
et you near 'em you know you shouldn't teach them. if like and i always	feel	like for high school i like high-school-aged students, i like them in groups of like eight or fewer,	Academic Advising	ADV700JU047	S2	F	ST	NS
okay you	feel	th- as though you're in a lab or, it's a little	Intro to Poetry Office Hours	OFC300JU149	S2	M	SF	NS
the self-construction and all of that in the marketing of Jarrett and so forth somehow, i came away	feeling	that, either you, you had felt your, felt him a somewhat diminished figure, or, you weren't, sort of	Music Dissertation Defense	DEF420SF022	S3	M	SF	NS
enting these pure object-side features. uh uh uh like being able to tell whether you're seeing it or	feeling	it, th- all of those have to_ he wants to reduce all those cases to_ to explain all those cases in t	Graduate Philosophy Seminar	SEM475MX041	S1	M	SF	NS
ot isn't it? it's starting to	feel	like summer it is starting to	Forum for International Educators Meeting	MTG999ST015	S8	M	ST	NS
the company for like twenty years or and they had only high school, high school education they might	feel	threatened by, her and that she's like making more than them and she's setting all these goals for t	Behavior Theory Management Lecture	LEL185SU066	S28	F	SU	NS
condary, to, is less important is secondary. uh, to, to not, the writer's ability to make the writer	feel	what it she is feeling, but to the creation of feeling. cuz i- everything you're saying here can be	Intro to Poetry Office Hours	OFC300JU149	S2	M	SF	NS
out at that level, it just seems_ i don't know this this_ if you do it the other way like this, that	feels	quite awkward to me in terms of what what it would be like from, here.	Architecture Critiques	STP125JG050	S1	F	SF	NS
ght like, that most dads aren't involved and don't care to be involved and, i	feel	and i_ a lot of the single moms that i know... like t- like my best friend and then um, my boyfriend	American Family Group Project Meeting	SGR565SU144	S1	F	SU	NS
uld detect the way you're experiencing the tree like, that you're seeing it rather than smelling it,	feeling	it and so forth. or that you're seeing it blurrily rather than, or double,	Graduate Philosophy Seminar	SEM475MX041	S1	M	SF	NS
when you think about it it really hasn't because our society has changed so much. i don't	feel	like_ i think we just move with the times like, if we were at, li- if we were at like a	Black Media Student Presentations	STP095SU139	S7	M	UN	NS
okay, um so i- you know.	feel	free, to inspect. i don't care if you touch these as long as y	Art History Office Hours	OFC320SU153	S1	F	JF	NS
i don't know it's the, i	feel	it's the same like i don't see, i don't know like i don't know how it is to have	Organic Chemistry Study Group	SGR200JU125	S5	F	JU	NS
i agree like temporarily like she	feels	that but, i don't know it's a machine and after sh- you know it'll come up and she'll be herself and	First Year Philosophy Seminar	SEM475JU084	S13	M	JU	NS
rtable, safe feeling, um... glitzy space. where people um, where people	feel	, wealthier than they maybe are um, and, um... are stimulated in this,	Anthropology of American Cities Office Hours	OFC115SU060	S2	F	SG	NS
e herself and, there's gotta, you gotta say something about like, you know pers- i think she'd she'd	feel	like she's down there you know and she'd feel like a part and she'd feel physically she'd feel down	First Year Philosophy Seminar	SEM475JU084	S13	M	JU	NS
ers can do nothing when defining consciousness but saying oh well you know it's that thing that you,	feel	you know that thing i don't know i can't quantify it or qualify it it's just, that thing. so i don't	Objectivism Student Group	SGR999MX115	S4	F	SU	NS
withdrawn you actually tend to eat more in those situations than people who are not dieting and who	feel	lonely. um activity um also is another one obviously um it's a big problem especially in the United	Teaching Biochemistry Student Presentations	STP175SU141	S18	F	SU	NRN
ctly a facilitator and not somebody to say, i'm in, you know the same boat as you tell me how you're	feeling	oh that's that's terrible that's too much. um, it's also important to examine the cultural and relig	Community Change Student Presentations	STP560JG118	S10	F	JG	NS
now, can it be also said that, you would not	feel	that doubt unless you knew somewhere deep inside that you weren't understanding that text?	Objectivism Student Group	SGR999MX115	S4	F	SU	NS
ion i had to ask next? do you have any peanut butter? (you you	feel	like such an idiot) i had to ask her this cuz it's her plan. and she says oh no i don't buy peanut b	Intro to Psychopathology Lecture	LES500SU102	S1	F	JF	NS
nd i think we'd all like to take turns, working with Satosh i think he, he doesn't_ i don't think he	feels	, completely comfortable to work, on his own yet um... and i think that's uh for a couple reasons um	Graduate Student Research Interview 1	INT425JG001	S2	M	JG	NS
duce your classes to like a one liner wouldn't you feel kinda like, i don't know i always	feel	kinda bad when i reduce things to a one liners	Senior Thesis Study Group	SGR999SU146	S1	F	SU	NS
the poet's or in the speaker's eyes. but when you when you talk about uh... when you say it made me	feel	like this gloom this stink this rain... and then, you h- you have a period and then you say the kind	Intro to Poetry Office Hours	OFC300JU149	S2	M	SF	NS
that we typically get about ten thousand dollars a year, which, barely pays for anything, so people	feel	there should be more of a reallocation of funds, um, and, that these you know really, big money spec	Biology of Birds Lecture	LES175SU028	S1	F	SF	NS
i mean if you like it, you know taking something's never a bad thing if it makes you	feel	, like you're getting something out of it and you enjoy it. and certainly economics says you know th	Academic Advising	ADV700JU047	S2	F	ST	NS
about in this class okay? if not then it goes to the end of reasonable there huh? if it does and you	feel	it was you know, oh lookit i spelled comments wrong on the second one there huh? um, okay and the la	Second Language Acquisition Student Presentations	STP355SU010	S1	F	JF	NS
rribly cliched? um, and all of the folks around the table, have already encountered poems where they	feel	precisely that. that what's being, that the way that the way that the, the words being chosen the me	Graduate Education Advising	OFC285SG135	S1	M	SG	NS
it's good to have something a little different it's up to you, i mean only if it	feels	comfortable to you, but again it's a different way of, of looking you could get an astronomy lab, it	Academic Advising	ADV700JU047	S2	F	ST	NS
just to say a couple of words simply because some of you have talked to me, about stuff that you're	feeling	confused with, and things that you feel a little uncomfortable about, (i wanna talk) for a minute ab	Race and Human Evolution Lecture	LEL115SU107	S1	F	JF	NS
t like an inspirational story like, like people love why people like, i mean maybe cuz it makes them	feel	better about themselves or even their own kind of, pretty good situation compared to hers it jus- it	Perspectives on the Holocaust Lecture	LEL542SU096	S9	M	SU	NS
give it to the police. Newman has this letter in his possession he looks at it and says, oh, i would	feel	bad, i would feel bad, if i, used this letter you see uh uh, m- my moral character would suffer if i	American Literature Lecture	LES300SU103	S1	M	SF	NS
well i guess i mean it depends on how long, your effects are lasting if they're only	feeling	this way for, thirty minutes then you could say priming but (if the effects) last (xx) expecting to	Media Impact in Communication Lecture	LEL220SU073	S12	M	SU	NS
weeks ago. and i guess yeah that's sorta funny an- now that you mention it ever since then i've been	feeling	extremely down you know so it's, helpful to try to help, make a connection about why the person is c	Intro to Psychopathology Lecture	LES500SU102	S1	F	JF	NS
yes. yes very much. i mean they they do	feel	that they're a nonissue i think in that department and that their needs are absolutely, not consider	Education Colloquium	COL285MX038	S1	F	SG	NS
ually a very powerful assessment tool that sort of, wow you know before i met with that person i was	feeling	fine i was you know, energetic and the experience of being with them. here this is clearly a very de	Intro to Psychopathology Lecture	LES500SU102	S1	F	JF	NS
ay pound, it has emotional components right that they think, they feel dread, they feel scared, they	feel	nervous all the time. and so a good test of something like anxiety, is going to target all of those.	Intro to Psychopathology Lecture	LES500SU102	S1	F	JF	NS
ldn't like any computer programmer to do surgery on me or prescribe anything. but everybody seems to	feel	computing is fair game and, they're all experts. no they're not. and that's why we have so many terr	Problem Solving Colloquium	COL999MX059	S2	M	SF	NSO
drugs. and then i'll say, let's do this. why don't you stop for a couple of weeks, and see how that	feels	, and we'll keep meeting. uh, and let me know how it goes with the stopping, you know, it may be som	Intro to Psychopathology Lecture	LES500SU102	S1	F	JF	NS
sensitive? now, m- for the for the few chem two-ten students here and for my organic colleagues, we	feel	comfortable drawing arrows, you know so we know where electrons are. and so when there's an organic	Chemical Biology Colloquium	COL200MX133	S3	M	SF	NS
we've tried to do with our scheme, uh was kind of two things. one was try to reduce the, um suburban	feel	like the Media Union has, um, on this side of the street to the, the front of the building and, as w	Architecture Critiques	STP125JG050	S2	M	JG	NS
six different holidays, and then each person in the group will have a um, personal paper on what it	feels	like to celebrate that holiday, and then we're gonna have pictures, um that represent the holiday an	Multicultural Issues in Education Student Presentations	STP285SU013	S7	F	SG	NS
that is the fundamental difference, between gradualism and punctuated equilibrium. punctuationalists	feel	that species are necessary speciations, the formation of new species, are necessary, to have major e	Race and Human Evolution Lecture	LEL115SU107	S1	F	JF	NS
. so, my point here is, that, it's a subtle effect but it's a powerful effect. they're not reporting	feeling	more self-confident they're actually judged by a group of raters as more self-confident.... so think	Media Impact in Communication Lecture	LEL220SU073	S1	F	JF	NS
how do the ignorant tourists at_ in the hotel setting react to the play? i mean did you	feel	like the the the basic tourist base enjoys these performances or or no?	Peking Opera Colloquium	COL140MX114	S9	F	JF	NS
uh you know, uh i'm behind, it has physical components that people feel physically anxious they may	feel	nauseous they may feel sweaty they may have headaches, uh their heart may pound, it has emotional co	Intro to Psychopathology Lecture	LES500SU102	S1	F	JF	NS
at is Newman again he therefore, supremely matters, the rest matters only as he	feels	it, treats it, meets it. so, uh, to go into the background of that statement would take us to	American Literature Lecture	LES300SU103	S1	M	SF	NS
bout how they're marketed. i think uh, if there, if there is this sense of apathy in the community i	feel	like a lot of people don't feel like their vote matters. you know what i mean? uh i mean, i f- it's	Black Media Student Presentations	STP095SU139	S6	F	UN	NS
building and that being the driving force in in making this more of an urban state. um, but i almost	feel	like you really need to, you know in order to accomplish that, it's somewhat set back as well wh- wh	Architecture Critiques	STP125JG050	S5	M	JF	NS
rength. other women don't like her because of the way she submits herself but at the same, time they	feel	sympathy towards, the mistreatment she, gets led into.	English Composition Seminar	SEM300MU100	S7	M	JU	NS
ne shot of the body another shot of, blood, and they're they're both pretty gruesome. um, how do you	feel	about the decision to run any picture? yeah?	Ethics Issues in Journalism Lecture	LES220SU140	S1	M	SF	NS
i feel like, unless i'm wrong correct me if i am cuz i don't know but i just	feel	like people like the Wayans brothers like (xx)	Black Media Student Presentations	STP095SU139	S9	F	UN	NS
we wanna do it from lecture notes first or questions first? what do you guys	feel	like you guys need more help on?	Intro Biology Study Group	SGR175MU126	S1	F	SU	NS
to generalize it like, and what he was saying about like the way we are with other countries like, i	feel	like the way we are internally is different than the way we, i do feel i- do you know what i mean?	Intro to American Politics Discussion Section	DIS495JU119	S7	F	JU	NS
t for fun that maybe it is. and we_ because it's happening day to day in small steps we don't really	feel	it in a big way. um, but maybe there's there's something to this... think back to the steam engine w	Principles in Sociology Lecture	LEL565SU064	S1	M	JF	NRN
ings like that. and how do we	feel	about that? we have less time to do cold calls and sales do we like that? we don't really like that.	Behavior Theory Management Lecture	LEL185SU066	S1	M	JF	NS
may get everyone here today. that'd be nice. it shouldn't	feel	like a reunion but, it kinda does. how you been since first da	English Composition Seminar	SEM300MU100	S1	M	JF	NS
now i won't be holding office hours Thursday morning but i will be, uh able to meet with anybody who	feels	desperate in need to meet with me in the late afternoon on Thursday so if you do, email me okay? and	History of the American Family Lecture	LEL105SU113	S1	F	SF	NS
er. well that really makes me	feel	bad cuz i did well that semester. i don't know it was not fun	English Composition Seminar	SEM300MU100	S2	F	JU	NS
i don't know. i just don't. i_ like i	feel	like culture should be like,	Intro to American Politics Discussion Section	DIS495JU119	S7	F	JU	NS
ith all my heart for your good health. no one knows what tomorrow may bring. be resolute, but still,	feel	pity for me. we have this parting speech. she's a, she's an interesting character. she disapp	Japanese Literature Lecture	LEL140SU074	S1	M	JF	NS
s you wear flannel shirts every day (xx) you are not gonna make it, but, i don't know for me i don't	feel	the same temperature that you guys do obviously it's a little bit warmer in this room for me, um tha	Intro Biology First Day Lecture	LEL175MU014	S1	M	JF	NS
n and that they're treated weakl- equally, do you as men and women in this class, do you personally,	feel	that you are treated equally as women and do you guys feel that you treat women equally and vice ver	Brazilian Studies Student Presentations	STP545JU091	S1	F	JF	NNS
indow shopping as trying on commodities and this is sort of what you're saying. in the back of_ they	feel	that they need many different things but can't actually afford to buy them. so window shopping is a	Anthropology of American Cities Office Hours	OFC115SU060	S2	F	SG	NS
they're gonna obviously have equal, and, there'll be equal amounts, of women in, in each company. i	feel	li- i feel like right now though like in, at least in the United States ev- they're equal. like they	Brazilian Studies Student Presentations	STP545JU091	S11	M	JU	NS
t, um, they don't want to be confronted with it. um, and i i think that's a cultural thing, i mean i	feel	it also, as a teacher, i i like that sense of, um, of, open flow of communication and equality in th	Graduate Student Research Interview 2	INT425JG002	S2	F	JF	NS
s really kind of important. not just the topic, but, um, that it, that it work, as a group, that you	feel	good in it, feel comfortable. yeah, yeah, right... i think so too. people, people often sort of prop	Graduate Student Research Interview 2	INT425JG002	S2	F	JF	NS
anything multicultural i, i've always kind of been in the majority in a very, homogeneous society it	feels	like and i never really, thought about anything, that we've discussed in this class i mean i'm sure	Multicultural Issues in Education Student Presentations	STP285SU013	S2	F	SU	NS
the women don't like her because of the way she submits herself.... but at the same time they	feel	sympathy towards, the mistreatment she gets led into. what do you object, to?	English Composition Seminar	SEM300MU100	S1	M	JF	NS
his idea from the top down that students are seen as a threat or as a nonissue, that students are f-	feeling	that fully, from above	Education Colloquium	COL285MX038	S8	F	JF	NS
friends who are, other physicians or molecular biologists, who are sympathetic to everything that i	feel	they say yeah but, this ion and this ion what is what is not objective about that and that's what i	Women in Science Conference Panel	COL999MX040	S9	F	JF	NS
you're cute and i didn't	feel	like i was like, i didn't know if it would be warm enough to wear sandals	American Family Group Project Meeting	SGR565SU144	S1	F	SU	NS
t, there're many poems by uh by Snyder that're really difficult whereas you r- you read them and you	feel	as if you've, you've had to, you know you've had to have read a lot of Buddhist scriptures and every	Literature and Social Change Lecture	LEL300SU020	S1	M	SF	NS
ke what Ben did in a way, i looked at Sports Illustrated and Rolling Stone. um, two magazines that i	feel	, um, kind of tell who i am, i like sports and i like music, rock and roll. um, and, what i did was	Multicultural Issues in Education Student Presentations	STP285SU013	S5	M	SU	NS
because, i mean you're not really, asking for a g- i mean if you have a grade grievance you	feel	like they graded you inappropriately or something and you could come up with some questions about wh	Academic Advising	ADV700JU047	S2	F	ST	NS
hind, it has physical components that people feel physically anxious they may feel nauseous they may	feel	sweaty they may have headaches, uh their heart may pound, it has emotional components right that the	Intro to Psychopathology Lecture	LES500SU102	S1	F	JF	NS
yeah i	feel	all that stuff is so hard to use sometimes if you do- i mean there's so much	Senior Thesis Study Group	SGR999SU146	S2	F	SU	NS
an i'm gonna be having other classes but it would would it mean that like, if i i mean i	feel	like i'm worf- working at this same pace, that i do or anything near i'm gonna be_ have, edited re-e	American Culture Advising	OFC105SU068	S1	M	SU	NS
can really mimic those effects. um, but it still has a quality that's all its own. um, you can kinda	feel	the coldness of it, um in a way. um, you can get a very highly polished surface. i wanna show you an	Visual Sources Lecture	LES320SU085	S1	F	SF	NS
hey suffered tremendous disruption d- demoralization and and families were separated. the government	feels	like they saved uh the Inuit from starvation and extinction and uh and tuberculosis, but the evacuat	Medical Anthropology Lecture	LEL115SU005	S1	F	JF	NS
m them. right. yeah, no, n- i	feel	like this is not done i mean if, you can ask my advisors that every other week i come into a meeting	Artificial Intelligence Dissertation Defense	DEF270SF061	S1	F	SG	NS
d like i think a lot of women	feel	like, they have to_ they have to prove that their kids aren't, gonna make the	American Family Group Project Meeting	SGR565SU144	S1	F	SU	NS
ut we do have some stools over there which are portable if you want to pick one up as we go upstairs	feel	free to do so. and, uh we're going up to the head of the stairs here if you wanna follow me. how's o	Art Museum Tour	TOU999MX062	S1	F	ST	NS
hear some pleading. i'm	feeling	like we should figure it out.	Math Study Group	SGR385SU057	S1	M	SU	NS
what he's saying is that, these ideas that mere exposure, just seeing something once, will make you	feel	more positive about it, than seeing something, seeing it for the first time. so, in this particular	Cognitive Psychology Research Lab	LAB500SU089	S1	M	SG	NS
what i wanted to do today to start off is to just uh review a little bit about pump test analysis i	feel	, that i'd perhaps covered it a bit quickly, um last time and i just wanted to go through some steps	Intro to Groundwater Hydrology Lecture	LES205JG124	S1	F	SF	NS
ice. Newman has this letter in his possession he looks at it and says, oh, i would feel bad, i would	feel	bad, if i, used this letter you see uh uh, m- my moral character would suffer if i were to, in any w	American Literature Lecture	LES300SU103	S1	M	SF	NS
ogram demands. right? and and uh economy wouldn't suggest you have a big (open front.) but somehow i	feel	that surface needs to be broken up. and one way would be doing with big roof and you notice this cou	Architecture Critiques	STP125JG050	S3	F	JF	NS
cholar sounds pretentious but, i really, i i guess i have a, i	feel	almost more comfortable being a scholar of these issues really studying these issues, and writing ab	Graduate Education Advising	OFC285SG135	S2	M	SF	NS
llowing them space, to th- to, grapple with a set of ideas, come to understandings that may, sort of	feel	as though they're, they're not sure about them, they want so desperately to be sure about them, or o	Graduate Education Advising	OFC285SG135	S1	M	SG	NS
was a lot of this seems to thus be, created on, conjecture. the idea that we think, we have this gut	feeling	that crack, is worse. and that since we can't prove it through any studies i	Graduate Public Policy Seminar	SEM340JG072	S2	F	JG	NS
already have been for a long time, and not in, other more intensely populated places but for us that	feeling	that, we're kinda running out of room to just	Graduate Student Research Interview 1	INT425JG001	S1	F	JF	NS
pathy towards the mistreatment they wouldn't really feel sympathy towards mistreatment they'd	feel	sympathy towards her right?	English Composition Seminar	SEM300MU100	S3	F	SU	NS
pprove of it or if they you know if it wasn't what they wanted to do they did it anyway but now i- i	feel	like, unless i'm wrong correct me if i am cuz i don't know but i just feel li	Black Media Student Presentations	STP095SU139	S9	F	UN	NS
tever like i th- like you can	feel	(like) like, the different like thing (xx) but do you really think that you are?	First Year Philosophy Seminar	SEM475JU084	S3	M	JU	NS
mself, in the sixteenth century history of Spain he could move to La Mancha, he could try to come to	feel	the landscape and inspired by his surroundings and his readings, he could spontaneously compose a bo	Fantasy in Literature Lecture	LEL300SU076	S1	M	SF	NS
le pros- professors also, are always a- nicer to the girls, cuz i	feel	like, they're also women so like they feel like uh, i know like in my French	Brazilian Studies Student Presentations	STP545JU091	S9	M	JU	NS
s sort of fascination for me, this, first of all, the um, the, surface of it just does make me wanna	feel	it, and, and it makes everybody who comes in this museum almost, stop and look at it. so it's very t	Art Museum Tour	TOU999MX062	S1	F	ST	NS
i'm, delighted to be in Arb- in Ann Arbor. i always	feel	that there are connections between Michigan and Cornell, um having admitted women about the same tim	Women's Studies Guest Lecture	COL605MX039	S5	F	SF	NS
a do, about efficiencies and about information access how are we gonna bring, the campus together to	feel	this sense, of oneness and of of unity and integrity. um i hate to even mention this word but but cl	Provost Public Lecture	COL999MX036	S2	F	SF	NS
the act of cognition. yeah i	feel	as though they're saying okay i just didn't randomly pick these like these are what actually, these	Objectivism Student Group	SGR999MX115	S4	F	SU	NS
re people who, when you ask them to think about epidemiology and think about anthropology, uh, would	feel	as if we're talking about two opposite ends uh of the spectrum, here. epidemiology is seen, first of	Medical Anthropology Lecture	LEL115SU005	S1	F	JF	NS
not quite. yeah i wanted to look at our interval just to get a	feel	. the thing is there's two things that are not quite right here to be able to do that and be our ans	Statistics Office Hours	OFC575MU046	S1	F	JF	NS
hink if you're feeling as though you know because you haven't had Intro Comp yet, um you really, are	feeling	anxious about that i would just go talk to him a little bit about you know your concern about the ex	Academic Advising	ADV700JU047	S2	F	ST	NS
're when like you'll go into a poem and we'll start talking about it and uh people are like well i i	feel	like in this line like i start to see like what they're saying. and uh, i really haven't had any poe	Intro to Poetry Office Hours	OFC300JU149	S3	M	JU	NS
acher taught us this word senti which means, like listen. and i'm telling you i	feel	so much better speaking in Italian now cuz i have this kind of, i feel very cultural, very you know	Second Language Acquisition Student Presentations	STP355SU010	S7	F	SU	NS
ould care less. in some level. but l- what what would i- what would it mean for these folks who now,	feel	it a little bit in their gut that this is something important, to them it fee	Graduate Education Advising	OFC285SG135	S1	M	SG	NS
le and i think that, like that's something to take into consideration. not that i'm clai- like, s- i	feel	like there's a difference n- now between, like the, buffoonery or whatever you wanna, say, today bec	Black Media Student Presentations	STP095SU139	S11	F	UN	NS
ay have headaches, uh their heart may pound, it has emotional components right that they think, they	feel	dread, they feel scared, they feel nervous all the time. and so a good test of something like anxiet	Intro to Psychopathology Lecture	LES500SU102	S1	F	JF	NS
that i am working on that i'm gonna describe. but it's taken me, three weeks to figure out, that, to	feel	comfortable with the fact that it is a new genus my basic philosophy, and, part of what's, what the	Interview with Botanist	INT175SF003	S1	M	SF	NS
tand that closures exist but do not have the language forms to perform them like native speakers. we	feel	that this seems to be evidence that the native language is interfering with the production of this p	Second Language Acquisition Student Presentations	STP355SU010	SU-6	F	UN	NNS
like um, they utilized the advancement by becoming more sophisticated i	feel	like, more detail is needed right there this is just a little too vague i mea	Technical Communications Tutorial	OFC578SG037	S1	F	JF	NS
e sexuality's imposed on them without, like projecting sexuality and, contrary onto women like, they	feel_	that's what my gathering like they feel like they have to have these fantasies and they can't deviat	Sex, Gender, and the Body Lecture	LES565SU137	S3	F	SU	NS
er-case M micro foundations um... i'm sort of trying to, relate something that has a kind of, folksy	feel	to it, um to the broader literature when i say that. okay they experiment with various forms for um	Labor Economics Lecture	LES280JG138	S1	M	SF	NS
as amazing that he did what he did given the time and state of things. (Gilke) is another one that i	feel	, never received the recognition in her lifetime that she should've received.	Interview with Botanist	INT175SF003	S1	M	SF	NS
w pers- i think she'd she'd feel like she's down there you know and she'd feel like a part and she'd	feel	physically she'd feel down there but i don't think, i think if you asked her straight out like where	First Year Philosophy Seminar	SEM475JU084	S13	M	JU	NS
. so, in a in con- very conflictual environment to begin with, where the actor itself, or uh himself	feel	feel threatened and also when you have uh a tremendous lack of of uh commonality and and suspicion,	Political Science Lecture	LES495JU063	S1	M	SG	NRN
e and, th- that then then that that's i- in some sense more efficient. um, if you don't need, if you	feel	like on t- you're on top of it which many of you will, then you_ don't feel obligated to come visit	Statistics in Social Sciences Lecture	LES565MX152	S1	F	SF	NS
ing a workout. you know at least i start, you know, get a little (xx) i	feel	like i'm not such a, such a lazy ass.	Astronomy Peer Tutorial	OFC150MU042	S5	F	SU	NS
okay. and do you	feel	that nurse practitioners are their own profession, distinct between most of the professions of nursi	Nursing Student Presentations	STP450SG128	S7	F	SG	NS
ible, journal called Freedomways, that is started by, black intellectuals and white progressives who	feel	that there's something missing, from the black press as constituted currently. and so, your group le	Black Media Student Presentations	STP095SU139	S1	F	SF	NS
idual with with more th- more than one faculty so like the primary feature of shape and feel you can	feel	you can touch you can maybe conceivably hear it or something. uh uh um uh or in, in the case l- in t	Graduate Philosophy Seminar	SEM475MX041	S1	M	SF	NS
f you don't need, if you feel like on t- you're on top of it which many of you will, then you_ don't	feel	obligated to come visit them they're not, hungry for company. uh, w- w- we're just, we're all hungry	Statistics in Social Sciences Lecture	LES565MX152	S1	F	SF	NS
ithin the ecosystem, um and people feel uncomfortable with that, one of the, things that people may,	feel	most uncomfortable about, those who work with endangered species is the allocation of money. there a	Biology of Birds Lecture	LES175SU028	S1	F	SF	NS
live in moral community with him. and to make, matters still worse, Hume's insistence that everybody	feels	the moral sentiments, undercuts the elitist, rationalist defense of revelation, that all those Chris	Philosophy Colloquium	COL475MX082	S2	M	SF	NS
done a little bit better on the test so, that's_ yeah, it is really rewarding, i can_ i did honestly	feel	that, i can see it, but, as for a, teaching i don't, i don't know,	Honors Advising	ADV700JU023	S3	F	JU	NS
nd reasonable people can reasonably disagree on this, but i should say, that i personally as provost	feel	very strongly, that we have, a right and a responsibility, as a university as a whole, to think abou	Provost Public Lecture	COL999MX036	S2	F	SF	NS
to speak because you know that eventually your speech, in this class will be up on the web, and you	feel	so, nervous and concerned about that, you know, you're afraid that you know it says, Wendy Halloway	Graduate Online Search and Database Lecture	LES335JG065	S1	F	SF	NS
bonuses? are we getting our usual bonuses for hitting plan? yeah how about for new ideas? how do we	feel	about getting that? are we sharing in the profits from new ideas? (no) it doesn't look that way. uh,	Behavior Theory Management Lecture	LEL185SU066	S1	M	JF	NS
m, she came_ she, was in the math department she then chose to transfer to the statistics department	feeling	that maybe that was a better place for her, uh ran into the same problems and eventually left with a	Women in Science Conference Panel	COL999MX040	S7	F	SG	NS
ntradiction... however as, expected, Koreans were not surprised by this condition, where they should	feel	a sense of contradiction, so here, only Americans were more surprised, in th- by the presence of str	Social Psychology Dissertation Defense	DEF500SF016	S2	M	SG	NNS
needless to say with the name, uh he also was supported very much by Caesar's veterans. um, and they	feel	that, his survival and their survival, are intimately linked and again notice, this important point	Sports and Daily Life in Ancient Rome Lecture	LEL215SU150	S1	M	SF	NS
an remember how to write that down. so what i'll do is depending on how i	feel	on Monday, go into a little bit more detail on that term, this is actually what you'll find in your	Separation Processes	LEL195SU120	S1	M	SF	NS
i agree with that i just think that it's like... i	feel	like these um, ideals and, like standards for how sex should be and heterosexual sexuality should be	Sex, Gender, and the Body Lecture	LES565SU137	S5	F	SU	NS
to this category as being, possessions maybe, because sports, beer, those are things that, well they	feel	that men, um, want or like. um, and i thought it put, it was telling me what all men have, these thr	Multicultural Issues in Education Student Presentations	STP285SU013	S5	M	SU	NS
t that point of view is is that your body's up there on Mars and you're interacting with things like	feeling	them looking at them hearing them smelling them whatever. but the fact is like that's not really hap	First Year Philosophy Seminar	SEM475JU084	S12	M	JU	NS
ink they're a good reflection. in classes where i've gotten you know like a a B-minus or something i	feel	like i've learned far, more over the course of the class than perhaps something where i went in with	Behavior Theory Management Lecture	LEL185SU066	S33	F	SU	NS
that from, about everybody i asked. people see a lack of intermingling as a fact as long as students	feel	they're having enough support then that's okay we let them find their friends. again not so focused	Education Colloquium	COL285MX038	S1	F	SG	NS
yeah and it seems that what's happened there is that the phenomena has the phenomenal, uh	feel	one might say has dropped out.	Graduate Philosophy Seminar	SEM475MX041	S2	M	ST	NS
se some of you have talked to me, about stuff that you're feeling confused with, and things that you	feel	a little uncomfortable about, (i wanna talk) for a minute about historicism, and for those of you wh	Race and Human Evolution Lecture	LEL115SU107	S1	F	JF	NS
ere animals from around the world will be put on display so that you can watch them die, and you can	feel	for once that you're in control of something and be, awestruck by the power of the man who can bring	Sports and Daily Life in Ancient Rome Lecture	LEL215SU150	S1	M	SF	NS
yeah. yeah. um, any of you	feel	that way? maybe i should have put it in this way if you'd been in Newman's place what would you have	American Literature Lecture	LES300SU103	S1	M	SF	NS
listen. and i'm telling you i feel so much better speaking in Italian now cuz i have this kind of, i	feel	very cultural, very you know widely used word that can, you know let me feel comfortable in my, you	Second Language Acquisition Student Presentations	STP355SU010	S7	F	SU	NS
it	feels	to me like this, sentence should come first... you know, first they considered	Technical Communications Tutorial	OFC578SG037	S1	F	JF	NS
so how do i, fix that? because i i	feel	as though, what i wanna, say is is talk about um, i mean certainly that there is a sort of, level of	American Culture Advising	OFC105SU068	S1	M	SU	NS
not enough for me to say well how does a junkie act? you see what i'm saying? you know what does it	feel	like to be in withdrawal from heroin it's not sufficient to ask that question. the question that i h	Career Planning and Placement Workshop	COL999MG053	S4	F	SF	NS
them. the mindset of an individual who feels it necessary or even justifiable to make another human	feel	less than human is tragic. torture and beatings are an unnecessary part of life. no man deserves to	Brazilian Studies Student Presentations	STP545JU091	S4	M	JU	NS
i don't know. like fi- we used to have a lot i	feel	they've all been stolen or something.	Science Learning Center Service Encounters	SVC999MX148	S9	F	UN	NS
but how they	feel	is gonna change because th- he's going back on what his whole political campaign like	Ethics Issues in Journalism Lecture	LES220SU140	S4	F	SU	NS
, because, because of the past but now, i don't know exactly how to put this but i don't know i just	feel	like this correlation as, business goes on, the women working will increase.	Brazilian Studies Student Presentations	STP545JU091	S11	M	JU	NS
to break up, the, space in our garden, into more, complex, spatial structures, into places where, we	feel	like we're, in a particular spot, devoted to a particular thing. the fences can also, block, wind, c	Practical Botany Lecture	LEL175JU086	S1	M	SF	NS
all my work done this is terrible uh you know, uh i'm behind, it has physical components that people	feel	physically anxious they may feel nauseous they may feel sweaty they may have headaches, uh their hea	Intro to Psychopathology Lecture	LES500SU102	S1	F	JF	NS
opposite effect, if you have the same perceptive per- uh person regardless of cultural background i	feel	that person can feel, when he's being condescended to and when the performers, are uh performing wit	Peking Opera Colloquium	COL140MX114	S2	M	SF	NS
eel it a little bit in their gut that this is something important, to them it	feels	important to them, to hash around with what we include or what we don't include in this mission stat	Graduate Education Advising	OFC285SG135	S1	M	SG	NS
ov decision process and the fact is we had to choose one particular route for this, work and i don't	feel	like it's done yet so i personally plan to continue to look, at this literature and see w	Artificial Intelligence Dissertation Defense	DEF270SF061	S1	F	SG	NS
lescent girls often do, so she says while i think it's wrong i really really can't feel, that it is.	feel	is also, underlined and in bold. now by the nineteen fifties,	Women's Studies Guest Lecture	COL605MX039	S5	F	SF	NS
full times but i	feel	like i don't even know exactly what he wants us to memorize. like, do we need to know every	Cognitive Psychology Research Lab	LAB500SU089	S5	M	SU	NS
into a sentence kind of like when we say okay look, this is how i feel or, listen, you know, i don't	feel	well today, and i know that i'm like (so) what's that word i need to just, launch me into a a more f	Second Language Acquisition Student Presentations	STP355SU010	S7	F	SU	NS
hey will, get higher grades in tests etcetera. because some girls, particularly in high school, they	feel	, a bit, not that they feel harassed but, they, they feel that um, the presence of the guys, will no	Brazilian Studies Student Presentations	STP545JU091	S1	F	JF	NNS
d not come to hate the human race for what it was. what could it be but what it was? but she did not	feel	singing, anymore singing its praises. what would happen when people had finally seen? the only reali	Perspectives on the Holocaust Lecture	LEL542SU096	S1	F	JF	NRN
d- d- did you also	feel	like, political questions were being raised in the last page that weren't, otherwise, so much to the	Social Psychology Dissertation Defense	DEF500SF016	S1	M	SF	NS
eral, um, overall, i i feel like you're, um, u- um, using different terms, for the same, thing and i	feel	like they're not fully defined um	Technical Communications Tutorial	OFC578SG037	S1	F	JF	NS

## Sheet: NS
Pre-hit context	Hit string	Post-hit context	File name	Transcript ID	Speaker ID	Speaker gender	Speaker role	Speaker native speaker status
u object, to? just how do you	feel	sympathy towards mistreatment, like, mistreatment isn't the thing they feel sympathy towards, don't	English Composition Seminar	SEM300MU100	S3	F	SU	NS
ttention the amount of intellectual space that's being taken up, is vastly different. so i i sort of	feel	like there, there is a you know, that to to say that s- um t- that, recogniti	American Culture Advising	OFC105SU068	S1	M	SU	NS
is that uh, is just, in all honesty i am um, this has sorta ha- been my priority all semester, and i	feel	like i am um, devoting too mu	American Culture Advising	OFC105SU068	S1	M	SU	NS
ey	feel	that, the people who come to this program although they like Oxford, they feel that they're really n	Forum for International Educators Meeting	MTG999ST015	S9	F	ST	NS
relationship where she felt like she, gained something by having us working with her so w- we didn't	feel	like we were just bombarding her and just using her and just, like sucking everything from her, she	Community Change Student Presentations	STP560JG118	S13	F	JG	NS
right, is that because you now	feel	that your major contribution to this is i- i- is knowing the organisms i mean is n- the background o	Interview with Botanist	INT175SF003	S2	M	SF	NSO
ch now uh, d- i hope you're not gonna be fu- pu-	feel	put on the spot but, could you just, give us a little announcement	Literature and Social Change Lecture	LEL300SU020	S1	M	SF	NS
ed it better again. uh, so maybe this is one of those ones that that you keep coming back to. i also	feel	kind of a, a special relationship to this book because of my grandma Mahler, um, my father's mother,	Fantasy in Literature Lecture	LEL300SU076	S1	M	SF	NS
um, and so (i	feel	) like in some ways, uh, uh, no, comment on you but your preaching to the converted perh	Christianity and the Modern Family Colloquium	COL605MX132	S7	F	UN	NS
i mean di- i mean he he as he's talking and he he answers questions and he looks okay but could you	feel	, the sort of the monotone and the bleakness, you know that you can kind of get that, vibe from him.	Intro to Psychopathology Lecture	LES500SU102	S1	F	JF	NS
yeah yeah and i	feel	like they really didn't intend for them to have any purpose after being up so they weren't really li	Senior Thesis Study Group	SGR999SU146	S2	F	SU	NS
ing and how i'm going about it. i'm having a lot of trouble because i sort of	feel	as though, um, it it's frustrating because i have these ideas and then i- like i'll i'll for example	American Culture Advising	OFC105SU068	S1	M	SU	NS
find out what a leaning post is cuz, even just that name is_ it	feels	, like, some symbol of uh old-time community some abou- i have no idea what it's about	Anthropology of American Cities Office Hours	OFC115SU060	S2	F	SG	NS
, i rea- i don't think they are, you know like i actually used to but i don't as much anymore. but i	feel	like, so while we may not all agree, in the same country i feel like when we're, put up against anot	Intro to American Politics Discussion Section	DIS495JU119	S7	F	JU	NS
probably, um... just, talking to different people in the program i've i mean i've	feel	like i've picked up a lot of information from... from people, just other students, um, but also... u	Graduate Student Research Interview 1	INT425JG001	S2	M	JG	NS
ion we thought that maybe they should uh, increase their base salary cuz right now they don't really	feel	like they're part of the company they feel like they're hired guns they're just, you know looking ou	Behavior Theory Management Lecture	LEL185SU066	S50	M	SU	NS
i just feel like (there's more work) they	feel	like uh, i know like in my French class i'm like, there's like two guys in the class and i'm one of	Brazilian Studies Student Presentations	STP545JU091	SU-m	M	JU	NS
that's what i was gonna... i	feel	bad that i haven't gotten to get my thoughts out because i've had so many thoughts about it but, sor	American Family Group Project Meeting	SGR565SU144	S1	F	SU	NS
rnment you do not get paid. you don't you know you don't get anything. you do it because, either you	feel	some kind of public service obligation, or because you think you're gonna learn something that's gon	Politics of Higher Education	SEM495SU111	S1	F	SF	NS
alks across the (room) like, like i	feel	so bad, like (if she) (xx) everyone else, no one (would even notice) any of the people (xx) everyone	Astronomy Peer Tutorial	OFC150MU042	S5	F	SU	NS
t the pictures done this afternoon, and then, if there's things that i'm just	feeling	i'm missing i'll schedule a (new) right away. now the gold thread we talked about this in class but,	Art History Office Hours	OFC320SU153	S2	F	SU	NS
like i i understand um, i am	feeling	generous and so ordinarily i would say oh okay you can have that point but i know that there were tw	Computer Science Office Hours	OFC270MG048	S2	F	SG	NS
affect your perception of the sculpture or no? or when you walk past the sculpture are you not gonna	feel	different about it or no? act	Visual Sources Lecture	LES320SU085	S1	F	SF	NS
yeah yeah i i so i i_	feel	that's a little distorted but much closer uh to what i intended by saying that part of my experience	Graduate Philosophy Seminar	SEM475MX041	S2	M	ST	NS
ut the reason i want to speak Spanish is because, i um, i want, i want to be considered Latino and i	feel	like this is, like, validates me in some way basically what they're saying so they, he says, because	Bilingualism Student Presentations	STP355MG011	S1	F	JG	NS
yes. and i'm not there yet however with autonomy i	feel	i'm there when it comes to the, part of nursing professionalism, i've got wha	Nursing Student Presentations	STP450SG128	S3	F	SG	NS
icant, deficiency in the Kovacs. that's what your research objective is and i	feel	like it's again, it's b- a little bit buried, in the last paragraph	Technical Communications Tutorial	OFC578SG037	S1	F	JF	NS
that. i'm_ the thing i'm most worried about is that i want a letter of recommendation from her and i	feel	like she's gonna be like, you know she didn't really turn in a very good paper for me last semester	Senior Thesis Study Group	SGR999SU146	S3	F	SU	NS
l agree, in the same country i feel like when we're, put up against another country like, the way we	feel	we're better is as a whole we're better. as opposed to like individual like small groups being bette	Intro to American Politics Discussion Section	DIS495JU119	S7	F	JU	NS
u know get more specific um and so, i've gotten this kind of reflexive, yeah,	feeling	now that, s- just i specify it in any way i can. to to to yeah i mean	Nursing Student Presentations	STP450SG128	S7	F	SG	NS
um, so i don't know if you see that in any of this literature. you don't really	feel	it at th- the festival or in Ann Arbor in some, real ways it's just a very di	Anthropology of American Cities Office Hours	OFC115SU060	S2	F	SG	NS
ntioned uh as the opening of your, discussion of this project, said that North Campus has a suburban	feel	it'd be more (run) throughout the (entire) building. um what is? i agree i mean it certainly says or	Architecture Critiques	STP125JG050	S3	F	JF	NS
question if you were to drop math would you be able to spend_ do you	feel	like you're spending so much time on math that it's detracting from your other classes? are you at t	Academic Advising	ADV700JU047	S2	F	ST	NS
o many images all together. i	feel	like her poetry really exemplifies the way she is where she_ i- or in terms of like like like where	Senior Thesis Study Group	SGR999SU146	S2	F	SU	NS
mething like, if you hate your thighs because they're too jiggly too cottage cheesy, large curve you	feel	like the before in a before and after shot uh it's too hereditary blah blah blah blah blah, if you h	Women's Studies Guest Lecture	COL605MX039	S5	F	SF	NS
ty around does seem to make a difference. um, let's see what else was i gonna say here... so i i i i	feel	that um... women in nontraditional fields uh go through um, many experiences where they're made to,	Women in Science Conference Panel	COL999MX040	S8	F	RE	NS
i like, i know i get i don't i know if i should_ i mean i, i	feel	like on one hand i should but on the other hand it was like a ten-minute project or whatever.	Senior Thesis Study Group	SGR999SU146	S2	F	SU	NS
what do you think um, they would think about, government resources going to, um activities they	feel	are, not not acceptable, not consistent with their beliefs...? not acceptable	Intro to American Politics Discussion Section	DIS495JU119	S1	F	SG	NS
came up with, is that if they sort of centralized the paperwork, then they could sell more, without	feeling	that they were spending more time, selling, because they said oh we have to do the paperwork so we c	Behavior Theory Management Lecture	LEL185SU066	S24	M	SU	NS
s no, she said, well maybe a little bit. sometimes y- you know when i'm really mad at my boyfriend i	feel	like, you know, boy i could make him pay. and so i th- i say, you know have you ever thought about h	Intro to Psychopathology Lecture	LES500SU102	S1	F	JF	NS
i'm sure the, members of the committee have, seen most of the set of equations in the thesis so i i	feel	like it would take me an hour just to go through those so instead i'm going to summarize and give an	Artificial Intelligence Dissertation Defense	DEF270SF061	S1	F	SG	NS
ils and everything from me. i	feel	like any time i try to do like, a big email to like a friend that i haven't_ that i don't see very o	American Family Group Project Meeting	SGR565SU144	S1	F	SU	NS
that she wants to um be part of a Latino community, in some way, that she hasn't been so far and she	feels	like Spanish is gonna come- some how, help her, um her overall identity with that. so that's kind of	Bilingualism Student Presentations	STP355MG011	S1	F	JG	NS
n i'll get it all the shots that it needs but, i don't know. i	feel	like i'm humanizing the cat or something (and,) making it go to the doctor and getting its stuff cut	English Composition Seminar	SEM300MU100	S1	M	JF	NS
until i start thinking about my sense datum. and in this sense i guess i've always liked Kant cuz i	feel	like, he's the only one who's sort of distinguishing, sort of pure sense datum inputs that you might	Philosophy Discussion Section	DIS475MU012	S1	F	SG	NS
yeah yeah. do you	feel	like the uh group so far has been uh relatively disorganized? maybe has um wasted time?	Graduate Student Research Interview 1	INT425JG001	S1	F	JF	NS
ve, um, it's basically the worst drug that is out there on the streets today. now because of that we	feel	that like the sentencing disparities currently in effect under federal guidelines, are legitimate. t	Graduate Public Policy Seminar	SEM340JG072	S4	M	JG	NS
ke projecting sexuality and, contrary onto women like, they feel_ that's what my gathering like they	feel	like they have to have these fantasies and they can't deviate from,	Sex, Gender, and the Body Lecture	LES565SU137	S3	F	SU	NS
e they're slumping, uh they don't look good, um, if you ask them you know is there anything that you	feel	is going well in your life right now they say, no. you know and by the	Intro to Psychopathology Lecture	LES500SU102	S1	F	JF	NS
mean they're, they're minorities that wanted to live there that were living there and so they didn't	feel	, there was tension, between, minorities and, and whites and that's why, they figured that mi- they'	Intro to American Politics Discussion Section	DIS495JU119	S9	M	JU	NS
y a very interesting notion that there's_ there could be some sense of integration there, where they	feel	like they're a lot more, in proximity to one another and i like the idea of the, of the bridging, as	Architecture Critiques	STP125JG050	S5	M	JF	NS
writing in this, has this very ironic tone to it. so, so the disappointment maybe is some s- that we	feel	in reading this is just, either throwing us off the path, derailing us in some way, from his ir- fro	Graduate French Cinema Seminar	SEM545MG083	S3	F	JF	NS
but, i	feel	like all the_ Kin, Ken Reskowski. i feel like all probably all th	Senior Thesis Study Group	SGR999SU146	S2	F	SU	NS
ed resources. do you have any	feel	for how the, number of number of trials that converged to equilibrium varies as the size of the econ	Artificial Intelligence Research Group Meeting	MTG270SG049	S4	M	SG	NS
ve, like female companionship maybe, and, and maybe when i don't, if i didn't, that'd be um, i could	feel	incomplete because, they're listing these things all together um, and i also thought that, in a way	Multicultural Issues in Education Student Presentations	STP285SU013	S5	M	SU	NS
ike we're scared that, for instance like the communists are gonna take over, and so we have like, we	feel	we have to stop it or something.	Intro to American Politics Discussion Section	DIS495JU119	S4	M	JU	NS
she'd be like guys. hmm. so do you	feel	like um since you're class with Frank you have like a um better handle on your political philosophy?	Senior Thesis Study Group	SGR999SU146	S2	F	SU	NS
if that works. i mean you need to be	feeling	comfortable is the reason you don't wanna take chemistry and physics together that you feel that tha	Academic Advising	ADV700JU047	S2	F	ST	NS
one was so, i,	feel_	watch i'll probably get like a two now but, i really think i may have gotten a four, four, at least	Honors Advising	ADV700JU023	S3	F	JU	NS
i mean i think with the whole multiculturalism, you know it's, that they don't really necessarily,	feel	that, they need to_ i mean it stressed on um, with second-generation Indians and, retaining the Indi	Anthropology of American Cities Office Hours	OFC115SU060	S6	F	SU	NS
nd, i can't do that. i mean i	feel	like um, but like the opposite if you do have too strong of an opinion one way then you'll always be	Senior Thesis Study Group	SGR999SU146	S3	F	SU	NS
and i like, i've, done like so much work with him and stuff it's really stupid like, even if they, i	feel	like even if they publish it at this point (there's) like it'd be really really cool to put out a pa	Astronomy Peer Tutorial	OFC150MU042	SU-m	M	UN	NS
at ra- right out at you and sort of, moves right through your eyes into you brain i i think you can	feel	that happening when you, look at a painting like Grace Hartigan's, Moths.	Literature and Social Change Lecture	LEL300SU020	S1	M	SF	NS
t that but it's funny cuz i try to think about this multicultural stuff in this class, and um, and i	feel	like, i'm really lucky because i've been exposed to a lotta things, in the past few years because i'	Multicultural Issues in Education Student Presentations	STP285SU013	S2	F	SU	NS
i was i was just gonna ask if um, what you guys thought about the interpretation how you	feel	about um, the meaning of the metaphor with um the rabbinic metaphor or a feminist metaphor or if the	Women in the Bible Lecture	LES605SU080	S6	F	JU	NS
i do	feel	like this is coming, together more than i thought it, could, doing a f- a fifteen page group paper.	American Family Group Project Meeting	SGR565SU144	S1	F	SU	NS
de. after the fact if you're confused about what grade you got and you need an explanation or if you	feel	that you've been maligned and you know treated poorly you know you can you know go and talk about th	Academic Advising	ADV700JU047	S2	F	ST	NS
affirmative agreements. because sometimes i don't agree with what the person is saying at all but i	feel	like i'm supposed to make some sound, so that they know i'm still on the phone or, whatever. um, you	Rehabilitation Engineering and Technology	LES165JG121	S1	F	RE	NS
ncrease their base salary cuz right now they don't really feel like they're part of the company they	feel	like they're hired guns they're just, you know looking out for for themselves they're selling the pr	Behavior Theory Management Lecture	LEL185SU066	S50	M	SU	NS
were assigned to every document that was on the web, how easy it would be to search the web. and to	feel	, that you had done, a satisfactory search. but instead you aren't you're searching all those text w	Graduate Online Search and Database Lecture	LES335JG065	S1	F	SF	NS
that um, what are the protocols for cooperation, that one wants to instill? how do we get faculty to	feel	fully free to bring grants that cross schools and colleges and that that indeed um, benefit everybod	Provost Public Lecture	COL999MX036	S2	F	SF	NS
a, which is in and of itself advertisement um right. um... make people,	feel	like they have to, own these brand name clothes. right? and that the most	Anthropology of American Cities Office Hours	OFC115SU060	S2	F	SG	NS
uz that's one thing that, doesn't seem like there is, right now the, the employees are_ don't really	feel	like they're that much_ like it doesn't matter what happens to the company like they just wanna, lik	Behavior Theory Management Lecture	LEL185SU066	S2	M	SU	NS
ng about. when you do that that's fine for that individual crime. but we wanna squash the market. we	feel	like, you know sure individually, um, you know you can look at what this person you know whether he	Graduate Public Policy Seminar	SEM340JG072	S4	M	JG	NS
the next time we're gonna kinda go through these things and i want you to understand them and if you	feel	they're very useful, between you and me and the T-As you can use these equations all you want but in	Statistics in Social Sciences Lecture	LES565MX152	S1	F	SF	NS
you know men seem to think that somehow they're losing something by programs that help women. and i	feel	that by helping women achieve their goals that that makes everybody's life easier and um it helps ri	Women in Science Conference Panel	COL999MX040	S8	F	RE	NS
ro. okay? um, right. that's a pretty good point. i would say. um but he does it too quickly, right i	feel	like he could give me at least two more sentences on it just to make things clear. but i know he's o	English Composition Seminar	SEM300MU100	S1	M	JF	NS
ensations percepts, perception, thinking and i think feeling is a product, of awareness. i think you	feel	after you see a perception. supposi- according to Ayn Rand now this is i really am not a psychologis	Objectivism Student Group	SGR999MX115	S1	M	SG	NS
on, observation... of the senses. so it has to be something that we can, like i said see	feel	hear, somehow measure, um, and it could be our senses, as extended, by instruments. so just because	Intro Biology First Day Lecture	LEL175MU014	S1	M	JF	NS
yeah i i agree with that i mean i just	feel	that, it's not gonna, i can't imagine people even involved in the case being hurt by it any more tha	Ethics Issues in Journalism Lecture	LES220SU140	S12	F	SU	NS
y and, you know whether that's you know developing roles and responsibilities maybe interns (simply)	feel	like there is no structure there but, it sounds to me that, you know until she realizes that she nee	Community Change Student Presentations	STP560JG118	S18	F	JG	NS
re but it's not so i can't. i	feel	bad it's like, i drive my parents' car so i'd never do that.	Math Study Group	SGR385SU057	S3	F	SU	NS
things that he, may not have had to think about before, like in his solitude and in his um i i still	feel	that he's, to a certain extent, tired or a little bit, down	American Literature Lecture	LES300SU103	S10	F	SU	NS
just think that we, i don't think it's a case of uh having to do a whole lot on this but if you do,	feel	as if you, you came out of this with a renewed, understanding for for Jarrett uh, uh and a great app	Music Dissertation Defense	DEF420SF022	S3	M	SF	NS
erent, professional positions? like i mean cuz i know nurse practitioners who will espouse oh yeah i	feel	committed i feel i can advocate i can do this and that, and then they get put in these situations es	Nursing Student Presentations	STP450SG128	S7	F	SG	NS
mhm. i mean i	feel	like my job is gonna be, it's gonna be really important for me to understand like my like, world goa	Senior Thesis Study Group	SGR999SU146	S2	F	SU	NS
g. yeah and i think if you're	feeling	as though you know because you haven't had Intro Comp yet, um you really, are feeling anxious about	Academic Advising	ADV700JU047	S2	F	ST	NS
e a dime's worth of difference between you, in that because we move so fast and so, i just if you're	feeling	uncertain about things, you'll get certain with them really quite quickly. um, i want to encourage y	Statistics in Social Sciences Lecture	LES565MX152	S1	F	SF	NS
i- g- i- u- unbelievable uh, she's like, it	feels	pretty good to graduate with a job in your hand doesn't it? and i was like you have no idea	Science Learning Center Service Encounters	SVC999MX148	S5	F	UN	NS
ast one another which makes me	feel	like they could be separated	Architecture Critiques	STP125JG050	S3	F	JF	NS
less confidence in your estimate. everyone get the idea here though? i wanted to just give you a, a	feel	for this uh, matching idea. any questions...? yeah John?	Intro to Groundwater Hydrology Lecture	LES205JG124	S1	F	SF	NS
nk uh, if there, if there is this sense of apathy in the community i feel like a lot of people don't	feel	like their vote matters. you know what i mean? uh i mean, i f- it's kinda like you know, they're you	Black Media Student Presentations	STP095SU139	S6	F	UN	NS
hose things. uh uh uh those kind of objects it it feels to you like there's a pain in your tooth. it	feels	to you it seems to you it looks to you (really) like there's an image in your mind. duh duh duh duh.	Graduate Philosophy Seminar	SEM475MX041	S1	M	SF	NS
s that are_ fall underneath Brenda, have them set goals for themselves and give input, that way they	feel	, like they'll set goals, that they think will be, um, feasible, and what they think will be um, i d	Behavior Theory Management Lecture	LEL185SU066	S28	F	SU	NS
dency to do a lot at once and then like the next week i can't do any cuz it i	feel	like my muscles are just gonna rip apart.	Astronomy Peer Tutorial	OFC150MU042	S1	F	SU	NS
estions i'm gonna put this film on reserve um, The City and all of A Nous la Liberte, and you should	feel	free to watch them but i think i'll bring that film The City back, when we tal- next week we're gonn	Graduate French Cinema Seminar	SEM545MG083	S3	F	JF	NS
as this is only vaguely clear to me like is this clear to everybody else? if not like, don't	feel	bad about it it's only just barely vaguely clear to me. don't everybody talk at once it's hard for m	Organic Chemistry Study Group	SGR200JU125	S1	F	JU	NS
and i guess no i agree i	feel_	i think um, maybe it's like the causes that we have like, incorrect like the (use about) like for in	American Family Group Project Meeting	SGR565SU144	S5	F	SU	NS
a feminist science meant that, you didn't actually have to do science that you could say oh well i i	feel	like you know the atoms, interact in this way and therefore that's the way it is and	Women in Science Conference Panel	COL999MX040	S4	F	UN	NS
, and like maybe you would be like oh well i wrote this and this would really fit in well but like i	feel	like she just, i don't know whether she writes poetry anymore.	Senior Thesis Study Group	SGR999SU146	S3	F	SU	NS
o think that that we have uh we've progressed quite a lot on on this particular subject some people,	feel	as if we still have a, long way to go but it's really interesting to go back in time forty years or	Literature and Social Change Lecture	LEL300SU020	S1	M	SF	NS
you have the same perceptive per- uh person regardless of cultural background i feel that person can	feel	, when he's being condescended to and when the performers, are uh performing with a certain amount o	Peking Opera Colloquium	COL140MX114	S2	M	SF	NS
, i- identify with the company, behind the product if they raise their base salary maybe, they would	feel	like they have a, some kind of stake in the future of the company	Behavior Theory Management Lecture	LEL185SU066	S50	M	SU	NS
e by associating sports and women, um with beer um they're trying to attract the consumers that they	feel	will buy, that's reading the magazine that's gonna buy their product, a male heterosexual, um who li	Multicultural Issues in Education Student Presentations	STP285SU013	S5	M	SU	NS
it, objectively it doesn't seem even though, even though... what a curve looks like and what a curve	feels	like are different from one another, and they're but even though they're detecting the same feature,	Graduate Philosophy Seminar	SEM475MX041	S1	M	SF	NS
he impetus for uh Graduate SWE which was that, the women who initially formed that organization were	feeling	that, in engineering, uh a graduate program in and of itself can be a very isolating experience and	Women in Science Conference Panel	COL999MX040	S7	F	SG	NS
ad_ am planning on doing is you know coming up with a set of questions like i can't, i like i can- i	feel	a little_ like it's such a social anxiety thing to like go and like ask people to like talk to you o	Senior Thesis Study Group	SGR999SU146	S3	F	SU	NS
skin. gallina is hen. so there is a connection being made between Tita, who is	feeling	like, the chicken and the chicken eggs that she's working with. alright? and so on down the line. an	Fantasy in Literature Lecture	LEL300SU076	S1	M	SF	NS
posing Gilead, you know a second theocracy, that was doing pretty well you know? um, i don't know, i	feel	like it would, it would kinda cheat, the s- the strength of the satire. okay? so unless you mean, so	English Composition Seminar	SEM300MU100	S1	M	JF	NS
Brit? um, because if they,	feel	that people aren't learning there or it's violent or whatever (just) shut 'em down. i don't want fun	Intro to American Politics Discussion Section	DIS495JU119	S17	F	SU	NS
it_ as you have already seen really, uh they responded accordingly. the technical engineering fields	feel	that they have_ that international students have little or no effect, on the reputation of the depar	Education Colloquium	COL285MX038	S1	F	SG	NS
you have Masai i- in Kenya, and in Tanzania who consider themselves part of the same group, and they	feel	that they ought to have the right to go back and forth as they always have, for, for years and years	Intro Anthropology Lecture	LEL115JU090	S1	F	JF	NS
hen go on, (in a vigilant) very deliberate, paced manner that's fine. okay? but you may find, as you	feel	more comfortable that it's easy, to just do something like, select childr	Graduate Online Search and Database Lecture	LES335JG065	S1	F	SF	NS
e's work apart. (because) um, as a psychologist other people tear your work apart all the time so it	feels	kinda good to find faults with other people. so if you guys can get into groups, and go through thes	Cognitive Psychology Research Lab	LAB500SU089	S1	M	SG	NS
like um, because like i	feel	like i know about almost all like, egalit- like equality issues reg- like since John Rawls and like,	Senior Thesis Study Group	SGR999SU146	S3	F	SU	NS
mhm mhm over_ another_ i just wanna talk in general, um, overall, i i	feel	like you're, um, u- um, using different terms, for the same, thing and i feel like they're not fully	Technical Communications Tutorial	OFC578SG037	S1	F	JF	NS
utput and you have to sit and compute this by hand. s- so a calculator's always useful if you really	feel	like, you can't do these things by hand. okay now that i've laid that bomb, let's go back to talking	Statistics in Social Sciences Lecture	LES565MX152	S1	F	SF	NS
out it cuz he he was i don't know he said something to make me	feel	like, uh, you know people just take on so much and the projects are so intense and they	Senior Thesis Study Group	SGR999SU146	S2	F	SU	NS
as like, grades are concerned cuz if you get the grade you're not expecting on the paper which_ you	feel	like how_ who is that person to like judge my work, you know based on_ these are my thoughts and lik	Behavior Theory Management Lecture	LEL185SU066	S3	M	SU	NS
the girl, drank too much Pepsi when i was there, she made me	feel	uncomfortable she kept talking to her friends, ignoring me oh	Astronomy Peer Tutorial	OFC150MU042	SU-3	M	SU	NS
n do this and that, and then they get put in these situations especially with health policy and they	feel	, overwhelmed i mean they've never been exposed to anything like that and then they just, do nothing	Nursing Student Presentations	STP450SG128	S7	F	SG	NS
i- j- but there are, states, that say there are, those things. uh uh uh those kind of objects it it	feels	to you like there's a pain in your tooth. it feels to you it seems to you it looks to you (really) l	Graduate Philosophy Seminar	SEM475MX041	S1	M	SF	NS
be judicious we can have a little length, in order that we preserve racial equity in this country. i	feel	that, you know fifteen more minutes is probably worth it, to say, to have s- things that are much mo	Graduate Public Policy Seminar	SEM340JG072	S2	F	JG	NS
ou know wha- is the role of teacher you know in terms of goo- you know teacher education that we can	feel	, comfortable with, sleep at night about, proud of, have to do, how much of it is giving kids, givin	Graduate Education Advising	OFC285SG135	S1	M	SG	NS
on the basis of, a, a biblical text. now you could actually argue that this is, depending on how you	feel	about it, that this is a misuse of the text. that's, that's good. um, so	History Review Discussion Section	DIS315JU101	S1	M	SF	NS
ould've called, five-one-four. that's two-five-one in A-flat. um, and at that point you don't really	feel	A-flat has been, has has taken over as the tonic do you? i mean this piece is still really really cl	Music Dissertation Defense	DEF420SF022	S5	M	SF	NS
million dollars a year, a- from Congress and, these species are, not logically, ones that you would	feel	should be receiving the money some of them are but, um, some are marginal in terms of, um, uh, their	Biology of Birds Lecture	LES175SU028	S1	F	SF	NS
i think we could_ i don't know. what do you guys	feel	about including in the intro, maybe stereotypes that we've, come upon in our life not necessarily fr	American Family Group Project Meeting	SGR565SU144	S1	F	SU	NS
and also i just, wanna say something um, i just wanna say that it's, very rare that i	feel	comfortable in a class, enough to like talk and it, usually doesn't happen and it took me a little w	Anthropology of American Cities Office Hours	OFC115SU060	S5	M	SU	NS
it to us? well i di- i always	feel	bad i wou- i would always be like just show it to us, but i th- i don't wanna be the only person who	Math Study Group	SGR385SU057	S1	M	SU	NS
for the rest of the paper. i	feel	like this is so_ God i don't, know where to start but i'm getting better. i'm getting a b	Art History Office Hours	OFC320SU153	S4	F	SU	NS
as to ask is whether or not that is a fair, uh way to test, uh or fair way to simulate this, this we	feel	is probably a val- more valid way of testing, but it takes a long time, does this short test, connec	Professional Mechanical Engineering Seminar	LES365JG029	S1	M	SF	NS
's the danger it will get published, number one number two it's not clear to me i don't know how you	feel	but it's not clear to me that, having someone look at this photo's gonna make	Ethics Issues in Journalism Lecture	LES220SU140	S1	M	SF	NS
ge number of guys, who are unhappy generally with life around them. they may be in the army but they	feel	that the world outside the army doesn't have much to give them. they are losing their land, they ten	Sports and Daily Life in Ancient Rome Lecture	LEL215SU150	S1	M	SF	NS
don't put_ cuz i had, i had two Michelle Pfeiffer movies and i had, Meg Ry- i don't know. i	feel	like i was watching her a lot.	American Family Group Project Meeting	SGR565SU144	S1	F	SU	NS
art that, different media allows us to use we're no longer confor- fined to painting within a frame,	feel	free to walk around it, you're meant to walk around it and get different views of it...	Art Museum Tour	TOU999MX062	S1	F	ST	NS
lmost all like, egalit- like equality issues reg- like since John Rawls and like, like i can talk_ i	feel_	but see i really liked three-oh-one but i feel more comfortable talking about, like all the people w	Senior Thesis Study Group	SGR999SU146	S3	F	SU	NS
kind of, shut off, dialog there cuz i had that whole theory about montage so if you think about that	feel	free to come back and talk about it. but um, next week um, it's we're really gonna t- move to_ the a	Graduate French Cinema Seminar	SEM545MG083	S3	F	JF	NS
seem like they do it doesn't seem like you help create, the look of the chair or the curve or or the	feel	of it it seems like you just passively discover it, um, and, so that's the sense in which a property	Graduate Philosophy Seminar	SEM475MX041	S1	M	SF	NS
learn at HOPE at home. and they don't know what's happening then. that was one of the things that we	feel	like that's a opportunity they really need to strengthen is their involvement in their children's li	Community Change Student Presentations	STP560JG118	S22	F	JG	NS
um like my, i think my biggest problem with MacKinnon is just like, i	feel	like she has this overarching idea of like how sex is and like that just is, i don't know like i thi	Sex, Gender, and the Body Lecture	LES565SU137	S4	F	SU	NS
and i'm gonna go to Meijer. we are like out of food we	feel	like Old Mother Hubbard, Heather and i do because we go to the cupboard and like, we have some stuff	Math Study Group	SGR385SU057	S2	F	SU	NS
th be there together, but there are a couple of computers in there. and, that's the time for_ if you	feel	like, by the end of the lab that you're not kinda on top of this, since the assignment is on Monday	Statistics in Social Sciences Lecture	LES565MX152	S1	F	SF	NS
i always agree with everything but i	feel	like that it's not like, you know like this as opposed to some other author like they're opposites l	Senior Thesis Study Group	SGR999SU146	S1	F	SU	NS
ut ends up i think in some ways being one of the most critical parts of assessment, which is what it	feels	like to be with the person. uh, that a lot of times you can get a sense of, somebody's experience by	Intro to Psychopathology Lecture	LES500SU102	S1	F	JF	NS
't know what to do with her life, and she was so confused after getting a really good education, and	feeling	on the one hand that she needed to commit to this sort of relatively idle, life of an unmarried daug	History of the American Family Lecture	LEL105SU113	S1	F	SF	NS
re about that. like, so a man	feels	that he can't measure up or he can't satisfy a woman, so he's like upset with the woman when she isn	Sex, Gender, and the Body Lecture	LES565SU137	S5	F	SU	NS
mhm so she wants to	feel	like she's an extension of the senior managers. okay, other things? Lauren?	Behavior Theory Management Lecture	LEL185SU066	S1	M	JF	NS
do you get from this? she's called this piece Garden... what are some, any of you, offer, how do you	feel	about looking at it is there any message that... why do you think she might have called it Garden?..	Art Museum Tour	TOU999MX062	S1	F	ST	NS
yeah. (xx) i'm sorry no i	feel	really bad that that, somehow it hasn't (xx)	Philosophy Discussion Section	DIS475MU012	S1	F	SG	NS
that in ten years but yeah, i	feel	like you should read the Liz Anderson article. i th	Senior Thesis Study Group	SGR999SU146	S3	F	SU	NS
content that i could put there but i did try to give you some, numbers to give you a little bit of a	feel	for how much, plant biotechnology is going on and what impact it has on our life these days, and the	Graduate Cellular Biotechnology Lecture	LES405JG078	S1	F	SF	NS
trying to, w- what i mean is that like, all of this, makes a great deal of sense to me but i always	feel	like, eh, almost as though what i'm trying to say, like i- is either a book,	American Culture Advising	OFC105SU068	S1	M	SU	NS
nna obviously have equal, and, there'll be equal amounts, of women in, in each company. i feel li- i	feel	like right now though like in, at least in the United States ev- they're equal. like they're looked	Brazilian Studies Student Presentations	STP545JU091	S11	M	JU	NS
and there's a question of mastery involved here too i mean how confident are you	feeling	about pre-calc concepts at this point?	Academic Advising	ADV700JU047	S2	F	ST	NS
ain and when, the whole time the perspective, perspective that we're getting is from the brain so, i	feel	like that's what's, actively correcting, the point of view.	First Year Philosophy Seminar	SEM475JU084	S12	M	JU	NS
i almost	feel	like, it's like, it has something to do with like insertion into the D-N-A actually. lik	Intro Biology Study Group	SGR175MU126	S1	F	SU	NS
ing to um gauge interest for, parents who are also students for like a social, network so people can	feel	like they belong to the community. the other organization we're working with at the University is th	Community Change Student Presentations	STP560JG118	S9	F	JG	NS
e i- i- it um, and you know i could be entirely wrong about this or overly optimistic, but i sort of	feel	like then i would be, done with those few chapters by Christmas break and i c	American Culture Advising	OFC105SU068	S1	M	SU	NS
the course even though, it is a crappy grade and it doesn't demonstrate mastery with (it) i i don't	feel	confident that you nailed physics, looking at that grade and med schools woul	Academic Advising	ADV700JU047	S2	F	ST	NS
h it. what do you	feel	is one strength that you um, that you see yourself bringing to a classroom?	Multicultural Issues in Education Student Presentations	STP285SU013	S1	M	JG	NS
yes (i	feel	like,) kinda disappointed that, it's gone, (that somebody would take i- yeah.	Biology of Fishes Field Lab	LAB175SU032	SU-f	F	UN	NS
e a more multicultural media landscape in terms of the mainstream. and that's nothing for anybody to	feel	guilty about personally but it's something to think about, in terms of your consumption habits. so,	Black Media Student Presentations	STP095SU139	S1	F	SF	NS
e the other things like i've been dissatisfied with some parts satisfied with other parts but like i	feel	like Zach would automatically disregard all of them just because it wasn't exactly what he thinks an	Senior Thesis Study Group	SGR999SU146	S3	F	SU	NS
uess you would say it would be how, um, people, in- people interact with the government and how they	feel	about the government and, basically the government of a country, set sets the tone for the political	Intro to American Politics Discussion Section	DIS495JU119	S6	F	JU	NS
uld justify it in my mind, i wanted, whatever message went to Mrs W, to come from the mentors. um, i	feel	as though, uh they are more talented than they give themselves credit for, in terms of being able to	Graduate Education Advising	OFC285SG135	S1	M	SG	NS
e, this need for security need to feel safe to broader sort of transformations why do people need to	feel	safe right now...? you know? why need to feel safe... um, why does why does safety equal... um, fair	Anthropology of American Cities Office Hours	OFC115SU060	S2	F	SG	NS
o not having one. um but also if you could also reduce your classes to like a one liner wouldn't you	feel	kinda like, i don't know i always feel kinda bad when i reduce things to a one liners	Senior Thesis Study Group	SGR999SU146	S1	F	SU	NS
t sole custody. and that shows how like, at least we're arguing that it shows that, you know society	feels	that men aren't able to take care of their children it's the woman's job. um, and then we go on to t	American Family Group Project Meeting	SGR565SU144	S5	F	SU	NS
ca usually gendered as, female and pornography is gendered as male but like i	feel	like, there's also an assumed class difference? (xx)	Sex, Gender, and the Body Lecture	LES565SU137	S15	F	JU	NS
he type of, employees, if you will and also they're viewed as less susceptible to prosecution. so we	feel	like getting people involved in crime would maybe, you know we would like to see involved in positiv	Graduate Public Policy Seminar	SEM340JG072	S4	M	JG	NS
and um i've helped many of the rest of these students um in their times of trouble. however i don't	feel	that you need to have a woman advisor, um, my advisor uh was male, and he helped me tremendously wit	Women in Science Conference Panel	COL999MX040	S8	F	RE	NS
no if if i, oh i i	feel	you i feel you yeah i mean if i just saw a black man uh not facing me, killing Nicole i could	Objectivism Student Group	SGR999MX115	S4	F	SU	NS
sense and it's wrong because, we often find, ourselves, torn between, what we have done, and what we	feel	that we should do. and here're some examples of that. um, one example, a really good example, would	History Review Discussion Section	DIS315JU101	S1	M	SF	NS
of communication. i would think it would kinda be an issue also with nonverbal communication i kinda	feel	like, i don't know like probably a third of the things that i communicate to people are just with ge	Rehabilitation Engineering and Technology	LES165JG121	S7	F	JG	NS
gh this week right? and then like if i am down and i_ there are things that i	feel	like i wanna see again, we can schedule (other ones?)	Art History Office Hours	OFC320SU153	S2	F	SU	NS
al positions? like i mean cuz i know nurse practitioners who will espouse oh yeah i feel committed i	feel	i can advocate i can do this and that, and then they get put in these situations especially with hea	Nursing Student Presentations	STP450SG128	S7	F	SG	NS
but i i think that sort of what, people are	feeling	what Magdalene was talking about and related to Philip and (xx) and i'm trying to think did we ever	Second Language Acquisition Student Presentations	STP355SU010	S1	F	JF	NS
t just seems like, today like i think this is probably something like that the incoming freshmen are	feeling	like, if you say you're a feminist then people automatically assume that like, you're this real, rad	Women in Science Conference Panel	COL999MX040	S10	F	JG	NS
eally a question of degree isn't it? you know that you wanna ha- you put on the front page if if you	feel	that, this picture needs to be published	Ethics Issues in Journalism Lecture	LES220SU140	S1	M	SF	NS
al of the Arab Israeli conflict simulation is not to solve the Arab Israeli conflict, but to somehow	feel	what it's like to be dealing with some of those issues that are, you know that you know at some leve	Graduate Education Advising	OFC285SG135	S1	M	SG	NS
see you're really lucky cuz i	feel	like C-K is like a s- a wall and you're like, i haven't done this and she doesn't give you any like	Senior Thesis Study Group	SGR999SU146	S3	F	SU	NS
t was ridiculous every step had a piece of this until they got to one twenty-one okay why? why do we	feel	the need to tell parents that it is risky for them to believe that if they put the cape on their chi	Medical Anthropology Lecture	LEL115SU005	S1	F	JF	NS
s sometimes we decide whether or not something could be something, uh depending on whether or not we	feel	at risk for it and uh and different people assess their own risk in a very uh different sorts of way	Medical Anthropology Lecture	LEL115SU005	S1	F	JF	NS
but, i feel like all the_ Kin, Ken Reskowski. i	feel	like all probably all the students that he has like they're so close and blah blah blah,	Senior Thesis Study Group	SGR999SU146	S2	F	SU	NS
d to be a pilot... okay. um i	feel	like i've already done a pilot with, the first time that this went around	Linguistics Independent Study Advising	OFC355SU094	S2	F	SU	NS
much to give them. they are losing their land, they tend to be peasant farmers, uh and they tend to	feel	that their lot as peasants is going downhill. they're willing to follow Sulla. now Sulla after, taki	Sports and Daily Life in Ancient Rome Lecture	LEL215SU150	S1	M	SF	NS
emphasized on, if the reader could really make uh, i mean if the writer could really make the reader	feel	what they saying. okay, uh ca	Intro to Poetry Office Hours	OFC300JU149	S1	M	JU	NS
people's egos and so that people don't have to put up, huge fences and, so that people don't have to	feel	like, um i have to show you just how smart i am all the time, and i always have to be on stage um, s	Women in Science Conference Panel	COL999MX040	S7	F	SG	NS
m that may, i mean they may have really different experiences. uhuh. they may	feel	themselves much more racialized, um, uh and so, oh and your your little, we fit, in the middle	Anthropology of American Cities Office Hours	OFC115SU060	S2	F	SG	NS
icked up in this scale just by the fact, that um, you know the questions are you know do you, really	feel	that you should do this or you know this is not a big deal, um, and things like that.	Nursing Student Presentations	STP450SG128	S7	F	SG	NS
ideas about how we might do better, in providing what adolescent girls need, to survive. she made me	feel	it was urgent that we figure out how to do that. so, now i'd like to welcome her to the lectern so y	Women's Studies Guest Lecture	COL605MX039	S4	F	SF	NS
they're looking for all majors they don't care, they wanna know that you're_ they wanna	feel	like comfortable with you that you're a good match that they like you and that you're a good student	Academic Advising	ADV700JU047	S2	F	ST	NS
i yeah i do	feel	okay with the intro i just um... well i mean i'll give it to you guys to see like i wish i was able	American Family Group Project Meeting	SGR565SU144	S5	F	SU	NS
well in accordance with that i feel like she wants power especially over the Florida sales team. she	feels	like she can't, do anything without them.	Behavior Theory Management Lecture	LEL185SU066	S12	F	SU	NS
is that like what the ro- like robotics (xx) (working) on machines kinda can	feel	like you're, that, i agree i see it as being i mean it's defin- (different,)	First Year Philosophy Seminar	SEM475JU084	S3	M	JU	NS
no if if i, oh i i feel you i	feel	you yeah i mean if i just saw a black man uh not facing me, killing Nicole i could not say tha	Objectivism Student Group	SGR999MX115	S4	F	SU	NS
d and you can tell Michigan State Physics Department for me, i	feel	very strongly about that. um i was the only woman out of thirty who graduated um with a degree in ph	Women in Science Conference Panel	COL999MX040	S8	F	RE	NS
the things that that, i am, and i s- this is a, perhaps a discussion for another time but i sort of	feel	like, um, i want to, agree with that, for the most part but i also know that um, i spent, a lot of t	American Culture Advising	OFC105SU068	S1	M	SU	NS
e to critique other ones you know like it's kinda like you have to, k- like find a balance. i mean i	feel	like um everything that we've read for this class like i think there's been, like i'm not really sat	Senior Thesis Study Group	SGR999SU146	S3	F	SU	NS
number of life threatening situations. we live here. this is our choice to live here, and if anybody	feels	that they can't live with that risk, then they probably move elsewhere. the possibility of losing a	Medical Anthropology Lecture	LEL115SU005	S1	F	JF	NS
e this_ the the, the sig- the promise or the sense of entitlement to power, that they don't actually	feel	that they're having, that. so i mean we have we have seen, qualitative el- ev	Sex, Gender, and the Body Lecture	LES565SU137	S7	M	SU	NS
i don't think so. like so you	feel	like if you were to stick with the math and keep trying to work to improve and you have to get at le	Academic Advising	ADV700JU047	S2	F	ST	NS
but i maybe it's for like, the men, i don't know maybe that, they just	feel	most of the guys really won't care and won't, do the stuff and girls are more likely to, complete th	Brazilian Studies Student Presentations	STP545JU091	S11	M	JU	NS
gonna be	feeling	exactly the way you felt. okay... okay, another issue of course is arti	English Composition Tutorial	OFC301MU021	S1	F	JF	NS
a a class where they say, write a one-page response paper to this thing, once a week, so that i can,	feel	like i've got it done rather than once a month like having to turn in twenty	American Culture Advising	OFC105SU068	S1	M	SU	NS
o but i don't as much anymore. but i feel like, so while we may not all agree, in the same country i	feel	like when we're, put up against another country like, the way we feel we're better is as a whole we'	Intro to American Politics Discussion Section	DIS495JU119	S7	F	JU	NS
se and um, the money supports students who want to study in, countries uh, where, the U-S government	feels	we are lacking expertise, and f- and familiarity um and and it also uh s- particularly targets the s	Forum for International Educators Meeting	MTG999ST015	S8	M	ST	NS
like well write a better paper. i'm happy to read, you know cuz a- you	feel	as a teacher you're happy to read all the drafts they give you you know you talk to them	Academic Advising	ADV700JU047	S2	F	ST	NS
(xx) i	feel	like i'm not sure if i was supposed to write that down.	Intro Biology Study Group	SGR175MU126	S4	F	SU	NS
ike, being shoved from one to the other. you know what i'm saying? so like, i	feel	like this doesn't affect higher life forms but it's something_ i i think that you just pretty much n	Intro Biology Study Group	SGR175MU126	S1	F	SU	NS
e number and like his email address and like actually told people it wasn't just like this is how we	feel	he's like please you know, give me some feedback to let me know what you think and i thought that wa	Ethics Issues in Journalism Lecture	LES220SU140	S4	F	SU	NS
much that i cannot even see i	feel	like i mean i like i actually like the class a lot	Senior Thesis Study Group	SGR999SU146	S3	F	SU	NS
led out in something like Faulkner it might be a little more subtle. but any question that you would	feel	like asking just you're just kinda like that's a weird thing for the writer to do what's this turtle	Academic Advising	ADV700JU047	S2	F	ST	NS
i i definitely i mean i can appreciate that notion too. i, i just	feel	like in order to really try to make that, a little bit more successful_ and i think you you started	Architecture Critiques	STP125JG050	S5	M	JF	NS
yeah, like i don't	feel	comfortable talking about what Hegel's philosophy is all about but i can say what i thin	Senior Thesis Study Group	SGR999SU146	S3	F	SU	NS
ation. i really wanted to let them, push it in the direction that felt like it made sense to them. i	feel	like i've got a group that's really thoughtful about these things. and i want	Graduate Education Advising	OFC285SG135	S1	M	SG	NS
ust a little too close for somebody to be entirely separated from the architecture school, to really	feel	as though they have that sense of privacy that you would want. in a residence particularly the chara	Architecture Critiques	STP125JG050	S5	M	JF	NS
t the way that the way that the, the words being chosen the means of expressing these feelings, they	feel	as though they've been there many many many many times. an-	Graduate Education Advising	OFC285SG135	S1	M	SG	NS
stantly being told to, cut costs and be more efficient, i mean for example, one of the things that i	feel	very acutely is that as we try to be responsible as an institution and to, hold down the costs for e	Provost Public Lecture	COL999MX036	S2	F	SF	NS
to be feeling comfortable is the reason you don't wanna take chemistry and physics together that you	feel	that that would be too demanding for you?	Academic Advising	ADV700JU047	S2	F	ST	NS
where i went in with, knowledge already and just could ace the exam without even, listening, i don't	feel	like i learned anything in that class so, i don't know as i should be rewarded, i	Behavior Theory Management Lecture	LEL185SU066	S33	F	SU	NS
good hint. you know either this person's feeling anxious about my abilities to help them or they're	feeling	, you know or maybe it's somebody who's very narcissistic and they only wanna be with the best thera	Intro to Psychopathology Lecture	LES500SU102	S1	F	JF	NS
eling guilty and happy, about her experiences and she writes, once in a while i	feel	terr- uh slightly ashamed of myself, for indulging in the greatest American sport,	Women's Studies Guest Lecture	COL605MX039	S5	F	SF	NS
erve and protect citizens, not rape, beat, torture, and abuse them. the mindset of an individual who	feels	it necessary or even justifiable to make another human feel less than human is tragic. torture and b	Brazilian Studies Student Presentations	STP545JU091	S4	M	JU	NS
having uh like your Congress job or, for that district or your governorship or whatever, because you	feel	that, they don't know how to run things cuz you know how to run things (you were raised) (xx)	Intro to American Politics Discussion Section	DIS495JU119	S5	M	JU	NS
s that mean nothing to them really and these stories you hafta, somehow find a way to get them... to	feel	it through someone that they care about. so anyway. that's what my selection was about.	Multicultural Issues in Education Student Presentations	STP285SU013	S2	F	SU	NS
've heard faculty members, from engineering faculties, looking for domestic students because they're	feeling	pressure as a department from, parents government agencies domestic people why why don't we have Ame	Education Colloquium	COL285MX038	S7	F	RE	NS
e these um, ideals and, like standards for how sex should be and heterosexual sexuality should be, i	feel	like they've been developed mostly by men, so it's just like it's just this, it's like this irony th	Sex, Gender, and the Body Lecture	LES565SU137	S5	F	SU	NS
on't retain anything first of all, even specific information and i can't develop i don't	feel	like i'm any better at like understanding my interpretation of the world any better than i was in li	Senior Thesis Study Group	SGR999SU146	S2	F	SU	NS
incline when you actually are in that space it's it's pretty, it it's the one thing that kind of, i	feel	like that that natural slope is what makes that quad more than any of the buildings around it i thin	Architecture Critiques	STP125JG050	S3	F	JF	NS
hat i mean? uh i mean, i f- it's kinda like you know, they're you know saying, uh... so it's made to	feel	as if they're like a minority and that their vote won't count. (xx) i don't know.	Black Media Student Presentations	STP095SU139	S6	F	UN	NS
saying that the hexagonal, packing was best, so here's a good unsolved, problem that i i don't know	feel	people must have just forgotten about it or something because i can't imagine it's that difficult a	Public Math Colloquium	COL385MU054	S3	M	SF	NS
and they're so like conscientious of like, who they give it to and who's like the donor, and i just	feel	like there it's, like someone, very naive is running like the medical, system as well as the politic	Brazilian Studies Student Presentations	STP545JU091	S7	F	JU	NS
retty talkative, he's able to talk and yet i bet as you watch it if you tune in to yourself you will	feel	yourself sort of slipping into more and more of a funk as you listen to him and that that is actuall	Intro to Psychopathology Lecture	LES500SU102	S1	F	JF	NS
talk about it. so Betty but i	feel	like it would benefit their society.	Brazilian Studies Student Presentations	STP545JU091	S8	F	JU	NS
them in your analysis in some way, right? to expand exactly like this point, what it_ why do people	feel	like, they can, obtain a certain status? what do we mean by that, you know? um, why is it through cl	Anthropology of American Cities Office Hours	OFC115SU060	S2	F	SG	NS
you know y- y- you know we're asking them, they know to take audience into consideration. but you're	feeling	that they're taking that audience in as a with a vengeance. it's	Graduate Education Advising	OFC285SG135	S2	M	SF	NS
g to respond with the set, and typing in the next that's fine. i mean sooner or later i think you'll	feel	comfortable. stringing several words along, and then combining them. let me just show you some const	Graduate Online Search and Database Lecture	LES335JG065	S1	F	SF	NS
um... i just don't	feel	like you've told yourself anything like i guess	Math Study Group	SGR385SU057	S1	M	SU	NS
i'm sorry i guess i'd rather go over stupid stuff (and) have you guys	feel	like you know something. okay. and so which one's beta? the one with the C-H-	Organic Chemistry Study Group	SGR200JU125	S1	F	JU	NS
rve a blind person could. like you detect the feel of a curve. and, and uh a curve, look and a curve	feel	, the chair also seems to have the those properties, stuck on it, objectively it doesn't seem even t	Graduate Philosophy Seminar	SEM475MX041	S1	M	SF	NS
e ways, uh, uh, no, comment on you but your preaching to the converted perhaps, um and i	feel	like i'm often like preaching to the converted, in terms of people in the church who, share ideas of	Christianity and the Modern Family Colloquium	COL605MX132	S7	F	UN	NS
ity and magnetism, and everything should turn out alright. okay? uh, and so, what Einstein did, was,	feeling	that, this principle of relativity really was a powerful principle. he said despite common sense, wh	Intro to Physics Lecture	LEL485JU097	S1	M	SF	NS
resting thing uh they feel that, the people who come to this program although they like Oxford, they	feel	that they're really not integrated into (the) campus life. and but, they're o	Forum for International Educators Meeting	MTG999ST015	S9	F	ST	NS
appling with these issues, and one of the reasons that you've, were able to do it, is that you don't	feel	that you, have to be on the track, a feeling that you get, from both sides. you get it from your ins	Graduate Education Advising	OFC285SG135	S2	M	SF	NS
articularly in its regulations concerning radiation are not consistent, with other, agencies, but, i	feel	very confident that because they went there, they will change things. now one of 'em subsequently le	Radiological Health Engineering Lecture	LES445SU067	S1	F	SF	NS
re like, (xx) but you know, i	feel	like i'm getting a workout. you know at least i start, you know, get a little (xx)	Astronomy Peer Tutorial	OFC150MU042	S5	F	SU	NS
yeah. do you	feel	that there's been a change in image, of Sports Illustrated?	Multicultural Issues in Education Student Presentations	STP285SU013	S1	M	JG	NS
by, one individual with with more th- more than one faculty so like the primary feature of shape and	feel	you can feel you can touch you can maybe conceivably hear it or something. uh uh um uh or in, in the	Graduate Philosophy Seminar	SEM475MX041	S1	M	SF	NS
y thinking you do that's trying to figure out what's going on and what you're seeing and hearing and	feeling	or, what you can think about and conceive, any of that activity, i would call, broadly in the realm	Intro Biology First Day Lecture	LEL175MU014	S1	M	JF	NS
nge theory, which suggests that, things work out in a balance and you typically, give as much as you	feel	like you're getting back in return. students come to a very prestigious research institution recogni	Education Colloquium	COL285MX038	S1	F	SG	NS
eady on diets. so why is the body still a girl's nemesis shouldn't today's, sexually liberated girls	feel	better about themselves than their corsetted sisters, of a century ago? well, from the perspective o	Women's Studies Guest Lecture	COL605MX039	S5	F	SF	NS
so... y- perhaps you	feel	that this is a, a general comment of your field or you or you're average or y	Interview with Botanist	INT175SF003	S2	M	SF	NSO
ed that it meant something different at almost every stage of my life and that it's still evolving i	feel	. i'm probably the oldest member of this panel and my growing up period sort of mirrored the growing	Women in Science Conference Panel	COL999MX040	S6	F	ST	NS
of their alumni boards. they want that representation and they want, their alumni living overseas to	feel	like they're still a part of what's going on in the school. in the technical fields they haven't don	Education Colloquium	COL285MX038	S1	F	SG	NS
no but i can't even i can't e- like if um you wanted to talk to me about a topic that i	feel	like i've had a lot of classes in like equality or just like liberal thought in general	Senior Thesis Study Group	SGR999SU146	S2	F	SU	NS
e's um responsible for i know he's nervous about it but i don't think he's um	feeling	like he's just a drudge i think he's having a good time	Graduate Student Research Interview 1	INT425JG001	S1	F	JF	NS
it sounds good. i just	feel	like i'm i mean, i is it the	Senior Thesis Study Group	SGR999SU146	S3	F	SU	NS
most and average age of employees you know all kinds of general stuff like you know what sh- how she	feels	about, surrounding malls how they've affected Twelve Oaks and she she talked my ear off,	Anthropology of American Cities Office Hours	OFC115SU060	S1	M	SU	NS
well in accordance with that i	feel	like she wants power especially over the Florida sales team. she feels like she can't, do anything w	Behavior Theory Management Lecture	LEL185SU066	S12	F	SU	NS
u know the way adolescent girls often do, so she says while i think it's wrong i really really can't	feel	, that it is. feel is also, underlined and in bold. now by the	Women's Studies Guest Lecture	COL605MX039	S5	F	SF	NS
know and it's like, it it it, puts on this self-consciousness which, makes us	feel	like, anyth- any way to access our sexuality, is, is is, transgressive. you know,	Sex, Gender, and the Body Lecture	LES565SU137	S15	F	JU	NS
i don't think so i think that like she might	feel	that you're going like out of your way to do this special project or something.	Senior Thesis Study Group	SGR999SU146	S1	F	SU	NS
body would still be out there and like, if it was still transmitting, signals, he'd still	feel	like he was free running around.	First Year Philosophy Seminar	SEM475JU084	S10	F	JU	NS
fferent discussion with members of public present and i forgot y'all were here. but, in fact now i'm	feeling	like i need to, sort of, address some of this now that he said when it'	Radiological Health Engineering Lecture	LES445SU067	S1	F	SF	NS
recommendation oh you should	feel	absolutely free to i'll be on that email forever and ever and ever	Anthropology of American Cities Office Hours	OFC115SU060	S2	F	SG	NS
into the University of Michigan or into any of these graduate programs they quite often say oh don't	feel	that way you were good. but in those days it was not good enough to be good. um there were very supe	Women in Science Conference Panel	COL999MX040	S6	F	ST	NS
o fellow Dharma Dharma revolutionaries, he's addressing himself to a group of like-minded people who	feel	that the revolution is inevitably coming, and what can we do, to make the revolution be the kind of	Literature and Social Change Lecture	LEL300SU020	S1	M	SF	NS
say i love you all you have to do is give somebody food, and that indicates a relationship. (and) i	feel	that when i read this. and so, when i see the variations on it well what if you cry into the food wh	Fantasy in Literature Lecture	LEL300SU076	S1	M	SF	NS
good Zack? i think they all	feel	like they're, uh somehow beating the system and that gives them a feeling of power that they wanna m	Behavior Theory Management Lecture	LEL185SU066	S22	M	SU	NS
ormula sheet then you don't have to flip pages you've got it right next to you, and you start really	feeling	comfortable with the way the formulas are presented there, for your exam for next week. they're all	Statistics Office Hours	OFC575MU046	S1	F	JF	NS
it for fun um, but you know i think it it won't be a fun class for you if you	feel	like every single thing you have to write everybody's gotta go oh my god Celeste it's just beautiful	Academic Advising	ADV700JU047	S2	F	ST	NS
ess, of the other. well h- he	feels	that way more about the mother i think doesn't he? he says to the Ma- the the the the titles here ar	American Literature Lecture	LES300SU103	S1	M	SF	NS
recorded and if anybody, has any objections or any questions about the project that i'm working on,	feel	free to ask me about it after class. does anybody object? okay good, thanks.	Literature and Social Change Lecture	LEL300SU020	R1	F	SU	NS
he most traditional, sex roles, that they would, come away from seeing the traditional sex role ads,	feeling	especially strongly about traditional sex roles. especially likely to espouse them. whereas those wh	Media Impact in Communication Lecture	LEL220SU073	S1	F	JF	NS
to them, and find, characters or things going on in the movie's life that, relates to theirs so they	feel	that they have a, an emotional tie. so maybe, if the media wasn't portraying things fairly accuratel	American Family Group Project Meeting	SGR565SU144	S1	F	SU	NS
to like make or support policies or whatever like on city levels and i don't	feel	like i'm ca- i mean hopefully i'll be capable of doing that in ten years but	Senior Thesis Study Group	SGR999SU146	S2	F	SU	NS
ecture notes and make sure that we covered everything and like, things that i	feel	are important that you guys should like, focus on and things like that and then, we'll go over those	Intro Biology Study Group	SGR175MU126	S1	F	SU	NS
et you near 'em you know you shouldn't teach them. if like and i always	feel	like for high school i like high-school-aged students, i like them in groups of like eight or fewer,	Academic Advising	ADV700JU047	S2	F	ST	NS
the self-construction and all of that in the marketing of Jarrett and so forth somehow, i came away	feeling	that, either you, you had felt your, felt him a somewhat diminished figure, or, you weren't, sort of	Music Dissertation Defense	DEF420SF022	S3	M	SF	NS
condary, to, is less important is secondary. uh, to, to not, the writer's ability to make the writer	feel	what it she is feeling, but to the creation of feeling. cuz i- everything you're saying here can be	Intro to Poetry Office Hours	OFC300JU149	S2	M	SF	NS
ght like, that most dads aren't involved and don't care to be involved and, i	feel	and i_ a lot of the single moms that i know... like t- like my best friend and then um, my boyfriend	American Family Group Project Meeting	SGR565SU144	S1	F	SU	NS
when you think about it it really hasn't because our society has changed so much. i don't	feel	like_ i think we just move with the times like, if we were at, li- if we were at like a	Black Media Student Presentations	STP095SU139	S7	M	UN	NS
okay, um so i- you know.	feel	free, to inspect. i don't care if you touch these as long as y	Art History Office Hours	OFC320SU153	S1	F	JF	NS
i don't know it's the, i	feel	it's the same like i don't see, i don't know like i don't know how it is to have	Organic Chemistry Study Group	SGR200JU125	S5	F	JU	NS
i agree like temporarily like she	feels	that but, i don't know it's a machine and after sh- you know it'll come up and she'll be herself and	First Year Philosophy Seminar	SEM475JU084	S13	M	JU	NS
rtable, safe feeling, um... glitzy space. where people um, where people	feel	, wealthier than they maybe are um, and, um... are stimulated in this,	Anthropology of American Cities Office Hours	OFC115SU060	S2	F	SG	NS
e herself and, there's gotta, you gotta say something about like, you know pers- i think she'd she'd	feel	like she's down there you know and she'd feel like a part and she'd feel physically she'd feel down	First Year Philosophy Seminar	SEM475JU084	S13	M	JU	NS
ers can do nothing when defining consciousness but saying oh well you know it's that thing that you,	feel	you know that thing i don't know i can't quantify it or qualify it it's just, that thing. so i don't	Objectivism Student Group	SGR999MX115	S4	F	SU	NS
ctly a facilitator and not somebody to say, i'm in, you know the same boat as you tell me how you're	feeling	oh that's that's terrible that's too much. um, it's also important to examine the cultural and relig	Community Change Student Presentations	STP560JG118	S10	F	JG	NS
now, can it be also said that, you would not	feel	that doubt unless you knew somewhere deep inside that you weren't understanding that text?	Objectivism Student Group	SGR999MX115	S4	F	SU	NS
ion i had to ask next? do you have any peanut butter? (you you	feel	like such an idiot) i had to ask her this cuz it's her plan. and she says oh no i don't buy peanut b	Intro to Psychopathology Lecture	LES500SU102	S1	F	JF	NS
duce your classes to like a one liner wouldn't you feel kinda like, i don't know i always	feel	kinda bad when i reduce things to a one liners	Senior Thesis Study Group	SGR999SU146	S1	F	SU	NS
the poet's or in the speaker's eyes. but when you when you talk about uh... when you say it made me	feel	like this gloom this stink this rain... and then, you h- you have a period and then you say the kind	Intro to Poetry Office Hours	OFC300JU149	S2	M	SF	NS
that we typically get about ten thousand dollars a year, which, barely pays for anything, so people	feel	there should be more of a reallocation of funds, um, and, that these you know really, big money spec	Biology of Birds Lecture	LES175SU028	S1	F	SF	NS
i mean if you like it, you know taking something's never a bad thing if it makes you	feel	, like you're getting something out of it and you enjoy it. and certainly economics says you know th	Academic Advising	ADV700JU047	S2	F	ST	NS
about in this class okay? if not then it goes to the end of reasonable there huh? if it does and you	feel	it was you know, oh lookit i spelled comments wrong on the second one there huh? um, okay and the la	Second Language Acquisition Student Presentations	STP355SU010	S1	F	JF	NS
rribly cliched? um, and all of the folks around the table, have already encountered poems where they	feel	precisely that. that what's being, that the way that the way that the, the words being chosen the me	Graduate Education Advising	OFC285SG135	S1	M	SG	NS
weeks ago. and i guess yeah that's sorta funny an- now that you mention it ever since then i've been	feeling	extremely down you know so it's, helpful to try to help, make a connection about why the person is c	Intro to Psychopathology Lecture	LES500SU102	S1	F	JF	NS
yes. yes very much. i mean they they do	feel	that they're a nonissue i think in that department and that their needs are absolutely, not consider	Education Colloquium	COL285MX038	S1	F	SG	NS
ually a very powerful assessment tool that sort of, wow you know before i met with that person i was	feeling	fine i was you know, energetic and the experience of being with them. here this is clearly a very de	Intro to Psychopathology Lecture	LES500SU102	S1	F	JF	NS
ldn't like any computer programmer to do surgery on me or prescribe anything. but everybody seems to	feel	computing is fair game and, they're all experts. no they're not. and that's why we have so many terr	Problem Solving Colloquium	COL999MX059	S2	M	SF	NSO
we've tried to do with our scheme, uh was kind of two things. one was try to reduce the, um suburban	feel	like the Media Union has, um, on this side of the street to the, the front of the building and, as w	Architecture Critiques	STP125JG050	S2	M	JG	NS
six different holidays, and then each person in the group will have a um, personal paper on what it	feels	like to celebrate that holiday, and then we're gonna have pictures, um that represent the holiday an	Multicultural Issues in Education Student Presentations	STP285SU013	S7	F	SG	NS
that is the fundamental difference, between gradualism and punctuated equilibrium. punctuationalists	feel	that species are necessary speciations, the formation of new species, are necessary, to have major e	Race and Human Evolution Lecture	LEL115SU107	S1	F	JF	NS
. so, my point here is, that, it's a subtle effect but it's a powerful effect. they're not reporting	feeling	more self-confident they're actually judged by a group of raters as more self-confident.... so think	Media Impact in Communication Lecture	LEL220SU073	S1	F	JF	NS
uh you know, uh i'm behind, it has physical components that people feel physically anxious they may	feel	nauseous they may feel sweaty they may have headaches, uh their heart may pound, it has emotional co	Intro to Psychopathology Lecture	LES500SU102	S1	F	JF	NS
bout how they're marketed. i think uh, if there, if there is this sense of apathy in the community i	feel	like a lot of people don't feel like their vote matters. you know what i mean? uh i mean, i f- it's	Black Media Student Presentations	STP095SU139	S6	F	UN	NS
building and that being the driving force in in making this more of an urban state. um, but i almost	feel	like you really need to, you know in order to accomplish that, it's somewhat set back as well wh- wh	Architecture Critiques	STP125JG050	S5	M	JF	NS
to generalize it like, and what he was saying about like the way we are with other countries like, i	feel	like the way we are internally is different than the way we, i do feel i- do you know what i mean?	Intro to American Politics Discussion Section	DIS495JU119	S7	F	JU	NS
s you wear flannel shirts every day (xx) you are not gonna make it, but, i don't know for me i don't	feel	the same temperature that you guys do obviously it's a little bit warmer in this room for me, um tha	Intro Biology First Day Lecture	LEL175MU014	S1	M	JF	NS
indow shopping as trying on commodities and this is sort of what you're saying. in the back of_ they	feel	that they need many different things but can't actually afford to buy them. so window shopping is a	Anthropology of American Cities Office Hours	OFC115SU060	S2	F	SG	NS
they're gonna obviously have equal, and, there'll be equal amounts, of women in, in each company. i	feel	li- i feel like right now though like in, at least in the United States ev- they're equal. like they	Brazilian Studies Student Presentations	STP545JU091	S11	M	JU	NS
friends who are, other physicians or molecular biologists, who are sympathetic to everything that i	feel	they say yeah but, this ion and this ion what is what is not objective about that and that's what i	Women in Science Conference Panel	COL999MX040	S9	F	JF	NS
you're cute and i didn't	feel	like i was like, i didn't know if it would be warm enough to wear sandals	American Family Group Project Meeting	SGR565SU144	S1	F	SU	NS
t, there're many poems by uh by Snyder that're really difficult whereas you r- you read them and you	feel	as if you've, you've had to, you know you've had to have read a lot of Buddhist scriptures and every	Literature and Social Change Lecture	LEL300SU020	S1	M	SF	NS
ke what Ben did in a way, i looked at Sports Illustrated and Rolling Stone. um, two magazines that i	feel	, um, kind of tell who i am, i like sports and i like music, rock and roll. um, and, what i did was	Multicultural Issues in Education Student Presentations	STP285SU013	S5	M	SU	NS
because, i mean you're not really, asking for a g- i mean if you have a grade grievance you	feel	like they graded you inappropriately or something and you could come up with some questions about wh	Academic Advising	ADV700JU047	S2	F	ST	NS
yeah i	feel	all that stuff is so hard to use sometimes if you do- i mean there's so much	Senior Thesis Study Group	SGR999SU146	S2	F	SU	NS
an i'm gonna be having other classes but it would would it mean that like, if i i mean i	feel	like i'm worf- working at this same pace, that i do or anything near i'm gonna be_ have, edited re-e	American Culture Advising	OFC105SU068	S1	M	SU	NS
hey suffered tremendous disruption d- demoralization and and families were separated. the government	feels	like they saved uh the Inuit from starvation and extinction and uh and tuberculosis, but the evacuat	Medical Anthropology Lecture	LEL115SU005	S1	F	JF	NS
m them. right. yeah, no, n- i	feel	like this is not done i mean if, you can ask my advisors that every other week i come into a meeting	Artificial Intelligence Dissertation Defense	DEF270SF061	S1	F	SG	NS
d like i think a lot of women	feel	like, they have to_ they have to prove that their kids aren't, gonna make the	American Family Group Project Meeting	SGR565SU144	S1	F	SU	NS
hear some pleading. i'm	feeling	like we should figure it out.	Math Study Group	SGR385SU057	S1	M	SU	NS
what i wanted to do today to start off is to just uh review a little bit about pump test analysis i	feel	, that i'd perhaps covered it a bit quickly, um last time and i just wanted to go through some steps	Intro to Groundwater Hydrology Lecture	LES205JG124	S1	F	SF	NS
ice. Newman has this letter in his possession he looks at it and says, oh, i would feel bad, i would	feel	bad, if i, used this letter you see uh uh, m- my moral character would suffer if i were to, in any w	American Literature Lecture	LES300SU103	S1	M	SF	NS
ogram demands. right? and and uh economy wouldn't suggest you have a big (open front.) but somehow i	feel	that surface needs to be broken up. and one way would be doing with big roof and you notice this cou	Architecture Critiques	STP125JG050	S3	F	JF	NS
llowing them space, to th- to, grapple with a set of ideas, come to understandings that may, sort of	feel	as though they're, they're not sure about them, they want so desperately to be sure about them, or o	Graduate Education Advising	OFC285SG135	S1	M	SG	NS
was a lot of this seems to thus be, created on, conjecture. the idea that we think, we have this gut	feeling	that crack, is worse. and that since we can't prove it through any studies i	Graduate Public Policy Seminar	SEM340JG072	S2	F	JG	NS
already have been for a long time, and not in, other more intensely populated places but for us that	feeling	that, we're kinda running out of room to just	Graduate Student Research Interview 1	INT425JG001	S1	F	JF	NS
pprove of it or if they you know if it wasn't what they wanted to do they did it anyway but now i- i	feel	like, unless i'm wrong correct me if i am cuz i don't know but i just feel li	Black Media Student Presentations	STP095SU139	S9	F	UN	NS
mself, in the sixteenth century history of Spain he could move to La Mancha, he could try to come to	feel	the landscape and inspired by his surroundings and his readings, he could spontaneously compose a bo	Fantasy in Literature Lecture	LEL300SU076	S1	M	SF	NS
le pros- professors also, are always a- nicer to the girls, cuz i	feel	like, they're also women so like they feel like uh, i know like in my French	Brazilian Studies Student Presentations	STP545JU091	S9	M	JU	NS
s sort of fascination for me, this, first of all, the um, the, surface of it just does make me wanna	feel	it, and, and it makes everybody who comes in this museum almost, stop and look at it. so it's very t	Art Museum Tour	TOU999MX062	S1	F	ST	NS
i'm, delighted to be in Arb- in Ann Arbor. i always	feel	that there are connections between Michigan and Cornell, um having admitted women about the same tim	Women's Studies Guest Lecture	COL605MX039	S5	F	SF	NS
a do, about efficiencies and about information access how are we gonna bring, the campus together to	feel	this sense, of oneness and of of unity and integrity. um i hate to even mention this word but but cl	Provost Public Lecture	COL999MX036	S2	F	SF	NS
the act of cognition. yeah i	feel	as though they're saying okay i just didn't randomly pick these like these are what actually, these	Objectivism Student Group	SGR999MX115	S4	F	SU	NS
re people who, when you ask them to think about epidemiology and think about anthropology, uh, would	feel	as if we're talking about two opposite ends uh of the spectrum, here. epidemiology is seen, first of	Medical Anthropology Lecture	LEL115SU005	S1	F	JF	NS
not quite. yeah i wanted to look at our interval just to get a	feel	. the thing is there's two things that are not quite right here to be able to do that and be our ans	Statistics Office Hours	OFC575MU046	S1	F	JF	NS
're when like you'll go into a poem and we'll start talking about it and uh people are like well i i	feel	like in this line like i start to see like what they're saying. and uh, i really haven't had any poe	Intro to Poetry Office Hours	OFC300JU149	S3	M	JU	NS
acher taught us this word senti which means, like listen. and i'm telling you i	feel	so much better speaking in Italian now cuz i have this kind of, i feel very cultural, very you know	Second Language Acquisition Student Presentations	STP355SU010	S7	F	SU	NS
ould care less. in some level. but l- what what would i- what would it mean for these folks who now,	feel	it a little bit in their gut that this is something important, to them it fee	Graduate Education Advising	OFC285SG135	S1	M	SG	NS
le and i think that, like that's something to take into consideration. not that i'm clai- like, s- i	feel	like there's a difference n- now between, like the, buffoonery or whatever you wanna, say, today bec	Black Media Student Presentations	STP095SU139	S11	F	UN	NS
that i am working on that i'm gonna describe. but it's taken me, three weeks to figure out, that, to	feel	comfortable with the fact that it is a new genus my basic philosophy, and, part of what's, what the	Interview with Botanist	INT175SF003	S1	M	SF	NS
like um, they utilized the advancement by becoming more sophisticated i	feel	like, more detail is needed right there this is just a little too vague i mea	Technical Communications Tutorial	OFC578SG037	S1	F	JF	NS
e sexuality's imposed on them without, like projecting sexuality and, contrary onto women like, they	feel_	that's what my gathering like they feel like they have to have these fantasies and they can't deviat	Sex, Gender, and the Body Lecture	LES565SU137	S3	F	SU	NS
as amazing that he did what he did given the time and state of things. (Gilke) is another one that i	feel	, never received the recognition in her lifetime that she should've received.	Interview with Botanist	INT175SF003	S1	M	SF	NS
w pers- i think she'd she'd feel like she's down there you know and she'd feel like a part and she'd	feel	physically she'd feel down there but i don't think, i think if you asked her straight out like where	First Year Philosophy Seminar	SEM475JU084	S13	M	JU	NS
e and, th- that then then that that's i- in some sense more efficient. um, if you don't need, if you	feel	like on t- you're on top of it which many of you will, then you_ don't feel obligated to come visit	Statistics in Social Sciences Lecture	LES565MX152	S1	F	SF	NS
ing a workout. you know at least i start, you know, get a little (xx) i	feel	like i'm not such a, such a lazy ass.	Astronomy Peer Tutorial	OFC150MU042	S5	F	SU	NS
okay. and do you	feel	that nurse practitioners are their own profession, distinct between most of the professions of nursi	Nursing Student Presentations	STP450SG128	S7	F	SG	NS
ible, journal called Freedomways, that is started by, black intellectuals and white progressives who	feel	that there's something missing, from the black press as constituted currently. and so, your group le	Black Media Student Presentations	STP095SU139	S1	F	SF	NS
idual with with more th- more than one faculty so like the primary feature of shape and feel you can	feel	you can touch you can maybe conceivably hear it or something. uh uh um uh or in, in the case l- in t	Graduate Philosophy Seminar	SEM475MX041	S1	M	SF	NS
f you don't need, if you feel like on t- you're on top of it which many of you will, then you_ don't	feel	obligated to come visit them they're not, hungry for company. uh, w- w- we're just, we're all hungry	Statistics in Social Sciences Lecture	LES565MX152	S1	F	SF	NS
ithin the ecosystem, um and people feel uncomfortable with that, one of the, things that people may,	feel	most uncomfortable about, those who work with endangered species is the allocation of money. there a	Biology of Birds Lecture	LES175SU028	S1	F	SF	NS
live in moral community with him. and to make, matters still worse, Hume's insistence that everybody	feels	the moral sentiments, undercuts the elitist, rationalist defense of revelation, that all those Chris	Philosophy Colloquium	COL475MX082	S2	M	SF	NS
done a little bit better on the test so, that's_ yeah, it is really rewarding, i can_ i did honestly	feel	that, i can see it, but, as for a, teaching i don't, i don't know,	Honors Advising	ADV700JU023	S3	F	JU	NS
nd reasonable people can reasonably disagree on this, but i should say, that i personally as provost	feel	very strongly, that we have, a right and a responsibility, as a university as a whole, to think abou	Provost Public Lecture	COL999MX036	S2	F	SF	NS
to speak because you know that eventually your speech, in this class will be up on the web, and you	feel	so, nervous and concerned about that, you know, you're afraid that you know it says, Wendy Halloway	Graduate Online Search and Database Lecture	LES335JG065	S1	F	SF	NS
m, she came_ she, was in the math department she then chose to transfer to the statistics department	feeling	that maybe that was a better place for her, uh ran into the same problems and eventually left with a	Women in Science Conference Panel	COL999MX040	S7	F	SG	NS
needless to say with the name, uh he also was supported very much by Caesar's veterans. um, and they	feel	that, his survival and their survival, are intimately linked and again notice, this important point	Sports and Daily Life in Ancient Rome Lecture	LEL215SU150	S1	M	SF	NS
i agree with that i just think that it's like... i	feel	like these um, ideals and, like standards for how sex should be and heterosexual sexuality should be	Sex, Gender, and the Body Lecture	LES565SU137	S5	F	SU	NS
to this category as being, possessions maybe, because sports, beer, those are things that, well they	feel	that men, um, want or like. um, and i thought it put, it was telling me what all men have, these thr	Multicultural Issues in Education Student Presentations	STP285SU013	S5	M	SU	NS
t that point of view is is that your body's up there on Mars and you're interacting with things like	feeling	them looking at them hearing them smelling them whatever. but the fact is like that's not really hap	First Year Philosophy Seminar	SEM475JU084	S12	M	JU	NS
ink they're a good reflection. in classes where i've gotten you know like a a B-minus or something i	feel	like i've learned far, more over the course of the class than perhaps something where i went in with	Behavior Theory Management Lecture	LEL185SU066	S33	F	SU	NS
that from, about everybody i asked. people see a lack of intermingling as a fact as long as students	feel	they're having enough support then that's okay we let them find their friends. again not so focused	Education Colloquium	COL285MX038	S1	F	SG	NS
yeah and it seems that what's happened there is that the phenomena has the phenomenal, uh	feel	one might say has dropped out.	Graduate Philosophy Seminar	SEM475MX041	S2	M	ST	NS
se some of you have talked to me, about stuff that you're feeling confused with, and things that you	feel	a little uncomfortable about, (i wanna talk) for a minute about historicism, and for those of you wh	Race and Human Evolution Lecture	LEL115SU107	S1	F	JF	NS
ere animals from around the world will be put on display so that you can watch them die, and you can	feel	for once that you're in control of something and be, awestruck by the power of the man who can bring	Sports and Daily Life in Ancient Rome Lecture	LEL215SU150	S1	M	SF	NS
listen. and i'm telling you i feel so much better speaking in Italian now cuz i have this kind of, i	feel	very cultural, very you know widely used word that can, you know let me feel comfortable in my, you	Second Language Acquisition Student Presentations	STP355SU010	S7	F	SU	NS
it	feels	to me like this, sentence should come first... you know, first they considered	Technical Communications Tutorial	OFC578SG037	S1	F	JF	NS
so how do i, fix that? because i i	feel	as though, what i wanna, say is is talk about um, i mean certainly that there is a sort of, level of	American Culture Advising	OFC105SU068	S1	M	SU	NS
not enough for me to say well how does a junkie act? you see what i'm saying? you know what does it	feel	like to be in withdrawal from heroin it's not sufficient to ask that question. the question that i h	Career Planning and Placement Workshop	COL999MG053	S4	F	SF	NS
them. the mindset of an individual who feels it necessary or even justifiable to make another human	feel	less than human is tragic. torture and beatings are an unnecessary part of life. no man deserves to	Brazilian Studies Student Presentations	STP545JU091	S4	M	JU	NS
i don't know. like fi- we used to have a lot i	feel	they've all been stolen or something.	Science Learning Center Service Encounters	SVC999MX148	S9	F	UN	NS
but how they	feel	is gonna change because th- he's going back on what his whole political campaign like	Ethics Issues in Journalism Lecture	LES220SU140	S4	F	SU	NS
to break up, the, space in our garden, into more, complex, spatial structures, into places where, we	feel	like we're, in a particular spot, devoted to a particular thing. the fences can also, block, wind, c	Practical Botany Lecture	LEL175JU086	S1	M	SF	NS
all my work done this is terrible uh you know, uh i'm behind, it has physical components that people	feel	physically anxious they may feel nauseous they may feel sweaty they may have headaches, uh their hea	Intro to Psychopathology Lecture	LES500SU102	S1	F	JF	NS
opposite effect, if you have the same perceptive per- uh person regardless of cultural background i	feel	that person can feel, when he's being condescended to and when the performers, are uh performing wit	Peking Opera Colloquium	COL140MX114	S2	M	SF	NS
eel it a little bit in their gut that this is something important, to them it	feels	important to them, to hash around with what we include or what we don't include in this mission stat	Graduate Education Advising	OFC285SG135	S1	M	SG	NS
ov decision process and the fact is we had to choose one particular route for this, work and i don't	feel	like it's done yet so i personally plan to continue to look, at this literature and see w	Artificial Intelligence Dissertation Defense	DEF270SF061	S1	F	SG	NS
lescent girls often do, so she says while i think it's wrong i really really can't feel, that it is.	feel	is also, underlined and in bold. now by the nineteen fifties,	Women's Studies Guest Lecture	COL605MX039	S5	F	SF	NS
full times but i	feel	like i don't even know exactly what he wants us to memorize. like, do we need to know every	Cognitive Psychology Research Lab	LAB500SU089	S5	M	SU	NS
d- d- did you also	feel	like, political questions were being raised in the last page that weren't, otherwise, so much to the	Social Psychology Dissertation Defense	DEF500SF016	S1	M	SF	NS
eral, um, overall, i i feel like you're, um, u- um, using different terms, for the same, thing and i	feel	like they're not fully defined um	Technical Communications Tutorial	OFC578SG037	S1	F	JF	NS
