# Supplementary material for: Bridging corpus diagnostics and EAP pedagogy: A corpus-driven study on lexical hedges in Chinese scholars’ spoken academic English
Source: PLoS One. 2026 Jul 6;21(7):e0353106. doi: 10.1371/journal.pone.0353106 (PMC13336206; doi:10.1371/journal.pone.0353106)
Supplement: S1 File — A compressed file containing the complete dataset and analysis details underlying the study, organized into two folders: (i) CASEC — all lists and concordances of hedges in CASEC; (ii) MICASE — all lists and concordances of hedges in MICASE. All file names, folder names, and metadata have been prepared in English in accordance with PLOS ONE policy. (ZIP) [file pone.0353106.s001.zip › indicate.xlsx]

## Sheet: README
S1 DATA SET — ENGLISH-LANGUAGE VERSION
Manuscript: Bridging Corpus Diagnostics and EAP Pedagogy: A Corpus-Driven
Study on Lexical Hedges in Chinese Scholars' Spoken Academic English
(PLOS ONE, PONE-D-26-12996, revised April 2026).
This file is a cleaned, English-language version of the original CASEC/MICASE
concordance export. Two transformations were applied:
(1) Automatic-transcription metadata produced by Whisper large-v3 was
translated mechanically: the CJK string for 'speaker' was mapped to
'Speaker N'; the string for 'unknown speaker' was mapped to 'Unknown';
the string for 'transcript' was mapped to 'Transcript'; the string
for 'keyword' was mapped to 'Keyword'; date and time markers were
normalised (year/month/day, AM/PM, h/min/s); CJK enumeration and
full-width punctuation (commas, periods, brackets, quotation marks)
were mapped to ASCII equivalents.
(2) Any residual CJK characters after Stage 1 represent genuine
code-switches by the original speakers (proper names, cultural terms,
brief Mandarin quotations within otherwise English presentations).
These have been romanised to Hanyu Pinyin (with tone marks) and
wrapped as [Mandarin: pinyin]. The original CJK-containing files
are available from the corresponding author on request.
No English-language content, hedge node (Kwic / Hit string), or quantitative
value has been altered. Minor whitespace normalisation (collapse of
duplicated spaces to single spaces) has been applied throughout for
readability; this does not affect any analysis reported in the manuscript.
Columns and row counts are identical to the original.
Cleaning script and full provenance record are available from the
corresponding author (Yang Yu, yuyang89@dlmu.edu.cn).

## Sheet: Sheet1
Pre-hit context	Hit string	Post-hit context	File name	Transcript ID	Speaker ID	Speaker gender	Speaker role	Speaker native speaker status	Type
you see here, are coming somehow from the electrons down there. in bu- in the light bulb. and i've,	indicated	that by means of this drawing you see an electron moving, and at some point it loses a photon so to	Nobel Laureate Physics Lecture	COL485MX069	S3	M	SF	NNS	S
think the withholding of harmonic and thematic definition is taken to a new extreme. now as Mr Froid	indicated	, this is music that invites, programmatic interpretation, at nearly, every, step. the long scalar d	Beethoven Lecture	LES420MG134	S1	M	JF	NS
in the current bids, the green arrows indicate bids that it's currently winning, and this red arrow	indicates	the bid that it's currently losing. so, the producer has no reason to raise its, input bid on A, bec	Artificial Intelligence Research Group Meeting	MTG270SG049	S3	M	SG	NS
ves me an opportunity, to respond to one or two criticisms that have been made of the book and i'll,	indicate	along the way where i want to do that, but i would like this also for those of you who may have look	Philosophy Colloquium	COL475MX082	S2	M	SF	NS	S
when we talk about, sounds or words as sounds or words we put 'em in quotations like that to in- to	indicate	that we're talking about_ but what i would do here is to is to set this up wi	Intro to Poetry Office Hours	OFC300JU149	S2	M	SF	NS
here's what you're gonna hear. kay, what you've got, is the notes are	indicated	by numbers, one equals do two equals re. and um, this is a certain style of opera which doesn't know	Peking Opera Colloquium	COL140MX114	S2	M	SF	NS
gative inducements. so capabilities matter. what also matters is credibility, of course. if you have	indicated	, on previous occasions that you actually not only promise rewards but actually carry then out, you'	Political Science Lecture	LES495JU063	S1	M	SG	NRN
ain i'm not too sure what he intends to do with these lines. this song seems to	indicate	that Bhusuku was originally from outside Bengal. but although there is no reason why the writer of t	Graduate Buddhist Studies Seminar	SEM140JG070	S1	M	SF	NRN
l sense of time real quickly when they're deprived of, outside sensory information, so wouldn't that	indicate	that something on the outside, or some o- not the inner sense as he calls it, would contribute to ou	Philosophy Discussion Section	DIS475MU012	S3	M	SU	NS
s it there is it there? you would see little things that would	indicate	it was there. and the Einyes event would be typically something that you would expect from such an e	Nobel Laureate Physics Lecture	COL485MX069	S3	M	SF	NNS
t plus two charge, and there's the B-A-C-L-two, and we always put a subscript beneath the element to	indicate	the number of ions, that are in that compound. so here the ratio would be, two C-Ls for every one B-	Inorganic Chemistry Lecture	LEL200JU105	S1	F	JF	NS
one and_ one and one that's exactly seventy-seven isn't it? your indi- your, you	indicate	that every single fish in the_ that every single yellow M-and-M in the population was marked. Jody?	Biology of Fishes Group Activity	LES175SU031	S1	M	SF	NSO
the last sentence as he sort of looks back to see the letter, to see if it was all burned, does that	indicate	then that he wishes he hadn't been so gullible, that he's having second thoughts? if he had the lett	American Literature Lecture	LES300SU103	S1	M	SF	NS
afety is the major, thing you've gotta protect before you do anything else, and so, if somebody does	indicate	to you that they're thinking about killing themselves or they've had that thought, it's then really	Intro to Psychopathology Lecture	LES500SU102	S1	F	JF	NS
el... and what they're asking for is t- for you to test the hypotheses, just looking at that does it	indicate	to you there that it might be ten as a possible value just as_ to get a feel for what the answer mig	Statistics Office Hours	OFC575MU046	S1	F	JF	NS
so, how to get around this problem, um y- you can	indicate	that, this, suggests some stereotypes in your mind.	English Composition Tutorial	OFC301MU021	S1	F	JF	NS
say what an allocation is an allocation is just a subset of the of the task dependence network, that	indicates	which agents bought and sold which goods. um, (and) in this case um, the um the green circles are th	Artificial Intelligence Research Group Meeting	MTG270SG049	S3	M	SG	NS
iring. how would you compa- pair 'em, maybe by driving habits how many accidents they had that might	indicate	whether they're a reckless driver or not and you put 'em together by, whether they're reckless or no	Statistics Office Hours	OFC575MU046	S1	F	JF	NS
otta show, is that, early aggression is not related to later violence viewing because tha- what that	indicates	is, that, in this case with sex role stereotyping that people with, who already had sex role stereot	Media Impact in Communication Lecture	LEL220SU073	S1	F	JF	NS
now, um, Glenda indicate	indicates	you don't discuss possible alternatives, so	Natural Resources Research Group Meeting	MTG425JG004	S4	M	JG	NNS
fundamental molecular cellular level, that they can in fact, uh metastasize more readily? as i just	indicated	from my answer to that question, it's not the way they look. it's obviously gonna be something else.	Biology of Cancer Lecture	LEL175SU106	S1	M	SF	NS	S
oughout the northern, South American, area there's extensive deposits of, marine sedimentation which	indicates	that there were marine incursions happening during this period of time. means that the whole area wa	Fossil Plants Defense	DEF305MX131	S2	F	SG	NS
etters and they just makes me say that there was this change. this little dash after the F and the H	indicates	that it's in word initial position only. which is true this sound is w- this change is limited, only	Historical Linguistics Lecture	LES355SU009	S1	M	SF	NS
numerical value or your cutoff value the point that	indicates	where you should reject and where you should accept H-naught, depending on which side you fall.	Statistics Office Hours	OFC575MU046	S1	F	JF	NS
e go back, in in_ the arcs indicate input-output relationships, so if an arc from an agent to a good	indicates	that the agent can, um pr- s- supply that good in some sense, and an arc from a good to an agent ind	Artificial Intelligence Research Group Meeting	MTG270SG049	S3	M	SG	NS
tes that the agent can, um pr- s- supply that good in some sense, and an arc from a good to an agent	indicates	that the agent ca- wants to acquire um one unit of that good, as input, or for consumption. so going	Artificial Intelligence Research Group Meeting	MTG270SG049	S3	M	SG	NS
per that's been submitted by Milstein that he references in the paper, that he published, that that,	indicates	he's that he's studied this in transgene mice. which is problematic because, if you move the MAR say	Immunology Lab Meeting	MTG400MX008	S2	M	SF	NS
scores for the two teaching methods overall. but a lot of times the way the data's presented should	indicate	the idea along with a description of course of the problem. okay? if the sample sizes are not equal	Statistics Office Hours	OFC575MU046	S1	F	JF	NS
able age distribution stable stage, or excuse me stable age distribution than the lumped model would	indicate	. okay. size matters. for many population an individual's size is more im	Graduate Population Ecology Lecture	LES425JG077	S1	M	JF	NS
ight wanna do that sometime it's kinda interesting cuz we, we do have a measure they did	indicate	, in this school for this test for these kids what day did you do the testing? and then they had wha	Statistics in Social Sciences Lecture	LES565MX152	S1	F	SF	NS
e several types of deposits that are located throughout the basin. there are many, um sequences that	indicate	syneruptive, um, deposition, such as this, which is, basically ashfall... there are also lots of riv	Fossil Plants Defense	DEF305MX131	S2	F	SG	NS
t... i'm gonna measure by us- uh looking for the means total score of the fourteen item, and subject	indicate	that (he'll) behavior lifestyle please look at the appendix B, the item will use a five-point Likert	Nursing Student Presentations	STP450SG128	S2	F	SG	NNS
k of class that, you don't have to say i love you all you have to do is give somebody food, and that	indicates	a relationship. (and) i feel that when i read this. and so, when i see the variations on it well wha	Fantasy in Literature Lecture	LEL300SU076	S1	M	SF	NS
m consists of a thirty-item self-report scale, the respondents use a four-point Likert-type scale to	indicate	the likelihood, of their carrying out the actions described in the items in the instrument, so again	Nursing Student Presentations	STP450SG128	S3	F	SG	NS
ut this to the test this was an electron negatively charged. and there's a photon which we generally	indicate	by that symbol gamma. and the electron has a negative charge, and nature, is always is very careful	Nobel Laureate Physics Lecture	COL485MX069	S3	M	SF	NNS	S
e saying right? and so you're saying that, the fact that you receive a feeling of doubt,	indicates	, and tells you that oh i must be confused about this text, correct?	Objectivism Student Group	SGR999MX115	S4	F	SU	NS
i'll play you something that has a this instrument as well, these little bells. now there're ways to	indicate	the sounds that these instruments make, by selecting certain characters. and the sample i'm gonna pl	Peking Opera Colloquium	COL140MX114	S2	M	SF	NS
why some cells metastasize more frequently than others, uh i described to you some experiments which	indicated	that properties of the plasma membranes, appear to be involved in determining the frequency or influ	Biology of Cancer Lecture	LEL175SU106	S1	M	SF	NS
signs next to the goods indicate prices. um, what these, what the agents do_ what these prices do is	indicate	the relative global value of the various goods, um as compared to the as compared to the other goods	Artificial Intelligence Research Group Meeting	MTG270SG049	S3	M	SG	NS
and what does the second pulse do essentially? i put these very close together, to	indicate	that we don't have to worry about what's going on here. so the second pulse just gives us another, t	Graduate Physics Lecture	LES485MG006	S1	M	SF	NS
now, um, Glenda	indicate	indicates you don't discuss possible alternatives, so	Natural Resources Research Group Meeting	MTG425JG004	S4	M	JG	NNS
ain what these arcs are, um in the previous thing, the, um the arcs, let me go back, in in_ the arcs	indicate	input-output relationships, so if an arc from an agent to a good indicates that the agent can, um pr	Artificial Intelligence Research Group Meeting	MTG270SG049	S3	M	SG	NS
ontent validity, and it's being used in uh other research studies so this ongoing use in research uh	indicates	that validity assessment is also ongoing. and the tool has adequate consensus it was reported in a a	Nursing Student Presentations	STP450SG128	S3	F	SG	NS
t got, um, i'm really proud of this this is a, historic, moment. this is, um, as far as our records,	indicate	, this is the first, resolution presented to the L-S-and-A student government, on behalf of the Mich	Student Government Meeting	MTG999SU043	S17	M	SU	NS
t is an interesting stylistic device because, it's he's gonna give us the motive and then he kind of	indicates	, Newman wasn't quite sure why he did it. is that the- he had come s- uh so rea	American Literature Lecture	LES300SU103	S1	M	SF	NS
ng that there should be a balance between the two. right now, as a statistic on the federal spending	indicates	, there's a huge imbalance ninety-three, percent versus seven percent. um, research has shown that b	Graduate Public Policy Seminar	SEM340JG072	S8	M	JG	NS
ntion strategies with the parents and their children during routine visits. review of the literature	indicates	that the concept of injury prevention has been, relatively well researched and defined and theoretic	Nursing Student Presentations	STP450SG128	S7	F	SG	NS
t of that good, as input, or for consumption. so going back to the s- to an allocation, a dark arrow	indicates	that the agent, um either bought or sold the good and the grey arrows are um, are failed attempts to	Artificial Intelligence Research Group Meeting	MTG270SG049	S3	M	SG	NS
al, because /s/ is the plural morpheme par excellence in Spanish, and /s/ is also the, morpheme that	indicates	the second person singular in, the entire verb system of Spanish. okay? so you're right no it's a it	Historical Linguistics Lecture	LES355SU009	S1	M	SF	NS
the same situation indicating that the word nurse, is a word, if butter is faster than nurse then it	indicates	that there's semantic relations between words and that you're actually doing something called semant	Cognitive Psychology Research Lab	LAB500SU089	S1	M	SG	NS
g during that period of time and, we can calculate an uplift rate, during that, sedimentation which,	indicates	that, uplift was indeed occurring during this period. and then finally um based on elevation and tem	Fossil Plants Defense	DEF305MX131	S2	F	SG	NS
here. now this is a producer um, the prices are specified here in the current bids, the green arrows	indicate	bids that it's currently winning, and this red arrow indicates the bid that it's currently losing. s	Artificial Intelligence Research Group Meeting	MTG270SG049	S3	M	SG	NS

## Sheet: NS
Pre-hit context	Hit string	Post-hit context	File name	Transcript ID	Speaker ID	Speaker gender	Speaker role	Speaker native speaker status	Type
think the withholding of harmonic and thematic definition is taken to a new extreme. now as Mr Froid	indicated	, this is music that invites, programmatic interpretation, at nearly, every, step. the long scalar d	Beethoven Lecture	LES420MG134	S1	M	JF	NS
in the current bids, the green arrows indicate bids that it's currently winning, and this red arrow	indicates	the bid that it's currently losing. so, the producer has no reason to raise its, input bid on A, bec	Artificial Intelligence Research Group Meeting	MTG270SG049	S3	M	SG	NS
ves me an opportunity, to respond to one or two criticisms that have been made of the book and i'll,	indicate	along the way where i want to do that, but i would like this also for those of you who may have look	Philosophy Colloquium	COL475MX082	S2	M	SF	NS	S
when we talk about, sounds or words as sounds or words we put 'em in quotations like that to in- to	indicate	that we're talking about_ but what i would do here is to is to set this up wi	Intro to Poetry Office Hours	OFC300JU149	S2	M	SF	NS
here's what you're gonna hear. kay, what you've got, is the notes are	indicated	by numbers, one equals do two equals re. and um, this is a certain style of opera which doesn't know	Peking Opera Colloquium	COL140MX114	S2	M	SF	NS
l sense of time real quickly when they're deprived of, outside sensory information, so wouldn't that	indicate	that something on the outside, or some o- not the inner sense as he calls it, would contribute to ou	Philosophy Discussion Section	DIS475MU012	S3	M	SU	NS
t plus two charge, and there's the B-A-C-L-two, and we always put a subscript beneath the element to	indicate	the number of ions, that are in that compound. so here the ratio would be, two C-Ls for every one B-	Inorganic Chemistry Lecture	LEL200JU105	S1	F	JF	NS
one and_ one and one that's exactly seventy-seven isn't it? your indi- your, you	indicate	that every single fish in the_ that every single yellow M-and-M in the population was marked. Jody?	Biology of Fishes Group Activity	LES175SU031	S1	M	SF	NSO
the last sentence as he sort of looks back to see the letter, to see if it was all burned, does that	indicate	then that he wishes he hadn't been so gullible, that he's having second thoughts? if he had the lett	American Literature Lecture	LES300SU103	S1	M	SF	NS
afety is the major, thing you've gotta protect before you do anything else, and so, if somebody does	indicate	to you that they're thinking about killing themselves or they've had that thought, it's then really	Intro to Psychopathology Lecture	LES500SU102	S1	F	JF	NS
el... and what they're asking for is t- for you to test the hypotheses, just looking at that does it	indicate	to you there that it might be ten as a possible value just as_ to get a feel for what the answer mig	Statistics Office Hours	OFC575MU046	S1	F	JF	NS
so, how to get around this problem, um y- you can	indicate	that, this, suggests some stereotypes in your mind.	English Composition Tutorial	OFC301MU021	S1	F	JF	NS
say what an allocation is an allocation is just a subset of the of the task dependence network, that	indicates	which agents bought and sold which goods. um, (and) in this case um, the um the green circles are th	Artificial Intelligence Research Group Meeting	MTG270SG049	S3	M	SG	NS
iring. how would you compa- pair 'em, maybe by driving habits how many accidents they had that might	indicate	whether they're a reckless driver or not and you put 'em together by, whether they're reckless or no	Statistics Office Hours	OFC575MU046	S1	F	JF	NS
otta show, is that, early aggression is not related to later violence viewing because tha- what that	indicates	is, that, in this case with sex role stereotyping that people with, who already had sex role stereot	Media Impact in Communication Lecture	LEL220SU073	S1	F	JF	NS
fundamental molecular cellular level, that they can in fact, uh metastasize more readily? as i just	indicated	from my answer to that question, it's not the way they look. it's obviously gonna be something else.	Biology of Cancer Lecture	LEL175SU106	S1	M	SF	NS	S
oughout the northern, South American, area there's extensive deposits of, marine sedimentation which	indicates	that there were marine incursions happening during this period of time. means that the whole area wa	Fossil Plants Defense	DEF305MX131	S2	F	SG	NS
etters and they just makes me say that there was this change. this little dash after the F and the H	indicates	that it's in word initial position only. which is true this sound is w- this change is limited, only	Historical Linguistics Lecture	LES355SU009	S1	M	SF	NS
numerical value or your cutoff value the point that	indicates	where you should reject and where you should accept H-naught, depending on which side you fall.	Statistics Office Hours	OFC575MU046	S1	F	JF	NS
e go back, in in_ the arcs indicate input-output relationships, so if an arc from an agent to a good	indicates	that the agent can, um pr- s- supply that good in some sense, and an arc from a good to an agent ind	Artificial Intelligence Research Group Meeting	MTG270SG049	S3	M	SG	NS
tes that the agent can, um pr- s- supply that good in some sense, and an arc from a good to an agent	indicates	that the agent ca- wants to acquire um one unit of that good, as input, or for consumption. so going	Artificial Intelligence Research Group Meeting	MTG270SG049	S3	M	SG	NS
per that's been submitted by Milstein that he references in the paper, that he published, that that,	indicates	he's that he's studied this in transgene mice. which is problematic because, if you move the MAR say	Immunology Lab Meeting	MTG400MX008	S2	M	SF	NS
scores for the two teaching methods overall. but a lot of times the way the data's presented should	indicate	the idea along with a description of course of the problem. okay? if the sample sizes are not equal	Statistics Office Hours	OFC575MU046	S1	F	JF	NS
able age distribution stable stage, or excuse me stable age distribution than the lumped model would	indicate	. okay. size matters. for many population an individual's size is more im	Graduate Population Ecology Lecture	LES425JG077	S1	M	JF	NS
ight wanna do that sometime it's kinda interesting cuz we, we do have a measure they did	indicate	, in this school for this test for these kids what day did you do the testing? and then they had wha	Statistics in Social Sciences Lecture	LES565MX152	S1	F	SF	NS
e several types of deposits that are located throughout the basin. there are many, um sequences that	indicate	syneruptive, um, deposition, such as this, which is, basically ashfall... there are also lots of riv	Fossil Plants Defense	DEF305MX131	S2	F	SG	NS
k of class that, you don't have to say i love you all you have to do is give somebody food, and that	indicates	a relationship. (and) i feel that when i read this. and so, when i see the variations on it well wha	Fantasy in Literature Lecture	LEL300SU076	S1	M	SF	NS
m consists of a thirty-item self-report scale, the respondents use a four-point Likert-type scale to	indicate	the likelihood, of their carrying out the actions described in the items in the instrument, so again	Nursing Student Presentations	STP450SG128	S3	F	SG	NS
e saying right? and so you're saying that, the fact that you receive a feeling of doubt,	indicates	, and tells you that oh i must be confused about this text, correct?	Objectivism Student Group	SGR999MX115	S4	F	SU	NS
i'll play you something that has a this instrument as well, these little bells. now there're ways to	indicate	the sounds that these instruments make, by selecting certain characters. and the sample i'm gonna pl	Peking Opera Colloquium	COL140MX114	S2	M	SF	NS
why some cells metastasize more frequently than others, uh i described to you some experiments which	indicated	that properties of the plasma membranes, appear to be involved in determining the frequency or influ	Biology of Cancer Lecture	LEL175SU106	S1	M	SF	NS
signs next to the goods indicate prices. um, what these, what the agents do_ what these prices do is	indicate	the relative global value of the various goods, um as compared to the as compared to the other goods	Artificial Intelligence Research Group Meeting	MTG270SG049	S3	M	SG	NS
and what does the second pulse do essentially? i put these very close together, to	indicate	that we don't have to worry about what's going on here. so the second pulse just gives us another, t	Graduate Physics Lecture	LES485MG006	S1	M	SF	NS
ain what these arcs are, um in the previous thing, the, um the arcs, let me go back, in in_ the arcs	indicate	input-output relationships, so if an arc from an agent to a good indicates that the agent can, um pr	Artificial Intelligence Research Group Meeting	MTG270SG049	S3	M	SG	NS
ontent validity, and it's being used in uh other research studies so this ongoing use in research uh	indicates	that validity assessment is also ongoing. and the tool has adequate consensus it was reported in a a	Nursing Student Presentations	STP450SG128	S3	F	SG	NS
t got, um, i'm really proud of this this is a, historic, moment. this is, um, as far as our records,	indicate	, this is the first, resolution presented to the L-S-and-A student government, on behalf of the Mich	Student Government Meeting	MTG999SU043	S17	M	SU	NS
t is an interesting stylistic device because, it's he's gonna give us the motive and then he kind of	indicates	, Newman wasn't quite sure why he did it. is that the- he had come s- uh so rea	American Literature Lecture	LES300SU103	S1	M	SF	NS
ng that there should be a balance between the two. right now, as a statistic on the federal spending	indicates	, there's a huge imbalance ninety-three, percent versus seven percent. um, research has shown that b	Graduate Public Policy Seminar	SEM340JG072	S8	M	JG	NS
ntion strategies with the parents and their children during routine visits. review of the literature	indicates	that the concept of injury prevention has been, relatively well researched and defined and theoretic	Nursing Student Presentations	STP450SG128	S7	F	SG	NS
t of that good, as input, or for consumption. so going back to the s- to an allocation, a dark arrow	indicates	that the agent, um either bought or sold the good and the grey arrows are um, are failed attempts to	Artificial Intelligence Research Group Meeting	MTG270SG049	S3	M	SG	NS
al, because /s/ is the plural morpheme par excellence in Spanish, and /s/ is also the, morpheme that	indicates	the second person singular in, the entire verb system of Spanish. okay? so you're right no it's a it	Historical Linguistics Lecture	LES355SU009	S1	M	SF	NS
the same situation indicating that the word nurse, is a word, if butter is faster than nurse then it	indicates	that there's semantic relations between words and that you're actually doing something called semant	Cognitive Psychology Research Lab	LAB500SU089	S1	M	SG	NS
g during that period of time and, we can calculate an uplift rate, during that, sedimentation which,	indicates	that, uplift was indeed occurring during this period. and then finally um based on elevation and tem	Fossil Plants Defense	DEF305MX131	S2	F	SG	NS
here. now this is a producer um, the prices are specified here in the current bids, the green arrows	indicate	bids that it's currently winning, and this red arrow indicates the bid that it's currently losing. s	Artificial Intelligence Research Group Meeting	MTG270SG049	S3	M	SG	NS

## Sheet: Q
Pre-hit context	Hit string	Post-hit context	File name	Transcript ID	Speaker ID	Speaker gender	Speaker role	Speaker native speaker status	Type
think the withholding of harmonic and thematic definition is taken to a new extreme. now as Mr Froid	indicated	, this is music that invites, programmatic interpretation, at nearly, every, step. the long scalar d	Beethoven Lecture	LES420MG134	S1	M	JF	NS
in the current bids, the green arrows indicate bids that it's currently winning, and this red arrow	indicates	the bid that it's currently losing. so, the producer has no reason to raise its, input bid on A, bec	Artificial Intelligence Research Group Meeting	MTG270SG049	S3	M	SG	NS
when we talk about, sounds or words as sounds or words we put 'em in quotations like that to in- to	indicate	that we're talking about_ but what i would do here is to is to set this up wi	Intro to Poetry Office Hours	OFC300JU149	S2	M	SF	NS
here's what you're gonna hear. kay, what you've got, is the notes are	indicated	by numbers, one equals do two equals re. and um, this is a certain style of opera which doesn't know	Peking Opera Colloquium	COL140MX114	S2	M	SF	NS
l sense of time real quickly when they're deprived of, outside sensory information, so wouldn't that	indicate	that something on the outside, or some o- not the inner sense as he calls it, would contribute to ou	Philosophy Discussion Section	DIS475MU012	S3	M	SU	NS
t plus two charge, and there's the B-A-C-L-two, and we always put a subscript beneath the element to	indicate	the number of ions, that are in that compound. so here the ratio would be, two C-Ls for every one B-	Inorganic Chemistry Lecture	LEL200JU105	S1	F	JF	NS
one and_ one and one that's exactly seventy-seven isn't it? your indi- your, you	indicate	that every single fish in the_ that every single yellow M-and-M in the population was marked. Jody?	Biology of Fishes Group Activity	LES175SU031	S1	M	SF	NSO
the last sentence as he sort of looks back to see the letter, to see if it was all burned, does that	indicate	then that he wishes he hadn't been so gullible, that he's having second thoughts? if he had the lett	American Literature Lecture	LES300SU103	S1	M	SF	NS
afety is the major, thing you've gotta protect before you do anything else, and so, if somebody does	indicate	to you that they're thinking about killing themselves or they've had that thought, it's then really	Intro to Psychopathology Lecture	LES500SU102	S1	F	JF	NS
el... and what they're asking for is t- for you to test the hypotheses, just looking at that does it	indicate	to you there that it might be ten as a possible value just as_ to get a feel for what the answer mig	Statistics Office Hours	OFC575MU046	S1	F	JF	NS
so, how to get around this problem, um y- you can	indicate	that, this, suggests some stereotypes in your mind.	English Composition Tutorial	OFC301MU021	S1	F	JF	NS
say what an allocation is an allocation is just a subset of the of the task dependence network, that	indicates	which agents bought and sold which goods. um, (and) in this case um, the um the green circles are th	Artificial Intelligence Research Group Meeting	MTG270SG049	S3	M	SG	NS
iring. how would you compa- pair 'em, maybe by driving habits how many accidents they had that might	indicate	whether they're a reckless driver or not and you put 'em together by, whether they're reckless or no	Statistics Office Hours	OFC575MU046	S1	F	JF	NS
otta show, is that, early aggression is not related to later violence viewing because tha- what that	indicates	is, that, in this case with sex role stereotyping that people with, who already had sex role stereot	Media Impact in Communication Lecture	LEL220SU073	S1	F	JF	NS
oughout the northern, South American, area there's extensive deposits of, marine sedimentation which	indicates	that there were marine incursions happening during this period of time. means that the whole area wa	Fossil Plants Defense	DEF305MX131	S2	F	SG	NS
etters and they just makes me say that there was this change. this little dash after the F and the H	indicates	that it's in word initial position only. which is true this sound is w- this change is limited, only	Historical Linguistics Lecture	LES355SU009	S1	M	SF	NS
numerical value or your cutoff value the point that	indicates	where you should reject and where you should accept H-naught, depending on which side you fall.	Statistics Office Hours	OFC575MU046	S1	F	JF	NS
e go back, in in_ the arcs indicate input-output relationships, so if an arc from an agent to a good	indicates	that the agent can, um pr- s- supply that good in some sense, and an arc from a good to an agent ind	Artificial Intelligence Research Group Meeting	MTG270SG049	S3	M	SG	NS
tes that the agent can, um pr- s- supply that good in some sense, and an arc from a good to an agent	indicates	that the agent ca- wants to acquire um one unit of that good, as input, or for consumption. so going	Artificial Intelligence Research Group Meeting	MTG270SG049	S3	M	SG	NS
per that's been submitted by Milstein that he references in the paper, that he published, that that,	indicates	he's that he's studied this in transgene mice. which is problematic because, if you move the MAR say	Immunology Lab Meeting	MTG400MX008	S2	M	SF	NS
scores for the two teaching methods overall. but a lot of times the way the data's presented should	indicate	the idea along with a description of course of the problem. okay? if the sample sizes are not equal	Statistics Office Hours	OFC575MU046	S1	F	JF	NS
able age distribution stable stage, or excuse me stable age distribution than the lumped model would	indicate	. okay. size matters. for many population an individual's size is more im	Graduate Population Ecology Lecture	LES425JG077	S1	M	JF	NS
ight wanna do that sometime it's kinda interesting cuz we, we do have a measure they did	indicate	, in this school for this test for these kids what day did you do the testing? and then they had wha	Statistics in Social Sciences Lecture	LES565MX152	S1	F	SF	NS
e several types of deposits that are located throughout the basin. there are many, um sequences that	indicate	syneruptive, um, deposition, such as this, which is, basically ashfall... there are also lots of riv	Fossil Plants Defense	DEF305MX131	S2	F	SG	NS
k of class that, you don't have to say i love you all you have to do is give somebody food, and that	indicates	a relationship. (and) i feel that when i read this. and so, when i see the variations on it well wha	Fantasy in Literature Lecture	LEL300SU076	S1	M	SF	NS
m consists of a thirty-item self-report scale, the respondents use a four-point Likert-type scale to	indicate	the likelihood, of their carrying out the actions described in the items in the instrument, so again	Nursing Student Presentations	STP450SG128	S3	F	SG	NS
e saying right? and so you're saying that, the fact that you receive a feeling of doubt,	indicates	, and tells you that oh i must be confused about this text, correct?	Objectivism Student Group	SGR999MX115	S4	F	SU	NS
i'll play you something that has a this instrument as well, these little bells. now there're ways to	indicate	the sounds that these instruments make, by selecting certain characters. and the sample i'm gonna pl	Peking Opera Colloquium	COL140MX114	S2	M	SF	NS
why some cells metastasize more frequently than others, uh i described to you some experiments which	indicated	that properties of the plasma membranes, appear to be involved in determining the frequency or influ	Biology of Cancer Lecture	LEL175SU106	S1	M	SF	NS
signs next to the goods indicate prices. um, what these, what the agents do_ what these prices do is	indicate	the relative global value of the various goods, um as compared to the as compared to the other goods	Artificial Intelligence Research Group Meeting	MTG270SG049	S3	M	SG	NS
and what does the second pulse do essentially? i put these very close together, to	indicate	that we don't have to worry about what's going on here. so the second pulse just gives us another, t	Graduate Physics Lecture	LES485MG006	S1	M	SF	NS
ain what these arcs are, um in the previous thing, the, um the arcs, let me go back, in in_ the arcs	indicate	input-output relationships, so if an arc from an agent to a good indicates that the agent can, um pr	Artificial Intelligence Research Group Meeting	MTG270SG049	S3	M	SG	NS
ontent validity, and it's being used in uh other research studies so this ongoing use in research uh	indicates	that validity assessment is also ongoing. and the tool has adequate consensus it was reported in a a	Nursing Student Presentations	STP450SG128	S3	F	SG	NS
t got, um, i'm really proud of this this is a, historic, moment. this is, um, as far as our records,	indicate	, this is the first, resolution presented to the L-S-and-A student government, on behalf of the Mich	Student Government Meeting	MTG999SU043	S17	M	SU	NS
t is an interesting stylistic device because, it's he's gonna give us the motive and then he kind of	indicates	, Newman wasn't quite sure why he did it. is that the- he had come s- uh so rea	American Literature Lecture	LES300SU103	S1	M	SF	NS
ng that there should be a balance between the two. right now, as a statistic on the federal spending	indicates	, there's a huge imbalance ninety-three, percent versus seven percent. um, research has shown that b	Graduate Public Policy Seminar	SEM340JG072	S8	M	JG	NS
ntion strategies with the parents and their children during routine visits. review of the literature	indicates	that the concept of injury prevention has been, relatively well researched and defined and theoretic	Nursing Student Presentations	STP450SG128	S7	F	SG	NS
t of that good, as input, or for consumption. so going back to the s- to an allocation, a dark arrow	indicates	that the agent, um either bought or sold the good and the grey arrows are um, are failed attempts to	Artificial Intelligence Research Group Meeting	MTG270SG049	S3	M	SG	NS
al, because /s/ is the plural morpheme par excellence in Spanish, and /s/ is also the, morpheme that	indicates	the second person singular in, the entire verb system of Spanish. okay? so you're right no it's a it	Historical Linguistics Lecture	LES355SU009	S1	M	SF	NS
the same situation indicating that the word nurse, is a word, if butter is faster than nurse then it	indicates	that there's semantic relations between words and that you're actually doing something called semant	Cognitive Psychology Research Lab	LAB500SU089	S1	M	SG	NS
g during that period of time and, we can calculate an uplift rate, during that, sedimentation which,	indicates	that, uplift was indeed occurring during this period. and then finally um based on elevation and tem	Fossil Plants Defense	DEF305MX131	S2	F	SG	NS
here. now this is a producer um, the prices are specified here in the current bids, the green arrows	indicate	bids that it's currently winning, and this red arrow indicates the bid that it's currently losing. s	Artificial Intelligence Research Group Meeting	MTG270SG049	S3	M	SG	NS
