# Supplementary material for: Bridging corpus diagnostics and EAP pedagogy: A corpus-driven study on lexical hedges in Chinese scholars’ spoken academic English
Source: PLoS One. 2026 Jul 6;21(7):e0353106. doi: 10.1371/journal.pone.0353106 (PMC13336206; doi:10.1371/journal.pone.0353106)
Supplement: S1 File — A compressed file containing the complete dataset and analysis details underlying the study, organized into two folders: (i) CASEC — all lists and concordances of hedges in CASEC; (ii) MICASE — all lists and concordances of hedges in MICASE. All file names, folder names, and metadata have been prepared in English in accordance with PLOS ONE policy. (ZIP) [file pone.0353106.s001.zip › look.xlsx]

## Sheet: README
S1 DATA SET — ENGLISH-LANGUAGE VERSION
Manuscript: Bridging Corpus Diagnostics and EAP Pedagogy: A Corpus-Driven
Study on Lexical Hedges in Chinese Scholars' Spoken Academic English
(PLOS ONE, PONE-D-26-12996, revised April 2026).
This file is a cleaned, English-language version of the original CASEC/MICASE
concordance export. Two transformations were applied:
(1) Automatic-transcription metadata produced by Whisper large-v3 was
translated mechanically: the CJK string for 'speaker' was mapped to
'Speaker N'; the string for 'unknown speaker' was mapped to 'Unknown';
the string for 'transcript' was mapped to 'Transcript'; the string
for 'keyword' was mapped to 'Keyword'; date and time markers were
normalised (year/month/day, AM/PM, h/min/s); CJK enumeration and
full-width punctuation (commas, periods, brackets, quotation marks)
were mapped to ASCII equivalents.
(2) Any residual CJK characters after Stage 1 represent genuine
code-switches by the original speakers (proper names, cultural terms,
brief Mandarin quotations within otherwise English presentations).
These have been romanised to Hanyu Pinyin (with tone marks) and
wrapped as [Mandarin: pinyin]. The original CJK-containing files
are available from the corresponding author on request.
No English-language content, hedge node (Kwic / Hit string), or quantitative
value has been altered. Minor whitespace normalisation (collapse of
duplicated spaces to single spaces) has been applied throughout for
readability; this does not affect any analysis reported in the manuscript.
Columns and row counts are identical to the original.
Cleaning script and full provenance record are available from the
corresponding author (Yang Yu, yuyang89@dlmu.edu.cn).

## Sheet: Sheet1
Pre-hit context	Hit string	Post-hit context	File name	Transcript ID	Speaker ID	Speaker gender	Speaker role	Speaker native speaker status
d and it's it's quote unquote more aggressive, and yet to you look at it under the microscope and it	looks	pretty much the same. that's not always the case. sometimes it will look different. it would, it wou	Biology of Cancer Lecture	LEL175SU106	S1	M	SF	NS
	looks	nice this one it looks properly regulated.	Immunology Lab Meeting	MTG400MX008	SU-5	M	UN	NS
(xx) we're gonna make ourselves	look	(bad.) (and they're) like oh yeah? (xx)	Biology of Fishes Field Lab	LAB175SU032	SU-f	F	UN	NS
e thing. it's the um pigment (set) the same thing we have in our skin that gives us the tan and they	look	like these little sort of Pac-Attack people probably didn't grow up with Pac-Attack and Pac-Man you	Biology of Fishes Lab	LAB175SU033	S1	M	SF	NSO
e myself in a pore. and i'm in a pore, and if_ do you guys remember what the profile of the velocity	looks	like in a pore we talked about that remember (Hage) and Pleceat? Placil? or how how do	Intro to Groundwater Hydrology Lecture	LES205JG124	S1	F	SF	NS
in meiosis one anaphase one and what that might	look	like, is let's just say, it's time for anaphase one to occur. you're used to, one A chromosome going	Intro Biology Discussion Section	DIS175JU081	S1	F	JF	NS
ell we_ this is what we're looking for is D so um divide this by two-oh-six-two-six-five, yeah, this	looks	um, does this look right? um, i don't know if this is right. okay, one di	Astronomy Peer Tutorial	OFC150MU042	S1	F	SU	NS
t what's (going on in this stuff) does anybody see the tail end or the top end of this? what does it	look	like to you? it looks like it's waiting to be turned into urea.	Intro to Biochemistry Lecture	LEL175SU098	S1	F	JF	NS
ng, of why two things are alike, is because, they were both present in the parent of the two. if you	look	like your sister, the most, simple explanation, is that, you got those traits from your parents. hom	Race and Human Evolution Lecture	LEL115SU107	S1	F	JF	NS
and that's the best i can tell you is that it	looks	like it. there's gotta be s	Immunology Lab Meeting	MTG400MX008	S4	F	SG	NS
everything we need to know about S-N-one? how does it happen? why does it happen? what's it have to	look	like? what can it make? what's it do to the second chirality?	Organic Chemistry Study Group	SGR200JU125	S1	F	JU	NS
oh okay that's why it	looks	similar. yeah. so this is not	Biochemistry Study Group	SGR175SU123	S2	M	SU	NS
give you one strand, they usually give you the top strand, and it's exactly what the R-N-A is gonna	look	like so you can just transcribe it in your head, back and forth. they should almost always go five-p	Microbial Genetics Lecture	LES175SU079	S1	F	JF	NS
t would make it nine. cuz you get four pumped out four pumped out, two gets pumped out, and then, it	looks	like one gets pumped back in	Biochemistry Study Group	SGR175SU123	S3	M	SU	NS
for part C that	looks	right. this is	Computer Science Office Hours	OFC270MG048	S2	F	SG	NS
see if this is readable, otherwise (xx) this	looks	okay. okay here's some C code to do this... and now i've gone from my algorithm to C code and that m	Intro Engineering Lecture	LEL295JU035	S1	M	SF	NS
it actually cuts this oxbow lake off, from the main channel. so you have just this other, it always	looks	, like a, like a U-shape, like that. okay so that's a oxbow lake and you can see, up here, showing t	Spring Ecosystems Lecture	LES425SU093	S3	F	SG	NS
, the second radiation law's related (xx) so hot stars look blue and cool stars	look	red, Wien's Law tells us that things like wavelength (xx) s- star (it says that, three thousa	Astronomy Peer Tutorial	OFC150MU042	S1	F	SU	NS
i's instrument life-space mobility, looks at the si- a similar type, um instrument is maze except it	looks	li- at it in an institutional setting. so more like in a nursing home. there's a lack of instruments	Nursing Student Presentations	STP450SG128	S5	F	SG	NS
etaphase two... anaphase two. okay. cytokinesis telophase two. now we have four daughter cells, that	look	how? different?	Intro Biology Discussion Section	DIS175JU081	S1	F	JF	NS
she's always picking on them. and then maybe, i'm thinking maybe i just	look	good like standing behind 'em like, i know what i'm doing or something the gi	Astronomy Peer Tutorial	OFC150MU042	S5	F	SU	NS
oser to your horizon, and Jupiter and Saturn will be overhead. and if you look right here, we see it	looks	like somebody made a mistake. because it's all fuzzy, and dim. this represents the Pleiades, and the	Intro Astronomy Discussion Section	DIS150JU130	S1	F	JG	NS
hypoth- hypothalamus and this is, somewhere under there it	looks	like it's (xx) no yeah look a	Biopsychology Lab	LAB500SU044	S8	M	SU	NS
uh, this would be, (xx) see it	looks	like the (pondula) pulled it out and this would be the pons and this would be the medulla. i mean th	Biopsychology Lab	LAB500SU044	S8	M	SU	NS
and they	look	like babies. we	Biology of Fishes Field Lab	LAB175SU032	SU-f	F	UN	NS
combinations of E and B, and then see if we can get the Hamiltonian written, in a new form that also	looks	, quite, familiar to you. so this is what we'll do. and let me get the, definitions correct. so we n	Graduate Physics Lecture	LES485MG006	S1	M	SF	NS
age of the, adult class. is that right or is that? i mean cuz that cuz the initial graph the number	looked	really low for, you know point-five-two-eight seems like a fairly low value. so it i- i mean is that	Graduate Population Ecology Lecture	LES425JG077	S2	M	JG	NS
ops there right? that would mean, that it would retain the adult descendent B, would retain it would	look	like a baby, ancestor of the ancestor. make sense? here's the con- uh the	Race and Human Evolution Lecture	LEL115SU107	S1	F	JF	NS
and, when you use the how much it	looks	like a Gaussian, is that, what's F-zero	Physics Research Group Meeting	MTG485SG142	S8	F	SG	NS
h visit seven weeks ago. it	looks	different here is it different or not?	Biology of Fishes Field Lab	LAB175SU032	SU-m	M	UN	NS
ah good, okay. what does these guys	look	like? which?	Biology of Birds Field Lab	LAB175SU026	SU-m	M	SU	NS
ction there's no survival of the adults this is what the life-cycle graph	looks	like for the teasel population. we can start over here with flowering pla	Graduate Population Ecology Lecture	LES425JG077	S1	M	JF	NS
looks nice this one it	looks	properly regulated. with a di	Immunology Lab Meeting	MTG400MX008	SU-5	M	UN	NS
lly what i wanna deal with is some, issues of interacting with the person. i wanna write a code that	looks	like this. i want this one to, keep asking for	Intro Engineering Lecture	LEL295JU035	S1	M	SF	NS
was telling you about lemurs lemurs, you would not even think that lemurs were primates, they don't	look	like monkeys they don't look like, apes they don't look like us, they look like squirrels. but they'	Race and Human Evolution Lecture	LEL115SU107	S1	F	JF	NS
that every time she introduces herself to people down there she says, my name is Robyn, people kinda	look	at her funny cuz Robyn's not a real common name in, South America and she'll say, you know, like Bat	Fossil Plants Defense	DEF305MX131	S2	F	SG	NS
ce, level mkay? so you wanna set up hypotheses, and H-one is the one that will gear what your region	looks	like, overall okay? mm um whe	Statistics Office Hours	OFC575MU046	S1	F	JF	NS
cosine delta V-zero, i'm sorry cosine delta-L, over V-zero. well what does that	look	like as a function of delta?	Graduate Physics Lecture	LES485MG006	S1	M	SF	NS
for example to momentum, and X, or X to momentum, and, B to, E to X-Q and B to momentum, and it will	look	like a harmonic oscillator. well you can't quite do that because the, commutation relations for the	Graduate Physics Lecture	LES485MG006	S1	M	SF	NS
does somebody have the iron sulfate? alright does anyone know what the iron sulfate	looks	like? (xx) iron sulfate looks like? it's got a red top on or something?	Chemistry Lab	LAB200JU018	S2	F	SG	NS
no the the, pull it back, what's that snail, like, that thing that kinda curves around and stuff?	looks	like a little knob (xx) like this right here.	Biopsychology Lab	LAB500SU044	S7	M	SU	NS
helps the plant to fully exploit its environment and so what you would expect is that, leaves would	look	different, in different, environments. so what we do is we, use that relationship between the, shape	Fossil Plants Defense	DEF305MX131	S2	F	SG	NS
lare them and you initialize 'em that's what Polly was saying, so no i can't do that. even though it	looks	like an analogous operation, it's not possible. uh what could i do instead? let's say i did wanna co	Intro Programming Lecture	LES235SU099	S1	F	JF	NS
n today we'll start, some aspects of the quantized nature of the field. the assignment for next time	looks	long, but it's actually much shorter than all, all of our other assignments, because, we're now ente	Graduate Physics Lecture	LES485MG006	S1	M	SF	NS
asure but but it, i mean that's a measure but, what you have is only an inkling of what those curves	look	like. right. yes,	Artificial Intelligence Dissertation Defense	DEF270SF061	S6	M	SF	NS
the plant, and cut it out. you can make callus, callus is is sort of like cauliflower, it's what it	looks	like. it's nongreen it's completely undifferentiated and, under certain hormonal conditions you can	Graduate Cellular Biotechnology Lecture	LES405JG078	S1	F	SF	NS
ybody knew the ages, really accurately right? no question in reading the scales, dead easy. Matt you	look	skeptical. okay. the data are fairly good, the data are fairly hard, but, management, management dec	Biology of Fishes Lab	LAB175SU033	S1	M	SF	NSO
couple more times, but curve B, uh, follows curve A for a while, and uh then uh peels off, and uh uh	looks	like it's a protected surface, we don't get an awful lot of_ that's a log scale on the left side, we	Professional Mechanical Engineering Seminar	LES365JG029	S1	M	SF	NS
completely different, the one that looks completely different will be punished, and the one that th-	looks	more like the transform-limited won't so, the one that looks like the transform-limited pulse will g	Physics Research Group Meeting	MTG485SG142	S2	M	SG	NS
okay, does it	look	like this? does it look like that?	Biology of Birds Field Lab	LAB175SU026	SU-m	M	SU	NS
this stuff) does anybody see the tail end or the top end of this? what does it look like to you? it	looks	like it's waiting to be turned into urea. (there you are,) (xx	Intro to Biochemistry Lecture	LEL175SU098	S1	F	JF	NS
and about mm, i don't know, after, the phytoremediation part, there's a han- there's this page that	looks	kind of like this. and again if you can't see what i'm putting on the ove	Graduate Cellular Biotechnology Lecture	LES405JG078	S1	F	SF	NS
i'm not	looking	forward to her talk you coming to her talk?	Biology of Fishes Field Lab	LAB175SU032	S1	M	SF	NSO
	looks	like it. really?	Immunology Lab Meeting	MTG400MX008	S4	F	SG	NS
i did too this one doesn't	look	like it's been done, but this one has	Biology of Fishes Lab	LAB175SU033	SU-f	F	UN	NS
re's what while loops look like. not what C while loops look like just what the idea of a while loop	looks	like. we have some condition and while it's tru	Intro Engineering Lecture	LEL295JU035	S1	M	SF	NS
either flow out or flow down to the deeper levels and the second year you might get a cornfield that	looks	like this. which, you can see that there's a difference there and the next year something sorta like	Ecological Agriculture Colloquium	COL425MX075	S2	M	SF	NS
e to do second function and specify L-two behind it. you can put in L-one just to show you what that	looks	like and that's what it should look like depending on which column you have.	Statistics Office Hours	OFC575MU046	S1	F	JF	NS
e the second decimal place so the point-eight part is right for part C. but the second decimal place	looks	a little off. o	Computer Science Office Hours	OFC270MG048	S2	F	SG	NS
. chimpanzee's first mol- the molars down, here look almost identical to ours. but a baboon, doesn't	look	like ours at all and neither does a lemur. so here what you would have is a shared pattern, both yes	Race and Human Evolution Lecture	LEL115SU107	S1	F	JF	NS
ler smaller and smaller so it	looks	like you have arbitrarily small width. there's only one, feature that's, that we haven't mentioned s	Graduate Physics Lecture	LES485MG006	S1	M	SF	NS
e them both vanish here, uh, if you take the second pulse pi over two this vanishes... so it doesn't	look	like you make both of these uh this is sine-squared A-one over two, so, um	Graduate Physics Lecture	LES485MG006	S1	M	SF	NS
oh this (is	looking	like kinda different) (xx) oh it says it can move from like plasmids to t	Intro Biology Study Group	SGR175MU126	S4	F	SU	NS
inputs garbage. so i'm gonna write a code that	looks	like this now. get num from human. that's an in	Intro Engineering Lecture	LEL295JU035	S1	M	SF	NS
's wearing a tunic, cinched by a belt. dangling from his belt, is a scabbard, and actually, they- it	looks	like there are three stars that make up the sword here. the middle one is the Orion Nebula. so, uh t	Intro Astronomy Discussion Section	DIS150JU130	S1	F	JG	NS
your head, back and forth. they should almost always go five-prime to three-prime. so, this molecule	looks	exactly like that, and it was coded for that. now, in order for transcription to occur, you need to	Microbial Genetics Lecture	LES175SU079	S1	F	JF	NS
to X? it doesn't	look	like complete contig but it looks like big regions of the specific contigs	Microbial Genetics Lecture	LES175SU079	S2	M	ST	NS
s a T-S-E um, what happens it it's a uh spongy degeneration of the brain which means your brain will	look	like a sponge, which means there's gonna be holes in your brain. which is kind of bad because you do	Teaching Biochemistry Student Presentations	STP175SU141	S2	M	SU	NS
raphy on the bedrock, of the material that's present there and so, it depends the, the drainage will	look	differently depending on if it's, extremely um corrodible and erosive material versus if it's more_	Spring Ecosystems Lecture	LES425SU093	S3	F	SG	NS
the plastic should look an awful lot like Teflon. and if it	looks	like it isn't Teflon then you need to be careful.	Physics Research Group Meeting	MTG485SG142	S1	M	SF	NS
st because you can run it without, and you can run it with and you can compare what the pulse shapes	look	like and you can also compare what the best fitness was and if, if you seriou	Physics Research Group Meeting	MTG485SG142	S3	M	JG	NS
hings that we sometimes have in our, landscape these are made of low bushes all grouped together, to	look	like a fence. trees and hedges, and sometimes vines, play the role, of casting, shade. we may, want	Practical Botany Lecture	LEL175JU086	S1	M	SF	NS
well, the diagram you've drawn,	looks	like we're only looking at rho one one.	Graduate Physics Lecture	LES485MG006	S2	M	JG	NS
y any particular, you know it	looks	a lot like a, minimum weight and-or graph problem...	Artificial Intelligence Research Group Meeting	MTG270SG049	S3	M	SG	NS
hat'll be way down here, closer to your horizon, and Jupiter and Saturn will be overhead. and if you	look	right here, we see it looks like somebody made a mistake. because it's all fuzzy, and dim. this repr	Intro Astronomy Discussion Section	DIS150JU130	S1	F	JG	NS
er name either. what does she	look	like? what did she l- i don'	Astronomy Peer Tutorial	OFC150MU042	S5	F	SU	NS
ake it apart to read it okay? so one over U is equal to one and T is equal to what i don't know that	looks	like uh two? two minutes. and then, at drawdown is equal to about, poin	Intro to Groundwater Hydrology Lecture	LES205JG124	S1	F	SF	NS
ay of squares like i have in the slide here, and they fit together except you'll have something that	looks	sorta like an egg crate where it bumps up and down and up and down on the top level, but the peaks f	Public Math Colloquium	COL385MU054	S3	M	SF	NS
t makes it	look	like this node, has a probability needs the probability table that has all	Computer Science Office Hours	OFC270MG048	S2	F	SG	NS
, they're all over. it was wonderful. very exciting to see these, running around they're small, they	look	like, baby deer. it was really cute. and so that's, an example of reindeer. and uh, here is the area	General Ecology Lecture	LEL175JU112	S1	F	SF	NS
the reason i i guess it seems like if you, get a pulse shape without the cost functional, that	looks	nothing like the Gaussian, that's, huh, so so i i if you get one	Physics Research Group Meeting	MTG485SG142	S8	F	SG	NS
i'd like to check a lot of numbers for primeness. what i would like to do then, is write a code that	looks	like this. by	Intro Engineering Lecture	LEL295JU035	S1	M	SF	NS
is lost out here, comes in here, and then eventually this looks more and more like this until, it's	looking	like this, looking like that, and eventually when you're down low enough you'll have a straight line	Heat and Mass Transfer Discussion Section	DIS195SU117	S1	M	JG	NS
understand correctly if i remember correctly this would actually go, into the temporal lobe cuz this	looks	like, a temporal lobe (project-) so when you cut this one open be a little more careful. try to sepa	Biopsychology Lab	LAB500SU044	S1	M	SG	NS
icate, with the public that may not know as much as uh, you do about an issue so i'm, actually quite	looking	forward to our ethics discussion, tonight. yes	Radiological Health Engineering Lecture	LES445SU067	S1	F	SF	NS
will be punished, and the one that th- looks more like the transform-limited won't so, the one that	looks	like the transform-limited pulse will get a much better fitness, for it. and, yeah?	Physics Research Group Meeting	MTG485SG142	S2	M	SG	NS
okay they're haploid. that was right. and they also	look	like, the parents, the original, parents. and we call these parentals, for obvious reasons okay.	Intro Biology Discussion Section	DIS175JU081	S1	F	JF	NS
yeah it's it's like this. right? except it never has this part it's al- the cell always	looks	like this. and it just k- it keeps going like that through centuries and centuries and centuries and	Intro Biology Study Group	SGR175MU126	S1	F	SU	NS
ing it	looks	like, tissue riding the lateral ventricles (xx)	Biopsychology Lab	LAB500SU044	S8	M	SU	NS
nd you just synthesize it synthetically and ask what is the structure of this molecule, what it will	look	like... is it'll come in, we're not drawing all of it,	Microbial Genetics Lecture	LES175SU079	S1	F	JF	NS
-three, C-O-s- but it doesn't	look	like it'd be in the plane of the board how can you have stuff on one side or	Organic Chemistry Study Group	SGR200JU125	S1	F	JU	NS
mhm. wow, they	look	like ghosts, you can hardly see them, you see their shadows more than anything.	Biology of Fishes Field Lab	LAB175SU032	SU-f	F	UN	NS
could find. this is actually a picture of a model of the Beagle. um so, but this is sort of what it	looked	like. it was an old gunship that had been refitted for going out on this, this um expedition. and um	Intro to Evolution Lecture	LEL175JU154	S1	F	JF	NS
i know i mean it	looks	like it's throwing a s- it's throwing a strong dependency on where the hell it is	Immunology Lab Meeting	MTG400MX008	S2	M	SF	NS
skin sample, we could take a piece from one of you, and see the melanophores in your skin and they'd	look	similar. i'm not	Biology of Fishes Lab	LAB175SU033	S1	M	SF	NSO
. alright. so this is starting to	look	familiar. now what we do is we go over from, a_ integral to a sum let's use periodic boundary condit	Graduate Physics Lecture	LES485MG006	S1	M	SF	NS
there's it's fine it's fine (like that.) what you get is a slow reaction you'll get this murky muddy	looking	stuff that looks quite different than our beautiful orange uh precipitate here. so what we've done b	Inorganic Chemistry Lecture	LEL200JU105	S1	F	JF	NS
ere and for an ideal gas this is true, so, if you take the derivative of this, if you divide this it	looks	like this, so D-P-D-T is N-R over V, okay? then you_ that you stick that in here, and you multiply t	Heat and Mass Transfer Discussion Section	DIS195SU117	S1	M	JG	NS
okay. drug B appears to be the better drug but, you know that's not the end of the story we need to	look	a little closer. and it turns out there was actually two hospitals, behind the study. two hospitals,	Golden Apple Award Statistics Lecture	COL575MX055	S3	F	JF	NS
no i think they are but they just should've set 'em off you know made 'em	look	nice. so you're right it's two-Z-bar, which is basically, it's two, times Z-bar, minus on	Math Study Group	SGR385SU057	S2	F	SU	NS
ed in. pathway on the left, you don't. you need to have a phenotype, you need to know what something	looks	like, rather than having, the full um, molecular background for this information. uh you can also se	Graduate Cellular Biotechnology Lecture	LES405JG078	S1	F	SF	NS
if you don't have it then you can't really say that. yeah it looks, it	looks	like this is the best device i've seen out there. yeah... is that it? okay.	Rehabilitation Engineering and Technology Student Presentations	STP165JG122	S2	F	JG	NS
if it always looked different because then you could recognize it. unfortunately it doesn't usually	look	different, we're looking at different properties here. anything else?	Biology of Cancer Lecture	LEL175SU106	S1	M	SF	NS
yeah it is because it makes us	look	bad. yeah you ne	Interview with Botanist	INT175SF003	S1	M	SF	NS
ally, fifty-one sixty-two and oh-seven are essentially nonresponders, so then you have to	look	well	Immunology Lab Meeting	MTG400MX008	S2	M	SF	NS
e liquid (of the plume) which is X-W and you're gonna end up with graphs that	look	like that kinda, and then you have to go from like certain values, you know t	Heat and Mass Transfer Office Hours	OFC195SU116	S19	F	SU	NS
i- it	looks	like the regions that are repeats are somewhat close together, like you'll see ORF sixty	Microbial Genetics Lecture	LES175SU079	S2	M	ST	NS
e and, for a year and, he said well, i'm gonna do something we can't get our rankings up if we don't	look	like a highly ranked place we will never get highly ranked, we'll always be underrated, i'm sick of	Radiological Health Engineering Lecture	LES445SU067	S1	F	SF	NS
o a little bit more detail on that term, this is actually what you'll find in your book but it won't	look	like this. i'm trying to get to where the book is, and i'm trying to make that comparison, okay? is	Separation Processes	LEL195SU120	S1	M	SF	NS
na find the period does that look like something you might (xx) does that	look	like, a bunch of uh... those equations, might be um, important?	Astronomy Peer Tutorial	OFC150MU042	S1	F	SU	NS
e say put in, three hundred here... that's, that's that's uh see that's a weird line that it doesn't	look	right at all and if we put in say	Biology of Fishes Lab	LAB175SU033	S1	M	SF	NSO
that's uh, a person that had, it removed and that's, she had a skin graft and that's what it what it	looks	like. treatment um, right. i mean, it's kind of obvious that a treatme- you want to get rid of the i	Teaching Biochemistry Student Presentations	STP175SU141	S13	M	SU	NS
looking in at the bottom) it	looks	like nope	Organic Chemistry Study Group	SGR200JU125	S2	M	JU	NS
ot there. so it's just, flowing around the glacial drift. and and the way that it looks it it's just	looks	(strange,) contorted. so glacial drift is kind of a combination of both. multi-basinal can occur we'	Spring Ecosystems Lecture	LES425SU093	S3	F	SG	NS
that's on the other one, yeah. okay. three ninety... thank you. oh it doesn't	look	too bad. look at that. lookie lookie lookie...	Biology of Fishes Lab	LAB175SU033	S1	M	SF	NSO
member we were talking about those large objects? here's_ okay so first let me find everything. that	looks	like, okay. here's your superior colliculus. and your inferior colliculus,	Biopsychology Lab	LAB500SU044	S6	M	SU	NS
a, uh, convenient sample. and there was one PhD. and this is just to show you what the questionnaire	looked	like. there's um huge issues with, obviously construct validity and relia	Nursing Student Presentations	STP450SG128	S6	F	SG	NS
oh sorry that's okay this	looks	like (xx) alright let's make	Astronomy Peer Tutorial	OFC150MU042	S6	F	SU	NS
framework that tells us, how do we get things done, at that level. and so this is what um, my model	looks	like. it's um, it's probably fifteen or twenty years worth of research,	Nursing Student Presentations	STP450SG128	S6	F	SG	NS
yeah. oh it's on the top of that tree. now does that	look	like a, meadowlark?	Biology of Birds Field Lab	LAB175SU026	SU-f	F	SU	NS
ight in the chapter i know it	looks	strange. uh, helio formation,	Astronomy Peer Tutorial	OFC150MU042	S1	F	SU	NS
Scottish terrier. i think it	looks	like a Scottish terrier. so you can make your own decisions about that. the other, dog we get to whe	Intro Astronomy Discussion Section	DIS150JU130	S1	F	JG	NS
or not? why do you think it	looks	different? i don't know (ju	Biology of Fishes Field Lab	LAB175SU032	S1	M	SF	NSO
kay wait here we go, um, which planets did they say? Venus, Uranus so it	looks	like this, is a P, the solar nebula hypothesis is evolutionary um, gradually bu	Astronomy Peer Tutorial	OFC150MU042	S1	F	SU	NS
re meadowlark it	looks	like a sparrow.	Biology of Birds Field Lab	LAB175SU026	SU-m	M	SU	NS
i have a question of what uh, what would a non-monophyletic group	look	like? a non-monophyletic grou	Race and Human Evolution Lecture	LEL115SU107	S8	M	SU	NS
alright, let's	look	happy.	Biology of Birds Field Lab	LAB175SU026	SU-f	F	SU	NS
um, that doesn't	look	like it's gonna have something	Chemical Engineering Group Project Meeting	SGR195SU127	S4	M	SU	NS
and there's a temptation to rotate it. so i don't know does that	look	good maybe not, does that look better? it's hard to say right? so i, i ha- i don't have the answer p	Intro to Groundwater Hydrology Lecture	LES205JG124	S1	F	SF	NS
hat remember (Hage) and Pleceat? Placil? or how how do you pronounce that? what does it	look	like does anybody remember? p	Intro to Groundwater Hydrology Lecture	LES205JG124	S1	F	SF	NS
ight let's make a short one (	look	like this.) um, okay so you have, (xx)	Astronomy Peer Tutorial	OFC150MU042	S9	F	SU	NS
hould i be fitting it what's your, idea? remember these are what the data	look	like right? would you say these conform to a delayed yield kind of, shape? no why not?	Intro to Groundwater Hydrology Lecture	LES205JG124	S1	F	SF	NS
external? or, it look li- it	looks	like a (xx) (and uh) i though	Biopsychology Lab	LAB500SU044	S8	M	SU	NS
like im- what's an immature meadowlark	look	like?	Biology of Birds Field Lab	LAB175SU026	SU-f	F	SU	NS
here's the adult form of descendent B, okay? and if you think about what that adult form is going to	look	like there it is, it's right there in the middle of the ontogeny of the ancestor. and so those are t	Race and Human Evolution Lecture	LEL115SU107	S1	F	JF	NS
e independent. that's what it	looks	like yeah if you don't know abdominal pain. so maybe in this case that wouldn't be a problem for noi	Computer Science Office Hours	OFC270MG048	S2	F	SG	NS
resent and, the early Miocene which is when, uplift began so, what happened in the middle? what'd it	look	like? how high was it? what was the temperature like? i mean today, the Nabon Basin is at twelve deg	Fossil Plants Defense	DEF305MX131	S2	F	SG	NS
about, exploring the deep and, all that sort of stuff? he showed that little model of what the area	looked	like. what was his main point? what?	Intro Oceanography Lecture	LEL305JU092	S1	M	SF	NS
do we do? i mean this doesn't	look	like anything (xx) I wonder w	Biopsychology Lab	LAB500SU044	S8	M	SU	NS
up? and if you haven't already will you please pass in your labs? (this)	looks	like a really short (pile up there.)	Chemistry Discussion Section Student Presentations	STP200JU019	S1	F	SG	NS
the service person came by, and we were instructed to use this lower button, and well all our images	look	better to the radiologist. intentional rigging, to violate the law, so they didn't hafta to um, have	Radiological Health Engineering Lecture	LES445SU067	S1	F	SF	NS
okay	looks	good. although i wish i could	Nursing Student Presentations	STP450SG128	SU-f	F	SG	NS
ing to, the Great Dane, to Buster who you met yesterday who was not, chosen to look that way but who	looks	great anyway. um but this was done over not very many hundreds of years and you can get such change	Intro to Evolution Lecture	LEL175JU154	S1	F	JF	NS
we start getting really violent fluctuations, and, we can end up with population growth, that might	look	like something like this. and this is called, chaos.	General Ecology Lecture	LEL175JU112	S1	F	SF	NS
period isn't there. okay	looks	like i was not smart so, you better copy this down, or browse to it, through the department's homepa	Intro Biology First Day Lecture	LEL175MU014	S1	M	JF	NS
t's fine (like that.) what you get is a slow reaction you'll get this murky muddy looking stuff that	looks	quite different than our beautiful orange uh precipitate here. so what we've done by replacing the m	Inorganic Chemistry Lecture	LEL200JU105	S1	F	JF	NS
ork with a system that you don't know much about, you know and where you (said) maybe something that	looks	like a series of pulses might be the best solution. you know a priori there's no reason to say oh th	Physics Research Group Meeting	MTG485SG142	S2	M	SG	NS
s after that. like this can replicate again. you know what i mean and form like two more, cells that	look	just like that. you know what i mean? and it you don't know when it's gonna do that that's	Intro Biology Study Group	SGR175MU126	S1	F	SU	NS
oh just above it	looks	like a flower. it's a yeah.	Biology of Birds Field Lab	LAB175SU026	SU-f	F	SU	NS
so, the second radiation law's related (xx) so hot stars	look	blue and cool stars look red, Wien's Law tells us that things like wavelength (xx) s- star (i	Astronomy Peer Tutorial	OFC150MU042	S1	F	SU	NS
-two behind it. you can put in L-one just to show you what that looks like and that's what it should	look	like depending on which column you have.	Statistics Office Hours	OFC575MU046	S1	F	JF	NS
right. now imagine like with humans, it would	look	like this, right? which is why we w- w- confused wi- with, animals, yeah it's like straight back so	Biopsychology Lab	LAB500SU044	S1	M	SG	NS
declarations. kay i actually haven't declared any variables yet. this is a type definition. so they	look	like variable declarations but they aren't. kay what we'll do on the next slide here is actually, se	Intro Programming Lecture	LES235SU099	S1	F	JF	NS
this	looks	pretty good... (alright) he doesn't exactly fol	Astronomy Peer Tutorial	OFC150MU042	S11	M	SU	NS
you to make a note in your notes not to confuse, experiments on page twenty-one and twenty-six. they	look	very similar to each other they both involve these sequential, selections and transplantations but t	Biology of Cancer Lecture	LEL175SU106	S1	M	SF	NS
no. didn't	look	like that.	Biology of Birds Field Lab	LAB175SU026	SU-f	F	SU	NS
ible actually, but i believe it. um it it's sort of a little surprising because if you look at it it	looks	as if, um there's just one group of fishes, which frankly, i am very skeptical about. i think what y	Biology of Fishes Lab	LAB175SU033	S1	M	SF	NSO
u- i didn't think we could do that. without the brain being (open there.) in the book it	looks	like it's, really really hard to find. (gotta) kind of weave in and out of this tissue.	Biopsychology Lab	LAB500SU044	S7	M	SU	NS
ese just are broken up there's they're divided, there's gaps in between the ridges, and, it, it just	looks	like there's, there's more tributaries coming into it, on the trellis. radial is when it's uh if you	Spring Ecosystems Lecture	LES425SU093	S3	F	SG	NS
d like to direct, our attention to or the attention of others. so if we have, a specimen, plant, th-	looking	very nice out there, or if we have a, perennial in the narrow sense, border and we wanna be able to	Practical Botany Lecture	LEL175JU086	S1	M	SF	NS
okay, so it	looked	like a female or a juvenile, Brown-headed Cowbird?	Biology of Birds Field Lab	LAB175SU026	SU-m	M	SU	NS
plus three. but we need to be able to multiply it all and make it	look	nice right? yeah so we gotta	Math Study Group	SGR385SU057	S2	F	SU	NS
was curved. that's curved.	looks	pretty straight to me. i don't know.	Biology of Birds Field Lab	LAB175SU026	SU-m	M	SU	NS
t a shuttle? yeah,	looks	like it.	Biochemistry Study Group	SGR175SU123	S3	M	SU	NS
es flow out with turbidites and stuff, and it starts building up this pile like this. and this pile,	looks	like what we see now. here's here's the shelf here's the s- shelf edge there's the slope, and it jus	Intro Oceanography Lecture	LEL305JU092	S1	M	SF	NS
r part B (i think is) yeah it	looks	pretty good to me.	Computer Science Office Hours	OFC270MG048	S2	F	SG	NS
expect it to look over time, it would eventually reach steady state where, the temperature gradient	look	like that, okay? so that's problem, one A which we spent way too much time on any questions?	Heat and Mass Transfer Discussion Section	DIS195SU117	S1	M	JG	NS
if you have to know it. this	looks	like it's uh,	Biochemistry Study Group	SGR175SU123	S3	M	SU	NS
i agree with you with the Evening uh, Evening Grosbeak it	looks	like a Evening Grosbeak to me. cuz it was, kind of a dark, brownish type colors	Biology of Birds Field Lab	LAB175SU026	SU-f	F	SU	NS
out a real sequence, so that you can see what the direct repeats look like and what this loop region	looks	like in case this cartoon makes no sense at all. so in the D-N-A at the end of the trp operon way at	Microbial Genetics Lecture	LES175SU079	S1	F	JF	NS
y and look at part one, those	look	kind of familiar don't they?	Computer Science Office Hours	OFC270MG048	S2	F	SG	NS
e things, and that is, it's called the guessing method, and this is where your data really begins to	look	like hell. um, what you try and do here, um is to guess the maximum lengths. let's say that we guess	Biology of Fishes Lab	LAB175SU033	S1	M	SF	NSO
they're cool looking. they	look	cool when they swim but, (xx)	Biology of Fishes Field Lab	LAB175SU032	SU-f	F	UN	NS
ich was probably a poor engineering design. but it blew up after, five years. that's not so bad. you	look	unconvinced. no actually i wa	Physics Research Group Meeting	MTG485SG142	S1	M	SF	NS
he was looking for a number of species, to put into a genus, he did it basically based on what they	looked	like. and what people have tried to do since, Darwin since Darwin, is try to evolutionize the taxono	Race and Human Evolution Lecture	LEL115SU107	S1	F	JF	NS
ualitative because i didn't want to run one example and say oh this is absolutely the way this curve	looks	, but looking at how this um stochastic model improves, um CIRCA's ability to succeed um when resour	Artificial Intelligence Dissertation Defense	DEF270SF061	S1	F	SG	NS
okay. let me draw out a real sequence, so that you can see what the direct repeats	look	like and what this loop region looks like in case this cartoon makes no sense at all. so in the D-N-	Microbial Genetics Lecture	LES175SU079	S1	F	JF	NS
nd up with is two data points and we wouldn't be able to say anything about what they would look at_	look	look like in a more general case because we're not, our goal is not to prove one, particular example	Artificial Intelligence Dissertation Defense	DEF270SF061	S1	F	SG	NS
ke a subsample. um, i- this	looks	lower also, i- is that like_ i didn't think that	Biology of Fishes Field Lab	LAB175SU032	SU-f	F	UN	NS
you need to make sure you include it in. okay? so as long as you, you could include this or not that	looks	fine but, you just need to account for all four sides, that were exposed to the fluid. kay...? i'm g	Heat and Mass Transfer Discussion Section	DIS195SU117	S1	M	JG	NS
room and me not there. so let's assume seven or on on Tuesday or all day Wednesday anytime, but that	looks	like it's not gonna work. okay, so some of you are just not gonna ha- be able to show up. so we need	Microbial Genetics Lecture	LES175SU079	S1	F	JF	NS
y, delta-out, delta-in, from Y-out which is the low concentration to Y-in	looks	something like that right? for what i've drawn there, approximately. okay? it's a straight line.	Separation Processes	LEL195SU120	S1	M	SF	NS
t's a good one do you wanna	look	at it (closer?) do you see it? on the right side in this right track	Biology of Birds Field Lab	LAB175SU026	SU-f	F	SU	NS
pore, but if you were actually to try to measure the velocity profile in a soil column, it wouldn't	look	parabolic. and in fact, a lot of times people think it looks fairly flat, you know. so unless you re	Intro to Groundwater Hydrology Lecture	LES205JG124	S1	F	SF	NS
yeah, that	looked	like that. look_ that was a meadowlark. that was a meadowlark.	Biology of Birds Field Lab	LAB175SU026	SU-f	F	SU	NS
and you could_ we have Teflon downstairs too you can take a look at what Teflon would	look	like and then just cut open a B-N-C and see what it looks like.	Physics Research Group Meeting	MTG485SG142	S3	M	JG	NS
olution, is equal to the P-K-A of the acid that we're talking about. okay? so now let's see what, it	looks	like, if we try to plot what kinds of species we have, at different P-Hs,	Structure and Reactivity II Lecture	LEL200MU110	S1	F	SF	NS
i thought that was like, part of that. what does it	look	like?	Biochemistry Study Group	SGR175SU123	S3	M	SU	NS
parabolic profile, okay? everybody remember that? and we average that in fact to get something that	looked	like Darcy's Law. okay, well now i'm sitting in the pore, and i am subject to that flow field and i'	Intro to Groundwater Hydrology Lecture	LES205JG124	S1	F	SF	NS
t the device already offers. and here's a device by Frame Technologies it's, called a Book Talker it	looks	like a book, and there're six different levels, of messages that you can go, to and from with um the	Rehabilitation Engineering and Technology Student Presentations	STP165JG122	S2	F	JG	NS
e photoelectron is to be liberated, in the forward direction. there're a number of different ways of	looking	at the distributions, of photoelectrons as functions of angles, this again is from Evans the bible,	Radiological Health Engineering Lecture	LES445SU067	S1	F	SF	NS
point-zero-five for that quantity this, uh would be a longitudinal fin okay not a circular fin which	looks	different. and, you can see that that, the efficiency it gives point-three-five which is is differen	Heat and Mass Transfer Discussion Section	DIS195SU117	S1	M	JG	NS
have the iron sulfate? alright does anyone know what the iron sulfate looks like? (xx) iron sulfate	looks	like? it's got a red top on or something?	Chemistry Lab	LAB200JU018	S2	F	SG	NS
yes they'll all look they'll all	look	alike um that's not the most incredibly good drawing i've ever seen of	Biology of Fishes Lab	LAB175SU033	S1	M	SF	NSO
f this range. but the wings	look	a little long. (xx) my god	Biology of Birds Field Lab	LAB175SU026	SU-f	F	SU	NS
the solar nebula hypothesis is evolutionary um, gradually build the planets (xx) this	looks	, very important. you should read that, mhm that's strange that he makes you	Astronomy Peer Tutorial	OFC150MU042	S1	F	SU	NS
es. so again i show you, this case histol- uh a little bit more histology, so the control mice again	look	very similar to the, one of the early slides i showed you for a sick, glomerulus. um this is, a immu	Chemical Biology Colloquium	COL200MX133	S3	M	SF	NS
peat something a specified number of times. let's look at a, a while loop... here's what while loops	look	like. not what C while loops look like just what the idea of a while loop looks like. we have some c	Intro Engineering Lecture	LEL295JU035	S1	M	SF	NS
yes what does this	look	like when you look down on it? or like at it from here we're looking down on it what what does this	Organic Chemistry Study Group	SGR200JU125	S1	F	JU	NS
r catta, they don't even look like look like prim- you wouldn't think of 'em as primates at all they	look	like um, sort of squirrelly things. and uh, le- they include prosimians, monkeys, apes, and us. that	Race and Human Evolution Lecture	LEL115SU107	S1	F	JF	NS
ms which, are fairly simple and take only a page rather than, three and four pages so even though it	looks	longer, it's really, one of the shortest assignments of the, of the semester. the material, actually	Graduate Physics Lecture	LES485MG006	S1	M	SF	NS
n Arbor is because the sky is very blue. and very light polluted if we go out to a rural area, it'll	look	a little bit darker, and you'll see, probably five times as many stars. so before we get started her	Intro Astronomy Discussion Section	DIS150JU130	S1	F	JG	NS
that one	looks	good too Nancy what the heck	Nursing Student Presentations	STP450SG128	S3	F	SG	NS
comes in here, and then eventually this looks more and more like this until, it's looking like this,	looking	like that, and eventually when you're down low enough you'll have a straight line here, okay? uh, it	Heat and Mass Transfer Discussion Section	DIS195SU117	S1	M	JG	NS
hi.	looks	kind of small. uh' uh	Chemical Engineering Group Project Meeting	SGR195SU127	S1	M	SU	NS
they all l- are they all Spottails? (cuz) most of 'em	look	like Spottails. can you try	Biology of Fishes Field Lab	LAB175SU032	SU-f	F	UN	NS
at's not always the case. sometimes it will look different. it would, it would be great if it always	looked	different because then you could recognize it. unfortunately it doesn't usually look different, we'r	Biology of Cancer Lecture	LEL175SU106	S1	M	SF	NS
i think is, i think it's exac- it	looks	like the same.	Computer Science Office Hours	OFC270MG048	S8	M	SU	NS
this, okay? this is lower here, some heat is lost out here, comes in here, and then eventually this	looks	more and more like this until, it's looking like this, looking like that, and eventually when you're	Heat and Mass Transfer Discussion Section	DIS195SU117	S1	M	JG	NS
ou can stop R-N-A polymerase from working. okay? the stable structure is going to, in a cartoon form	looks	something like this. where this region, is very high in G plus C, and you get base-pairing, and uh w	Microbial Genetics Lecture	LES175SU079	S1	F	JF	NS
don't know. it's a_ yeah it	looks	like a stonefly to me, but what are stoneflies doing on this mucky bottom?	Biology of Fishes Field Lab	LAB175SU032	S1	M	SF	NSO
think that lemurs were primates, they don't look like monkeys they don't look like, apes they don't	look	like us, they look like squirrels. but they're members of the primates. and, this is an example of h	Race and Human Evolution Lecture	LEL115SU107	S1	F	JF	NS
we're looking for is D so um divide this by two-oh-six-two-six-five, yeah, this looks um, does this	look	right? um, i don't know if this is right. okay, one divided by this... yo	Astronomy Peer Tutorial	OFC150MU042	S1	F	SU	NS
skito Indians live. next slide shows uh, it's a, it's a it's actually a very very picturesque place,	looks	like, sort of like paradise until you realize that there are crack addicts all over the place but th	Ecological Agriculture Colloquium	COL425MX075	S2	M	SF	NS
the atomic level. um cell biology is a, quite uh, doesn't quite think at that level, and in fact we	look	at things like this, and this is the simplified view of cell death. uh so this is you know to an org	Chemical Biology Colloquium	COL200MX133	S3	M	SF	NS
with is two data points and we wouldn't be able to say anything about what they would look at_ look	look	like in a more general case because we're not, our goal is not to prove one, particular example work	Artificial Intelligence Dissertation Defense	DEF270SF061	S1	F	SG	NS
le, that you can get a copy of. now if you just look at this if you take off these braces here, this	looks	just like variable declarations that we've done earlier, in the course. the difference being that th	Intro Programming Lecture	LES235SU099	S1	F	JF	NS
ugh independent assortment. um, alternatively, we could show crossing over okay? and what that would	look	like, is let's say, you had a, reciprocal exchange between, the A gene on, chromatids two and three	Intro Biology Discussion Section	DIS175JU081	S1	F	JF	NS
so by looking at it drawn like that do we know what it's gonna	look	like after a double bond forms?	Organic Chemistry Study Group	SGR200JU125	S1	F	JU	NS
yeah well, you know what? what does the gas	look	like? what is that called? um, it's actually, a uh, planetary (nebula) yeah like, like, it just kind	Astronomy Peer Tutorial	OFC150MU042	S9	F	SU	NS
ology some of them, really, focus on heterochrony as a process. it's a way to look, it's a level, of	looking	at evolutionary processes. and it's a way to look at how evolution works, and as we've talked about	Race and Human Evolution Lecture	LEL115SU107	S1	F	JF	NS
that in and, more accurately predicts, many of those sites. um, just, to let you know even though it	looks	like there are a lot of sites in here that are, not predicted well still seventy-two percent of the	Fossil Plants Defense	DEF305MX131	S2	F	SG	NS
but you know he'll be writing out something, and while he's writing it, i either have the choice of	looking	over his shoulder which isn't always possible, or, i'm sitting waiting for the several sentences he'	Rehabilitation Engineering and Technology	LES165JG121	S1	F	RE	NS
ou had a, reciprocal exchange between, the A gene on, chromatids two and three okay? what that would	look	like, would be something like this... Bs, were	Intro Biology Discussion Section	DIS175JU081	S1	F	JF	NS
to rotate it. so i don't know does that look good maybe not, does that	look	better? it's hard to say right? so i, i ha- i don't have the answer preordained here so, so we'll we	Intro to Groundwater Hydrology Lecture	LES205JG124	S1	F	SF	NS
lowing a bird that's not there, or it's trying to shake off something on its paw, but that's what it	looks	like. uh, so the- and that's how it's typically interpreted. that is these behaviors are somehow ref	Drugs of Abuse Lecture	LEL500SU088	S1	M	SF	NS
yeah i mean Tef- the problem is that Teflon and the inside of a B-N-C don't	look	distinctly different.	Physics Research Group Meeting	MTG485SG142	S8	F	SG	NS
cuz it, just looks li- i forget what it does but it	look	like, (xx) uh you know (xx) or something.	Biopsychology Lab	LAB500SU044	S8	M	SU	NS
cked column. so with these two systems, sorry those two assumptions, you come out with a system that	looks	like this... now what you normally have to do is then get these Ys... and these Y-stars, and that's	Separation Processes	LEL195SU120	S1	M	SF	NS
you guys remember what the bluebird the juveniles	look	like? they're ki	Biology of Birds Field Lab	LAB175SU026	SU-m	M	SU	NS
so you know the distance, and you wanna find the period does that	look	like something you might (xx) does that look like, a bunch of uh... those equations, might be um, im	Astronomy Peer Tutorial	OFC150MU042	S1	F	SU	NS
is blot with twelve sixty-three but i just, i just got this stuff off so, um. so forty-five-oh-three	looks	great, it's beautiful. it does everything we expect it to do.	Immunology Lab Meeting	MTG400MX008	S4	F	SG	NS
at they so if you	look	here like if you look just a little bit aways from it so that they're slightly out of the corner of	Intro Astronomy Discussion Section	DIS150JU130	S1	F	JG	NS
i don't know. it the shore looks, it	looks	uh shallower.	Biology of Fishes Field Lab	LAB175SU032	SU-f	F	UN	NS
orty-f- yeah but (it's just doesn't	look	like an I-L-four probe) okay, uh, if we look at now i have something else on this blot so i kn	Immunology Lab Meeting	MTG400MX008	S2	M	SF	NS
maneuvers take-off landing so that it was able to, fly around a pattern. so, the simulator basically	looks	like this it's uh, has a heads-up display and was originally designed for basically a human to play	Artificial Intelligence Dissertation Defense	DEF270SF061	S1	F	SG	NS
you looked you	looked	you looked uh, blank. alright	Biopsychology Lab	LAB500SU044	S7	M	SU	NS
that i had on my wall, in my office. and a student came into my office once and said, that's what i	looked	like, when, i knew i had to take a statistics course. the stud	Golden Apple Award Statistics Lecture	COL575MX055	S3	F	JF	NS
in providing some of the resources, and i'll i'll formally define what what those, costs and values	look	like later. you know i i thin	Artificial Intelligence Research Group Meeting	MTG270SG049	S3	M	SG	NS
, spellings... adenylate cyclase or adenylyl, cyclase. and what does this guy do? so, even though it	looks	like a kind of stoichiometric thing here where one epinephrine's bound to one receptor and one G-T-P	Intro to Biochemistry Lecture	LEL175SU098	S1	F	JF	NS
you	look	like the type that would do that too.	Organic Chemistry Study Group	SGR200JU125	S1	F	JU	NS
ple a driver in a car which would be going around a corner. then what would happen is i'd see things	looked	like they'd be pushed against the outer door, uh because i'm in a non-inertial frame. you know basic	Intro to Physics Lecture	LEL485JU097	S1	M	SF	NS
(xx) cuz i saw diff- i saw a couple that	looked	a little bit different so i don't think they're all (starlings)	Biology of Birds Field Lab	LAB175SU026	SU-f	F	SU	NS
wo modes there was the one that was d- actually was a two pulse, solution. something like that would	look	nothing like the Gaussian. mm	Physics Research Group Meeting	MTG485SG142	S8	F	SG	NS
i don't (if) (xx) this	looks	like nothing to me i have no idea what this this thing this th	Biopsychology Lab	LAB500SU044	S8	M	SU	NS
predictive or testable. so, m- m- my feeling is is like i said, that these are all different ways of	looking	at the world understanding the world making sense of the world, but that you can't really talk about	Intro Biology First Day Lecture	LEL175MU014	S1	M	JF	NS
ic and now we've got all these problems. because the transgene	looks	like it's not, being, expressed correctly now.	Immunology Lab Meeting	MTG400MX008	S4	F	SG	NS
memory cell to help us, remember or help the immune system remember what this i- what this infection	looks	like, and that's useful in fighting the infection if the same pathogenic agent is, is encountered an	Chemical Biology Colloquium	COL200MX133	S3	M	SF	NS
no (xx) it	looks	like a chair. well if you loo	Organic Chemistry Study Group	SGR200JU125	S6	M	SU	NS
e percent confidence level... and what they're asking for is t- for you to test the hypotheses, just	looking	at that does it indicate to you there that it might be ten as a possible value just as_ to get a fee	Statistics Office Hours	OFC575MU046	S1	F	JF	NS
ut five thousand, different boxes, with the property that any good packing no matter how strange, it	looked	had to contain, uh lots and lots of these boxes. okay? so the design of the new type of box was, one	Public Math Colloquium	COL385MU054	S3	M	SF	NS
conds? well we know the distribution of X, right? normal. one-E. so this is X. doesn't really	look	like this, it's really a straight line down here. it's just cuz i can't draw straight. okay? so we w	Intro Statistics Lab	LAB575JU095	S1	M	SG	NS
nt you know how like you're inserting fragments so you only wanna	look	at like the specific plasmids that might have taken it, and those are have th	Intro Biology Study Group	SGR175MU126	S5	F	JU	NS
dea was that no two individuals are exactly the same. and this was easy for him to see everywhere he	looked	he could see it. he could see it in something as small as beetles and he saw it in as large as human	Intro to Evolution Lecture	LEL175JU154	S1	F	JF	NS
and then like, but to, to generate a graph, that's um, that	looks	like this so we have points on this side and on this side, you have to draw a line starting almost a	Heat and Mass Transfer Office Hours	OFC195SU116	S19	F	SU	NS
they look, different from the, parents okay? you could, assign any traits you wanted. but they don't	look	like either parent and for that reason they're called, recombinants.	Intro Biology Discussion Section	DIS175JU081	S1	F	JF	NS
n, if there's such a small amount of genetic difference between humans and chimpanzees, how come, we	look	so different? and heterochrony is one of the explanations, for that. you (could) have very small gen	Race and Human Evolution Lecture	LEL115SU107	S1	F	JF	NS
in general like they'll all	look	like this basically? but...	Biology of Fishes Lab	LAB175SU033	SU-f	F	UN	NS
l start to wash out. you have to do this integral numerically, and it's done in the notes, but it'll	look	something like this. and what's t	Graduate Physics Lecture	LES485MG006	S1	M	SF	NS
um, i've actually seen it before and, how i've seen it it looked like a big uh, like a big bruise it	looked	pur- like a purplish bruise, and like red, and it was like swelled up a lot and, so yeah it that's a	Teaching Biochemistry Student Presentations	STP175SU141	S13	M	SU	NS
in the distance. that bird	looks	like he's been roughed up a bit.	Biology of Birds Field Lab	LAB175SU026	SU-m	M	SU	NS
eaten. what does the insulin, receptor	look	like? (there's this) nice little drawing... on page, seven hundred and seventy in Leninger, and i'll	Intro to Biochemistry Lecture	LEL175SU098	S1	F	JF	NS
one two oops, three four five six, seven eight nine ten eleven twelve thirteen. is that everyone? (	looks	like that's everyone) five ten fifteen twenty, sixty-five. this is out of a hundred cuz we have five	Intro Statistics Lab	LAB575JU095	S1	M	SG	NS
i don't even know what a Bowfin	looks	like. yes	Biology of Fishes Field Lab	LAB175SU032	SU-f	F	UN	NS
etarium and (i'm trying to get this to work here...) this is the evening sky in Ann Arbor as it will	look	tonight at about, seven P-M. and the reason we know it's Ann Arbor is because the sky is very blue.	Intro Astronomy Discussion Section	DIS150JU130	S1	F	JG	NS
e R-N-A is going to be read by the template strand, okay, which is the bottom, so the R-N-A is gonna	look	in essence identical to the top strand and i almost always write it, like this so this is an M-R-N-A	Microbial Genetics Lecture	LES175SU079	S1	F	JF	NS
there's, there_ it's a growth trajectory, which you saw last time. there's a growth trajectory that	looks	, like this right? a growth trajectory. and this is how, those_ a growth during what an ontogeny, of	Race and Human Evolution Lecture	LEL115SU107	S1	F	JF	NS
cosine it's a cosine it	looks	like a cosine. but what's wrong with that for this experiment?	Graduate Physics Lecture	LES485MG006	S1	M	SF	NS
ife histories, and uh, when I talk about population growth i showed you, uh this figure, where if we	look	at the patterns of population growth for different species, uh we find in some cases we do get a nic	General Ecology Lecture	LEL175JU112	S1	F	SF	NS
ming into node four, node five is independent of node two by two different rules so you could either	look	at node five being independent of node two because this chain is broken by knowing node three, or yo	Computer Science Office Hours	OFC270MG048	S2	F	SG	NS
dd a time lag, and we can get this chaos, or chaotic behavior. and uh, it	looks	totally unpredictable. but is it's deterministic. and this was a really exciting and somewhat distur	General Ecology Lecture	LEL175JU112	S1	F	SF	NS
ty profile in a soil column, it wouldn't look parabolic. and in fact, a lot of times people think it	looks	fairly flat, you know. so unless you really go close to the wall, the velocity's fairly uniform. if	Intro to Groundwater Hydrology Lecture	LES205JG124	S1	F	SF	NS
well it depends on what your H-one and H-naught	look	like you need to set up your hypotheses so there's really some good, you know there's some good prac	Statistics Office Hours	OFC575MU046	S1	F	JF	NS
to show you how, one online search can pretty much be done entirely using the online thesaurus. that	looks	good what is it? it's just sp	Graduate Online Search and Database Lecture	LES335JG065	S1	F	SF	NS
by crowning Charlemagne in eight hundred Leo the Third and the Catholic church, are use- are	looking	to establish a Roman emperor like those who lived hundreds of years ago. the unifying impact of the	History Review Discussion Section	DIS315JU101	S1	M	SF	NS
etter. doesn't she	look	kind of undead?	Visual Sources Lecture	LES320SU085	S4	M	JU	NS
well, how many, you gotta have this statistically significant size, right? what kind of end are you	looking	for ideally in terms of responses?	Linguistics Independent Study Advising	OFC355SU094	S1	M	SF	NS
the weirdest thing it	looks	good out gorgeous sunshiny day ever it's (xx)	English Composition Seminar	SEM300MU100	SU-m	M	UN	NS
ots of him okay. something to	look	forward to	American Culture Advising	OFC105SU068	S2	M	RE	NS
ol on the parking-lot side where there's the sculpture kilns and all those things i mean, it it does	look	kind of ugly but i don't think it needs to i think that they could really be uh like a po	Architecture Critiques	STP125JG050	S3	F	JF	NS
riting and so it	looked	nicer and it looked nicer and the way it was presented affected the	Cognitive Psychology Research Lab	LAB500SU089	SU-f	F	SU	NS
hat's a good place to start. is this a digital camera? or, (it	looks	) so tiny	Art History Office Hours	OFC320SU153	S1	F	JF	NS
ry architects. and we've talked about some of the associations this would have carried it would have	looked	very big and important and of- official, um a part of the government but also connected with learnin	Renaissance to Modern Art History Lecture	LEL320JU143	S1	F	SF	NS
unds terrible but he did something really really bad and i mean he looks terrible_ no i mean, and he	looks	, like evil in that picture, as far as i'm concerned and like, just to like intrude on these girls l	Ethics Issues in Journalism Lecture	LES220SU140	S12	F	SU	NS
sing a metal grating for, sun shading that you can see through, but when you're at an angle to it it	looks	solid. and s- and so you get this different reading depending on where you're standing. and then in	Architecture Critiques	STP125JG050	S8	M	JG	NS
e picture on the right compared to like the drab skyline and like the the scraggly trees, it doesn't	look	quite so so terrible. okay.	Visual Sources Lecture	LES320SU085	S4	M	JU	NS
really short and really thick, really tough. he'd go to another island and discover that the finches	looked	just alike except that their beaks, are long fragile slender things. and he notices, that as he look	Intro Psychology Lecture	LEL500JU034	S1	M	SF	NS
ate, on the other side. because here you've managed with, um it reads differently also because this,	looks	like a more continuous piece. now that piece has gotten quite contorted, and i think that it could,	Architecture Critiques	STP125JG050	S3	F	JF	NS
only have five companies making all of, uh the apartment buildings in Paris they're obviously gonna	look	pretty much the same. mhm, ri	Graduate French Cinema Seminar	SEM545MG083	S1	F	JG	NS
o teach the paper on the blackboard, alright because little-S and big-S	look	very similar if you write them on the blackboard. um so you know when w	Labor Economics Lecture	LES280JG138	S1	M	SF	NS
l right? an- (and) pardon? it	looks	painful (xx)	Historical Linguistics Lecture	LES355SU009	S4	M	SU	NS
mean... maybe that's, maybe it sounds terrible but he did something really really bad and i mean he	looks	terrible_ no i mean, and he looks, like evil in that picture, as far as i'm concerned and like, just	Ethics Issues in Journalism Lecture	LES220SU140	S12	F	SU	NS
o and that's studio? but that	looks	flat (am i right?)	Architecture Critiques	STP125JG050	S7	M	VO	NS
Andrew you're, sitting in our meetings that's why you	look	familiar.	Economics Office Hours	OFC280SU109	S2	F	JF	NS
a, to the ones in southern Mali they would look different, but the ones in northern Nigeria would s-	look	pretty much the same and as you moved across the belt, there would be similarities in any small regi	African History Lecture	LES315SU129	S1	M	SF	NS
when you have a a say a curved wire and you twist it around so you can't see the curvature, it will	look	straight. (right.) alright. but then you say there's nothing straight	Graduate Philosophy Seminar	SEM475MX041	S2	M	ST	NS
i think they're blue. no you're right they	look	green in here don't they?	Art History Office Hours	OFC320SU153	S1	F	JF	NS
well i think all the fingers	look	kind of big. really?	Visual Sources Lecture	LES320SU085	S9	F	JU	NS
he Senufo as well. but you can, see that this, you see the headdress and, and uh, style of the hair?	looks	a little bit, the same here. evidently, this is to come, from the hornbill. this is to represent abs	Art Museum Tour	TOU999MX062	S1	F	ST	NS
n't think it's it's continuous such that here's where it was and now we're here, i think it probably	looks	more like that because the kinds of liability laws we have, there are so many of them that are new,	Medical Anthropology Lecture	LEL115SU005	S1	F	JF	NS
e it then we'll lose them and they contribute to these other things. or maybe it just goes. it might	look	weak because, we don't, think that the intellectual content has kept up with, the field. that was on	Politics of Higher Education	SEM495SU111	S1	F	SF	NS
hat you should be able to get out of this is the fact that, even studies that get published and that	look	good, can have confounds. and your job when you come up with your final projects, is to try to get r	Cognitive Psychology Research Lab	LAB500SU089	S1	M	SG	NS
model. understandably you can't expect Western tourists to get too excited going into a theater that	looks	exactly like the one they left at home. so most of the retro o	Peking Opera Colloquium	COL140MX114	S2	M	SF	NS
they look dead. why do they	look	dead? i'm gonna push you a little bit pardon me?	Art Museum Tour	TOU999MX062	S1	F	ST	NS
d of quickly here since it wasn't much of a town to talk about in the, late eighteenth we're kind of	looking	forward to, uh some of the articles we'll talk about really dealing with the immigrant experience in	Archeology of Modern American Life Lecture	LES115MU151	S1	F	SG	NS
that's that's oh	looking	bigger from here it's whereever you (xx) in the paper... looking	Graduate Philosophy Seminar	SEM475MX041	S2	M	ST	NS
that young woman she's we now have her on antipsychotics and she's doing a lot of therapy and she's,	looking	better but it's hard to know where it's gonna go with her. um, in addition to family history of psyc	Intro to Psychopathology Lecture	LES500SU102	S1	F	JF	NS
ed the same person. m- suspicious, you know there's something strange, about her. she doesn't	look	, quite human. uh, when she saw Katsushiro, Miyagi, without saying a word, unco	Japanese Literature Lecture	LEL140SU074	S1	M	JF	NS
ly she comes from. a heron is a very interesting bird symbolically. it's associated with water so it	looks	like fertility. it's associated with a stork, because it has the same kind of long beak so it looks	Fantasy in Literature Lecture	LEL300SU076	S1	M	SF	NS
curity at this point? um, are we maintaining perfect numbers? are we hitting our numbers every year?	looks	good. um are we controlling plan? for the most part? well. they're not really	Behavior Theory Management Lecture	LEL185SU066	S1	M	JF	NS
choice of pictures g- choice of pictures of somebody, one, where they look, positive one where they	look	negative, which one do you choose and why and and, is that fair? could somebody remind me, next time	Ethics Issues in Journalism Lecture	LES220SU140	S1	M	SF	NS
and this one	looks	different, you would say it's not weft but warp, because of, it goes this way?	Art History Office Hours	OFC320SU153	S4	F	SU	NS
off and try to do it and i think why am i going to all this trouble? i mean what's it getting me? it	looks	more like, that, than this.	Linguistics Independent Study Advising	OFC355SU094	S1	M	SF	NS
i think it's a reflection it	looks	like a reflection.	Visual Sources Lecture	LES320SU085	S2	F	JU	NS
on the board. right, and to an alien, who's just kind of watching these moves made on the board, it	looks	a little, random, sort of like, there's nothing hanging together about the activity on the board exc	Philosophy Discussion Section	DIS475MU012	S1	F	SG	NS
yeah because this looked black but then here it	looks	green. mhm. well that's the p	Art History Office Hours	OFC320SU153	S4	F	SU	NS
ng with it. no it	looks	good to me too. yeah i like this idea immensely. um i don't know why i didn't thought uh why i didn'	English Composition Seminar	SEM300MU100	S1	M	JF	NS
overpower them. no matter how much money you make from them they can't make you look they_ you can't	look	better than them. then what's the point of you? just think of all of us in this classroom	Principles in Sociology Lecture	LEL565SU064	S6	F	SU	NS
he same thing for supply, and reminding them that the same straight upward shift for the tax doesn't	look	the same, here, um and again we could compare E to E-prime E to E-double-prime or E-prime to E-doubl	Economics Office Hours	OFC280SU109	S2	F	JF	NS
people thought he painted like a child, or that the paintings looked like folk woodcuts or that they	looked	unskilled. um they complained that they_ that the paintings didn't seem to use the conventional skil	Renaissance to Modern Art History Lecture	LEL320JU143	S1	F	SF	NS
econ prerequisite, it has to be taught in the econ department, fine. so this	looks	good this looks good that looks good that looks good, where you have to_ any and all these look good	Economics Office Hours	OFC280SU109	S2	F	JF	NS
ry representative. i'm not representative of Grandville. uh, i don't think so um, so i'm really, i'm	looking	forward to getting outta here almost now, to, establish another multicultural view cuz right now it'	Multicultural Issues in Education Student Presentations	STP285SU013	S8	M	SU	NS
corner is a group of three people a river god and a couple a nymph and somebody else, um whose poses	look	very familiar don't they. we've got one figure with a beard leaning back on one elbow with his legs	Renaissance to Modern Art History Lecture	LEL320JU143	S1	F	SF	NS
ies also featu- uh features that critical mother daughter connection, but notice the m- the daughter	looks	a little surly, she's uh, i think it's meant to suggest that s	Women's Studies Guest Lecture	COL605MX039	S5	F	SF	NS
owth and development in that time period. now if we jump ahead to the nineteen twenties, young women	look	quite different this is the bob, you will all have seen pictures like this this is an anonymous Amer	Women's Studies Guest Lecture	COL605MX039	S5	F	SF	NS
but, but it looks but it	looks	pretty high on that wall	Architecture Critiques	STP125JG050	S6	F	SF	NSO
it's a chai- it's a big chain it's just like Starbucks. it	looks	exactly like that same kind of like plush urban yuppie da da da. and uh, it's	Senior Thesis Study Group	SGR999SU146	S2	F	SU	NS
se uh? no they were they were	look	good so far. um, don't be afraid to use the i, um and	American Literature Lecture	LES300SU103	S2	M	SG	NS
at them, uh they would be, over any kind of hundred two hundred three hundred mile a- region they'd	look	pretty similar. if you compared, the ones in northern Nigeria, to the ones in southern Mali they wou	African History Lecture	LES315SU129	S1	M	SF	NS
man i feel bad. okay, you	look	worried. it's just	American Culture Advising	OFC105SU068	S2	M	RE	NS
of you know if they can	look	beyond the short term. into building roads and high buildings and all this stuff.	Peking Opera Colloquium	COL140MX114	S2	M	SF	NS
i heated it up. heated up, mm	looks	good	Graduate Online Search and Database Lecture	LES335JG065	S1	F	SF	NS
belongs up here too with the, kind of way that, maybe it it	looks	different now or, maybe Indian-Americans are a- both actively positioning themselves, um, not as whi	Anthropology of American Cities Office Hours	OFC115SU060	S2	F	SG	NS
nt in there to get a sandwich and they were like so expensive so i was like i just left. and it just	looked	really upsetting cuz like the area i was in was like this nice like cool like, normal people area wi	Senior Thesis Study Group	SGR999SU146	S2	F	SU	NS
the water. the water. if you	look	way beyond, what is the land here, you'll see that these hues of blue these uh these shades of blue,	Art Museum Tour	TOU999MX062	S1	F	ST	NS
people, have things they would, like to spend more on, and uh, and so, anytime something, begins to	look	weak, it becomes vulnerable. now why might it look weak? well it might look weak cuz it doesn't have	Politics of Higher Education	SEM495SU111	S1	F	SF	NS
con department, fine. so this looks good this looks good that looks good that	looks	good, where you have to_ any and all these look good, where you have to be careful, is some of the,	Economics Office Hours	OFC280SU109	S2	F	JF	NS
f them when they were ten, and so i guess if you're like, if they look, i don't know about you but i	look	exactly the same as when i did when i was little, so it'd be	Ethics Issues in Journalism Lecture	LES220SU140	S2	F	SU	NS
te, it has to be taught in the econ department, fine. so this looks good this	looks	good that looks good that looks good, where you have to_ any and all these look good, where you have	Economics Office Hours	OFC280SU109	S2	F	JF	NS
, i'm gonna go to roman numeral, twenty-eight, uh if, a lot of these uh these is- these revolutions,	look	similar to one another. yeah?	African History Lecture	LES315SU129	S1	M	SF	NS
f specific descriptors with not many man- many narrower terms simply used anything, uh that you know	looked	appropriate, from the scope notes. uh, and then we go to physically handicapped and other handicap w	Graduate Online Search and Database Lecture	LES335JG065	S7	M	JG	NS
eautiful technique that makes flesh pearly and makes water, look like it's opalescent and makes hair	look	soft and lovely um people thought this was okay it took it out of the present. Olympia confronts you	Renaissance to Modern Art History Lecture	LEL320JU143	S1	F	SF	NS
on, and uh, and so, anytime something, begins to look weak, it becomes vulnerable. now why might it	look	weak? well it might look weak cuz it doesn't have any enrollments. and you say well, is, is this the	Politics of Higher Education	SEM495SU111	S1	F	SF	NS
hic and much more um the poses of women were very different, the social class of the women portrayed	looked	very differe- in other words you could tell, their social class was lower or was supposed to appear	Sex, Gender, and the Body Lecture	LES565SU137	S1	F	JF	NS
ne for one? one for one L-shaped indifference curves, uh, consumer is, selling, so does that picture	look	good? good gets more expensive, good one the selling good, move to here, that's my final choice, the	Economics Office Hours	OFC280SU109	S2	F	JF	NS
right that sense of imposed constraint on ordinary feelings. for not wanting to	look	greedy. Tita wandered whether the fact that there was not a single chile left on the platters was a	Fantasy in Literature Lecture	LEL300SU076	S1	M	SF	NS
s could be violent, but the politics could get worked out. once the politics gets worked out, things	look	different. viewpoint in other words, is crucial. an easy way to look at the theme_ a theme of this b	Fantasy in Literature Lecture	LEL300SU076	S1	M	SF	NS
henomenally straight mean? it	looks	straight. the image looks str	Graduate Philosophy Seminar	SEM475MX041	S2	M	ST	NS
it would make the first list	look	better.	Cognitive Psychology Research Lab	LAB500SU089	S4	F	SU	NS
and so it looked nicer and it	looked	nicer and the way it was presented affected the	Cognitive Psychology Research Lab	LAB500SU089	SU-f	F	SU	NS
so th- i think those are all very good points. um, so, you wanna take every opportunity you have to,	look	big see what i mean? okay. other reason_ okay so that's, these are good reaso	Anthropology of American Cities Office Hours	OFC115SU060	S2	F	SG	NS
hink we need to consider those, those situations. we need to consider the context. um and we need to	look	beyond simple like one-on-one correlations to explain, um why crime has gone down. um furthermore i,	Graduate Public Policy Seminar	SEM340JG072	S8	M	JG	NS
assages, and this one again is intimately tied to the plot. the chiles not only	looked	good, they were indeed delicious. never before had Tita done such a marvelous job with them. the pla	Fantasy in Literature Lecture	LEL300SU076	S1	M	SF	NS
n't) i	look	forward to reading it	Anthropology of American Cities Office Hours	OFC115SU060	S2	F	SG	NS
blah blah, if you hate yourself it basically says, but at least you can use, Dep and your hair will	look	good. and it it's it's an ad that really plays on female self-	Women's Studies Guest Lecture	COL605MX039	S5	F	SF	NS
d one, okay so s- i wanna get somebody in here. so if i look at, let's say this point, on that slope	looks	different it's minus one-third, this slope is, minus, now that's really bad.	Economics Office Hours	OFC280SU109	S2	F	JF	NS
yeah. (sure) i'll	look	forward to reading it. would	Medical Anthropology Lecture	LEL115SU005	S1	F	JF	NS
of you	look	cute. do you have a skirt on?	American Family Group Project Meeting	SGR565SU144	S5	F	SU	NS
(xx) is it pain- it	looks	painful cuz i'm doing it unnatu- you know it's a, but uh, because again why although the language is	Historical Linguistics Lecture	LES355SU009	S1	M	SF	NS
you think they're dead? they	look	dead. why do they look dead?	Art Museum Tour	TOU999MX062	S2	F	ST	NS
l on scenes in the present. he abandons um the fine technique of academic artists for something that	looks	crude, oh that's not	Renaissance to Modern Art History Lecture	LEL320JU143	S1	F	SF	NS
eing here. but what is i- interesting then is these, darker, rose, parts here, aren't the same. they	look	purposefully, to to bring out this motif, in contrast to these, so there's there's, obviously the ar	Art History Office Hours	OFC320SU153	S1	F	JF	NS
more search here? are we done? (	looking	good.) did we do 'em all?	Graduate Online Search and Database Lecture	LES335JG065	SU-m	M	UN	NS
will, exactly and i i'd actually	looked	forward to it.	Art History Office Hours	OFC320SU153	S4	F	SU	NS
lly slow, they they communicate this you know in their body language they're slumping, uh they don't	look	good, um, if you ask them you know is there anything that you feel is going well in your life right	Intro to Psychopathology Lecture	LES500SU102	S1	F	JF	NS
e, um Student Union, West Quad, (	looks	exactly like) Thompson Street Thompson Street parking structure. this is currently used as gra	Architecture Critiques	STP125JG050	SU-m	M	UN	NS
ectionality to it. i mean wh-	look	okay f- now do something do_ that doesn't involve do do auditory imagining, task that doesn't involv	Graduate Philosophy Seminar	SEM475MX041	S1	M	SF	NS
hand, and a bat's wing, are anatomically very similar, they serve very different functions, but they	look	very similar, suggesting that at some point way back in the evolutionary history, we were_ we had a	Intro Psychology Lecture	LEL500JU034	S1	M	SF	NS
asy for- to forget to ask about, especially when you're confronted with a person who is clean-cut uh	looks	good very pulled together very articulate um is to ask about drug and alcohol abuse. and this is som	Intro to Psychopathology Lecture	LES500SU102	S1	F	JF	NS
yeah, i can't figure that out. (xx) face. it's his face he	looks	like a monkey like he's looking up and (xx)	Visual Sources Lecture	LES320SU085	SU-f	F	UN	NS
vidly cuz it was the first time i remember ever having to be, representative of a group, that wasn't	looked	upon very well. if that makes any sense. and i really didn't know what to do. so that was just one r	Multicultural Issues in Education Student Presentations	STP285SU013	S2	F	SU	NS
not just happiness but utter glee. and, a more, recent, example, is this cigarette ad, where yeah it	looks	like everybody's happy the woman is especially, kind of out of her mind happy. um you know popping a	Media Impact in Communication Lecture	LEL220SU073	S1	F	JF	NS
at person believe me i have no control. so anyway, um now this	looks	really strange, one day i was walking across campus, and uh professor John Swales came up to me and	Graduate Online Search and Database Lecture	LES335JG065	S1	F	SF	NS
sive like nine ten dollar sandwiches there and like there's like the chef making the sandwiches they	looked	really good. the first time i saw it was when i was in Chicago last weekend, and i went in there to	Senior Thesis Study Group	SGR999SU146	S2	F	SU	NS
ou know when you look at it for so long it just looks like a mumble jumble it	looks	the same okay so	Economics Office Hours	OFC280SU109	S1	F	SU	NS
ime something, begins to look weak, it becomes vulnerable. now why might it look weak? well it might	look	weak cuz it doesn't have any enrollments. and you say well, is, is this the best way to spend the mo	Politics of Higher Education	SEM495SU111	S1	F	SF	NS
on i'm hedging on that is because, some synthetic truths are gonna be necessary, and so some of them	look	like their opposites would violate that. but this is getting really technical and we don't really ha	Philosophy Discussion Section	DIS475MU012	S1	F	SG	NS
Nicole i could not say that that's O-J, killing Nicole. all i could say was that, it's somebody that	looked	like, O-J.	Objectivism Student Group	SGR999MX115	S1	M	SG	NS
so that doesn't	look	so good ah, Tim, are you back there? okay ther	Fantasy in Literature Lecture	LEL300SU076	S1	M	SF	NS
b. it's no more you than an artificial limb are, is, or no more you than your clothes are. um... so,	looks	like number five, the sort of point of view corrected, point of view, um, center of gravity view, do	First Year Philosophy Seminar	SEM475JU084	S1	F	JF	NS
week or something like that that you're permitted to consult. if you are absent a whole lot, and it	looks	like you're, not doing your duty here, uh, questions will be asked. but the reality is that we don't	Politics of Higher Education	SEM495SU111	S1	F	SF	NS
d the way the skin	looks	like she stood up out of a swamp.	Visual Sources Lecture	LES320SU085	S4	M	JU	NS
it could be the photo but i don't think so. cuz	look	they they're different. you know what i mean? they're slightly different. but look how he suggests h	Visual Sources Lecture	LES320SU085	S1	F	SF	NS
exciting presentation, uh today by uh Professor, David Rolston, uh which	looks	quite interesting but before we get started i'd like to make a couple of announcements. the first on	Peking Opera Colloquium	COL140MX114	S1	M	SG	NS
doesn't	look	like Michelangelo (xx) Mich	Visual Sources Lecture	LES320SU085	SU-f	F	UN	NS
next time, um, when there's a choice of pictures g- choice of pictures of somebody, one, where they	look	, positive one where they look negative, which one do you choose and why and and, is that fair? coul	Ethics Issues in Journalism Lecture	LES220SU140	S1	M	SF	NS
ecause while Giorgionne was admired and written about for his beautiful technique for paintings that	looked	like poetry. um the paint application that looks like it's glowing. and if some of you get to see Ti	Renaissance to Modern Art History Lecture	LEL320JU143	S1	F	SF	NS
ing, and its the same it	looks	like have a duplicate. and are they the same proportions on either side sometimes	Art History Office Hours	OFC320SU153	S4	F	SU	NS
it looks pretty it	looks	pretty big.	Visual Sources Lecture	LES320SU085	SU-m	M	UN	NS
i mean you know what if it wasn't O-J what if it was like some other big black person and you he it	looked	like O-J and you thought it was, so	Objectivism Student Group	SGR999MX115	S3	M	SG	NS
s it	looks	pretty it looks pretty big.	Visual Sources Lecture	LES320SU085	SU-m	M	UN	NS
hip away? i think so, but it	looks	like sh- it's the it's at the point where where he certainly couldn't. what?	Visual Sources Lecture	LES320SU085	S1	F	SF	NS
of serious criminality. and and so that these people are in fact culpable much more culpable than it	looks	like when you say oh they were, in jail for a gram of crack but in fact they'd been, you know a mena	Graduate Public Policy Seminar	SEM340JG072	S1	M	JF	NS
amma i'm sorry. cuz it	looks	like gamma sloppy. that's sigma.	Statistics in Social Sciences Lecture	LES565MX152	SU-m	M	UN	NS
adition, when invoking this film... so we went right from the city through that lap dissolve to what	looks	like pistons and the functioning of a factory. this is the dissolve again. and there's, other images	Graduate French Cinema Seminar	SEM545MG083	S3	F	JF	NS
as this picture manipulated? because the person, the person in the background (seems to)	look	like something's been done to the image.	Ethics Issues in Journalism Lecture	LES220SU140	S1	M	SF	NS
lapped on very broadly so he isn't giving you that delicate modeling of form. people criticized what	looked	like harsh lighting here um and dark shadows, you didn't get that sensitive transition, of light on	Renaissance to Modern Art History Lecture	LEL320JU143	S1	F	SF	NS
etty similar. if you compared, the ones in northern Nigeria, to the ones in southern Mali they would	look	different, but the ones in northern Nigeria would s- look pretty much the same and as you moved acro	African History Lecture	LES315SU129	S1	M	SF	NS
you can't improvise without a structure yes of course, uh and he- here's a structure he uses and it	looks	like this Indian alap structure it has similarities with this Indian alap. well that doesn't, doesn'	Music Dissertation Defense	DEF420SF022	S1	F	SF	NS
thank you. there's a handout, and it	looks	like this, and we'll have_ it'll be clear when the lights go off. and i don't expect to be able to r	Peking Opera Colloquium	COL140MX114	S2	M	SF	NS
your thyroid is severely out of whack it has all the exact same symptoms of depression. it's exa- it	looks	exactly like depression and so what you also want to avoid, is you know going, this whole whole thin	Intro to Psychopathology Lecture	LES500SU102	S1	F	JF	NS
uh, okay then, basically it all	looked	like, it virtually all looked like adult behavior the narrower terms are are, child abuse, uh drivin	Graduate Online Search and Database Lecture	LES335JG065	S12	M	VO	NS
his looks good this looks good that looks good that looks good, where you have to_ any and all these	look	good, where you have to be careful, is some of the, other universities have what they call economic	Economics Office Hours	OFC280SU109	S2	F	JF	NS
wo together, this and that in actual cases are, you know track, consciousness, and um and it doesn't	look	like a coincidence. um, so um	Graduate Philosophy Seminar	SEM475MX041	S1	M	SF	NS
easure. um, basically if you're asking, if you're doing a test of anxiety you want your questions to	look	like they're anxiety questions. you want them to ha- say things like you know do you ever feel panic	Intro to Psychopathology Lecture	LES500SU102	S1	F	JF	NS
taught in the econ department, fine. so this looks good this looks good that	looks	good that looks good, where you have to_ any and all these look good, where you have to be careful,	Economics Office Hours	OFC280SU109	S2	F	JF	NS
we talked about the first day, there's the there's a balance of payments, accounting, equation that	looks	like this. so if i take exports minus imports, plus, factor payments in from abroad, plus, uh, forei	Graduate Macroeconomics Lecture	LEL280JG051	S1	M	SF	NS
duct in bronze.	looks	pretty hungry to me. man that	Visual Sources Lecture	LES320SU085	SU-m	M	UN	NS
n it's, you can just say well i- in one context if you just take context into it then one context it	looks	like a particle and one context it looks, it has wave properties but, in all	Objectivism Student Group	SGR999MX115	S3	M	SG	NS
so that twenty-four year period, from the outbreak of violence until the peace of this establishment	looks	like it's what's going on in this book. that again i think cannot be coincidental. Mexican readers m	Fantasy in Literature Lecture	LEL300SU076	S1	M	SF	NS
hat this search is about. does this	look	familiar? sick of it?	Graduate Online Search and Database Lecture	LES335JG065	S1	F	SF	NS
oing all the time, or just playing that somehow, it seemed to me that there should be something that	looked	like learning your letters learning your numbers etcetera. so those have merged into day care so now	Statistics in Social Sciences Lecture	LES565MX152	SU-m	M	UN	NS
ry. this is the dissolve again. and there's, other images of gears, works... and i see something. it	looks	like a train, gear.	Graduate French Cinema Seminar	SEM545MG083	S3	F	JF	NS
h that's bad. yeah (it just	looks	) really awful. is that that	Visual Sources Lecture	LES320SU085	SU-f	F	UN	NS
d in fact on certain pu- on certain publications his mustache was altered by air brushing so it was_	looked	more like Hitler's mustache. um, the news was carefully managed now he- and you know some of the sto	Intro Communication Lecture	LEL220JU071	S2	F	SF	NS
ee he joined with Mark Antony, to issue an edict of proscription, which made anything that Sulla did	look	like a Christmas party. hundreds of people died, uh the first one was in fact Cicero, who was hunted	Sports and Daily Life in Ancient Rome Lecture	LEL215SU150	S1	M	SF	NS
ul but_ yeah no it was, it was doing what men do and especially wearing, men's, outfits, so that you	looked	to be a man was just, just beyond it the transcripts of the trial which are pretty good (are) a roug	History Review Discussion Section	DIS315JU101	S1	M	SF	NS
no, okay there's a zombie, and he	looks	like you no. no like okay, this is something. water is H-two-O right this is something that you know	Objectivism Student Group	SGR999MX115	S4	F	SU	NS
looks like fertility. it's associated with a stork, because it has the same kind of long beak so it	looks	like it has something to do with bring- bringing babies. but in fact, in fact, it is usually thought	Fantasy in Literature Lecture	LEL300SU076	S1	M	SF	NS
have an experience that's (dew) in shape and temperature it must be feel- feeling. and that's, what,	looks	like the indirect way how you, tell whether you're feeling something or seeing something. um or you	Graduate Philosophy Seminar	SEM475MX041	S1	M	SF	NS
legs, okay? if you don't back me up in this i'm gonna look really stupid and i'm gonna make sure you	look	stupid by the end of the time so please back me up on this. this is crucial. alright you guys ready?	Freshman Orientation Tour	TOU999JU030	S1	M	SU	NS
okay, so your distribution is	looking	pretty happy here. although (at) things asterisked only you were planning on doing a dual concentrat	Academic Advising	ADV700JU047	S2	F	ST	NS
so anyway it	looks	just like a penis i swear to God, it's got two little towers at the base of the penis	Freshman Orientation Tour	TOU999JU030	S1	M	SU	NS
presentation in the afternoon and i got to spend, um, time, i i spent a lot of time with them and it	looks	like they're really interested in getting student involvement. and, what i arranged for next year, h	Student Government Meeting	MTG999SU043	S13	F	SU	NS
nstruals. what that means is that the professoriate, cherished our cherished core professoriate, may	look	different in different ways have different faces different roles, different needs. we need to know h	Provost Public Lecture	COL999MX036	S2	F	SF	NS
plus one, i'll just write need up here, you need one credit humanities and it	looks	like, oh it's biochem? so that means i can't count chemistry that's what was happening with the the	Academic Advising	ADV700JU047	S2	F	ST	NS
, how many people would be willing to bypass first reads? how many people would be opposed? okay, it	looks	like Matt you're gonna get a lot of dissension on that.	Student Government Meeting	MTG999SU043	S13	F	SU	NS
in science every time i would express an interest in a particular career she would always urge me to	look	higher than that. uh at one point i said, gee i think i would like to be a nurse and she s- she sort	Women in Science Conference Panel	COL999MX040	S6	F	ST	NS
just, um all in favor, yes, it's a very informal vote so it's not, i just wanna see. so it	looks	like, people are interested? how many people against, who don't want it? except for Rob, Rob doesn't	Student Government Meeting	MTG999SU043	S13	F	SU	NS
um, oh yeah Dan is well Dan is uh, he	looks	increasingly stressed every time i go by there because uh, he's really just got students stacked up	Forum for International Educators Meeting	MTG999ST015	S2	F	ST	NS
prereqs so you can't go somewhere else and take your quantitative courses. it	looks	like you can take four-oh-two somewhere else if you talk to them in advance. um and that's always, j	Academic Advising	ADV700JU047	S2	F	ST	NS
oh is that what it was? cuz i was like man, your hair	looked	different. yeah it was (xx)	Media Union Service Encounters	SVC999MX104	S52	M	SU	NS
i gotta sit up straight. so i	look	inviting. (all like Marina) she's nice.	Media Union Service Encounters	SVC999MX104	S2	M	JU	NS
it looks so different it's freshman year. i don't think it	looks	that different. you do	Science Learning Center Service Encounters	SVC999MX148	SU-f	F	UN	NS
is tower named it after himself and i swear to God it looks a big old penis. (if) you don't think it	looks	like a penis when you look at it... it doesn't?	Freshman Orientation Tour	TOU999JU030	S1	M	SU	NS
they look nice. they	look	nice, does it, is it like angle dependent to look at or, no not really, okay	Media Union Service Encounters	SVC999MX104	S29	M	UN	NS
ee and on three we're all gonna scream chicken legs, okay? if you don't back me up in this i'm gonna	look	really stupid and i'm gonna make sure you look stupid by the end of the time so please back me up on	Freshman Orientation Tour	TOU999JU030	S1	M	SU	NS
orse it they may not cuz they have logistics with the N-C-A-A that they have to worry about, so. i'm	looking	pessimistically, um it's still gonna happen, even if they don't endorse it because the athletes will	Student Government Meeting	MTG999SU043	S23	M	JU	NS
awesome it's totally cool so actually take five minutes some day and actually take the tour. you'll	look	like a nerd but, it's cool.	Freshman Orientation Tour	TOU999JU030	S1	M	SU	NS
so that works out really well. and it	looks	like you've done really well with the, prerequisites as well. so you're just totally the math is don	Academic Advising	ADV700JU047	S2	F	ST	NS
w what is familiar what we've seen what we've heard over and over how we come to devalue, that which	looks	different that which seems different. Kelly argued that much of the, distress in human behavior that	Provost Public Lecture	COL999MX036	S2	F	SF	NS
are you a law student? yes. i mean i	look	like i'm sixteen but, ah sure i'm a law student can i see your I-D no that's fine i'm (xx) so anyway	Freshman Orientation Tour	TOU999JU030	S1	M	SU	NS
i knew you	looked	familiar i forgot your name i'm tired so i thought i'd just ask, okay	Academic Advising	ADV700JU047	S2	F	ST	NS
brary they've got really neat, uh classrooms in there that are actually mock courtrooms. so it looks	looks	just like L-A Law you guys remember L-A Law? (xx) pretty cool in there so i (mean) computers and stu	Freshman Orientation Tour	TOU999JU030	S1	M	SU	NS
that's me. it	looks	so different it's freshman year. i don't think it looks that different.	Science Learning Center Service Encounters	SVC999MX148	SU-f	F	UN	NS
the Library they've got really neat, uh classrooms in there that are actually mock courtrooms. so it	looks	looks just like L-A Law you guys remember L-A Law? (xx) pretty cool in there so i (mean) computers a	Freshman Orientation Tour	TOU999JU030	S1	M	SU	NS
Michigan donated a lot of money and he built this tower named it after himself and i swear to God it	looks	a big old penis. (if) you don't think it looks like a penis when you look at it... it doesn't?	Freshman Orientation Tour	TOU999JU030	S1	M	SU	NS
a. let's see. (V...) three. let me see let me see let me see. eleven, no. no. what's today's day? it	looks	like the only thing_ are you	Media Union Service Encounters	SVC999MX104	S52	M	SU	NS
es sense to have a physics professor, on this, committee. okay, so, um thank you for coming, and i i	look	forward to your comments however sca- however scathing they may be. um, my talk my, proposal is call	Artificial Intelligence Research Group Meeting	MTG270SG049	S3	M	SG	NS
okay,	looks	like i'll be starting (them) right now. but this is (done) in like, in	Astronomy Peer Tutorial	OFC150MU042	S1	F	SU	NS
i'll send you email. mkay. it	looks	like (she's in line.)	Computer Science Office Hours	OFC270MG048	S1	M	JG	NS
wo white i thought it kinda	looked	like that. i did	Biology of Birds Field Lab	LAB175SU026	SU-f	F	SU	NS
m this little puffy thing to, the Great Dane, to Buster who you met yesterday who was not, chosen to	look	that way but who looks great anyway. um but this was done over not very many hundreds of years and y	Intro to Evolution Lecture	LEL175JU154	S1	F	JF	NS
e'll we'll get a different answer depending upon, how i fit this thing. what do you think, does that	look	right? sure that's right.	Intro to Groundwater Hydrology Lecture	LES205JG124	S1	F	SF	NS
i think, we we she probably knows what Teflon	looks	like the problem is that i- lots of other stuff looks the same.	Physics Research Group Meeting	MTG485SG142	S1	M	SF	NS
independent of nodes two five and six, because they cover the different areas, of the graph. so i'm	looking	to see what's independent of node two, what's independent of node five what's	Computer Science Office Hours	OFC270MG048	S2	F	SG	NS
i w- s- looked at all around at all the people and the guy who was in charge of pushing the button,	looked	like he could've been any one of your all's, um, younger brothers. i mean he looked about seventeen.	Radiological Health Engineering Lecture	LES445SU067	S1	F	SF	NS
well this is gonna	look	really good for you guys' work isn't it?	Biology of Fishes Lab	LAB175SU033	SU-m	M	UN	NS
dagogical method for you guys, to learn, where, the parts of brain are. i don't care what your brain	looks	like at the end of this. i heard some chemist was telling me	Biopsychology Lab	LAB500SU044	S1	M	SG	NS
