# Supplementary material for: Bridging corpus diagnostics and EAP pedagogy: A corpus-driven study on lexical hedges in Chinese scholars’ spoken academic English
Source: PLoS One. 2026 Jul 6;21(7):e0353106. doi: 10.1371/journal.pone.0353106 (PMC13336206; doi:10.1371/journal.pone.0353106)
Supplement: S1 File — A compressed file containing the complete dataset and analysis details underlying the study, organized into two folders: (i) CASEC — all lists and concordances of hedges in CASEC; (ii) MICASE — all lists and concordances of hedges in MICASE. All file names, folder names, and metadata have been prepared in English in accordance with PLOS ONE policy. (ZIP) [file pone.0353106.s001.zip › observe.xlsx]

## Sheet: README
S1 DATA SET — ENGLISH-LANGUAGE VERSION
Manuscript: Bridging Corpus Diagnostics and EAP Pedagogy: A Corpus-Driven
Study on Lexical Hedges in Chinese Scholars' Spoken Academic English
(PLOS ONE, PONE-D-26-12996, revised April 2026).
This file is a cleaned, English-language version of the original CASEC/MICASE
concordance export. Two transformations were applied:
(1) Automatic-transcription metadata produced by Whisper large-v3 was
translated mechanically: the CJK string for 'speaker' was mapped to
'Speaker N'; the string for 'unknown speaker' was mapped to 'Unknown';
the string for 'transcript' was mapped to 'Transcript'; the string
for 'keyword' was mapped to 'Keyword'; date and time markers were
normalised (year/month/day, AM/PM, h/min/s); CJK enumeration and
full-width punctuation (commas, periods, brackets, quotation marks)
were mapped to ASCII equivalents.
(2) Any residual CJK characters after Stage 1 represent genuine
code-switches by the original speakers (proper names, cultural terms,
brief Mandarin quotations within otherwise English presentations).
These have been romanised to Hanyu Pinyin (with tone marks) and
wrapped as [Mandarin: pinyin]. The original CJK-containing files
are available from the corresponding author on request.
No English-language content, hedge node (Kwic / Hit string), or quantitative
value has been altered. Minor whitespace normalisation (collapse of
duplicated spaces to single spaces) has been applied throughout for
readability; this does not affect any analysis reported in the manuscript.
Columns and row counts are identical to the original.
Cleaning script and full provenance record are available from the
corresponding author (Yang Yu, yuyang89@dlmu.edu.cn).

## Sheet: Sheet1
Pre-hit context	Hit string	Post-hit context	File name	Transcript ID	Speaker ID	Speaker gender	Speaker role	Speaker native speaker status
ng layer so what do they do. well they put observation points, up here above the fine sand, and they	observe	whether the head changes during the pumping. and the head did change, substantially. okay, now you r	Intro to Groundwater Hydrology Lecture	LES205JG124	S1	F	SF	NS
tely, um, deductive beyond that. okay? you don't go out and observe things in math you don't sort of	observe	two plus two is two, er, four, two plus two is whatever it is, and you, deduce, um, um, how the rest	Intro Biology First Day Lecture	LEL175MU014	S1	M	JF	NS
he way that's where we're going to start talking about stratigraphic correlations, we may be able to	observe	a hundred kilometers away, units one two three four five and then six. that's how we infer, that a u	Dynamic Earth Lecture	LES305MU108	S1	M	SF	NNS
not quite right but i mean my_ i've certainly been in s- in a lot of situations in which, uh, people	observe	, somebody and say gosh, he's really behaving differently here, than he did last week under other ci	Social Psychology Dissertation Defense	DEF500SF016	S3	M	SF	NS
so, that it is it is the perceptually available it's the, thing that you could directly	observe	, you know. for instance, this is uh an instance of it, is that if i saw O-J kill Nicole, right? the	Objectivism Student Group	SGR999MX115	S1	M	SG	NS
's not exactly, um, that children start with function words but that's a tendency, so far, it's been	observed	, and later on, nouns are predominant, it's been found that seventy-five percent, of the switch word	Bilingualism Student Presentations	STP355MG011	S6	F	SG	NNS
e (direction) of copper sulfate and, potassium iodide. okay uh we believe that, okay first of all we	observed	that white P-P-T in brown solution, was observed, then after that we believe that the iodide was oxi	Chemistry Discussion Section Student Presentations	STP200JU019	S17	M	JU	NRN
ochastic. okay they're just things that, either one can observe we're going to pretend that they can	observe	because they can pretty well project. okay so the nonstochastic terms we're going to call little-G,	Labor Economics Lecture	LES280JG138	S1	M	SF	NS
mists can argue about it, but you don't have to know why it happened just that it did. just that you	observed	it going backward and forward. when you added acid it went back again it just showed you that there'	Chemistry Discussion Section Student Presentations	STP200JU019	S1	F	SG	NS
s. but at any time or for any of these corrections what it means is adjusting the value you that you	observed	, to account for these effects. and if you, and you we- you're going to get introduced to these in l	Intro to Groundwater Hydrology Lecture	LES205JG124	S1	F	SF	NS
sing it never goes negative if it does something really weird's going on. actually i think you could	observe	some weird anomalies like that in the field if you suddenly had, channeling or something i suppose y	Intro to Groundwater Hydrology Lecture	LES205JG124	S1	F	SF	NS
omebody's behavior is not to have them fill out a scale but to actually send an observer in there to	observe	them doing the behavior you know so i was wondering whether or not you had th	Nursing Student Presentations	STP450SG128	S3	F	SG	NS
teachers. you know where do you learn that? you know you learn through observation and if you don't	observe	a good teacher then you ain't_ there's no reason that you're going to be a good teacher. so that's t	Career Planning and Placement Workshop	COL999MG053	S4	F	SF	NS
he third summation notice those are all nonstochastic. okay they're just things that, either one can	observe	we're going to pretend that they can observe because they can pretty well project. okay so the nonst	Labor Economics Lecture	LES280JG138	S1	M	SF	NS
terms of the history, of anthr- of of biology. so for much of the history of biology genes, were not	observed	. that's a very very recent thing. and that's added to our knowledge enormously. so what are the big	Race and Human Evolution Lecture	LEL115SU107	S1	F	JF	NS
dide. okay uh we believe that, okay first of all we observed that white P-P-T in brown solution, was	observed	, then after that we believe that the iodide was oxidized from, I- I-minus to I-two and copper was r	Chemistry Discussion Section Student Presentations	STP200JU019	S17	M	JU	NRN
t's why i put that e- put that example in. i mean, yeah Galileo uses Augustine. but Augustine never,	observed	nature and made the observation of nature. Augustine never did, experiments. so yes you could, you c	History Review Discussion Section	DIS315JU101	S1	M	SF	NS
e. and so in this case Yur- Yuranosuke says, he says the proper decorum must be	observed	even when killing him. the narrator says, taking him from Jutaro he make	Japanese Literature Lecture	LEL140SU074	S1	M	JF	NS
ght? and, all of these different versions were clearly members of the same mainland's finch, that he	observed	, but as he travelled around the Galapagos he noticed that, on different environments in different i	Intro Psychology Lecture	LEL500JU034	S1	M	SF	NS
is you you uh you send a polarized light at a surface, and if you know it's polar state, uh then you	observe	what has changed upon reflection, and that change is due to the properties of this surface the prope	Professional Mechanical Engineering Seminar	LES365JG029	S1	M	SF	NS
is exact for the situation. um, talking about the syntactic constraints in code-switching, um it was	observed	a high mixing rate, from the beginning of the records, onwards, which at the ages of, two five and t	Bilingualism Student Presentations	STP355MG011	S6	F	SG	NNS
zero-four. uh, zinc will complex with uh ammonia, based on your answer predict what changes would be	observed	if you performed procedure one with, Z-N-two-plus instead of uh (carbides which you have,) (xx)	Chemistry Discussion Section Student Presentations	STP200JU019	S5	M	SU	NS
yeah i mean when you prove things like, i	observe	that, it's, consciousness, existence and identity all together i mean.	Objectivism Student Group	SGR999MX115	S5	M	JU	NS
gen- what the genitive in German she's attaching that to a French in a French sentence. and i've s-	observed	that in Spanish speakers s- Spanish English bilinguals they do that, i've -served that at age of two	Bilingualism Student Presentations	STP355MG011	S6	F	SG	NNS

## Sheet: NS
Pre-hit context	Hit string	Post-hit context	File name	Transcript ID	Speaker ID	Speaker gender	Speaker role	Speaker native speaker status
ng layer so what do they do. well they put observation points, up here above the fine sand, and they	observe	whether the head changes during the pumping. and the head did change, substantially. okay, now you r	Intro to Groundwater Hydrology Lecture	LES205JG124	S1	F	SF	NS
tely, um, deductive beyond that. okay? you don't go out and observe things in math you don't sort of	observe	two plus two is two, er, four, two plus two is whatever it is, and you, deduce, um, um, how the rest	Intro Biology First Day Lecture	LEL175MU014	S1	M	JF	NS
not quite right but i mean my_ i've certainly been in s- in a lot of situations in which, uh, people	observe	, somebody and say gosh, he's really behaving differently here, than he did last week under other ci	Social Psychology Dissertation Defense	DEF500SF016	S3	M	SF	NS
so, that it is it is the perceptually available it's the, thing that you could directly	observe	, you know. for instance, this is uh an instance of it, is that if i saw O-J kill Nicole, right? the	Objectivism Student Group	SGR999MX115	S1	M	SG	NS
ochastic. okay they're just things that, either one can observe we're going to pretend that they can	observe	because they can pretty well project. okay so the nonstochastic terms we're going to call little-G,	Labor Economics Lecture	LES280JG138	S1	M	SF	NS
mists can argue about it, but you don't have to know why it happened just that it did. just that you	observed	it going backward and forward. when you added acid it went back again it just showed you that there'	Chemistry Discussion Section Student Presentations	STP200JU019	S1	F	SG	NS
s. but at any time or for any of these corrections what it means is adjusting the value you that you	observed	, to account for these effects. and if you, and you we- you're going to get introduced to these in l	Intro to Groundwater Hydrology Lecture	LES205JG124	S1	F	SF	NS
sing it never goes negative if it does something really weird's going on. actually i think you could	observe	some weird anomalies like that in the field if you suddenly had, channeling or something i suppose y	Intro to Groundwater Hydrology Lecture	LES205JG124	S1	F	SF	NS
omebody's behavior is not to have them fill out a scale but to actually send an observer in there to	observe	them doing the behavior you know so i was wondering whether or not you had th	Nursing Student Presentations	STP450SG128	S3	F	SG	NS
teachers. you know where do you learn that? you know you learn through observation and if you don't	observe	a good teacher then you ain't_ there's no reason that you're going to be a good teacher. so that's t	Career Planning and Placement Workshop	COL999MG053	S4	F	SF	NS
he third summation notice those are all nonstochastic. okay they're just things that, either one can	observe	we're going to pretend that they can observe because they can pretty well project. okay so the nonst	Labor Economics Lecture	LES280JG138	S1	M	SF	NS
terms of the history, of anthr- of of biology. so for much of the history of biology genes, were not	observed	. that's a very very recent thing. and that's added to our knowledge enormously. so what are the big	Race and Human Evolution Lecture	LEL115SU107	S1	F	JF	NS
t's why i put that e- put that example in. i mean, yeah Galileo uses Augustine. but Augustine never,	observed	nature and made the observation of nature. Augustine never did, experiments. so yes you could, you c	History Review Discussion Section	DIS315JU101	S1	M	SF	NS
e. and so in this case Yur- Yuranosuke says, he says the proper decorum must be	observed	even when killing him. the narrator says, taking him from Jutaro he make	Japanese Literature Lecture	LEL140SU074	S1	M	JF	NS
ght? and, all of these different versions were clearly members of the same mainland's finch, that he	observed	, but as he travelled around the Galapagos he noticed that, on different environments in different i	Intro Psychology Lecture	LEL500JU034	S1	M	SF	NS
is you you uh you send a polarized light at a surface, and if you know it's polar state, uh then you	observe	what has changed upon reflection, and that change is due to the properties of this surface the prope	Professional Mechanical Engineering Seminar	LES365JG029	S1	M	SF	NS
zero-four. uh, zinc will complex with uh ammonia, based on your answer predict what changes would be	observed	if you performed procedure one with, Z-N-two-plus instead of uh (carbides which you have,) (xx)	Chemistry Discussion Section Student Presentations	STP200JU019	S5	M	SU	NS
yeah i mean when you prove things like, i	observe	that, it's, consciousness, existence and identity all together i mean.	Objectivism Student Group	SGR999MX115	S5	M	JU	NS
