# Supplementary material for: Bridging corpus diagnostics and EAP pedagogy: A corpus-driven study on lexical hedges in Chinese scholars’ spoken academic English
Source: PLoS One. 2026 Jul 6;21(7):e0353106. doi: 10.1371/journal.pone.0353106 (PMC13336206; doi:10.1371/journal.pone.0353106)
Supplement: S1 File — A compressed file containing the complete dataset and analysis details underlying the study, organized into two folders: (i) CASEC — all lists and concordances of hedges in CASEC; (ii) MICASE — all lists and concordances of hedges in MICASE. All file names, folder names, and metadata have been prepared in English in accordance with PLOS ONE policy. (ZIP) [file pone.0353106.s001.zip › see.xlsx]

## Sheet: README
S1 DATA SET — ENGLISH-LANGUAGE VERSION
Manuscript: Bridging Corpus Diagnostics and EAP Pedagogy: A Corpus-Driven
Study on Lexical Hedges in Chinese Scholars' Spoken Academic English
(PLOS ONE, PONE-D-26-12996, revised April 2026).
This file is a cleaned, English-language version of the original CASEC/MICASE
concordance export. Two transformations were applied:
(1) Automatic-transcription metadata produced by Whisper large-v3 was
translated mechanically: the CJK string for 'speaker' was mapped to
'Speaker N'; the string for 'unknown speaker' was mapped to 'Unknown';
the string for 'transcript' was mapped to 'Transcript'; the string
for 'keyword' was mapped to 'Keyword'; date and time markers were
normalised (year/month/day, AM/PM, h/min/s); CJK enumeration and
full-width punctuation (commas, periods, brackets, quotation marks)
were mapped to ASCII equivalents.
(2) Any residual CJK characters after Stage 1 represent genuine
code-switches by the original speakers (proper names, cultural terms,
brief Mandarin quotations within otherwise English presentations).
These have been romanised to Hanyu Pinyin (with tone marks) and
wrapped as [Mandarin: pinyin]. The original CJK-containing files
are available from the corresponding author on request.
No English-language content, hedge node (Kwic / Hit string), or quantitative
value has been altered. Minor whitespace normalisation (collapse of
duplicated spaces to single spaces) has been applied throughout for
readability; this does not affect any analysis reported in the manuscript.
Columns and row counts are identical to the original.
Cleaning script and full provenance record are available from the
corresponding author (Yang Yu, yuyang89@dlmu.edu.cn).

## Sheet: Sheet1
Pre-hit context	Hit string	Post-hit context	File name	Transcript ID	Speaker ID	Speaker gender	Speaker role	Speaker native speaker status
okay so you'll have no trouble remembering those names, and what we actually	see	are two stick figures doing the wave. a- yeah we do.	Intro Astronomy Discussion Section	DIS150JU130	S1	F	JG	NS
viously going to have an impact on the persistence of an animal, in its environment. so again we can	see	how this framework, can begin to contour, where animals can live, and where they, do not live. now,	Biology and Ecology of Fishes Lecture	LES175SU025	S1	M	SF	NSO
to become G-S-Is yes, i	see	our materials can be used to train them	Biology of Fishes Field Lab	LAB175SU032	S1	M	SF	NSO
s punched-in-stomach, then well eat-fish is dependent on it also. so work your way back this way and	see	if those are dependent also.	Computer Science Office Hours	OFC270MG048	S2	F	SG	NS
nges in global temperature. but what i, i will say two things one is the magnitude of the change i'm	seeing	is much greater than global change, and over a much shorter time period. so that, what i think it is	Fossil Plants Defense	DEF305MX131	S2	F	SG	NS
of mutations don't lead to anything that natural selection can eventually work on because you're not	seeing	an alteration in function, and therefore you're not seeing anything that is better or worse and that	Intro to Evolution Lecture	LEL175JU154	S1	F	JF	NS
that action has to be guaranteed in all of the states where the crash could occur from. so you also	see	that this, represents a cyclic state space um, and uh, also you see that there are temporal transiti	Artificial Intelligence Dissertation Defense	DEF270SF061	S1	F	SG	NS
us trees, really like the, calcium carbonate, that concrete is made out of. fact sometimes, you can,	see	where old homesteads, used to be, and there's nothing left except a field or maybe a few small trees	Practical Botany Lecture	LEL175JU086	S1	M	SF	NS
lations and how should this be done, should it be done. should we do this for every species, that we	see	as a nuisance, or are we naturally gonna see these fluctuations anyway, and do we need to step back	Biology of Birds Lecture	LES175SU028	S1	F	SF	NS
job. we feel confident we do. so that's a total count example another total count example, is you've	seen	enough of colonial waterbirds to know they're they're concentrated in one area that's what we (tried	Biology of Birds Discussion Section	DIS175SU027	S1	F	SF	NS
y arteries to the lungs. here is uh another diagram of a normal heart versus a uh V-S-D, um, you can	see	here the on the right side the mixing of the blood, and the blood will then flow up through the pulm	Teaching Biochemistry Student Presentations	STP175SU141	S7	M	SU	NS
so we were having trouble finding the trends, and that's why we combined the two so you can kind of	see	the trends, um in both, um... now uh the only thing that was that, the one to find out was that betw	Chemistry Discussion Section Student Presentations	STP200JU019	S9	M	JU	NS
ups. anyone see a problem with this? you might	see	it later, because often, cladistics is used, on groups that are not monophyletic. but it's a fundame	Race and Human Evolution Lecture	LEL115SU107	S1	F	JF	NS
see a little bit of (	see	it's like brain) (xx) a little bit of pressure and all this could start pulling ap	Biopsychology Lab	LAB500SU044	S7	M	SU	NS
is being released and since less is being released you're not depleting the tissue store, and so you	see	content, rise. presumably because release has gone down, and the metabolite's consistent with that.	Drugs of Abuse Lecture	LEL500SU088	S1	M	SF	NS
a lot i appreciate it. okay,	see	you next week. hey thanks for doing the recording thing.	Technical Communications Tutorial	OFC578SG037	S1	F	JF	NS
he two carpal- you can't see it very well. two carpals, but we'll see the fruit on this. and you can	see	it opens up, (xx nice) two carpals. oh squirrel corn. little yummy piece of corn down there. someone	Spring Ecosystems Lecture	LES425SU093	S1	F	JF	NS
the same in terms of their, ability to metastasize the frequency with which they metastasize. now we	see	that they're not all the same in terms of the sites to which they like to metastasize. so from a sin	Biology of Cancer Lecture	LEL175SU106	S1	M	SF	NS
probabilities and that should be able to yield some comparative results of what, you would actually	see	, versus what our model's predicting and he's, beginning to characterize that error but then, that's	Artificial Intelligence Dissertation Defense	DEF270SF061	S1	F	SG	NS
um, but uh, yeah but i could take it back that far i guess i um you know maybe after i do that i'll	see	how i might work it in can i have the, the front page, too?	Technical Communications Tutorial	OFC578SG037	S2	M	SG	NS
i have a hard time believing it though. i haven't	seen	the problem yet. i'm confused	Math Study Group	SGR385SU057	S3	F	SU	NS
you know, like i get up and stand up there when we're doing (xx) well i stand in the back so no one	sees	me anyways and i'm just like um, i'm gonna like, stand up for a minute	Astronomy Peer Tutorial	OFC150MU042	S5	F	SU	NS
her events happening, when you watch things happening, happen in a frame moving relative to you, you	see	that the, time is slowed down. time literally doesn't move at the same rate, as it does in your refe	Intro to Physics Lecture	LEL485JU097	S1	M	SF	NS
yeah well, what courses have you	seen	diffusion in? three-oh-three.	Intro to Groundwater Hydrology Lecture	LES205JG124	S1	F	SF	NS
hat number, in the parentheses, you	see	what i'm saying? the term.	Math Study Group	SGR385SU057	S1	M	SU	NS
uster. so if i took out a pair of binoculars tonight, and looked at the Pleiades, i would be able to	see	more than a hundred stars all grouped together, there. and the Pleiades tonight and Jupiter and Satu	Intro Astronomy Discussion Section	DIS150JU130	S1	F	JG	NS
rtain. anyway i've taken the average of these fish here, and if you look at it on a a graph, you can	see	a fa- an effect which is quite common. um... this is probably the new spawning, and i haven't yet ha	Biology of Fishes Lab	LAB175SU033	S1	M	SF	NSO
i can't believe i didn't_	see	i i_ you know it made total sense because you have that circle there and its radius	Math Study Group	SGR385SU057	S3	F	SU	NS
lly say that. yeah it looks, it looks like this is the best device i've	seen	out there. yeah... is that it? okay.	Rehabilitation Engineering and Technology Student Presentations	STP165JG122	S2	F	JG	NS
don't have introns and extrons so like, maybe they wanna just bypass that thing, altogether. do you	see	what i'm saying? like we don't know enough about these cycles in order to lik	Intro Biology Study Group	SGR175MU126	S1	F	SU	NS
n he got in the fight with monkey d- do you reme- you didn't	see	that part? okay, so, like it was just really funny like he gets in a fight with a monkey	Astronomy Peer Tutorial	OFC150MU042	S1	F	SU	NS
, um, (xx) well i mean as as far as heavy metals dissolving or (whatever) um you you could you could	see	if N-H-three, um complex with a heavy metal or a post-transition metal uh or, element if you had, a	Chemistry Discussion Section Student Presentations	STP200JU019	S1	F	SG	NS
you know, couple days before a week before two weeks before, and get an idea for what you were gonna	see	they were pretty similar throughout all the areas um, but you could also see where coverage was lack	Biology of Birds Discussion Section	DIS175SU027	S7	M	JF	NS
out. every other bird we've	seen	out here (xx) i know (xx)	Biology of Birds Field Lab	LAB175SU026	SU-m	M	SU	NS
ion, is simply put in a species that's producing all kinds of other reactions. okay, what we have to	see	is either no reaction or the same orange, colored precipitate. students mess this up on exams, all t	Inorganic Chemistry Lecture	LEL200JU105	S1	F	JF	NS
keeping track of these and watching them, this is, Lamarck. and, he could	see	a line of descent. he could see older fossils and more recent fossils, and, so he said alright livin	Intro to Evolution Lecture	LEL175JU154	S1	F	JF	NS
ability to withstand, such as as large amount of flooding as the trees do. so another thing that we	see	here instead, is, a lot of vines. cuz they don't have as much competition from shrubs, it's very ope	Spring Ecosystems Lecture	LES425SU093	S3	F	SG	NS
it's kinda like a marker. it's kinda like it's kinda like a way for you to	see	what affects what metals. what will complex with what metals. for instance, you you b- you do a prec	Chemistry Discussion Section Student Presentations	STP200JU019	S1	F	SG	NS
ity this, uh would be a longitudinal fin okay not a circular fin which looks different. and, you can	see	that that, the efficiency it gives point-three-five which is is different than what you had up here,	Heat and Mass Transfer Discussion Section	DIS195SU117	S1	M	JG	NS
interpret that? i've got, going down, the the sediment through the sediment back into time and i'll	see	, variation in both the relative amount of quartz, collecting at at time and, the size of the quartz	Intro Oceanography Lecture	LEL305JU092	S1	M	SF	NS
e, insulin or make rats produce insulin like extra amounts of insulin. do you	see	what i'm saying like so the b	Intro Biology Study Group	SGR175MU126	S1	F	SU	NS
K-squared is the radius of the inversion. so you	see	example nine-point-ten, the first expression they have, two-squared over Z-ba	Math Study Group	SGR385SU057	S2	F	SU	NS
hat's that change, can be very small, incremental, over small pieces of time, but in the end you can	see	very large and profound changes. they just happened gradually and slowly. and one of the pieces of e	Intro to Evolution Lecture	LEL175JU154	S1	F	JF	NS
ts anisotropy, or heterogeneity, okay? leakage we've already spoken about, and then of course if you	see	that classic S-type behavior, what you're seeing is delayed yield. and the other thing that we haven	Intro to Groundwater Hydrology Lecture	LES205JG124	S1	F	SF	NS
for those who wanna stay. uh how about ten point two. it gets to ten, it	sees	the period, the period is not part of an integer, stops scanning the ten, got the ten, comes around	Intro Engineering Lecture	LEL295JU035	S1	M	SF	NS
ed meters, above sea level. and on the western edge of the Andes mountain range in, Ecuador. you can	see	um based on this diagram that i've shown the different vegetation zones as you go up mountains, that	Fossil Plants Defense	DEF305MX131	S2	F	SG	NS
ou a little bit about what i teach, a little bit about how i teach it, and through all that, we will	see	, a paradox, a penny, and we'll end in a performance... alright. an important aspect of learning, in	Golden Apple Award Statistics Lecture	COL575MX055	S3	F	JF	NS
i haven't yet had a chance to put the numbers in, but i think they're about thirty-five. um, but you	see	this this kind of effect where with time, the growth rate, gets lower. it's very fast to begin with	Biology of Fishes Lab	LAB175SU033	S1	M	SF	NSO
was um, based on your answer predict if palladium two-plus will complex, and, palladium, is, can you	see	that? you might wanna lift	Chemistry Discussion Section Student Presentations	STP200JU019	S10	F	JU	NS
time you clean everything off with the solvents you've already taken the oxide off and so you don't	see	the evidence there either hm? in the nineteen late sixties and seventies uh several people were work	Professional Mechanical Engineering Seminar	LES365JG029	S1	M	SF	NS
red to treat data coming in. we have this scan-F... oops i turned the lights up too bright you can't	see	sorry... let's try this is that	Intro Engineering Lecture	LEL295JU035	S1	M	SF	NS
now it seems to me, this hormonal cascade, runs circles, around this one. do you	see	why? i mean this guy has almost virtually no second messengers. you know, none that you can identify	Intro to Biochemistry Lecture	LEL175SU098	S1	F	JF	NS
t me to) hold those? do you	see	the um, that that (snag,) to the left of it?	Biology of Birds Field Lab	LAB175SU026	SU-f	F	SU	NS
ol uh possibly diabetes, and if the mother is over forty years old. from these causes it is, easy to	see	some possible preventions, if the mother does have r- the mother should be vaccinized against rubell	Teaching Biochemistry Student Presentations	STP175SU141	S7	M	SU	NS
can eventually work on because you're not seeing an alteration in function, and therefore you're not	seeing	anything that is better or worse and that can be selected for or against. so you can have bad mutati	Intro to Evolution Lecture	LEL175JU154	S1	F	JF	NS
V-X, times W of V now this is again related to integrals we've	seen	before, but, the important thing is that let's look at K V-p	Graduate Physics Lecture	LES485MG006	S1	M	SF	NS
okay, if we did it correctly, that's what should remain. alright from this diagram here, you	see	that, the only velocity we have is going in the Z direction right? it's going down. there's no veloc	Heat and Mass Transfer Discussion Section	DIS195SU117	S1	M	JG	NS
e a different style. can i go	see	if Dr Collin is in his office, real quick?	Intro Biology Exam Review	OFC175JU145	S3	M	JU	NS
him, anything that, is is a second button after him in that sequence will light up. so you'll kinda	see	well, after him i can press maybe there's four buttons and i'll show you that in a minute. but then	Rehabilitation Engineering and Technology Student Presentations	STP165JG122	S5	F	JG	NS
ut the idea is the same that you just have like some number here and some number there and you wanna	see	what's independent.	Computer Science Office Hours	OFC270MG048	S2	F	SG	NS
you could see i mean i'm an outsider but i don't know the field but you could	see	it's not, it's it's a p- it's a possible position to to take.	Interview with Botanist	INT175SF003	S2	M	SF	NSO
em i've never s- i've never	seen	a Tree Swallow in a group like this.	Biology of Birds Field Lab	LAB175SU026	SU-m	M	SU	NS
, um, we can calculate the cumulative probabilities which is that summed, from the time step zero to	see	what happens, um over time until they converge, basically until the sum of them approaches one or el	Artificial Intelligence Dissertation Defense	DEF270SF061	S1	F	SG	NS
temperature at the four stratigraphic levels, here's the strat column just for um, reference, you'll	see	that, what we have are temperatures that decrease as you go upsection i'll just point out that this	Fossil Plants Defense	DEF305MX131	S2	F	SG	NS
yeah. so do we wanna reflect now and	see	what we get? if you reflect i	Math Study Group	SGR385SU057	S2	F	SU	NS
where it's tightly cru- clustered around its mean. okay. so in this case estimator three, as you can	see	, the values even though it's not on target, it's tightly clustered around where it is on target for	Intro Statistics Lab	LAB575JU095	S1	M	SG	NS
what i mean enhanced or to be like regulated. you know what i'm saying? like, cuz in order d- do you	see	like it's a big big cycle like, they just want you know that there're transcr	Intro Biology Study Group	SGR175MU126	S1	F	SU	NS
should just take this one and go (when you're in there and just	see	if it would work) you could, i won't do that though.	Astronomy Peer Tutorial	OFC150MU042	S1	F	SU	NS
ten the reaction (xx) let's	see	well i know that it is, if	Chemistry Lab	LAB200JU018	SU-m	M	UN	NS
okay so i'm still where, i think we need to be, um, we'll	see	how things go you've got until Thursday on that we'll try to, cover the charged particles today. we	Radiological Health Engineering Lecture	LES445SU067	S1	F	SF	NS
its output is only six fifty so it wouldn't want to take part in the solution, so therefore, you can	see	that it's excluded. now, just by definition, the equilibrium is stable wi	Artificial Intelligence Research Group Meeting	MTG270SG049	S3	M	SG	NS
suggests that we are not looking at bulk viscosities there well um, let's	see	that was your question are you_ did you have any follow up on that at all or, do you_? you know your	Professional Mechanical Engineering Seminar	LES365JG029	S1	M	SF	NS
lking about the other day, um, but anyway, uh uh i- as you can	see	there there are energetic consequences though in preparing animals in time, for various events that	Biology and Ecology of Fishes Lecture	LES175SU025	S1	M	SF	NSO
values, now, you know s- so i	see	oh we're not gonna, get back to scheduling again after this right? is this	Artificial Intelligence Research Group Meeting	MTG270SG049	S1	M	SF	NS
(xx) transitional (xx) you will not	see	precipitate (xx) (xx)	Chemistry Discussion Section Student Presentations	STP200JU019	S2	M	JG	NS
a little bit aways from it so that they're slightly out of the corner of your eye you'll be able to	see	them. it's because our eye doesn't have enough receptors, uh if you look directly at something, uh i	Intro Astronomy Discussion Section	DIS150JU130	S1	F	JG	NS
there, very fine particles settled out... and then sloughs, are over, here and up high maybe you can	see	that those are areas that are very they're very wet, and sometimes depending on, the flooding event	Spring Ecosystems Lecture	LES425SU093	S3	F	SG	NS
e is weather. if um, obviously if we've been out on a tremendously windy gusty day, you wouldn't've,	seen	what you did. and Chuck's grinning back there.	Biology of Birds Discussion Section	DIS175SU027	S1	F	SF	NS
mputational resources to work with, and a specific set of software to work with it on, but, i didn't	see	myself spending the next two years waiting for all those processes to be available, so that's why, i	Artificial Intelligence Dissertation Defense	DEF270SF061	S1	F	SG	NS
, of some, time separation between the pulses. we vary this time separation. alright? and then we'll	see	that uh things are periodic with omega K t- the ra- the recoil frequency times time. so each time yo	Graduate Physics Lecture	LES485MG006	S1	M	SF	NS
der that we share with, prosimians, you know what a prosimian is? they're like lemurs. have you ever	seen	, lemurs in the zoo? they have they're tiny little animals, an	Race and Human Evolution Lecture	LEL115SU107	S1	F	JF	NS
hird of the time, if you stay. that's the empir- that's the actual probabilities. empirically we can	see	, we're pretty close here, point-six-five is really close to, two-thirds. um, point-four-seven-five,	Intro Statistics Lab	LAB575JU095	S1	M	SG	NS
uh, because we haven't really tested that in lab, um, the post-transitions are very easy because you	see	or i'm sorry the transitions are very easy, because um you see a change in color, right? and if you	Chemistry Discussion Section Student Presentations	STP200JU019	S2	M	JG	NS
h Atlantic. they can j- they carry, terrigenous sediments, to the ocean but, once they get there you	see	it's it- they can go, a little bit further than the rivers cuz the ice doesn't melt right away. and	Intro Oceanography Lecture	LEL305JU092	S1	M	SF	NS
um did we talk about yesterday, um... let me backtrack here. i can	see	a problem, coming up between, um, Pat's style of writing, and he he wanted the um, show t	Natural Resources Research Group Meeting	MTG425JG004	S3	M	JG	NS
i'm in the center of the pore i'm gonna just zoom out right? cuz my velocity the velocity i'm gonna	see	i'm moving with the water, like Sarah said okay, i'm moving with the water, i zoom out, okay? the av	Intro to Groundwater Hydrology Lecture	LES205JG124	S1	F	SF	NS
fine. if you see it- if you see things easier probably, it's best to draw a Venn diagram. but, i can	see	things with formulae easier so i don't use the Venn diagrams. are the events, June gets an A in Stat	Intro Statistics Lab	LAB575JU095	S1	M	SG	NS
and quantize the field, get the classical modes of the field, with the beamsplitter in... and we'll	see	how to do that, and then you don't run into any problem. and then you associate with each, classical	Graduate Physics Lecture	LES485MG006	S1	M	SF	NS
ery easy to identify we'll be seeing a really great, backswamp today. the active floodplain, you can	see	the line up at the top, the active floodplain is called, um the fir- usually the first bottom, in be	Spring Ecosystems Lecture	LES425SU093	S3	F	SG	NS
is a frigate bird, and the male frigate bird has this big red throat pouch which normally you can't	see	very well at all it's just kind of tucked in, but this picture shows him with it inflated out like t	Intro to Evolution Lecture	LEL175JU154	S1	F	JF	NS
come replicated, your elbows are gonna be the centromeres, so whoever's gonna be your partner, i can	see	that, participation is, great, um, these, you're gonna join in the centromere okay? so keep that in	Intro Biology Discussion Section	DIS175JU081	S1	F	JF	NS
okay um, so then it's um, not the most wonderful drawing of a scale that i've	seen	yes	Biology of Fishes Lab	LAB175SU033	S1	M	SF	NSO
it happens. so should we have	seen	(different) results with the precipitating agents and the same metal and same um (make?)	Chemistry Discussion Section Student Presentations	STP200JU019	S8	F	JU	NS
, in many parts, of our landscape, formal, hedges. hedges that have been cut to look like boxes. you	see	that all over the place. now lets suppose,	Practical Botany Lecture	LEL175JU086	S1	M	SF	NS
an O, promoters are often P, even though operators are actually part of promoters but, you'll often	see	that the promoter they're talking about is often just this binding site, and then you might have an	Microbial Genetics Lecture	LES175SU079	S1	F	JF	NS
s actually constructed by Lord Kelvin. it's in a museum, now, but if you look very carefully you can	see	that's one of the squares for instance, that corresponds to a square, in this, diagram. so uh people	Public Math Colloquium	COL385MU054	S3	M	SF	NS
okay so, you do need to sort these quickly but carefully to get a count on which minnows you've got	see	this one with the terminal mouth and the high scales? that's a Common. okay? so go through, uh there	Biology of Fishes Field Lab	LAB175SU032	S1	M	SF	NSO
is the corepressor. oh i	see	tryptophan can't bind to the operator,	Intro Biology Study Group	SGR175MU126	S4	F	SU	NS
k) on the left? now go down that little (bit) and just sort of go along until you see you should be_	see	it as you come up the right (so there's) (xx) oh there.	Biology of Birds Field Lab	LAB175SU026	SU-f	F	SU	NS
then you do know the Hs. oh okay i	see	what you're saying.	Heat and Mass Transfer Office Hours	OFC195SU116	S12	F	SU	NS
n up. we- we'll try to_ if you if you guys can't find certain organs, wander around a little bit and	see	if you can find them. alrig	Biopsychology Lab	LAB500SU044	S1	M	SG	NS
ically we don't even have the right answers to answer these questions. do you	see	what i'm saying? like i think that he was pretty much	Intro Biology Study Group	SGR175MU126	S1	F	SU	NS
e state probabilities during each state expansion step. i'm sure the, members of the committee have,	seen	most of the set of equations in the thesis so i i feel like it would take me an hour just to go thro	Artificial Intelligence Dissertation Defense	DEF270SF061	S1	F	SG	NS
oh i	see	what you're saying	Heat and Mass Transfer Office Hours	OFC195SU116	S12	F	SU	NS
okay why don't we get started, alright as you	see	we've got a slightly unusual, event today we're being taped, and uh, basically we'll just pretend th	Intro Programming Lecture	LES235SU099	S1	F	JF	NS
chanics you can do, which will contradict that assumption. so, let's take a concrete example. you'll	see	what i mean. suppose i'm in oh you know a, a something coasting along like this at constant velocity	Intro to Physics Lecture	LEL485JU097	S1	M	SF	NS
... what did he do? why was he doing this? he was putting names on types of things. and what (we'll)	see	that's really interesting is that other cultures do this too. other cultures also put names on types	Race and Human Evolution Lecture	LEL115SU107	S1	F	JF	NS
actually this one	see	i got the arrow then but i didn't know how to	Nursing Student Presentations	STP450SG128	S3	F	SG	NS
a patch that's been in agriculture and may have been abandoned, i really don't know. but uh, you you	see	this kind of mosaic there next slide. uh, and this is a very common feature here, you see forest in	Ecological Agriculture Colloquium	COL425MX075	S2	M	SF	NS
thing that we uh um need to look at the growth is i've put the Pumpkinseed data up here. and you can	see	the same kind of thing the young have grown, um very rapidly and then the uh weight is tailing off a	Biology of Fishes Lab	LAB175SU033	S1	M	SF	NSO
hey're both from the same species wouldn't you just get more of the same species? i don't	see	how that's	Intro Biology Study Group	SGR175MU126	S4	F	SU	NS
t of it sorta holds the thalamus underneath right there. so it's not_ it's kinda, it's kinda hard to	see	as a differentiated object, it's real small.	Biopsychology Lab	LAB500SU044	S1	M	SG	NS
there's no reason why we can't do that again in terms of biodiversity preservation, if, people would	see	the question of biodiversity preservation as an emergency issue like World War Two was. but anyway-	Ecological Agriculture Colloquium	COL425MX075	S2	M	SF	NS
i've never	seen	it do that before	Biology of Fishes Lab	LAB175SU033	SU-f	F	UN	NS
X.	see	that's our problem, three equations four unknowns. cuz what we wanna do is get A equals B equals C e	Math Study Group	SGR385SU057	S1	M	SU	NS
of, single photons, single, infinite number of photon states, but it's a one photon state, and we'll	see	what that means, also... and i'll, give you the prescription for, quantizing the system, as well. we	Graduate Physics Lecture	LES485MG006	S1	M	SF	NS
y they, uh what they did in the original experiment was gave them a model. where they could actually	see	how it was done and they showed them until the person was able to demonstrate on the model, and then	Nursing Student Presentations	STP450SG128	S5	F	SG	NS
e- the sequence, of amino acids that make the (Rawson) fold, select it, on your_ really overlapping,	see	whether that's where the homolog, is positioned. but taking a guess is just fine i mean the overlap	Intro to Biochemistry Lecture	LEL175SU098	S1	F	JF	NS
never, i've never s- i haven't	seen	it worse than two, but i only have data on the first twenty um, groups by this morning so, uh	Microbial Genetics Lecture	LES175SU079	S2	M	ST	NS
so would you need to plot it like that or_ do you	see	what i'm saying? you'd plot it... you don't take into account the angle that it's at, right?	Hydraulics Problem Solving Lab	LAB205SU045	S3	F	SU	NS
matology division by Joan McGowan David Fox and others. but i think the chemists in the audience can	see	that this is a a bisalkylating agent this is this is a a real severe poison. so clearly there's a ne	Chemical Biology Colloquium	COL200MX133	S3	M	SF	NS
visor. from num minus one, num minus two, all the way down to one, gonna call these D, and i'm gonna	see	if i can divide this number by, that divisor. if i can divide, num, by a divisor, and that divisor i	Intro Engineering Lecture	LEL295JU035	S1	M	SF	NS
don't necessarily see myself repeating that work because he's using exactly the same model. um, i do	see	myself, i mean i hope before i wo- leave here, to have, CIRCA running on this airplane. which, would	Artificial Intelligence Dissertation Defense	DEF270SF061	S1	F	SG	NS
dependence oh,	see	that's what i meant.	Artificial Intelligence Research Group Meeting	MTG270SG049	S1	M	SF	NS
the_ or it's, either called the inducer depending on what it does. do you	see	what i'm saying? like,	Intro Biology Study Group	SGR175MU126	S1	F	SU	NS
using twelve sixty-four and thirty-seven ninety-six, and probing with twelve sixty-three. okay? you	see	properly, regulated tr- splice transcripts. properly regulated transcripts okay? so you don't see it	Immunology Lab Meeting	MTG400MX008	S4	F	SG	NS
yeah just down. okay? once they're entered (and if i) go further i'll	see	that there's nothing left after that so i've just got those numbers. then i can go back out you can	Statistics Office Hours	OFC575MU046	S1	F	JF	NS
e sixty-three, which in that case, you would it would not have to be absolutely correctly spliced to	see	it right because it cou- this could, be screwed up a little, or we probe it with eighty-four ninetee	Immunology Lab Meeting	MTG400MX008	S4	F	SG	NS
look at example nine-point-one-three. down, you	see	where it says followed by the reflection negative-Z-bar minus two whose axis is	Math Study Group	SGR385SU057	S2	F	SU	NS
(xx) smaller of (xx) (xx) i was looking in the older jars but i don't	see	any so yeah i do	Biology of Fishes Lab	LAB175SU033	SU-f	F	UN	NS
, how we can assess the goodness or the badness of the design decisions that you've made and i don't	see	that you've	Artificial Intelligence Dissertation Defense	DEF270SF061	S2	M	SF	NS
but we put in standing waves... and then another standing wave let's	see	if you can unders- get an idea of how this happens, in terms of our little diagram	Graduate Physics Lecture	LES485MG006	S1	M	SF	NS
that answer. you can also do this, uh with a Venn diagram. either way is fine. if you see it- if you	see	things easier probably, it's best to draw a Venn diagram. but, i can see things with formulae easier	Intro Statistics Lab	LAB575JU095	S1	M	SG	NS
ecting your auditory prompts, and then going from there. so those things like let's say you couldn't	see	very well or you couldn't focus on things you could actually have an earphone, and you can turn on a	Rehabilitation Engineering and Technology Student Presentations	STP165JG122	S5	F	JG	NS
leontologists are very interested in, because it's something that's unique in humans, that you don't	see	in virtually any of the other apes. you'd think_ your canine is the C, the canine tooth (or your eye	Race and Human Evolution Lecture	LEL115SU107	S1	F	JF	NS
um, kiwi, i don't have any idea what gerbera gerbera is there's only been two of those. but you can	see	actually there's been very, fairly large numbers, um corn, potato, potatoes uh uh, was one of the ea	Graduate Cellular Biotechnology Lecture	LES405JG078	S1	F	SF	NS
along at five hundred miles an hour the same way and he looks at the sound wave, and, what he would	see	is it's moving two hundred and fifty miles an hour, faster than he is you know away from him. but yo	Intro to Physics Lecture	LEL485JU097	S1	M	SF	NS
you remember to keep a species list and count as we did before because, it'll also be interesting to	see	whether things have changed, since our, earlier vishi- uh visit seven weeks ago.	Biology of Fishes Field Lab	LAB175SU032	S1	M	SF	NSO
down. time literally doesn't move at the same rate, as it does in your reference frame. and you also	see	all distances along the direction of relative motion, shortened by this factor. there's another effe	Intro to Physics Lecture	LEL485JU097	S1	M	SF	NS
of the soil you want to measure. so that's where i've	seen	it be an issue. but i've never seen it because of pumping fluid out no. and it that seem	Intro to Groundwater Hydrology Lecture	LES205JG124	S1	F	SF	NS
form precipitate you will not	see	precipitate. you will	Chemistry Discussion Section Student Presentations	STP200JU019	S2	M	JG	NS
o pack twelve spheres around one in the center so you'll ha- you'll hafta look at this afterwards to	see	that these are really different, but there's more than one way to pack to- twelve spheres around one	Public Math Colloquium	COL385MU054	S3	M	SF	NS
for what you were gonna see they were pretty similar throughout all the areas um, but you could also	see	where coverage was lacking. maybe certain times um, people would enter the plot from the same area,	Biology of Birds Discussion Section	DIS175SU027	S7	M	JF	NS
tion which, says there's horizontal flow doesn't necessarily apply anymore right? and in fact you'll	see	that there'll be some, vertical gradient. and you can make a correction for that as well. and there	Intro to Groundwater Hydrology Lecture	LES205JG124	S1	F	SF	NS
aline sea) got less. but the elevations were pretty high i mean in Colombia by the, late Miocene you	see	elevations that are, high enough that anything coming in over the land bridge or coming in from, sou	Fossil Plants Defense	DEF305MX131	S2	F	SG	NS
d this is soluble oh okay i	see	hey wait this contradicts t	Chemistry Lab	LAB200JU018	SU-m	M	UN	NS
, needed for translation oh i	see	constitutive means it's not something that's always expressed and variable it's just expressed somet	Intro Biology Study Group	SGR175MU126	S4	F	SU	NS
previous population so it's gonna decline below, the carrying capacity. okay? so as a result, we can	see	that we can start getting cycles because of this delay, or this time lag, in the logistic. now anoth	General Ecology Lecture	LEL175JU112	S1	F	SF	NS
oh oh oh oh oh i see i see i	see	like how some, reproductive barrier (xx) small population and that makes it a diff	Intro Biology Study Group	SGR175MU126	S1	F	SU	NS
an it's hard to find. like, the central sulcus is supposed to be right about, here. actually you can	see	it on this one really nice	Biopsychology Lab	LAB500SU044	S1	M	SG	NS
i did a, dilution analysis, i don't know if you guys can	see	this. i'll do it up here.	Immunology Lab Meeting	MTG400MX008	S4	F	SG	NS
acuum, uh we shouldn't be able to tell we're moving. and, certainly if i look at a light pulse and i	see	it's not going three times ten-to-the-eighth meters per second, i'll know i'm moving. for example if	Intro to Physics Lecture	LEL485JU097	S1	M	SF	NS
ined, species, in the data se- uh to predict temperature but instead leaf size. so these six you can	see	that when you're just using the percentage of entire margin species, they, do a pretty bad job of es	Fossil Plants Defense	DEF305MX131	S2	F	SG	NS
kay you can do it, alright. so th- this is a good example. you	see	that the thalamus, which was, here, right? and then the hypothalamus was here. and then you have thi	Biopsychology Lab	LAB500SU044	S1	M	SG	NS
yeah, yeah. (i	see	) well one of the things i um	Professional Mechanical Engineering Seminar	LES365JG029	SU-m	M	VO	NS
order of A, we're looking at, phi of ten instead of phi of eleven doesn't make sense, to me? do you	see	what i'm saying?	Number Theory Math Lecture	LES385SU007	S6	F	SU	NS
a five-H-T-two-A receptor antagonist, give you a five-H-T-one receptor, and do the pharmacology, and	see	whether or not you can in fact, do, simple question- do five-H-T-two antagonists, prevent hallucinat	Drugs of Abuse Lecture	LEL500SU088	S1	M	SF	NS
operator. i understand do you	see	what i'm saying? mhm	Intro Biology Study Group	SGR175MU126	S4	F	SU	NS
in and become a g- a gamma again, i	see	so this may this is a this is a possible process. i'll use only one color, pen because else yo	Nobel Laureate Physics Lecture	COL485MX069	S7	M	UN	NS
oh do you wanna	see	mine? what is, that's prove	Chemistry Lab	LAB200JU018	SU-m	M	UN	NS
y so this is gonna be, when you pull this over, that's your superior colliculus. it's just you can't	see	it very well cuz it's hidden by cortex.	Biopsychology Lab	LAB500SU044	S1	M	SG	NS
switch, than it is to stay. you can show it, actually fairly easily in this problem. okay? so, let's	see	what time we've got, any questions from the lab? any questions...? ah, let's do a homework problem.	Intro Statistics Lab	LAB575JU095	S1	M	SG	NS
answer and you just plugged it in, to the plugged the different points in to	see	if it worked? yeah like, i go	Math Study Group	SGR385SU057	S1	M	SU	NS
okay yeah and y- you can	see	mathematically why this isn't equal to that right?	Computer Science Office Hours	OFC270MG048	S2	F	SG	NS
e you can see better, that might be, wise. yeah and you'll be able to see better, from here. can you	see	okay there? okay um, let's start with Ori	Intro Astronomy Discussion Section	DIS150JU130	S1	F	JG	NS
this is what i was getting at. if you look inside that connector or inside a B-N-C connector you'll	see	that there's plastic cuz after all it's dielectric there's gotta be plastic somewhere. the most impo	Physics Research Group Meeting	MTG485SG142	S1	M	SF	NS
will have that given. could i	see	the answer for four-point-nine?	Statistics Office Hours	OFC575MU046	S3	F	SU	NS
il all along the way, you often find that about two-thirds of the way through final failure, is_ you	see	the first evidence of, scuffing. scuffing starts, way back there, and you can never detect it by fri	Professional Mechanical Engineering Seminar	LES365JG029	S1	M	SF	NS
working quite well but what happens if we say put in, three hundred here... that's, that's that's uh	see	that's a weird line that it doesn't look right at all and if we put in say	Biology of Fishes Lab	LAB175SU033	S1	M	SF	NSO
okay we don't cover recursion, uh we're not going to, if you do go on and say take two-eighty you'd	see	that, uh pretty early in the course and then you'd be able to look at the, faster sorts at that poin	Intro Programming Lecture	LES235SU099	S1	F	JF	NS
nna start off here with, just declaring a couple of book records, book one and book two, and you can	see	that, i used the type book rec, just like other types that we've used in the past, and then book one	Intro Programming Lecture	LES235SU099	S1	F	JF	NS
something coasting along like this at constant velocity, and i throw a ball. okay? now, uh what you	see	because i'm moving as i throw the ball in the air, and it comes down and i catch it. and of course f	Intro to Physics Lecture	LEL485JU097	S1	M	SF	NS
es, W-C-E-T there for each TAP which is what it assumes when it builds the schedule, but then as you	see	there there is this average-case execution time so, any time one of the TAPs takes less than its wor	Artificial Intelligence Dissertation Defense	DEF270SF061	S1	F	SG	NS
r there we gotta open it up and and	see	it looks like it's (xx)	Biopsychology Lab	LAB500SU044	S7	M	SU	NS
an? it was tails over there	see	all this means is that you gu	Chemistry Lab	LAB200JU018	SU-m	M	UN	NS
sorta show you how long, the development of a product might take, from start to finish, and you can	see	let's say we have a gene that we're very interested in, um on Thursday we're gonna talk a little bit	Graduate Cellular Biotechnology Lecture	LES405JG078	S1	F	SF	NS
t of nodes two five and six, because they cover the different areas, of the graph. so i'm looking to	see	what's independent of node two, what's independent of node five what's indepe	Computer Science Office Hours	OFC270MG048	S2	F	SG	NS
less you get to a mic- uh scanning microscope uh up to about ten thousand X. uh, but until, until we	see	evidence to the contrary (xx) we're gonna say that, uh what happens is that uh contact between asper	Professional Mechanical Engineering Seminar	LES365JG029	S1	M	SF	NS
of K, B-K. let's just do it in one dimension, and then we'll	see	what it is in three dimensions. so this is, essentially F of	Graduate Physics Lecture	LES485MG006	S1	M	SF	NS
muscle and they turn black obviously and that's like a blister, that's pretty extreme form i haven't	seen	one that bad. this is actually isn't a symptom at all but that's uh, a person that had, it removed a	Teaching Biochemistry Student Presentations	STP175SU141	S13	M	SU	NS
by pairing you reduce the variability from farm to farm, by comparing directly, and you were able to	see	the significant difference, in these two strains. whereas that variability, among the farms, not com	Statistics Office Hours	OFC575MU046	S1	F	JF	NS
sh could occur from. so you also see that this, represents a cyclic state space um, and uh, also you	see	that there are temporal transitions that occur in a sequence of states which we we'll call dependent	Artificial Intelligence Dissertation Defense	DEF270SF061	S1	F	SG	NS
-A, and they're differentiated based on their amount of, decomposition. so O-I is very, much you can	see	it it's litter you can almost, you can usually identify what it is. O-Es, you can't really identify	Spring Ecosystems Lecture	LES425SU093	S3	F	SG	NS
uhuh uhuh, yeah, i	see	, that can be hard to generate on a communication system. they actually have communication systems t	Rehabilitation Engineering and Technology	LES165JG121	S1	F	RE	NS
actually U-S twenty-three this is near U-S twenty-three and uh Washtenaw Avenue, um, there's uh, you	see	teasel quite a bit... the plants grow with their leaves in rosettes, this would be a rosette with th	Graduate Population Ecology Lecture	LES425JG077	S1	M	JF	NS
you saying? that's fine. no i	see	what you're saying. okay.	Natural Resources Research Group Meeting	MTG425JG004	S1	M	JG	NS
only evidence is node four. right i	see	that but independent of so, node two was like the punched-in-stomach in	Computer Science Office Hours	OFC270MG048	S1	M	JG	NS
like, B equals Y minus, A D equals one minus C. and you	see	like, look at the pretty arrows, you see that's where they come from.	Math Study Group	SGR385SU057	S3	F	SU	NS
that is epistasis. whenever you	see	the terms no matter what or irregardless of the other genes or anything like	Intro Biology Exam Review	OFC175JU145	S1	F	JG	NS
calculated before, um i, estimated the elevation of those same four stratigraphic levels. and you'll	see	, here that, um, as you go upsection in the basin, that the elevation increases from approximately n	Fossil Plants Defense	DEF305MX131	S2	F	SG	NS
centers. so this is a germinal center, stained here in red and the green are dead cells. and you can	see	that in the control, very few of the germinal center cells are dying but, in the treated mice, there	Chemical Biology Colloquium	COL200MX133	S3	M	SF	NS
it it wouldn't precipitate (you)	see	you chose the wrong acid. if you chose i think uh H-two-S-O-four, it wo	Chemistry Discussion Section Student Presentations	STP200JU019	S2	M	JG	NS
you guys you can	see	it real well from here, (not a) red head striped top- striped breast (xx)	Biology of Birds Field Lab	LAB175SU026	SU-f	F	SU	NS
cause your protein could be different than his but it still functions the same way. but like, do you	see	what i'm saying okay, you just need to know that in tr- in eukaryotics multic	Intro Biology Study Group	SGR175MU126	S1	F	SU	NS
d then, at drawdown is equal to about, point-oh-eight, meters everybody	see	how i did that? so those are my match points... and now i need to do some calculations and i actuall	Intro to Groundwater Hydrology Lecture	LES205JG124	S1	F	SF	NS
at first stage. good question good question. anybody else? i hope you can	see	that the picture okay. one of the first stage-structured models for plants was developed for teasel.	Graduate Population Ecology Lecture	LES425JG077	S1	M	JF	NS
of an integer, stops scanning the ten, got the ten, comes around again, trying to read an integer it	sees	a period. period is not part of an integer it quits.	Intro Engineering Lecture	LEL295JU035	S1	M	SF	NS
yeah exactly to s- have it a big enough sample for it to show up. you	see	what i'm saying like if you were to just run your chromosome, you wouldn't be able to see it. you kn	Intro Biology Study Group	SGR175MU126	S1	F	SU	NS
tually write out what this is, cuz you know, P-V equals N-R-T, uh, so you can, D D-P-D-T and you can	see	that that would be, um D-P-D-T, N-R over V, right? and then, you're multiplying that by temperature,	Heat and Mass Transfer Discussion Section	DIS195SU117	S1	M	JG	NS
know that, certainly that you can't make a change in, your body that isn't part of your gametes and	see	a change in your offspring. but, um, it was the right idea just the wrong mechanism. um if you wanna	Intro to Evolution Lecture	LEL175JU154	S1	F	JF	NS
ms are what you call ipsilateral. this is contralateral. ipsilateral. and so, when you see this, you	see	the way it kinda goes with the brain there.	Biopsychology Lab	LAB500SU044	S1	M	SG	NS
ntains, that it's montane forest, basically today and, y- you go out into the Nabon Basin now you'll	see	that it is indeed montane forest. um, and down by sea level and in these lower areas up to approxima	Fossil Plants Defense	DEF305MX131	S2	F	SG	NS
you don't remember you're too old already	see	that's what i say it could've been first grade. quantum mechanics. and what's y- why do you quantize	Graduate Physics Lecture	LES485MG006	S1	M	SF	NS
are you guys starting to	see	what i, was talking about with the notes, for this, section?	Organic Chemistry Study Group	SGR200JU125	S1	F	JU	NS
yeah that is not, that is not my subject so you can	see	uh, it's not so bad. i almost	Astronomy Peer Tutorial	OFC150MU042	S12	F	SU	NS
omething called a for loop, but it's really like what most languages call a for-each loop. but we'll	see	that in the fullness of time. for the moment, if i can say that, for the moment think about for loop	Intro Engineering Lecture	LEL295JU035	S1	M	SF	NS
shaped the earth originally and gave us things like, canyons here, are still going on. we might not	see	these things going on because they're slow relative to our lifetime. but, under this view the earth	Intro to Evolution Lecture	LEL175JU154	S1	F	JF	NS
layed yield also has this kind of shape. so if you're in, you're looking at your aquifer, and you s-	see	this flattening out, if you can you should run the test longer. because you'd like to know whether i	Intro to Groundwater Hydrology Lecture	LES205JG124	S1	F	SF	NS
look up the Evening Grosbeak	see	if they have white tail feathers.	Biology of Birds Field Lab	LAB175SU026	SU-f	F	SU	NS
erminal centers are pathologically expanding. this is where the bad antibodies are made. and you can	see	that after treatment, there are very few of these germinal centers present as a matter of fact on th	Chemical Biology Colloquium	COL200MX133	S3	M	SF	NS
don't, fall over their food. we may also wanna put a light, on our property, that will help burglars	see	better when they're trying to break into our house some people	Practical Botany Lecture	LEL175JU086	S1	M	SF	NS
chimps of course are an African ape, that you guys are probably familiar with, they're the ones you	see	in circuses that ride bicycles and, they're very very smart and very very much like us in many ways,	Race and Human Evolution Lecture	LEL115SU107	S1	F	JF	NS
at's the problem? oh okay. i	see	what you're saying. it's ju- but i'm just, yeah yeah	Heat and Mass Transfer Office Hours	OFC195SU116	S12	F	SU	NS
uh area, you can't spend too much time helping other people define their terms you know? uh, so you	see	these terms in the literature i i i say this without value judgment particularly, well marginal or b	Professional Mechanical Engineering Seminar	LES365JG029	S1	M	SF	NS
st- i uh, and i'm gonna look at the value... this is the value for, W of U equals one. and i'm gonna	see	what, what the point is now, on this one, i had to take it apart to read it okay? so one over U is e	Intro to Groundwater Hydrology Lecture	LES205JG124	S1	F	SF	NS
and we also say the Dowagiac river system. i think that, we,	see	i started to work on that here, and i think maybe we can bring that into our	Natural Resources Research Group Meeting	MTG425JG004	S1	M	JG	NS
usand, we'd get numbers really close to one-third, and two-thirds. okay? so basically, does everyone	see	why, it pays to switch? okay? so if you're ever on the game show you know you should always switch.	Intro Statistics Lab	LAB575JU095	S1	M	SG	NS
aves. if you look around a little bit more you'll also notice that many of the other plants that you	see	in this area have, lots and lots of teeth on the leaves as well. turns out that, that leaves with te	Fossil Plants Defense	DEF305MX131	S2	F	SG	NS
ypothesis for a number of years. but people then continued to work on this, and what you're going to	see	, in the the next few, um, examples of how, it very quickly became well it actually not all that qui	Drugs of Abuse Lecture	LEL500SU088	S1	M	SF	NS
A- but	see	okay this thing right here, this like D-N-A, right? that's being inserted into the cell,	Intro Biology Study Group	SGR175MU126	S1	F	SU	NS
if you reflect it doesn't it doesn't change the numbers in front of your Zs.	see	what i'm saying? so we either because all you do is, you, bar it, and then yo	Math Study Group	SGR385SU057	S1	M	SU	NS
oh i	see	you could r	Math Study Group	SGR385SU057	S2	F	SU	NS
about nine percent. about nine percent.	see	that didn't hurt did it. thank you. you can keep those as a so	Golden Apple Award Statistics Lecture	COL575MX055	S3	F	JF	NS
why, faster? why is that affecting speed? i can	see	the likelihood. yeah, it woul	Organic Chemistry Study Group	SGR200JU125	S1	F	JU	NS
right and i've	seen	this result now Wes thought, the first time we saw this with eighty-four nineteen, Wes thought maybe	Immunology Lab Meeting	MTG400MX008	S4	F	SG	NS
one reason that people think, that it's obvious that this is the best arrangement, is that you just	see	these pieces when it's stacked... together and you don't notice that this_ there's this big piece in	Public Math Colloquium	COL385MU054	S3	M	SF	NS
lar range. so i th- think the intrinsic potency of this compound is is in fact much greater than one	sees	in these conditions with high serum albumin. so, in unactivated cells and unactivated in this case w	Chemical Biology Colloquium	COL200MX133	S3	M	SF	NS
the water and they're really good for diving. and you can look at that, that head and that beak and	see	how perfectly adapted it is for, diving. but you put a loon on, the ground and it can barely walk at	Intro to Evolution Lecture	LEL175JU154	S1	F	JF	NS
ow do you get the X out? yeah	see	that's what i'm saying.	Math Study Group	SGR385SU057	S1	M	SU	NS
so you lost. okay, it's against you two guys to	see	(whose member's) pulled out.	Chemistry Lab	LAB200JU018	S2	F	SG	NS
sue you're gonna see it flattening out. cuz the drawdown will essentially stop increasing. so if you	see	this happening, during the test, you either have leakage, or, you might have, delayed yield because	Intro to Groundwater Hydrology Lecture	LES205JG124	S1	F	SF	NS
all been proven and that's why i can do that, but later on if you, go on in computer science you'll	see	how to prove it. now the maximum number of comparisons is given by this formula, N times N minus one	Intro Programming Lecture	LES235SU099	S1	F	JF	NS
P-K-A, we would expect of about nine-point-four. so if we compare this these two structures, we will	see	that the structure to the right, is the one that we should be, considering... because, if we conside	Structure and Reactivity II Lecture	LEL200MU110	S1	F	SF	NS
the thing about cuz you never	see	like a herd of mules because that would just be like (xx)	Intro Biology Study Group	SGR175MU126	S4	F	SU	NS
if i was to actually look at the flow path of all the molecules they would all be different. do you	see	that? and that process, also spreads out contamination. okay? and that we have a name for it's calle	Intro to Groundwater Hydrology Lecture	LES205JG124	S1	F	SF	NS
the point of that is and i've	seen	it in many great lecture hall- big lecture halls, is that, the heads just bob up and down in tune wi	Intro Biology First Day Lecture	LEL175MU014	S1	M	JF	NS
well it can be okay but the higher that this is, the higher um let me	see	you're right, so this could be	Artificial Intelligence Research Group Meeting	MTG270SG049	S3	M	SG	NS
supposed to fire, when there's sensory input from your eyes, and you s- actually see something. you	see	that because it's being represented in in in, sensory uh visual sensory cortical uh firing, uh, but	Drugs of Abuse Lecture	LEL500SU088	S1	M	SF	NS
ship between, mean annual temperature and, percent entire margin leaves is this one here and you can	see	it does a pretty bad job of estimating temperatures in South America. here are the results of the mu	Fossil Plants Defense	DEF305MX131	S2	F	SG	NS
an't do that (xx) one-forty	see	i need to i'm taking two-forty in the fall (xx) cuz i've i had like ish (alright) i got a C-minus (i	Chemistry Discussion Section Student Presentations	STP200JU019	SU-f	F	UN	NS
y're both the same increases... okay? so if there is any, i- impact of size on solubility you should	see	differences within the family, even though the charge is, the same. okay? and if we go across a row	Inorganic Chemistry Lecture	LEL200JU105	S1	F	JF	NS
thing they all have the same ethos the same essential essence. and so you could	see	how this would get in the way to understanding anything to do with natural selection. if you can't s	Intro to Evolution Lecture	LEL175JU154	S1	F	JF	NS
. after you, do each analysis, cut this area away, and and cut away the cortex and then you're gonna	see	the superior colliculus more easily.	Biopsychology Lab	LAB500SU044	S1	M	SG	NS
t factor was point-six or three-fifths, so in our example, L, the the distance the guy on the rocket	sees	between the flagpoles, is L-zero which was twelve hundred meters, multiplied, by point-six, which i	Intro to Physics Lecture	LEL485JU097	S1	M	SF	NS
ss like a K and then plug, plug that into your Q and then plug that Q into the Reynolds equation and	see	if it works. ver	Hydraulics Problem Solving Lab	LAB205SU045	S5	F	SU	NS
producer. producer... i	see	yes okay so	Artificial Intelligence Research Group Meeting	MTG270SG049	S4	M	SG	NS
mmo you've gotta fix their mammo Jill I'm telling you. they fired me because i i um, i_ you've gotta	see	their mammos are fixed. so my friend said. so then i was there, and uh, the dilemma was, if i, reall	Radiological Health Engineering Lecture	LES445SU067	S1	F	SF	NS
and like, it has_ it st- the um virus still hasn't attacked the cell yet. do you	see	what i'm saying? so the, so t	Intro Biology Study Group	SGR175MU126	S1	F	SU	NS
s by, in our reference frame, this clock moves with respect to S a distance V delta-T right? but you	see	the gist of this is_ we'll do the algebra in a moment and it's easy to get this expression i wrote d	Intro to Physics Lecture	LEL485JU097	S1	M	SF	NS
modification but he didn't have the right mechanism. the mechanism of natural selection. so that you	see	differences in reproduction, and survival, due to genetically inherited traits. and finally the idea	Intro to Evolution Lecture	LEL175JU154	S1	F	JF	NS
can count them up. one two three, four five six, seven eight nine ten. and the two carpal- you can't	see	it very well. two carpals, but we'll see the fruit on this. and you can see it opens up, (xx nice) t	Spring Ecosystems Lecture	LES425SU093	S1	F	JF	NS
ot a lapse rate of four-point-six-eight degrees Celsius, per kilometer, elevation you'd go up so you	see	it's it's a lot different um we'd get, very, different elevation estimates if we used the global ave	Fossil Plants Defense	DEF305MX131	S2	F	SG	NS
map of what, a good diet is but you don't	see	yourself as needing it.	Nursing Student Presentations	STP450SG128	S9	F	SG	NS
size of the, sample. provided the population's much larger than the sample. and to help my students	see	that, i use fabric... suppose i found some fabric in a print that has a repeating pattern. and i wan	Golden Apple Award Statistics Lecture	COL575MX055	S3	F	JF	NS
man. and i think actually that, with this light here you can't	see	very well, could you, get that so that, we can, see the slide? sorry. i	Fossil Plants Defense	DEF305MX131	S2	F	SG	NS
efore i came upstairs. i think, Paul i think you can come up here. let's	see	if this will, really blow it if you just walk up here but sometimes it's	Teaching Biochemistry Student Presentations	STP175SU141	S1	F	JF	NS
ents things you're beginning to worry about in terms of the end of the semester, student problems? i	see	that the, ceiling is still not fixed. keep your head	Teaching Biochemistry Student Presentations	STP175SU141	S1	F	JF	NS
, and then you use v- reverse transcriptase and you somehow get D-N-A i don't	see	how that's, um useful.	Intro Biology Study Group	SGR175MU126	S4	F	SU	NS
hey Doctor Zappa yeah let's	see	if we can get this to work. okay, so we (xx)	Teaching Biochemistry Student Presentations	STP175SU141	S1	F	JF	NS
ets lighter, right? so like, it activates all the things in my hair color that make it light. do you	see	what i'm saying? like it'll activate all of them and it's just from one U-V-A ray.	Intro Biology Study Group	SGR175MU126	S1	F	SU	NS
and find out maximum lengths now a hundred and ninety-eight was pretty close to two hundred, and you	see	this is quite a nice straight line. the others are curved, or wander around on all over the place. w	Biology of Fishes Lab	LAB175SU033	S1	M	SF	NSO
uh, four-oh-three. (xx) let's	see	if it's still back there, passing (stuff,) earlier, oh here we go... (xx) the d	Astronomy Peer Tutorial	OFC150MU042	S1	F	SU	NS
istance between A and the light pulse is not three hundred meters, it's five hundred meters. so, you	see	if we force, the speed of the light to have the same value, in both these frames of reference, somet	Intro to Physics Lecture	LEL485JU097	S1	M	SF	NS
e it flattening out okay? and and then we saw that if you have a leakage, leakage issue you're gonna	see	it flattening out. cuz the drawdown will essentially stop increasing. so if you see this happening,	Intro to Groundwater Hydrology Lecture	LES205JG124	S1	F	SF	NS
cessary information that like this protein that this um, protein coat needs in order to form. do you	see	what i'm saying like, if we want to think about it so technically we don't ev	Intro Biology Study Group	SGR175MU126	S1	F	SU	NS
scan-F starts looking for a number i told it to look for a number it just looks for digits until it	sees	something that's not a digit, and then it says okay that was the number, and it'll ignore this. it'l	Intro Engineering Lecture	LEL295JU035	S1	M	SF	NS
sorry. but now	see	that gave us, a negative-three-Z-bar. and that's really not kind of what we wanted.	Math Study Group	SGR385SU057	S2	F	SU	NS
h it's ve- highly fragmented forest of course, as you can see. once you get on the eastern side, you	see	there's a big chunk of forest here, this is the Indio-Maiz Reserve and a big chunk of forest here in	Ecological Agriculture Colloquium	COL425MX075	S2	M	SF	NS
nd his back legs are here and his front legs are there. so a big head and a little body. can we call	see	how that works? does it remind you of a particular type of dog? i always i don't know the name for t	Intro Astronomy Discussion Section	DIS150JU130	S1	F	JG	NS
nless the precipitating agent was, a stronger Lewis base than, uh what precipitated aluminum. do you	see	what i mean? yeah um N-H-three is actually one of the best Lewis bases. so. and O-H-minus actually i	Chemistry Discussion Section Student Presentations	STP200JU019	S2	M	JG	NS
ould help them, uh train T-As, train G-S-Is help people speak English as a second language. so we'll	see	what comes out of it maybe i'll speak good today. um, okay...	Intro Biology First Day Lecture	LEL175MU014	S1	M	JF	NS
ntal Divide. and i'll show a couple of pictures of other_ of the Huron watershed, and um, so you can	see	what those different flow wa- flow pathways are, into the watershed and what's draining. but what it	Spring Ecosystems Lecture	LES425SU093	S3	F	SG	NS
how do you mean?	see	that's a sum that means y- ri	Statistics Office Hours	OFC575MU046	S1	F	JF	NS
ny people know what denervation supersensitivity is? you should've had that in three-thirty. i don't	see	a whole lotta hands going up. okay. lemme, explain denervation	Drugs of Abuse Lecture	LEL500SU088	S1	M	SF	NS
ling, you're gonna, oh i	see	buyer's gonna get it, you're not, you know	Artificial Intelligence Research Group Meeting	MTG270SG049	S1	M	SF	NS
character okay. i	see	what you're saying, um, it might be clearer i- if th- that label two-two, maybe, if you, since you h	Artificial Intelligence Research Group Meeting	MTG270SG049	S1	M	SF	NS
ed, to this very high, level of water, when there's flooding stages and so, one of the things you'll	see	oftentimes is buttressing, the base there's like these little, knees and we'll get to see it today t	Spring Ecosystems Lecture	LES425SU093	S3	F	SG	NS
d a particular favorite star that's the place to look... and no one's taking me up on my offer can i	see	that globe that you have there can you just slide that this way? we'll be doing, an exercise with th	Intro Astronomy Discussion Section	DIS150JU130	S1	F	JG	NS
know this is all, that's all hype i mean, you're inside a cavity you have vacuum fields and, you can	see	the effects, on an atom, and you send it in you get a force on an atom and things like that, so, the	Graduate Physics Lecture	LES485MG006	S1	M	SF	NS
. where do you see it? oh i	see	it okay. oh i hate school (	Biology of Birds Field Lab	LAB175SU026	SU-f	F	SU	NS
and actually the, the definition of the book record starts here at the word struct, and then you can	see	it has braces and closing, the, body of the structure, and what i'm defining inside is the members.	Intro Programming Lecture	LES235SU099	S1	F	JF	NS
okay. let me draw out a real sequence, so that you can	see	what the direct repeats look like and what this loop region looks like in case this cartoon makes no	Microbial Genetics Lecture	LES175SU079	S1	F	JF	NS
you might have an operator next to it. the whole thing is technically the promoter. okay but, you'll	see	people that'll make a P and then an O or that's_ figures in your books. okay, so, the default state	Microbial Genetics Lecture	LES175SU079	S1	F	JF	NS
uh you can look at that with a microscope an optical microscope and uh you don't	see	those you can't, tell what's in those flakes huh? you can clean everything off, um with solvents and	Professional Mechanical Engineering Seminar	LES365JG029	S1	M	SF	NS
nd, alright, you know i could	see	you as like	Astronomy Peer Tutorial	OFC150MU042	S8	M	SU	NS
but, but i-	see	you've changed it cuz it used to be, i mean, it's easy to picture what a_ c- consumers, are just lik	Artificial Intelligence Research Group Meeting	MTG270SG049	S2	M	SG	NS
nd stuff but it's really just this loop, while num is bigger than zero, and then, all of a sudden we	see	this task. check if the number's prime or not and it looks exactly like this. check the special case	Intro Engineering Lecture	LEL295JU035	S1	M	SF	NS
s, twelve sixty-four and thirty-seven ninety-six and probe with this splice region product, then you	see	expression in both L-P-S and L-P-S plus I-L-four, to the same level. okay. this is just a new a new	Immunology Lab Meeting	MTG400MX008	S4	F	SG	NS
(we could) test the blood and	see	okay t	Intro Biology Study Group	SGR175MU126	S5	F	JU	NS
ul and we should ignore it. and so since variation is undesiril- undesirable, just ignore it. if you	see	things that are a little bit different in nature, just ignore it. it's the essence of the thing that	Intro to Evolution Lecture	LEL175JU154	S1	F	JF	NS
at again? if i'm testing to	see	if this is a product my solution should turn purple if i put hexane in it cuz it has iodine in it	Chemistry Lab	LAB200JU018	SU-f	F	UN	NS
es current and historical, characteristics um of the river system. um, i,	see	that, having, information, on, um... the physical, a little bit of all four of the areas, informatio	Natural Resources Research Group Meeting	MTG425JG004	S3	M	JG	NS
kay, say hi. you see a friend if they're, with a friend, you know, did you	see	that, episode of, what would it be um, Pokemon now? i don't know what all the	Rehabilitation Engineering and Technology	LES165JG121	S1	F	RE	NS
they come from, databases that have, data in them from different regions in the world, and, you can	see	that, lots of the world is not covered here. that, equation i showed you earlier was from this, regi	Fossil Plants Defense	DEF305MX131	S2	F	SG	NS
annual precipitation, whereas these sites here have less than a hundred. and i- it_ i can basically	see	that, because they're falling in these different groups, this character in particular, did a very po	Fossil Plants Defense	DEF305MX131	S2	F	SG	NS
sites. now i'm gonna say at specific sites and you'll	see	why i use this particular word, in the next few minutes. what determines, where cancer cells will ac	Biology of Cancer Lecture	LEL175SU106	S1	M	SF	NS
ect count simply means walking a route. i superimposed a point count on top of it. so that you would	see	those two methods. um if you were doing a study, that you wanted to publish in a high-quality journa	Biology of Birds Discussion Section	DIS175SU027	S1	F	SF	NS
, okay? that's what i came out with i think it's close to what you get for this one. okay? everybody	see	how we work, how we do that? and now we can take these data, the same data now, and we can, fit them	Intro to Groundwater Hydrology Lecture	LES205JG124	S1	F	SF	NS
remarkable is that th- that this benzodiazepine, doesn't care at all about these mutations, and you	see	a nice dose response curve an- and in fact B-Z is able to kill, all both these two resistant strains	Chemical Biology Colloquium	COL200MX133	S3	M	SF	NS
ll those kinds of things. but if a regulated system, is changed or has to work differently, then you	see	this as an increase, in the, standard metabolism. opposite to the limiting effect that we saw earlie	Biology and Ecology of Fishes Lecture	LES175SU025	S1	M	SF	NSO
, you dissociate. (do i have) (xx) they're going together here, that's good for this hypothesis. you	see	the same thing with tolerance. you give, a drug like L-S-D repeatedly you get tolerance to the behav	Drugs of Abuse Lecture	LEL500SU088	S1	M	SF	NS
defined to be A minus B then the mean of my difference is i generally want to	see	, them being positive to show that A's bigger than B on average.	Statistics Office Hours	OFC575MU046	S1	F	JF	NS
and so two of the three that you have, you've	seen	indications that they are properly regulated even though the (worth) um the amount, of transcription	Immunology Lab Meeting	MTG400MX008	S5	M	ST	NS
, is you know what what's the next step in the future well, i don't know, exactly where it is, but i	see	one issue, that's coming up in terms of, conservation and management, that people are having tremend	Biology of Birds Lecture	LES175SU028	S1	F	SF	NS
happens in lab when you're running your reference blank tests, all kinds of reactions, you've got to	see	no reaction or the same outcome of the initial, reaction that you are studying. okay? and uh... um y	Inorganic Chemistry Lecture	LEL200JU105	S1	F	JF	NS
because, you know we took out um	see	we took out, restoring MEANDRS, which is what he was, commenting to.	Natural Resources Research Group Meeting	MTG425JG004	S1	M	JG	NS
can you predict oh i	see	what you're saying be?	Organic Chemistry Study Group	SGR200JU125	S6	M	SU	NS
't know what, i can't tell y-	see	a little bit of pressure a little bit of pressure and all this could start pu	Biopsychology Lab	LAB500SU044	S6	M	SU	NS
i have a different diagram to illustrate that... which is this one right here at the top. so you can	see	that, the river's flowing and this is a much more, dynamic bend wi- of the meander but you can see h	Spring Ecosystems Lecture	LES425SU093	S3	F	SG	NS
ch the the define the temperature at a certain time, so, what we do when we see these problems is to	see	what the (B-O) number is remember? to compare the uh the the resistances in the inside it, the solid	Heat and Mass Transfer Discussion Section	DIS195SU117	S1	M	JG	NS
's only six-thirty (xx) let's	see	if we can (go) mhm, i'm about	Biopsychology Lab	LAB500SU044	S8	M	SU	NS
yeah. okay so, ach... oh i	see	why (it's gonna be completely) okay, so if we look here, you got three lanes here this is L-P-	Immunology Lab Meeting	MTG400MX008	S2	M	SF	NS
i i stopped thinking that guess-and-check's gonna work. i thought i'd be- i thought we'd be able to	see	pretty clearly what the numbers were how they were being affected but i don't	Math Study Group	SGR385SU057	S1	M	SU	NS
to elicit an immune response. if we just measure the ability of the recipient mouse's, immune system	see	whether its T-lymphocytes, are attacking mounting a response against those cancer cells, you find th	Biology of Cancer Lecture	LEL175SU106	S1	M	SF	NS
yeah that's a good (xx)	see	i always break, (up the talk) via detail jus- just break into it, we present this, you know?	Astronomy Peer Tutorial	OFC150MU042	S1	F	SU	NS
species. but not only are we just anthropocentric, we're also incredibly typological. and we really	see	ourselves, as a type apart, from the rest of the world. that's one of the fundamental typological di	Race and Human Evolution Lecture	LEL115SU107	S1	F	JF	NS
nd he, noticed, that they had variation, he saw younger fossils on top of older fossils and he could	see	connections between them, um, but he didn't tell anybody, really about this because he was already i	Intro to Evolution Lecture	LEL175JU154	S1	F	JF	NS
anybody find it in their notes anyway that's, i- you can	see	i don't memorize all the, equations right? but we would we could correct they call this correcting f	Intro to Groundwater Hydrology Lecture	LES205JG124	S1	F	SF	NS
sorry. they're often appearing, okay but not always. so, you often	see	appearing um, and adenine or guanine is the site, but it it it isn't always appearing. the next elem	Microbial Genetics Lecture	LES175SU079	S1	F	JF	NS
ve sixty-three A, we see proper regulation, if we use eighty-four nineteen, there's no regulation we	see	expression in L-P-S as well as L-P-S plus I-L-four.	Immunology Lab Meeting	MTG400MX008	S4	F	SG	NS
ther population that's on non-apple trees. okay, it's not gonna get passed on over there. so you can	see	that because of the separate habitats that they prefer, they're now on they're own individual evolut	Intro Biology Exam Review	OFC175JU145	S1	F	JG	NS
see that, um, there's a huge scatter, the R-squared for this line is about point-one-nine so you can	see	it's, not a real good correlation between the two. and you'll notice um, or, i noticed something whe	Fossil Plants Defense	DEF305MX131	S2	F	SG	NS
something like that you see? if that_ that works if your steps are not too big. uh and_ so then you	see	when you put this load on you'll get a little bit of a, quivering of the machine. it wants to fail,	Professional Mechanical Engineering Seminar	LES365JG029	S1	M	SF	NS
ht so you know when you're recording the messages. um, it's a hundred and ninety-five dollars and, i	see	this as a good device for someone that doesn't have fine motor control, and can't target very easily	Rehabilitation Engineering and Technology Student Presentations	STP165JG122	S2	F	JG	NS
you	see	what i'm saying?	Natural Resources Research Group Meeting	MTG425JG004	S1	M	JG	NS
lose to a classical field as we can make it, by demanding that it's (xx) but when we demand that, we	see	that it has a very strange property, that, that the, (they're defined by the annihilation operator o	Graduate Physics Lecture	LES485MG006	S1	M	SF	NS
and you should be able to follow this through and	see	, why you wouldn't get, all parentals here. okay so after meiosis two just picture this, you'd end u	Intro Biology Discussion Section	DIS175JU081	S1	F	JF	NS
i don't know it's the, i feel it's the same like i don't	see	, i don't know like i don't know how it is to have a sibling	Organic Chemistry Study Group	SGR200JU125	S5	F	JU	NS
ed by the hurricane in nineteen eighty-eight, which i'll tell you about in just a moment, but you do	see	landscapes like this. the next slide uh, shows you uh, a much more common type of landscape you see	Ecological Agriculture Colloquium	COL425MX075	S2	M	SF	NS
um actually i would like to make a quick note. uh transition N-A-O-H. uh you	see	that some people reported it precipitates complex? only true for zinc. not true for any of the other	Chemistry Discussion Section Student Presentations	STP200JU019	S2	M	JG	NS
pretty clearly what the numbers were how they were being affected but i don't	see	that. we could work on four and, i don't know.	Math Study Group	SGR385SU057	S1	M	SU	NS
so... okay i can	see	that. okay and now we have to	Math Study Group	SGR385SU057	S1	M	SU	NS
d oh oh oh oh oh i see i	see	i see like how some, reproductive barrier (xx) small population and that makes it	Intro Biology Study Group	SGR175MU126	S1	F	SU	NS
ut but you could	see	i mean i'm an outsider but i don't know the field but you could see it's not,	Interview with Botanist	INT175SF003	S2	M	SF	NSO
un? um, i don't know. i don't	see	why not. heat it up all the w	Chemical Engineering Group Project Meeting	SGR195SU127	S1	M	SU	NS
hey form another species C, now species C can mate with species Cs and still form species Cs. do you	see	what i mean? cuz the numbers work out right.	Intro Biology Study Group	SGR175MU126	S1	F	SU	NS
the end of a branch. yeah i	see	what you're looking at. is that a... just took off?	Biology of Birds Field Lab	LAB175SU026	SU-f	F	SU	NS
oes a fairly good job, of, estimating, temperatures of some of the sites and not others. but you can	see	that it doesn't overestimate all of our sites, which is nice, because now we can, actually use this	Fossil Plants Defense	DEF305MX131	S2	F	SG	NS
principle of conservation of energy applies and how do we	see	that expressed in an energetic framework for fish?	Biology and Ecology of Fishes Lecture	LES175SU025	S1	M	SF	NSO
he other one but i- oh i	see	the producer knows that those prices are dynamic,	Artificial Intelligence Research Group Meeting	MTG270SG049	S1	M	SF	NS
it? (xx) i'll leave it here	see	the real reason (xx) they're recording us, sometimes you get a little abusive of the tutors (just) s	Astronomy Peer Tutorial	OFC150MU042	SU-m	M	UN	NS
this family's perigynous actually but we a- we don't, make you, memorize that um. so you can kind of	see	that it has a little cup, formed there and then, the petals come off, and then there's te- so this i	Spring Ecosystems Lecture	LES425SU093	S1	F	JF	NS
y want you to read in the textbook everything that it says about noisy-or, ask us in office hours to	see	how much we'll tell you and then, kind of just write a paragraph that says, noisy-or, will or will n	Computer Science Office Hours	OFC270MG048	S2	F	SG	NS
it doesn't spread and the only way you can do that is since it's, um below the skin you can't really	see	it that's wh- th- th- that's why it's so misdiagnosed the first couple days cuz, it's under the skin	Teaching Biochemistry Student Presentations	STP175SU141	S13	M	SU	NS
cence slide, where we're actually scanning for deposited immune globulin just or or antibody you can	see	that its glomerulus is entirely uh, lit up, and C-three is a marker for active inflammations complem	Chemical Biology Colloquium	COL200MX133	S3	M	SF	NS
ctivated lymphocytes there are a lot of similarities and i think that, uh, that is related to why we	see	efficacy of those models. um, how how well that is is really conserved or or uh, in other models is	Chemical Biology Colloquium	COL200MX133	S3	M	SF	NS
ivative of temperature with respect to a direction, and so that's that's kind of exactly what we, we	see	here like if w- if this was a flat plate and instead of this being Z this was time, this is how we'd	Heat and Mass Transfer Discussion Section	DIS195SU117	S1	M	JG	NS
pare them then to the P-K-A value of the single carboxylic group we have in acetic acid. and you can	see	, that, of course these two protons are equivalent and so the first ionization can be either one of	Structure and Reactivity II Lecture	LEL200MU110	S1	F	SF	NS
it off the operon, oh i	see	translated. okay	Intro Biology Study Group	SGR175MU126	S4	F	SU	NS
d cause a flattening out besides leakage, anything else supposing we have a confined aquifer, and we	see	it flattening out like that. we asked	Intro to Groundwater Hydrology Lecture	LES205JG124	S1	F	SF	NS
so i multiplied by Z times X. oh i	see	okay. i made a stupid stupid mistake down here. it didn't matter, but. it just was more work t	Math Study Group	SGR385SU057	S2	F	SU	NS
ther. but you can see it without, actually having a lot of pieces. uh if you look straight on... you	see	a square. okay, now if we take... uh here we have a number of squares and you see the squares can be	Public Math Colloquium	COL385MU054	S3	M	SF	NS
they'd flick it on, for that amount of time, they'd have their detector out there, and they wouldn't	see	anything the needle would not deflect. if it were digital it would it would bubble around a little b	Radiological Health Engineering Lecture	LES445SU067	S1	F	SF	NS
you could get the concentrations moving back in to a layer or something but it's very rare that you	see	that okay? generally speaking things spread and they spread and they spread more okay. now, so this	Intro to Groundwater Hydrology Lecture	LES205JG124	S1	F	SF	NS
of restoration? that's more,	see	that's more the next, that's more the next one. that's more predicting.	Natural Resources Research Group Meeting	MTG425JG004	S1	M	JG	NS
this square root factor, is really the flip side of the coin, really the same, effect anyway. and to	see	that that's true, let's uh, think of this situation. suppose that uh, suppose there's uh_ again ther	Intro to Physics Lecture	LEL485JU097	S1	M	SF	NS
and want to move like over where you can see better, that might be, wise. yeah and you'll be able to	see	better, from here. can you see okay there?	Intro Astronomy Discussion Section	DIS150JU130	S1	F	JG	NS
and a uh uh Mobil ten-W-thirty oil, uh and so we we tried a good number of things, but we always did	see	that um and i showed you yesterday, on one of those disks that had a dark streak on it. and uh, bit	Professional Mechanical Engineering Seminar	LES365JG029	S1	M	SF	NS
e same height. okay this is, um, this is true. um it seems kind of weird to me but you don't usually	see	extremely tall people marrying extremely short people. okay. um, nonrandom mating also can occur if	Intro to Evolution Lecture	LEL175JU154	S1	F	JF	NS
a st- st- statistically significant extent. and this fivefold reduction is very similar to what one	sees	, um with etoposide which is the current treatment for a neuroblastoma. so we would also like this s	Chemical Biology Colloquium	COL200MX133	S3	M	SF	NS
of 'em used drug B hospital two had the generally worse patients, most of them used, drug A. can you	see	how combined the two will give you drug B, being better overall? the initial health status here, is	Golden Apple Award Statistics Lecture	COL575MX055	S3	F	JF	NS
the developmental time, to get, differential results. we were just playing around with this just to	see	how it, this stuff works. developmental timing, can be affected, by relatively small genetic changes	Race and Human Evolution Lecture	LEL115SU107	S1	F	JF	NS
crete protein and that can actually be relatively easy to quantify by a little dipstick. and you can	see	here that as a function of time, uh mice that receive the benzodiazepine stay relatively healthy or	Chemical Biology Colloquium	COL200MX133	S3	M	SF	NS
ay (then.) um, and, i, worked out, the um, the task four with th- um, the noisy-or, and, i wanted to	see	if i was doing it right cuz i followed what they, did in the book, um, they l- what they did they to	Computer Science Office Hours	OFC270MG048	S8	M	SU	NS
nking. so the starting point now has an index of two, and that's the fifty-six here, and then we can	see	that the smallest item in that part of your array is the forty-three, and of course we swap those, a	Intro Programming Lecture	LES235SU099	S1	F	JF	NS
, um in conjunction with this, by comparing the elevation and temperature estimates to today you can	see	that uplift has indeed, continued since the deposition of the Nabon Basin and that there have been c	Fossil Plants Defense	DEF305MX131	S2	F	SG	NS
eah. oh look here's (another)	see	this is screwing me up cuz i'm looking at the other side of the brain	Biopsychology Lab	LAB500SU044	S8	M	SU	NS
way it was made to rescue the first one, that's the one which defies common sense. because again you	see	what that says is, if uh, i'm floating here in space and i look at a light pulse go by, and i measur	Intro to Physics Lecture	LEL485JU097	S1	M	SF	NS
(wonder if i) (xx)	see	if this is readable, otherwise (xx) this looks okay. okay here's some C code to do this... and now i	Intro Engineering Lecture	LEL295JU035	S1	M	SF	NS
ions where, u- where the the colon- the people out of Riggsville, could see a lot further they could	see	better, may've been able to s- hear better, than those at Colonial Point, where you've got, the vege	Biology of Birds Discussion Section	DIS175SU027	S1	F	SF	NS
but, with this still there, and only one arrow pointing in from here? i don't	see	how anyth- this is gonna depend on anything.	Computer Science Office Hours	OFC270MG048	S1	M	JG	NS
is a piece of the cannonball arrangement it's where the balls have been made smaller so that you can	see	the structure. uh you might have to come up afterwards to count but if i take any one of these, ball	Public Math Colloquium	COL385MU054	S3	M	SF	NS
r messages, and erase uh whatever messages you want to erase off of here. on the back of it, you can	see	that it's got a bunch of little things here, this you know you've got your battery charger, you've g	Rehabilitation Engineering and Technology Student Presentations	STP165JG122	S5	F	JG	NS
tate. you will not	see	precipitate, with (N-H) transitional.	Chemistry Discussion Section Student Presentations	STP200JU019	S1	F	SG	NS
y how it affects the cells. do you	see	what i'm saying? like it's just something, that like they have identified as	Intro Biology Study Group	SGR175MU126	S1	F	SU	NS
have a bike helmet on. so you	see	that's how it all ties back into i said you know this broad child advocacy, definition i've been try	Nursing Student Presentations	STP450SG128	S7	F	SG	NS
e uh, their own pericardian tissue. uh and here's another picture of a uh patched up defect, you can	see	there is no longer any mixing of the blood, between the left and right ventricle. if left untreated	Teaching Biochemistry Student Presentations	STP175SU141	S7	M	SU	NS
are thought of as being like, like prokaryotic cell type things you know what i mean? do you do you	see	what i'm saying like rather than like the cell going through its normal proce	Intro Biology Study Group	SGR175MU126	S1	F	SU	NS
m_ well i mean if you stand in a river what do you	see	i mean there's banks, and braided channels i mean there's yeah there's tons of 'em. i mean if you lo	Technical Communications Tutorial	OFC578SG037	S2	M	SG	NS
very, good detail. i will make sure on the study guide that i draw a cartoon of it, so that you can	see	what my interpretations of the cartoons, i'll make sure that on the study guide there is for sure, q	Microbial Genetics Lecture	LES175SU079	S1	F	JF	NS
why? i was just gonna	see	if you wanted to go eat. i hate eating by myself.	Heat and Mass Transfer Office Hours	OFC195SU116	S14	M	SG	NS
ticular model. yet it's probably, the best direct measu- method, that we have available. and you can	see	, that, with something as simple as this we've got numbers that are, very b- very very wide-ranging.	Biology of Fishes Group Activity	LES175SU031	S1	M	SF	NSO
et me give you a second, way of packing these, if i don't look a- if i look at a different angle you	see	a hexagon. there are six sides, here, to this figure... okay does everybody see that? and so i can p	Public Math Colloquium	COL385MU054	S3	M	SF	NS
that doesn't, look good	see	that was the problem i was having. when i would just try to take it out, then you would sort of lose	Natural Resources Research Group Meeting	MTG425JG004	S1	M	JG	NS
order to begin with. it always does N minus one passes, it's not very intelligent it doesn't look to	see	, uh if perhaps, something could be done quicker than that. kay. so we keep doing this, and let's ta	Intro Programming Lecture	LES235SU099	S1	F	JF	NS
t way?	see	okay the way that_ like it's so complicated like, think about it. transcription factors	Intro Biology Study Group	SGR175MU126	S1	F	SU	NS
erent, chromosomes it would be diploid. triploid i'd have to have three of each. and you don't wanna	see	that. that only happens in plants. usually, and, they live to tell about it. mkay... mkay? Natasha?	Intro Biology Discussion Section	DIS175JU081	S1	F	JF	NS
u're used to, um identifying. look for the (Rawson) fold. if you can see where that is then you can,	see	where yours is with relation to that. you can in many cases select things that you've already select	Intro to Biochemistry Lecture	LEL175SU098	S1	F	JF	NS
o i wanna like go about it with the same steps like first calculate, this H, to calculate, you know,	see	i- it doesn't make as much sense to me there i guess.	Heat and Mass Transfer Office Hours	OFC195SU116	S12	F	SU	NS
rticular size. the ones on the sub-diagonal are the transitions to the next one... kay? is that_ you	see	how that corresponds to the uh life cycle, graph there? good. i'm seeing quite a few heads nodding.	Graduate Population Ecology Lecture	LES425JG077	S1	M	JF	NS
so he can see what i picked out. well if i take a piece, that's too small, he's not gonna be able to	see	, that pattern. once i decide, what size is big enough, to show the pattern, it doesn't matter wheth	Golden Apple Award Statistics Lecture	COL575MX055	S3	F	JF	NS
ide on the surface. twenty-eight or so nanometers or whatever. uh, that's kind of hard to verify you	see	unless you get to a mic- uh scanning microscope uh up to about ten thousand X. uh, but until, until	Professional Mechanical Engineering Seminar	LES365JG029	S1	M	SF	NS
um, so basically, you can store a large number of messages with only a few keystrokes. so um, let's	see	if we can demo something here. um, i,	Rehabilitation Engineering and Technology Student Presentations	STP165JG122	S5	F	JG	NS
well then you have to scale it up sti- oh you, oh i	see	what you're doing okay.	Chemical Engineering Group Project Meeting	SGR195SU127	S2	F	SU	NS
ady, identify certain things if you're sitting in the south and want to move like over where you can	see	better, that might be, wise. yeah and you'll be able to see better, from here. can you see okay ther	Intro Astronomy Discussion Section	DIS150JU130	S1	F	JG	NS
user in communicating with other people, and telling them what their wants and needs are. and i also	see	this as, an important safety measure in case of emergencies if someone can't communicate, a situatio	Rehabilitation Engineering and Technology Student Presentations	STP165JG122	S2	F	JG	NS
of the signal it'll just add, it'll add a D-C component to the signal, alright? now in fact, you can	see	that if you, judiciously choose A-one and A-two, you can actually make this term vanish identically,	Graduate Physics Lecture	LES485MG006	S1	M	SF	NS
lleagues, several years ago, and, i've plotted them up on the, stratigraphic column here and you can	see	that, at least the plant localities that i'm going to be looking at, were deposited between twelve a	Fossil Plants Defense	DEF305MX131	S2	F	SG	NS
no no we're saying it's okay like, i- we can	see	the pain in your eyes oh ye	Chemistry Lab	LAB200JU018	S1	F	JU	NS
think, all of these, especially low-temperature sites are overestimated, is that in general you can	see	that at any given temperature, these South American sites tend to have a higher percentage of entire	Fossil Plants Defense	DEF305MX131	S2	F	SG	NS
well Mark does sometimes. she'll be like does anybody wanna	see	this he's like yeah can't you just show it to us?	Math Study Group	SGR385SU057	S2	F	SU	NS
guy's X axis if that's the X axis. okay? and what happens is, if we watch this thing go by, we will	see	, that this distance is not where this guy is, and we'll get a length L, which is equal to L-zero, t	Intro to Physics Lecture	LEL485JU097	S1	M	SF	NS
ogging and sometimes you have to re- start redeveloping the well again, to avoid that but i've never	seen	a concern that you're actually changing the properties of the formation no.	Intro to Groundwater Hydrology Lecture	LES205JG124	S1	F	SF	NS
those that much, um like on the Huron, River which isn't quite as big of a channel. and then you can	see	that, this goes down in elevation and so, it actually the water will settle down back here when, all	Spring Ecosystems Lecture	LES425SU093	S3	F	SG	NS
doors will have a goat behind it for the host to open. now explain, just be certain, you guys	see	that. right, okay. so, there's three doors. one has a goat, one has a goat, and one has a car. there	Intro Statistics Lab	LAB575JU095	S1	M	SG	NS
ltering out our precipitate	see	the results (xx) yeah.	Chemistry Lab	LAB200JU018	SU-f	F	UN	NS
not a likely event, but once in every, two or three weeks it will be clear and you'll be able to	see	what's out there. so you'll be able to figure out, what you can see, and by the end of the term you'	Intro Astronomy Discussion Section	DIS150JU130	S1	F	JG	NS
ntricular hypertrophy. you also have a V-S-D and a uh aortic override, and uh... in this picture you	see	the rather large aortic valve, which causes the, pulmonary valve on the left to be very narrow. and	Teaching Biochemistry Student Presentations	STP175SU141	S7	M	SU	NS
pretty much everything wrapped up in here by Wednesday or so so i can be packing, but you know we'll	see	how it goes	Immunology Lab Meeting	MTG400MX008	S4	F	SG	NS
that's the positive light one. and and and you	see	oh that would be so wonderful that would be so wonderful but you know how much are you willing to yo	Physics Research Group Meeting	MTG485SG142	S1	M	SF	NS
articular start site. sometimes it's a little bit sloppy, so if you actually map a start site you'll	see	that eighty percent of the transcript will start at one nucleotide, and then there's t- twenty perce	Microbial Genetics Lecture	LES175SU079	S1	F	JF	NS
the entire part okay, i	see	that but i thought complex one was, also a shuttle.	Biochemistry Study Group	SGR175SU123	S3	M	SU	NS
this is a cross-section of the Andes today, where the Amazon_ where the, Nabon Basin is, and you can	see	that it's a lot higher, the Nabon Basin is, approximately twenty-five, hundred meters, above sea lev	Fossil Plants Defense	DEF305MX131	S2	F	SG	NS
between, that's the proper time. but if somebody watched, you going by at, at high speed, they would	see	that instead of five seconds going by, some longer time would go by. a factor of gamma, longer. now	Intro to Physics Lecture	LEL485JU097	S1	M	SF	NS
twisted bastard for for uh for giving the bonus points in the way i'm going to do it, but we'll just	see	how it comes out and, uh so don't worry, too much about your grades, just yet, um, uh, you know, the	Intro Biology First Day Lecture	LEL175MU014	S1	M	JF	NS
but then how could how could, i don't understand how it works because i don't	see	how, how P-squared could be, the frequency of the genotype, and the frequency of the allele is just	Intro Biology Exam Review	OFC175JU145	S2	F	JU	NS
e_ we combined those two, um uh, um uh areas um and so you can kind of by doing that you can kind of	see	the trend, um since we, we ordered the um the areas that (xx) to be um least reactive to the more re	Chemistry Discussion Section Student Presentations	STP200JU019	S9	M	JU	NS
ons of the of, North America, i'm gonna give you the details on this in just a few minutes. um, so i	see	that as an area that is, going to be very challenging because, it involves ethics, it involves, you	Biology of Birds Lecture	LES175SU028	S1	F	SF	NS
so what do you see so far what do you	see	their contributions as? what kinds of contributions have they been making?	Graduate Student Research Interview 1	INT425JG001	S1	F	JF	NS
good. number two, when do you get the large blocks of time, where you can get things done? i mean i	see	all these hour-long things and, i know in my experience, that doesn't work to get, really major new	Career Planning and Placement Workshop	COL999MG053	S6	M	SG	NS
when i was coming through twenty-five years ago. and these are all the things that you know now. you	see	these are the things that Rackham takes out time, to make sure you have this information i can't tel	Career Planning and Placement Workshop	COL999MG053	S4	F	SF	NS
hear they let you swim here. (water) not very high they build it to about these little porthole you	see	those little, portholes there with the little screens over 'em.	Freshman Orientation Tour	TOU999JU030	S1	M	SU	NS
umb the actor for the answer. because they're going to say something superficial at first. can't you	see	why? who wants to be on the spot? you know exposing yourselves so they're going to say something sup	Career Planning and Placement Workshop	COL999MG053	S4	F	SF	NS
in to give a presentation and they're speaking and then a professor goes excuse me i don't, i don't	see	the relevance of that i- you know being very, just in- incredibly um, incredibly rude and non-collab	Women in Science Conference Panel	COL999MX040	S7	F	SG	NS
um, next semester i wanted to	see	if there's any way_ um i'm taking the M-CATs in the spring. and so i decided only to take twelve cre	Academic Advising	ADV700JU047	S3	F	JU	NS
straw vote it's not, you're not, oh it's not pending, it's j- he wants to	see	what, the kind of general consensus. is there a second? to that. okay. are there any objections to t	Student Government Meeting	MTG999SU043	S13	F	SU	NS
eachers as like one of my, tutorees, and, and he said that like her grade had improved like he could	see	like in her homework assignment it was a lot better, which helped her grade, and you know, she may h	Honors Advising	ADV700JU023	S3	F	JU	NS
yeah well i can	see	if someone's interested in diplomatic services, right? you know it would be perfect for	Forum for International Educators Meeting	MTG999ST015	S6	F	ST	NS
t had things happen to it but this time we're gonna stay, you know some, a few days in Stratford and	see	(xx) if we can, take it or not (xx)	Forum for International Educators Meeting	MTG999ST015	S6	F	ST	NS
th that view, we c- we can only learn so much about for example, the sperm or the egg. um, but if we	see	the egg as active, and the sperm_ some sperm as directed and and as- sort of i- in assertive, pursui	Women in Science Conference Panel	COL999MX040	S1	F	JF	NS
today. um, it gives me a great deal of pride, a lot of pleasure, to see this event occur. and uh, i	see	it in many ways as, one of the, uh flowerings, of efforts, of a lot of people over a lot of time to	Women in Science Conference Panel	COL999MX040	S1	F	JF	NS
nd you look under the full professors associate professors assistant professors etcetera what you'll	see	is that the- there're not very many female full professors cuz women've only been being hired like w	Academic Advising	ADV700JU047	S2	F	ST	NS
but he doesn't really critique them you know he just it's just to	see	like that you're reading. and you know so then when the midterm came around it was like hello.	Academic Advising	ADV700JU047	S4	M	JU	NS
it's my turn to have things the way i'd like them to be so so i don't really	see	that as a burden um and and i also look at it as maybe it sets some precedent	Graduate Student Research Interview 1	INT425JG001	S2	M	JG	NS
elf is socially constructed the_ so the science reflects all of the, the social problems yet science	sees	itself as objective and a closer mirror of the truth, than humanities and, in humanities and social	Women in Science Conference Panel	COL999MX040	S9	F	JF	NS
u know there's there's no guarantee of anybody upping your grade, but certainly if if he	sees	you're putting forth a valiant effort	Academic Advising	ADV700JU047	S2	F	ST	NS
... i was thinking uhuh i can	see	that you have been that's good i'm glad.	Academic Advising	ADV700JU047	S2	F	ST	NS
talk to right no i see i	see	you know they're not gonna, give you something for nothing.	Academic Advising	ADV700JU047	S4	M	JU	NS
or the university, and so i want to spend a little bit of time in the beginning talking about what i	see	as the the sort of three values or frames or contexts, that i as provost and and my colleagues i thi	Provost Public Lecture	COL999MX036	S2	F	SF	NS
eone to play the role of Richard, then it's not enough for me to say well how does a junkie act? you	see	what i'm saying? you know what does it feel like to be in withdrawal from heroin it's not sufficient	Career Planning and Placement Workshop	COL999MG053	S4	F	SF	NS
n, just this in- just to see, any everyone can vote here it's not a, it's not, binding, it's just to	see	if you're in support of the resolution right now... okay um any objections? any abstentions? okay. o	Student Government Meeting	MTG999SU043	S13	F	SU	NS
you go. thanks... hey can i	see	this? yeah.	Science Learning Center Service Encounters	SVC999MX148	SU-m	M	UN	NS
ences and symposia where you bring this one and that one they just didn't, you know they just didn't	see	it they were very uh, insular in that respect. and uh, when i left Spelman and came here, i don't kn	Career Planning and Placement Workshop	COL999MG053	S4	F	SF	NS
that's that's kind of what my, worry was with that one is just because i- i don't	see	a real need there, it was just a_ it was a different type of organization that i thought i would men	Student Government Meeting	MTG999SU043	S18	F	SU	NS
round so you like it sounds like you like creative writing. i would, be decadent you know	see	if you can get (xx)	Academic Advising	ADV700JU047	S2	F	ST	NS
correct. okay i	see	so if you like biology or you	Academic Advising	ADV700JU047	S6	F	JU	NS
r interestingly was very supportive of this woman, going back to work and she said she really didn't	see	what the problem was in fact it seemed ideal to her because when the child got into school the mothe	Women in Science Conference Panel	COL999MX040	S6	F	ST	NS
ose seven years and they do not get tenured. i mean i was really shocked when i began, and you can't	see	why. you know it's like you just simply cannot please, some institutions you know you can't they've	Career Planning and Placement Workshop	COL999MG053	S4	F	SF	NS
ow i'd like to learn, but i think that (xx) the original idea in what the students want cuz, i don't	see	, what would, would it, (what) would help if you were trying to improve the teaching, if kids, or if	Student Government Meeting	MTG999SU043	S23	M	JU	NS
oh yeah he gets those mails i	see	them every now and then they come to the wrong door.	Forum for International Educators Meeting	MTG999ST015	R1	F	RE	NS
departments will say you can take up to so many credits outside of our department, a- la- li- let's	see	if econ says that. skipping, too far	Academic Advising	ADV700JU047	S2	F	ST	NS
ing up to North Campus any Art and Design? you guys are going up to Ar- uh North Campus you're gonna	see	the brick dick. former engineer up here at University of Michigan donated a lot of money and he buil	Freshman Orientation Tour	TOU999JU030	S1	M	SU	NS
ason i have a water gun is because not so that i can shoot you guys i promise	see	this is this is definitely group love this is spade love okay? definitely group love all the other g	Freshman Orientation Tour	TOU999JU030	S1	M	SU	NS
testing the water gun? you wanna	see	really what the water gun can do? no i didn't think so. i didn't think so... it's leaking...	Freshman Orientation Tour	TOU999JU030	S1	M	SU	NS
ou don't_ no that's fine you can right it on the, board up there so the people that, are looking can	see	that you changed it. can i	Science Learning Center Service Encounters	SVC999MX148	S5	F	UN	NS
are coming across others who will have construed the problem differently, and it isn't just that you	see	the problem differently. it's that you, see a different problem. so that's the Kellyan point, (i mea	Provost Public Lecture	COL999MX036	S2	F	SF	NS
ey can do for, the broader social community. i think we see that in all our pre-college programs, we	see	that, in our um industrial col- and corporate and academic relationships um, some_ again, all of the	Provost Public Lecture	COL999MX036	S2	F	SF	NS
ch Hall which is behind, uh those two pillars... he thought he would bring 'em in so that they could	see	what Greek architecture's really like and (how) you know_ how're they gonna get these two pillars th	Freshman Orientation Tour	TOU999JU030	S1	M	SU	NS
ker um, let's see. um, let's	see	elections are, well election packets are due this week, so. if you're interested in running, just ta	Student Government Meeting	MTG999SU043	S21	M	SU	NS
ctice principles and put them in their research questions and put them in put them in their work and	see	how their methods, um reflect all the social biases in science it's so much_ and medicine it's so mu	Women in Science Conference Panel	COL999MX040	S9	F	JF	NS
it's just math like if, you know i thi-	see	like that's the thing like i'd hate to stick with this get like a C-plus on the midterm on the final	Academic Advising	ADV700JU047	S4	M	JU	NS
ll because i mean they know that this stuff does not come easily to everybody. and it's different to	see	a student who's a C student n	Academic Advising	ADV700JU047	S2	F	ST	NS
that should do_ that should be something, but let's	see	i'm trying to think. do you have any, anything from your department with you or, cuz typically how i	Media Union Service Encounters	SVC999MX104	S52	M	SU	NS
e to document the solution, you have to draw all your tables and i'll show you some, so that you can	see	that they're really, pretty comprehensive. and then with the computer you have to code it and debug	Problem Solving Colloquium	COL999MX059	S2	M	SF	NSO
y or something. yeah. i don't	see	why, i mean, in something fun. you know it could just be an interesting course description a lot of	Academic Advising	ADV700JU047	S2	F	ST	NS
uh, some linguistics study to	see	what kind of, English words are spoken in the, various university settings.	Science Learning Center Service Encounters	SVC999MX148	S1	F	SU	NS
that's_ yeah, it is really rewarding, i can_ i did honestly feel that, i can	see	it, but, as for a, teaching i don't, i don't know, it's just that, in general	Honors Advising	ADV700JU023	S3	F	JU	NS
the most obvious thing that's coming up... but just as you can	see	as you spend four years here hon we've got, there's so many resources here, and you can major in ant	Academic Advising	ADV700JU047	S2	F	ST	NS
on my computer. it's, so bad	see	your key? i- no.	Media Union Service Encounters	SVC999MX104	S2	M	JU	NS
ht be okay i don't know we'll	see	but, okay. yeah no this helps.	Academic Advising	ADV700JU047	S4	M	JU	NS
ning i'm not much of a drinking guy but i come here four o'clock in the morning anyway just kinda to	see	what's up with_ what's up at four o'clock in the morning the line is stretched out the door, everybo	Freshman Orientation Tour	TOU999JU030	S1	M	SU	NS
again if you do well in economics and Math one-fifteen, you know again what they're gonna	see	there is an issue of adjustment and that might even be something that you'd want to address in your	Academic Advising	ADV700JU047	S2	F	ST	NS
you want me to	see	if i can help any of these students out here?	Academic Advising	ADV700JU047	S7	F	UN	NS
e problem sets. sort of consistently to make sure that you know you're still understanding it let me	see	if i have my little, study strategies paper. is this it? taking exams that's not it... this is it pr	Academic Advising	ADV700JU047	S2	F	ST	NS
uary is it a thirty-day month a thirty-one day month or an invalid month? well it turns out, you can	see	February's got the lion's share of this because February's the only one that becomes difficult. well	Problem Solving Colloquium	COL999MX059	S2	M	SF	NSO
w you talk to right no i	see	i see you know they're not gonna, give you something for nothing.	Academic Advising	ADV700JU047	S4	M	JU	NS
but if he sees that yeah i mean if i see_ if he	sees	that i'm really trying and that i'm really getting the stuff like i mean that kinda thing	Academic Advising	ADV700JU047	S4	M	JU	NS
constructs that have become rigidified is indeed to bump up against somebody, who just doesn't quite	see	it the same way, because indeed their automatic constructs for the world, are just, quite different	Provost Public Lecture	COL999MX036	S2	F	SF	NS
ve a PhD today. um but clearly having women faculty around does seem to make a difference. um, let's	see	what else was i gonna say here... so i i i i feel that um... women in nontraditional fields uh go th	Women in Science Conference Panel	COL999MX040	S8	F	RE	NS
gonna be guys that are singing doing a little rap doing a little, harmonica-playing, anything you'll	see	anything that happens here the other day i was sitting here walking by also, nice little things you	Freshman Orientation Tour	TOU999JU030	S1	M	SU	NS
rchitecture's really like and (how) you know_ how're they gonna get these two pillars there? you can	see	they're_ the one on the left is segmented off very clearly broken into smaller pieces, that's how th	Freshman Orientation Tour	TOU999JU030	S1	M	SU	NS
ece for a bike, whoa. anyway pretty nice ride, they're riding all over the campus, and i happened to	see	like four bike cops in here. but then i also_ when i looked a little closer i saw about six or seven	Freshman Orientation Tour	TOU999JU030	S1	M	SU	NS
but if he	sees	that yeah i mean if i see_ if he sees that i'm really trying and that i'm really getting	Academic Advising	ADV700JU047	S4	M	JU	NS
uh yeah	see	that's why i come to these meetings i find out something every time i c	Forum for International Educators Meeting	MTG999ST015	SU-f	F	ST	NS
ind the rule, and he would deal with it. and i can tell you this group left there with a, well let's	see	if it'll work, attitude, and we were the only project that was ready to release the thing on time. a	Problem Solving Colloquium	COL999MX059	S2	M	SF	NSO
they have a certain, ultimate tie to what they can do for, the broader social community. i think we	see	that in all our pre-college programs, we see that, in our um industrial col- and corporate and acade	Provost Public Lecture	COL999MX036	S2	F	SF	NS
ay they wanna withdraw from a course cuz they're gonna get a C. and the Business School would rather	see	somebody like struggle with it, get the C, move on with their life, do something interesting and cha	Academic Advising	ADV700JU047	S2	F	ST	NS
shh. see i don't want you to screw up the story,	see	i appreciate your efforts but you can't screw up the story cuz everybody's got their own version of	Freshman Orientation Tour	TOU999JU030	S1	M	SU	NS
s a need for an improvement in the judi- judicial system and prosecution in Brazil. um, it is sad to	see	that these people who are defending, the defenseless are also subjected, to the same, harassment tha	Brazilian Studies Student Presentations	STP545JU091	S5	F	JU	NS
gher, the seventy-fifth percentile, half of them had this or higher, twenty-five percent, so you can	see	that the Hindi class has a much, um, lower range basically, of answers okay, and you can basically,	Bilingualism Student Presentations	STP355MG011	S1	F	JG	NS
e, has gotta be big enough to offset the G. in terms of the picture, you can see it... first, we can	see	that R doesn't change... but then from the picture itself.	Graduate Macroeconomics Lecture	LEL280JG051	S1	M	SF	NS
rate reference to an older building. they make a deliberate reference to Westminster Abbey and we've	seen	that the architects in the eighteen forties, deliberately copied the tower from Westminster Abbey. b	Renaissance to Modern Art History Lecture	LEL320JU143	S1	F	SF	NS
phasis on um, i was gonna use the term playful pornography that sounds a little weird, but as you'll	see	if_ especially some of you who have read them already um it's just a very different view of pornogra	Sex, Gender, and the Body Lecture	LES565SU137	S1	F	JF	NS
that's one way this is modern it's a photograph it's of the city, um but if we read the caption, we	see	that Nadar is advertising himself he- and he's advertising this picture, Photografie Aerostatique he	Renaissance to Modern Art History Lecture	LEL320JU143	S1	F	SF	NS
ort of thing, when you see people begin to uh live the experience of risk or risky behavior, you can	see	that it becomes something that's much, uh, more subjective so, i- if you think about um smoking or d	Medical Anthropology Lecture	LEL115SU005	S1	F	JF	NS
i'd like you to do is come up really close and look at the um, look at the surface of this. you can	see	that he's really gotten to the point, where i- you you almost can't see it but if you get in close y	Visual Sources Lecture	LES320SU085	S1	F	SF	NS
dent. they also, were more involved in in attending campus activities than we anticipated. i'm gonna	see	if i can find that but like each semester sixty-nine percent of them atte	Education Colloquium	COL285MX038	S1	F	SG	NS
it wa- was not, it would not exist. okay i think that's, if it, if it has no characteristics, i can	see	that it does not exist. relat	Objectivism Student Group	SGR999MX115	S1	M	SG	NS
t who makes art that challenges artistic traditions. art that's of it's own time, but we're going to	see	that he does it in an urban context with a new idea of the modern, one that you read about today in	Renaissance to Modern Art History Lecture	LEL320JU143	S1	F	SF	NS
abor that, L-T, and the labor and capital are going to be employed, uh free market system, will will	see	that they're allocated among the firms in such a way that, that we get, an efficient out- outcome. i	Graduate Macroeconomics Lecture	LEL280JG051	S1	M	SF	NS
way, uh than does, uh the tale of Augustus, um in this text which is H-double-oh-two, okay now let's	see	if we can find it. okay. so you can hear	Sports and Daily Life in Ancient Rome Lecture	LEL215SU150	S1	M	SF	NS
the shading that we give to them to make them look like they're three-dimensional. and you can say-	see	that he's paid a lot of attention to that quite a bit of attention to that, on the body it has stron	Art Museum Tour	TOU999MX062	S1	F	ST	NS
of a different, group, and of course there're a lot of subgroups in the Senufo as well. but you can,	see	that this, you see the headdress and, and uh, style of the hair? looks a little bit, the same here.	Art Museum Tour	TOU999MX062	S1	F	ST	NS
e of like civil rights legislation or, something that will help, people of that group, and make them	see	that you're, an advocate of them.	Intro to American Politics Discussion Section	DIS495JU119	S15	F	JU	NS
e and what Hammer says, of that love triangle. okay? but right now i think you're really starting to	see	that the discussion is it has strayed, um from points that it w- that we wanted to cross. right? and	English Composition Seminar	SEM300MU100	S1	M	JF	NS
ow up on hour exams on a regular basis, uh not to be completely unsubtle. um, the, you know you will	see	that it has a lot of notes attached to it. and, um get into the habit of clicking on notes on this w	Sports and Daily Life in Ancient Rome Lecture	LEL215SU150	S1	M	SF	NS
m examining the thought of primitive, uh cultures from his study of anthropology for example you can	see	that in some cases, he brought with him, quite a few stereotypes about women, and, i por- perhaps mo	Literature and Social Change Lecture	LEL300SU020	S1	M	SF	NS
affected the development of my first group of twelve-year-olds as they, moved up to twenty-two, by,	seeing	if the same sorts of things happened to a new group as they moved through that period that's called	Honors Intro Psychology Lecture	LES500JU136	S1	M	SF	NS
're gamma terms. so so far we've talked about beta-zero and beta-one, now i think you could probably	see	, that we could have a beta-one beta-two beta-three beta-four if you put in a lotta predictors right	Statistics in Social Sciences Lecture	LES565MX152	S1	F	SF	NS
for their effort. right? so if i'm getting paid a lot of money, for the effort i'm putting in and i	see	that other people, are getting paid a lot less, for the effort they're putting in, i'm gonna really	Behavior Theory Management Lecture	LEL185SU066	S1	M	JF	NS
that the Hindi class has a much, um, lower range basically, of answers okay, and you can basically,	see	that that's from these two, numbers here, i circled them here, um, okay, um so for professional and	Bilingualism Student Presentations	STP355MG011	S1	F	JG	NS
wanna think about those kinds of, categories that we've thought with in this class a little bit and	see	if they can, if you can use them in your analysis in some way, right? to expand exactly like this po	Anthropology of American Cities Office Hours	OFC115SU060	S2	F	SG	NS
ng you for a price increase at all we're taking money away because the price, went down, and you can	see	that Hicks is taking more money, away, leaving you, worse off than Slutsky would. if we talk about,	Economics Office Hours	OFC280SU109	S2	F	JF	NS
or me to categorize their art is often very difficult, but um, after you look at it, long enough you	see	that there are certain similarities between, uh people of a different culture e- uh of a different,	Art Museum Tour	TOU999MX062	S1	F	ST	NS
ys risk in my life, every day. you wouldn't live if you didn't live with risks. so um you can	see	that their response to uh to people telling them that they were at risk for something was rooted in	Medical Anthropology Lecture	LEL115SU005	S1	F	JF	NS
of community identity is disrupted by fear right? um, so i don't know if you	see	that in any of this literature. you don't really feel it at th- the festival	Anthropology of American Cities Office Hours	OFC115SU060	S2	F	SG	NS
like yeah there's times i spend emailing her there's times i go like to check her office	see	if she's there like i mean	Senior Thesis Study Group	SGR999SU146	S3	F	SU	NS
d at the Monet you can see the hands of the artist imprinted, in what used to be the clay and, let's	see	if we can, get you to come up close.	Visual Sources Lecture	LES320SU085	S1	F	SF	NS
that's exactly what it looks like in the brain and we'll, i'll show you that. and so you can really	see	if people's brains are working right, by seeing which parts are using the most glucose at the right	Intro to Psychopathology Lecture	LES500SU102	S1	F	JF	NS
was pretty clear. does it se- it seems clear. so let's see then_ if we can assume it's clear, let's	see	if we can go a little more deeply. and then come up with might what might be, an alternate meaning f	Fantasy in Literature Lecture	LEL300SU076	S1	M	SF	NS
was the point of the experiment? to	see	if you were kinda biased towards	Cognitive Psychology Research Lab	LAB500SU089	SU-m	M	SU	NS
might be doing to influence, the departments through the student groups. where should i stand? i can	see	that this is not the best place. what would be a help? is that is that okay? okay. if you want me to	Education Colloquium	COL285MX038	S1	F	SG	NS
to	see	if she'll be around this summer and if she's not then, i don't know whether i can ask Frank is he go	Senior Thesis Study Group	SGR999SU146	S3	F	SU	NS
cumstances what that says is that the guy has no moral center if you will, uh, and so, but you don't	see	like, an issue of morality at all in this this is not the way these things are at all, seen within t	Social Psychology Dissertation Defense	DEF500SF016	S3	M	SF	NS
this classroom (i) mean	see	if people in this classroom doesn't_ not even thinking about capitalism. they thin	Principles in Sociology Lecture	LEL565SU064	S8	M	SU	NS
me business professors it can be, well for some it can be five thousand a day. uh, i- so it, you can	see	that it makes a difference i mean if it's a f- if it's a few hundred dollars a day and you're going	Politics of Higher Education	SEM495SU111	S1	F	SF	NS
ting and i haven't gotten myself adequately into another section of what i'm writing. or sometimes i	see	that, points that i make under one of my three subpoints really belong under another. and you don't	Politics of Higher Education	SEM495SU111	S1	F	SF	NS
, though uh if you_ there're lots of pictures of the Virgin in here, and if you look around you will	see	that you don't often see the Virgin, s- shown with long flowing hair it's usually covered by a, habi	Art Museum Tour	TOU999MX062	S1	F	ST	NS
d, put the, put the pictures of the people where they said that they came from so that everybody can	see	that, you know, we're not all from one place like our relatives came from all over cuz we're from Am	Multicultural Issues in Education Student Presentations	STP285SU013	S9	F	SU	NS
him in good stead and he is as i have said an absolutely appalling soldier. uh he is, you know we've	seen	that military ability has often been intimately connected with, success in Roman political society.	Sports and Daily Life in Ancient Rome Lecture	LEL215SU150	S1	M	SF	NS
um, i have a couple of other things to show you upstairs. if y- i	see	that we have, one woman, pregnant so maybe you'd like a chair would any of you like a cha	Art Museum Tour	TOU999MX062	S1	F	ST	NS
ty supposedly. so, they go through causal sequences of closing your eyes, and	seeing	that there's an external world and there's an internal world.	Objectivism Student Group	SGR999MX115	S1	M	SG	NS
cuz i would, you know yeah you always	see	like how the kids wanna do really well cuz they know they need to get a scholarship or et	American Family Group Project Meeting	SGR565SU144	S2	F	SU	NS
the_ having the void on the north side of the studio is a fatal flaw. i really don't see that. i can	see	that there are difficulties in resolving it but there are there are voids all the way around the stu	Architecture Critiques	STP125JG050	S1	F	SF	NS
ies. i	see	that, you certainly that you don't find anybody arguing that way.	Philosophy Colloquium	COL475MX082	S7	M	UN	NS
s is not only that it is a falsetto, but that it is a very piercing and powerful falsetto. and we'll	see	if that description holds, cuz you're gonna get a, taste. here	Peking Opera Colloquium	COL140MX114	S2	M	SF	NS
ig painting so kind of from the side this is called Crescent. and you can	see	that she's, very much concerned with pure design with the, with the square w- basically a kind of a	Literature and Social Change Lecture	LEL300SU020	S1	M	SF	NS
s argument that that, they do conce- i mean they concede a lot that they think, i mean i think that_	see	that's why i'm not that they think it's one-to-one. they concede a lot that there may well be things	Graduate Public Policy Seminar	SEM340JG072	S2	F	JG	NS
o her, that she look to local businesses, uh have her interns you know look to local businesses and,	see	if maybe they can find some, um volunteers some tutor mentors from uh you know the professional worl	Community Change Student Presentations	STP560JG118	S17	F	JG	NS
re by Degas, which is, Degas the French, impressionist painter which never got finished, but you can	see	that he had um, that he was building up his clay around this armature. do you see that? and then the	Visual Sources Lecture	LES320SU085	S1	F	SF	NS
the water. if you look way beyond, what is the land here, you'll	see	that these hues of blue these uh these shades of blue, vary a little bit in the background, and if y	Art Museum Tour	TOU999MX062	S1	F	ST	NS
tually changes the direction of an effect. now that's pretty impressive. i mean most of the time you	see	that i- you know if if group A does well on a task, uh does better than group B on a task, you know	Cognitive Psychology Research Lab	LAB500SU089	S1	M	SG	NS
stir-fry it's you know leftover delights okay. um, right so you you'll	see	that, the last three paragraphs, are not, continuing any single thought it's it's not furthering, um	English Composition Seminar	SEM300MU100	S1	M	JF	NS
ent bonds so again we could think about a story it's a little, as you can	see	it's a little dangerous to think about these stories um, somet	Graduate Macroeconomics Lecture	LEL280JG051	S1	M	SF	NS
like should we talk about how we're trying to f-	see	if, um the stuff that we found in the literature, if that's the way it's portrayed in the	American Family Group Project Meeting	SGR565SU144	S2	F	SU	NS
ncentration of radioactivity. and basically it looks like the weather charts when you're watching to	see	if a storm is coming through you know how they get the radar and they've got the, the thunderstorm i	Intro to Psychopathology Lecture	LES500SU102	S1	F	JF	NS
nd that's why i think that really his visit to the duchess, i- is a kind of reinforcement in that he	sees	that that, they would not ever condemn openly, for all the world to see one of their own. they would	American Literature Lecture	LES300SU103	S1	M	SF	NS
on-native speakers, and we definitely found that to be true... um, this chart right here, um you can	see	that the non- er the native speakers, used form four fifty percent of the time which made sense beca	Second Language Acquisition Student Presentations	STP355SU010	S11	F	SU	NS
the most part i think that the men are under like a false consciousness in the sense that they don't	see	that it's affecting them badly because, like they are still portrayed as like the dominant or, you k	Sex, Gender, and the Body Lecture	LES565SU137	S5	F	SU	NS
at, we are (xx) (black) (line) (notes) fifty percent, whatever answered higher than that, so you can	see	that everybody, who's yes involved in their religious organization they did all fives, for all of th	Bilingualism Student Presentations	STP355MG011	S1	F	JG	NS
ar elevating photography to new heights. so you get the pun about going up in a balloon but you also	see	that Nadar um up here in his hot air balloon has a big billboard for himself on the side of the bask	Renaissance to Modern Art History Lecture	LEL320JU143	S1	F	SF	NS
let's	see	if we got our stuff accomplished from six months ago.	Senior Thesis Study Group	SGR999SU146	S1	F	SU	NS
nd and do things and make things happen you don't just you know let things happen to you, so you can	see	that Newman had always been that kind of uh, dr- driving, uh aggressive sort of figure you know, if	American Literature Lecture	LES300SU103	S1	M	SF	NS
to look inside the Paris Opera and this is, an imaginary slice through it going this way. um you'll	see	that it had to accommodate an incredible range of functions much more elaborate than any temple or p	Renaissance to Modern Art History Lecture	LEL320JU143	S1	F	SF	NS
e, out of the grash out of the grass. so i'm like well, you know, uh i, why don't i talk to them and	see	if they have such a thing as a quote unquote battle cry? i mean you could see the re- the the refere	Intro Anthropology Lecture	LEL115JU090	S1	F	JF	NS
Dornbusch paper. a couple more uh remarks before i leave it now. you can	see	that, opening up the economy in this way uh makes a big difference for po	Graduate Macroeconomics Lecture	LEL280JG051	S1	M	SF	NS
yeah in the beginning he says to be something. but then you'll	see	like uh, in the causality chapter, when he refers to identity, he does say you know to b- to be is,	Objectivism Student Group	SGR999MX115	S1	M	SG	NS
frequently respond inappropriately, in status governed interactions. when we discuss the test you'll	see	that we were controlling for status in the two tests that we used...	Second Language Acquisition Student Presentations	STP355SU010	S5	F	JG	NS
not like even surprising like cuz just from what we've learned like i can	see	that someone would be like that but just like, not like to ha- i don't have a face but just to have	Brazilian Studies Student Presentations	STP545JU091	S8	F	JU	NS
ays that it's not fantasy at all. that if you had grown up as he had in Colombia, why you would just	see	that this is how things really happen. this is just how they look to people. so, it brings us back t	Fantasy in Literature Lecture	LEL300SU076	S1	M	SF	NS
d of your argument. uh i also, and i really recommend this especially for your research folders. um,	see	if you can find a corner around the table somewhere and, kinda pull yourselve	Politics of Higher Education	SEM495SU111	S1	F	SF	NS
ence and i think you can see it too. if they knew their art history as good art lovers should they'd	see	that this painting had a lot in common with Titian's Venus of Urbino. um the pose the reclining nude	Renaissance to Modern Art History Lecture	LEL320JU143	S1	F	SF	NS
and people, uh die of it now this is number one this is gonna be the highest number we have, you can	see	tha- that there's a vast gap afterwards of anything aside from, of tobacco use and that does have to	Medical Anthropology Lecture	LEL115SU005	S1	F	JF	NS
ir religious organization they did all fives, for all of the treatments, so, um, and, here again you	see	that, like ha- half of, all this, like two of these students are all, gave almost all yesses basical	Bilingualism Student Presentations	STP355MG011	S1	F	JG	NS
hat Manet painted_ and this is a small study he made while he was working on the composition you can	see	that the painting wasn't originally quite as complicated as this. um originally it seems to have bee	Renaissance to Modern Art History Lecture	LEL320JU143	S1	F	SF	NS
you wanna that's i'm (	see	that's what i) necessity i think it's okay for the peri- purposes of this class i	Philosophy Discussion Section	DIS475MU012	SU-f	F	SU	NS
Virgin, s- shown with long flowing hair it's usually covered by a, habit-looking cloak. um, you can	see	that the artist has, tried to give you some idea of spatial recession. now this isn't very sophistic	Art Museum Tour	TOU999MX062	S1	F	ST	NS
at you end up with is uh, the dollar gaining in value, but no change in Y. so from the story you can	see	that what's happening is uh government, increases in spending, it ends up, just being counterbalance	Graduate Macroeconomics Lecture	LEL280JG051	S1	M	SF	NS
his few minutes with her and she's got other things to do and he, you know, um, th- that he that he	sees	that he doesn't he doesn't really count to them. particularly now that he's not going to marry Clair	American Literature Lecture	LES300SU103	S1	M	SF	NS
it covered the whole ranch. all three hectares. three, i think is a good number because we	see	that this is a religious thing going on. think of the altar the bed the holy bed all the candles and	Fantasy in Literature Lecture	LEL300SU076	S1	M	SF	NS
s flashes are flashes of fire a raging flame. and um, the reas- that_ the reason i see_ could	see	that but i would've had to have been directed to see it is because um, in Jewish tradition you have	Women in the Bible Lecture	LES605SU080	S6	F	JU	NS
's a bit messy but once you catch on to the reasoning behind it um and the discussion too, um you'll	see	that it's pretty good. here, this formalism described by Greenbladt is an intri	English Composition Seminar	SEM300MU100	S1	M	JF	NS
i outline them after i draft them because sometimes in the process of putting together an outline i	see	, that the structure doesn't work. you know i've got, three subpoints and i've got lots of, evidence	Politics of Higher Education	SEM495SU111	S1	F	SF	NS
