# Supplementary material for: Bridging corpus diagnostics and EAP pedagogy: A corpus-driven study on lexical hedges in Chinese scholars’ spoken academic English
Source: PLoS One. 2026 Jul 6;21(7):e0353106. doi: 10.1371/journal.pone.0353106 (PMC13336206; doi:10.1371/journal.pone.0353106)
Supplement: S1 File — A compressed file containing the complete dataset and analysis details underlying the study, organized into two folders: (i) CASEC — all lists and concordances of hedges in CASEC; (ii) MICASE — all lists and concordances of hedges in MICASE. All file names, folder names, and metadata have been prepared in English in accordance with PLOS ONE policy. (ZIP) [file pone.0353106.s001.zip › think.xlsx]

## Sheet: README
S1 DATA SET — ENGLISH-LANGUAGE VERSION
Manuscript: Bridging Corpus Diagnostics and EAP Pedagogy: A Corpus-Driven
Study on Lexical Hedges in Chinese Scholars' Spoken Academic English
(PLOS ONE, PONE-D-26-12996, revised April 2026).
This file is a cleaned, English-language version of the original CASEC/MICASE
concordance export. Two transformations were applied:
(1) Automatic-transcription metadata produced by Whisper large-v3 was
translated mechanically: the CJK string for 'speaker' was mapped to
'Speaker N'; the string for 'unknown speaker' was mapped to 'Unknown';
the string for 'transcript' was mapped to 'Transcript'; the string
for 'keyword' was mapped to 'Keyword'; date and time markers were
normalised (year/month/day, AM/PM, h/min/s); CJK enumeration and
full-width punctuation (commas, periods, brackets, quotation marks)
were mapped to ASCII equivalents.
(2) Any residual CJK characters after Stage 1 represent genuine
code-switches by the original speakers (proper names, cultural terms,
brief Mandarin quotations within otherwise English presentations).
These have been romanised to Hanyu Pinyin (with tone marks) and
wrapped as [Mandarin: pinyin]. The original CJK-containing files
are available from the corresponding author on request.
No English-language content, hedge node (Kwic / Hit string), or quantitative
value has been altered. Minor whitespace normalisation (collapse of
duplicated spaces to single spaces) has been applied throughout for
readability; this does not affect any analysis reported in the manuscript.
Columns and row counts are identical to the original.
Cleaning script and full provenance record are available from the
corresponding author (Yang Yu, yuyang89@dlmu.edu.cn).

## Sheet: Q
Pre-hit context	Hit string	Post-hit context	File name	Transcript ID	Speaker ID	Speaker gender	Speaker role	Speaker native speaker status
me cause they do so well they're Lemur catta, they don't even look like look like prim- you wouldn't	think	of 'em as primates at all they look like um, sort of squirrelly things. and uh, le- they include pro	Race and Human Evolution Lecture	LEL115SU107	S1	F	JF	NS
t (xx) but it was (xx) (xx)	think	it sounded like Sandhill Cranes	Biology of Birds Field Lab	LAB175SU026	SU-f	F	SU	NS
rk. cuz if there is, a Moebius transformation that's automatically a hyperbolic isometry. how do you	think	Natasha learned to say Moebius like that?	Math Study Group	SGR385SU057	S2	F	SU	NS
yeah in your in your engineering classes you need a C-minus. in your prereqs you	think	C or higher? but (you're in engineering classes, you can get a C-minus)	Chemistry Discussion Section Student Presentations	STP200JU019	SU-f	F	UN	NS
you think?	think	about drinking a liter of yeast and, drinking a liter of beer.	Chemical Engineering Group Project Meeting	SGR195SU127	S3	F	SU	NS
egeneration. that's not to say it's bad it's just not, it's not benefitting you, in the way that you	think	it is. it can't, a little bit of biochemistry can be anybody's nightmare who goes to, G-N-C or, who	Intro to Biochemistry Lecture	LEL175SU098	S1	F	JF	NS
ere. the way to do this is to, uh have the adult elasticity value, times the percent change that you	think	is gonna be from this plan five percent and that's, works out to point-oh-three. so that's a three p	Graduate Population Ecology Lecture	LES425JG077	S1	M	JF	NS
sometimes they'll grasp out at things. uh one can imagine, tactile kinds of hallucinations where you	think	there's something on your paw so you go like that. they look like that. now the trouble with all stu	Drugs of Abuse Lecture	LEL500SU088	S1	M	SF	NS
nsgenic crops i mean some, most of you guys, most of you aren't plant biologists, so you would never	think	that they would've made, a transgenic serviceberry, i bet, in your wildest dreams. or transgenic wal	Graduate Cellular Biotechnology Lecture	LES405JG078	S1	F	SF	NS
ut the late time stuff, as well. and i'm not going to go through the whole exercise here, unless you	think	you need to see it. okay, but now we have to put emphasis here's a, beta equals point-one curve for	Intro to Groundwater Hydrology Lecture	LES205JG124	S1	F	SF	NS
ou put this load on you'll get a little bit of a, quivering of the machine. it wants to fail, but it	thinks	better of it you see, and then you put this on and then you ge	Professional Mechanical Engineering Seminar	LES365JG029	S1	M	SF	NS
long bill no t- tail do you	think	they're cowbirds? they don't look hunched over	Biology of Birds Field Lab	LAB175SU026	SU-f	F	SU	NS
ned here so, so we'll we'll get a different answer depending upon, how i fit this thing. what do you	think	, does that look right? sure	Intro to Groundwater Hydrology Lecture	LES205JG124	S1	F	SF	NS
in this this what we're listing here is how, plants have been exploited as bioreactors. some of you	think	of growing up micro-organisms and getting them to produce large amounts of things. plants have been	Graduate Cellular Biotechnology Lecture	LES405JG078	S1	F	SF	NS
two-squared over Z-bar, minus... three, plus, three oh. do you	think	we shouldn't join the fractions and make them one, like they did on the very bottom of the page?	Math Study Group	SGR385SU057	S2	F	SU	NS
hat's going on in our landscape, it affects, what's going on, in the landscape of your neighbor. you	think	your neighbor might be interested, in his or her landscape? is that likely? mm. likely. so when we p	Practical Botany Lecture	LEL175JU086	S1	M	SF	NS
uild up a thirst. it takes a long time to settle it out. and the reason i bring that up is you might	think	that the very fine grained stuff, even though i've told you it can't go more than a thousand kilomet	Intro Oceanography Lecture	LEL305JU092	S1	M	SF	NS
i mean they're under no no uh, if cancer	think	about Cancer Man, in the Syndicate One, how (would) they have it done. (in the screening) (xx) all t	Astronomy Peer Tutorial	OFC150MU042	SU-7	M	SU	NS
ch of these two scenarios are we expected to get a better answer, a more precise answer? what do you	think	, how many say scenario one? that's our tendency. because	Golden Apple Award Statistics Lecture	COL575MX055	S3	F	JF	NS
explains why you have to take chem two ten and two fifteen. um, and as i said, it may not be fun to	think	of yourself as nothing more than a giant test tube with, you know ten thousand or or a hundred milli	Intro Biology First Day Lecture	LEL175MU014	S1	M	JF	NS
you talk like that it ma- it makes me	think	that, i can't watch the Simpsons after s- you know i need to g	Astronomy Peer Tutorial	OFC150MU042	S7	M	SU	NS
i think it's reasonable. you	think	it's reasonable Sarah? okay i	Intro to Groundwater Hydrology Lecture	LES205JG124	S1	F	SF	NS
us what you mean Rashmi so we can make sure we understand. and you guys are i	think	allowed to actually eat the pizza. i don't think	Organic Chemistry Study Group	SGR200JU125	S1	F	JU	NS
but, although it has high variability. so that's kind of like a toss up question. which which do you	think	is more important? to have low variability, or to have unbiasedness. okay? so, you can answer that q	Intro Statistics Lab	LAB575JU095	S1	M	SG	NS
eiosis two. no? okay somebody	thinks	it's also meiosis two? no	Intro Biology Discussion Section	DIS175JU081	S1	F	JF	NS
as comments please feel free to send them to me, i won't ever like be like oh, well you know... Liam	thinks	that, it's stupid when we do, so we won't do that i	Organic Chemistry Study Group	SGR200JU125	S1	F	JU	NS
right, so we have C-O-two so, what do you	think	that means? so how many how many carbons does citrate have?	Biochemistry Study Group	SGR175SU123	S1	F	SU	NS
really don't know. the cause or of how it goes in their body and moves they don't really know. they	think	it's exposure like i said before, the cows ate a protein sludge which had scrapie and they ate the p	Teaching Biochemistry Student Presentations	STP175SU141	S2	M	SU	NS
do you think that amygdala (you	think	) (xx) or did he tell us (xx)	Biopsychology Lab	LAB500SU044	S8	M	SU	NS
a long pole) and what do you	think	they are? (Commons maybe?)	Biology of Fishes Field Lab	LAB175SU032	S1	M	SF	NSO
doesn't. but if you don't do it, your safety culture, is hurting. what about regulations that people	think	are stupid...? now it's just now getting getting cold, enough for me to start wearing long-sleeve sh	Radiological Health Engineering Lecture	LES445SU067	S1	F	SF	NS
do you	think	you'll have any ex- extra copies of that?	Biology of Birds Discussion Section	DIS175SU027	R1	M	RE	NS
hmm... hm. do you	think	they'll have any more, why do	Chemical Engineering Group Project Meeting	SGR195SU127	S2	F	SU	NS
eletal muscle. okay, insulin no signal is a signal, unless it can be turned off, okay? so how do you	think	insulin receptor can turn off its activity? for every receptor system that we look at, we have to co	Intro to Biochemistry Lecture	LEL175SU098	S1	F	JF	NS
ide next to another guy and whatta you	think	will happen to its intercellular domains?	Intro to Biochemistry Lecture	LEL175SU098	S1	F	JF	NS
ylase B kinase. do you remember phosphorylase B kinase? so what'll you think it_ what'll_ whatta you	think	that effect will be? if it phosphorylates, phosphorylase B kinase, and activates it, then phosphoryl	Intro to Biochemistry Lecture	LEL175SU098	S1	F	JF	NS
on? (do you want us, do you	think	we should) do more seining?	Biology of Fishes Field Lab	LAB175SU032	SU-f	F	UN	NS
traits, which support autonomy in nursing practice. nurses value certain characteristics which they	think	must be present in their environment, these are characteristics associated with professional practic	Nursing Student Presentations	STP450SG128	S3	F	SG	NS
is is sort of yeah temporal lobe is sort of hard to find on sheep. but it's folded under the way you	think	about it. think about the brain as a fist and the thumb is the is the temporal lobe and then you hav	Biopsychology Lab	LAB500SU044	S1	M	SG	NS
you wanna fit your late time but where should they fit should they fit, you know, here? what do you	think	should i be fitting it up here? where should i be fitting it what's your, idea?	Intro to Groundwater Hydrology Lecture	LES205JG124	S1	F	SF	NS
d soon have a solution a suspension of individual largely individual cancer cells. now you might not	think	that's unusual, until you hear what happens with normal cells if you took a normal, chunk of tissue,	Biology of Cancer Lecture	LEL175SU106	S1	M	SF	NS
's the) website. ya know? you	think	you're doing so well.	Chemical Engineering Group Project Meeting	SGR195SU127	S1	M	SU	NS
okay through the parent material. and, one thing i think that, is confusing is that, people tend to	think	that, these layers are getting added, to the the top of the parent material that was there, so if yo	Spring Ecosystems Lecture	LES425SU093	S3	F	SG	NS
f having the disease if the test comes back positive should be at least, twenty-five percent? if you	think	it should be at least twenty-five percent chance that you have the disease, if you test positive wha	Golden Apple Award Statistics Lecture	COL575MX055	S3	F	JF	NS
t? what do you think? no seriously i'm not e- what what do you	think	how could you distinguish between the effects?	Intro to Groundwater Hydrology Lecture	LES205JG124	S1	F	SF	NS
are being done. what it also does is it's very honest about saying you know scientists didn't really	think	about, invasiveness in natural habitats, what are these transgenes doing? we didn't really think, wh	Graduate Cellular Biotechnology Lecture	LES405JG078	S1	F	SF	NS
and the second level, is attenuation. and if you just	think	about attenuation as, making a termination, it's easier. okay? all attenuation is, is, making a term	Microbial Genetics Lecture	LES175SU079	S1	F	JF	NS
ing if you think that those are, if that's a true reflection of, temperature change or what what you	think	about those three sites that are_ or three stratigraphic levels in the El Salado.	Fossil Plants Defense	DEF305MX131	S1	F	SF	NS
rying to do with Piping Plover work, is to think about the other species of plants that are involved	think	of the entire dune complex, use the plover as, a, species with federal status that can help, in, in	Biology of Birds Lecture	LES175SU028	S1	F	SF	NS
for February, if this continues, for very much longer, plants, are gonna get fooled. they're gonna,	think	that it's spring, they're gonna come out, start to try to grow, and it's very likely that we'll have	Practical Botany Lecture	LEL175JU086	S1	M	SF	NS
us. that's because they don't	think	about this higher level of planning that you're addressing here and so and so, uh, these issues, wel	Artificial Intelligence Dissertation Defense	DEF270SF061	S6	M	SF	NS
outside of the home, then the neighborhood, and you can go on down and see they get gradually if you	think	about a concentric circle going out away from the person's home, that's what the life-space, questio	Nursing Student Presentations	STP450SG128	S5	F	SG	NS
e, stratigraphic levels in the El Salado that are, different in temperature and i'm wondering if you	think	that those are, if that's a true reflection of, temperature change or what what you think about thos	Fossil Plants Defense	DEF305MX131	S1	F	SF	NS
(xx) maybe ergonomics no i	think	(i got it) cuz that i can d	Chemistry Discussion Section Student Presentations	STP200JU019	SU-f	F	UN	NS
with Erin, and just go, around the room, read your question and then, say what you think. and if you	think	Erin's wrong or, anyone's wrong, um, tell 'em.	Intro Biology Discussion Section	DIS175JU081	S1	F	JF	NS
ons for a- an atomic, theory would be, and he also started thinking about sphere packings and he was	thinking	of these as atoms more or less and, uh trying to understand nature, through the possible arrangement	Public Math Colloquium	COL385MU054	S3	M	SF	NS
ASMOL. i don't care if you don't highlight that at all. and highlight other specific things that you	think	plays an important part of function or structure, of your homolog. okay? okay remember there's an ex	Intro to Biochemistry Lecture	LEL175SU098	S1	F	JF	NS
which is, uh nine to ten years, nine to eleven years i guess and then it just varies, uh, people did	think	there is something, that varies on that kind of cycle do people know what that is? i think i hear it	General Ecology Lecture	LEL175JU112	S1	F	SF	NS
of things, and the people who wrote this compiler, or the people who installed it by default didn't	think	you would want to write ANSI-C they're fools, because no one should use anything other than ANSI-C a	Intro Engineering Lecture	LEL295JU035	S1	M	SF	NS
common. mutations that are more common than, than they would have in their control panel. and they	think	that had th- that, maybe those normally occur as a part of somatic mutations, and one of those doubl	Immunology Lab Meeting	MTG400MX008	S2	M	SF	NS
de issue because i didn't i didn't say enough bad things about it. in the name of equilibrium do you	think	eating or ingesting large amounts, of these things, can help you? and yet you can buy it at huge and	Intro to Biochemistry Lecture	LEL175SU098	S1	F	JF	NS
wait so but what what did people	think	(was there?) we gotta say i	Biology of Birds Field Lab	LAB175SU026	SU-f	F	SU	NS
not gonna change very much, in the future. um the, we compute the action maximum delay which you can	think	of as the deadline for that real-time schedule, to preempt any, temporal transitions to failure. um	Artificial Intelligence Dissertation Defense	DEF270SF061	S1	F	SG	NS
iagnosed the first couple days cuz, it's under the skin and you can't really see it so, doctors just	think	it's a rash or something and, um so, within that first couple days it can spread and you really wann	Teaching Biochemistry Student Presentations	STP175SU141	S13	M	SU	NS
it's something that's unique in humans, that you don't see in virtually any of the other apes. you'd	think_	your canine is the C, the canine tooth (or your eye tooth,) think about your teeth for just a second	Race and Human Evolution Lecture	LEL115SU107	S1	F	JF	NS
yeah, why'd they	think	that it was a virus?	Intro Biology Study Group	SGR175MU126	S5	F	JU	NS
chemists like to	think	they're tricky, (xx)	Organic Chemistry Study Group	SGR200JU125	S1	F	JU	NS
really sucks, you know you really	think	about it, we have a test, right after and right before the G-R-E. (really sucks)	Astronomy Peer Tutorial	OFC150MU042	S7	M	SU	NS
yeah, pleased to meet you too. can you	think	what it would be like if you ever had me as a patient?	Biology of Fishes Field Lab	LAB175SU032	S1	M	SF	NSO
that's right. don't	think	we could live off of it.	Chemical Engineering Group Project Meeting	SGR195SU127	S1	M	SU	NS
nd from my own reading is that for you a a a flora is something rather more than what say Bill might	think	of it as being. that it's mor	Interview with Botanist	INT175SF003	S2	M	SF	NSO
that's good. explain to them why you	think	that would be. yeah	Organic Chemistry Study Group	SGR200JU125	S1	F	JU	NS
might be doing is disinhibiting the cortex so that the cortex basically is running away. and people	think	, that kind of thing could then mediate dreams for example. dreams, are an example where you are in	Drugs of Abuse Lecture	LEL500SU088	S1	M	SF	NS
right. for a person who says that he doesn't	think	he's a very good writer, in fact looking at the record there's lots of stuff you've written of your	Interview with Botanist	INT175SF003	S2	M	SF	NSO
different modules which go together, to form that task this is, um more how the real-time, community	thinks	of tasks to split up into spe- separate parts, and fit them on the timeline so that they'll meet the	Artificial Intelligence Dissertation Defense	DEF270SF061	S1	F	SG	NS
so actually, why do you even	think	of it as a plan cache i mean it's really just, uh the overall plan has (multiple)	Artificial Intelligence Dissertation Defense	DEF270SF061	S4	M	SF	NS
was, were with tobacco in nineteen eighty-six. and that was only what fourteen years ago. so, if you	think	about that timeline that i gave you a seven to twelve year, um, or eight to twelve years from idea t	Graduate Cellular Biotechnology Lecture	LES405JG078	S1	F	SF	NS
hen i say hard real-time system. a lot of times in the planning and plan-execution committee they'll	think	of real-time as meaning, best-effort or soft real-time. in that kind of system, you only get the max	Artificial Intelligence Dissertation Defense	DEF270SF061	S1	F	SG	NS
gonna be. so let's look at this first one it's got a big-K that's required for hearing, so you would	think	that it's gonna ha- it's gonna have hearing but, what's the phenotype for the M gene? or for the_ ye	Intro Biology Exam Review	OFC175JU145	S1	F	JG	NS
r sort of in their goal to improve, this that and, the other thing. um i don't know h- what you guys	think	about that, that approach.	Natural Resources Research Group Meeting	MTG425JG004	S1	M	JG	NS
al stayed, it would die... and there is another level out here, where it is totally sublethal. let's	think	of a trout. what temperatures are likely to kill a trout if a trout's stream goes up and stays at th	Biology and Ecology of Fishes Lecture	LES175SU025	S1	M	SF	NSO
completely functional. most of the examples that i'll talk about and most of the examples you would	think	of, do happen to be cytosolic proteins. uh in the case, of, Roundup and glyphosate in fact the enzym	Graduate Cellular Biotechnology Lecture	LES405JG078	S1	F	SF	NS
what do what do you	think	about these? we have three Blue Jays?	Biology of Birds Field Lab	LAB175SU026	SU-f	F	SU	NS
s, of food. hey our book. you	think	we'd have the density of yeast? they've got the density of like, apples.	Chemical Engineering Group Project Meeting	SGR195SU127	S3	F	SU	NS
ot work cuz we're in R-hat? i	think	it would still work. cuz if there is, a Moebius transformation that's automatically a hyperbolic iso	Math Study Group	SGR385SU057	S2	F	SU	NS
receptor? it's ha- it's, from what i've told you it's actually hard to tell. uh, one, reason people	think	that it's acting as an agonist and probably one of the strongest reasons is, is that five-H-T-two re	Drugs of Abuse Lecture	LEL500SU088	S1	M	SF	NS
cuz do you think uh, do you	think	the habitat has changed, since we were here last?	Biology of Fishes Field Lab	LAB175SU032	S1	M	SF	NSO
which controls the contraction of the atrium and the ventricles. uh possible cause of V-S-D, uh they	think	if the mother has uh rubella during pregnancy it might be transmitted to the fetus. or uh poor pre-n	Teaching Biochemistry Student Presentations	STP175SU141	S7	M	SU	NS
drop in the bucket when we think about, when we think about big time. which, is a different, way of	thinking	about time. but we'll get into (it) in (on that) another_ which we'll get into in another time. that	Race and Human Evolution Lecture	LEL115SU107	S1	F	JF	NS
pretty small. relative to anybody else on here. if you think of apes if you think of your dog if you	think	of virtually, y- of many many mammals, canine teeth are big. and in a lot of primates most primates,	Race and Human Evolution Lecture	LEL115SU107	S1	F	JF	NS
you don't	think	so?	Biology of Birds Field Lab	LAB175SU026	SU-f	F	SU	NS
aking that real-time at all. so they don't they don't produce step, part two of the plan, they don't	think	about deadlines, so in order to think about deadlines you first have to guess at which deadlines you	Artificial Intelligence Dissertation Defense	DEF270SF061	S1	F	SG	NS
what what we decided Hiro, um... Pa- Pat seemed to	think	it was really important to look at it as a system, and to almost look at the most, um the most extre	Natural Resources Research Group Meeting	MTG425JG004	S1	M	JG	NS
is a cause and effect relationship. this is an important issue, and something hopefully you've been	thinking	about this past week because i sort of challenged you, at the end of last week's discussion to think	Biology of Cancer Lecture	LEL175SU106	S1	M	SF	NS
t's right. i think. so do you	think	we need to just foc- focus on like, the terms he says in lectures cuz there's like a lot of stuff in	Intro Biology Study Group	SGR175MU126	S2	M	SU	NS
experience on dealing with the, the victims. um, do you think this was one-over-R-squared...? do you	think	if you calculated the dose rates, at the tank and the dose rates at the edge of the, the plant, it w	Radiological Health Engineering Lecture	LES445SU067	S1	F	SF	NS
ay without doing anything, in which case the plane had plenty of time to fly into a tree, so, if you	think	at the extreme limit of where you have a resource-limited system, and, you end up in some processing	Artificial Intelligence Dissertation Defense	DEF270SF061	S1	F	SG	NS
so what was that word? do you	think	we'll have to know it? revers	Intro Biology Exam Review	OFC175JU145	S2	F	JU	NS
vigorous winds. and we'll come back to that when we talk about atmospheric circulation. but what we	think	that dust record is out here in the Nor- North Pacific, is a record of the development, of the Himal	Intro Oceanography Lecture	LEL305JU092	S1	M	SF	NS
(xx)	think	they've all been done	Biology of Fishes Lab	LAB175SU033	SU-f	F	UN	NS
ay? what else? oh yeah do you	think	the cell map is good to study like, we should make the cell map and then study	Biochemistry Study Group	SGR175SU123	S2	M	SU	NS
on't think this is. you don't	think	that is, well you would be incorrect.	Biochemistry Study Group	SGR175SU123	S1	F	SU	NS
cer cells are now free to circulate everywhere in the body. now you might	think	, intuitively that once, cancer cells, had entered into the circulatory system the game is sort of o	Biology of Cancer Lecture	LEL175SU106	S1	M	SF	NS
ne with up to the date experience, practical experience on dealing with the, the victims. um, do you	think	this was one-over-R-squared...? do you think if you calculated the dose rates, at the tank and the d	Radiological Health Engineering Lecture	LES445SU067	S1	F	SF	NS
you	think	they're sparrows or swallows?	Biology of Birds Field Lab	LAB175SU026	SU-m	M	SU	NS
how many bottles do you	think	we can get out of the batch? (how to fill) (xx) conic pressure in C-O-two jetting,	Chemical Engineering Group Project Meeting	SGR195SU127	S3	F	SU	NS
th talks funny. and Michelle says yes yes yes yes she's she he he's from England she says well you'd	think	if he was from England he could speak English without an accent.	Biology and Ecology of Fishes Lecture	LES175SU025	S1	M	SF	NSO
time is up. what did people	think	the, (ends are) well we got	Biology of Birds Field Lab	LAB175SU026	SU-f	F	SU	NS
, that's what we're gonna investigate, whether it's better to stay or better to switch. now how many	think	that it doesn't really matter, that you get no, there's no real difference if you stay or you switch	Intro Statistics Lab	LAB575JU095	S1	M	SG	NS
exam Friday ten to twelve your last exam. that's cause for celebration alone isn't it? and you might	think	that's why the bagels are in here today, but they're not. they're in here because this is the lectur	Intro to Biochemistry Lecture	LEL175SU098	S1	F	JF	NS
what do you what do you what do you guys	think	(well) maybe this is a hypothalamus, it's like a separate sort of structure,	Biopsychology Lab	LAB500SU044	S7	M	SU	NS
rk more than two or three hours at a time. he just was too tired all the time. and um as i said they	think	that maybe he had some kind of nervous disorder, due to his extreme ambition and intelligence and dr	Intro to Evolution Lecture	LEL175JU154	S1	F	JF	NS
an antagonist there it's acting as an agonist, and uh, mimicking the action of serotonin. why do you	think	it's acting as an, agonist instead of an antagonist? the m- main kind of, evidence there is that an	Drugs of Abuse Lecture	LEL500SU088	S1	M	SF	NS
t is the uh fornix there. you	think	that's the fornix? yeah	Biopsychology Lab	LAB500SU044	S6	M	SU	NS
uh, first of all, these are non-nutritional. you think, think of things making you grow often you'll	think	of nutrients these are not nutrients. these are not nutrients. these are, protein molecules, but ver	Biology of Cancer Lecture	LEL175SU106	S1	M	SF	NS
ives you a greater probability than the other? which one gives you the greater one do you think? you	think	switch? why? you don't know we're gonna_ yeah, we're gonna take a look at it, we're gonna investigat	Intro Statistics Lab	LAB575JU095	S1	M	SG	NS
here, is, essentially a difference in phase. (xx)? the first pulse actually starts a clock. you can	think	of it as starting a clock pressing down on a s- on a stopwatch and starting a clock, and the second	Graduate Physics Lecture	LES485MG006	S1	M	SF	NS
emind you this could have a wave, wave nature, so when you're scattered, off, um, you can change th-	think	of it as a change in the frequency of the wave, lower energies are what higher or lower frequencies?	Radiological Health Engineering Lecture	LES445SU067	S1	F	SF	NS
he comparative, comparisons there, but none of these equations say much about, what do the materials	think	of it all. uh, will these materials uh you know uh, go on forever with smaller and smaller lambdas,	Professional Mechanical Engineering Seminar	LES365JG029	S1	M	SF	NS
go to the bathroom. i really need that, Nike, s- those Nike s- shoes because, otherwise people will	think	i'm not cool. um, maybe that goes into the wants. but uh, information transfer, you know we've been	Rehabilitation Engineering and Technology	LES165JG121	S1	F	RE	NS
ed, and the effect is seen. so it's an indirect multistep cascade. in the skeletal muscle whatta you	think	it would do there? you've got a lot of glucose that you can obviously import into the skeletal muscl	Intro to Biochemistry Lecture	LEL175SU098	S1	F	JF	NS
in contrary to what an awful lot of, sort of preservation-minded, conservation people would like to	think	, that once the rain forest is gone, it's gone forever, that really isn't true. that rain forests do	Ecological Agriculture Colloquium	COL425MX075	SU-f	F	UN	NS
very one in the plane. or maybe we could do it using the minimal motion that she talked about do you	think	we'd be able to do it using that?	Math Study Group	SGR385SU057	S2	F	SU	NS
right? so if you want to think about heterochrony, right this is where we started last time you can	think	of it in terms of two things you can change developmental timing, the extent, the duration of the de	Race and Human Evolution Lecture	LEL115SU107	S1	F	JF	NS
well accepted? it actually reflects evolutionary relationships, but people don't like it. why do you	think	they don't like it?	Race and Human Evolution Lecture	LEL115SU107	S1	F	JF	NS
he velocity profile in a soil column, it wouldn't look parabolic. and in fact, a lot of times people	think	it looks fairly flat, you know. so unless you really go close to the wall, the velocity's fairly uni	Intro to Groundwater Hydrology Lecture	LES205JG124	S1	F	SF	NS
Kathy what kind of swallows do you	think	those were? uh,	Biology of Birds Field Lab	LAB175SU026	SU-f	F	SU	NS
a biological strategy, for recolonizing, places or just colonizing places that are suitable. and you	think	about that that's, that's terribly inefficient. i mean that means that if you're gonna be really suc	Intro Oceanography Lecture	LEL305JU092	S1	M	SF	NS
first we're gonna kinda talk about what is communication... and one of the things that we obviously	think	of with communication is speech. so i have our system model of a user here (or) a person, and what d	Rehabilitation Engineering and Technology	LES165JG121	S1	F	RE	NS
cuz do you	think	uh, do you think the habitat has changed, since we were here last?	Biology of Fishes Field Lab	LAB175SU032	S1	M	SF	NSO
accurate? um w- what were the kinds of things you worried about or what are the things that you can	think	of right now, that may not have given you, as accurate a picture as you wanted, of, what the bird co	Biology of Birds Discussion Section	DIS175SU027	S1	F	SF	NS
so what did you	think	of Kimberly's email about my uh	Microbial Genetics Lecture	LES175SU079	S2	M	ST	NS
t in an adult organism very few cells actually do this. and even cells in the_ blood cells you might	think	of them moving but it's really the fluid that's moving more than the cells themselves. so most cells	Biology of Cancer Lecture	LEL175SU106	S1	M	SF	NS
related problem is that interesting from a, i can imagine people in parallel computing (	thinking	that was really) interesting	Artificial Intelligence Research Group Meeting	MTG270SG049	S7	M	SG	NS
do you	think	that we could sc- just, yeah. really?	Chemical Engineering Group Project Meeting	SGR195SU127	S2	F	SU	NS
right. so you	think	it's a baby Pumpkinseed. yes	Biology of Fishes Field Lab	LAB175SU032	SU-f	F	UN	NS
erebral palsy. and, much as, we're pretty skilled at it, speech is a very, coordinated function. you	think	how much earlier we learn to walk than we learn to speak. um, it doesn't take that much coordination	Rehabilitation Engineering and Technology	LES165JG121	S1	F	RE	NS
d be at least twenty-five percent chance that you have the disease, if you test positive what do you	think	raise your hand. how many think it should be at least twenty-five percent...? mhm... when i give thi	Golden Apple Award Statistics Lecture	COL575MX055	S3	F	JF	NS
n't know. at least, you know someone might say well they don't know what they're talking about. they	think_	they're not sure whether it's between three percent and ninety-eight percent or_	Radiological Health Engineering Lecture	LES445SU067	S1	F	SF	NS
and that's just of the beer. so wouldn't we_ with the yeast in it do you	think	it would be like more dense?	Chemical Engineering Group Project Meeting	SGR195SU127	S2	F	SU	NS
illis Lamb, and, his point was that he said he d- it's not that he's against the word photons but he	thinks	it's, that people should have to apply for a license to use the word	Graduate Physics Lecture	LES485MG006	S1	M	SF	NS
what is he saying?	think	so thing can activate those things?	Intro Biology Study Group	SGR175MU126	S3	F	JU	NS
just related to what Nancy just said it wouldn't even have to be outside of the U-S if you	think	of some of the elderly who live in inner-city ghettos, you know they're i've, we've taken care of th	Nursing Student Presentations	STP450SG128	S3	F	SG	NS
what kind of swallows do you	think	they are? over there, landing.	Biology of Birds Field Lab	LAB175SU026	SU-f	F	SU	NS
is called a co-repressor. i think it's a bit confusing because tryptophan is an amino acid and so to	think	of it as a repressor is a little confusing it it it cannot bind to D-N-A it doesn't care about D-N-A	Microbial Genetics Lecture	LES175SU079	S1	F	JF	NS
s like, fifty percent of the time it's just i mean it's just that you go with you know the odds, you	think	fifty percent of the time it's gonna come up one way okay.	Organic Chemistry Study Group	SGR200JU125	S2	M	JU	NS
ins. and what kinds of proteins do you	think	that go phosphorylate, or regulate? what is insulin a sign of? you have high glucose in your blood i	Intro to Biochemistry Lecture	LEL175SU098	S1	F	JF	NS
probably a bunch of people.	think	so...? our class_ i would say	Chemical Engineering Group Project Meeting	SGR195SU127	S2	F	SU	NS
ive protein kinase A and so whatta you	think	protein kinase A does? well it, phosphorylates a lot of proteins, that's why it's called protein kin	Intro to Biochemistry Lecture	LEL175SU098	S1	F	JF	NS
ut this piece hidden in the middle is an extremely poor, packing. and i think one reason that people	think	, that it's obvious that this is the best arrangement, is that you just see these pieces when it's s	Public Math Colloquium	COL385MU054	S3	M	SF	NS
or to just this? whatever you	think	your product is i think my	Chemistry Lab	LAB200JU018	S1	F	JU	NS
l filter feeders. you know what a filter feeder is? i bet you can imagine. take a guess. what do you	think	, Rebecca...? (xx) sediment	Intro Oceanography Lecture	LEL305JU092	S1	M	SF	NS
ived trait? well you compare it, to an out-group, an organism or even a group of organisms, that you	think	, represent the primitive condition. and so in this little example i'm gonna use a lemur cause it's,	Race and Human Evolution Lecture	LEL115SU107	S1	F	JF	NS
happens, just as a natural process, of of me- of rivers. and the natural tendency of a river if you	think	of a river starting out completely straight, the natural tendency is over time we're talking, you kn	Spring Ecosystems Lecture	LES425SU093	S3	F	SG	NS
ns specifically for those which it considers reachable from its initial state. so, um, if you never,	think	that a state is reachable then it won't put that into, into this list.	Artificial Intelligence Dissertation Defense	DEF270SF061	S1	F	SG	NS
e incident photon. where are you getting the point-two-five-six? wha- what what makes you	think	it should be the same? hm?	Radiological Health Engineering Lecture	LES445SU067	S1	F	SF	NS
like now if you	think	about it right, your_ that D-N-A that's being inserted into your cell, right that's vira	Intro Biology Study Group	SGR175MU126	S1	F	SU	NS
some of our times some of_ sometimes we get, these straight linear phases and i think, they i don't	think	they do and so i don't think it's much of an issue. so we asked Tom, and he's like oh it really hasn	Physics Research Group Meeting	MTG485SG142	S3	M	JG	NS
can't do as many things your your, the way you act changes but then what really kills you what they	think	happens in lysosomes, the infectious prion protein enters the lysosomes then bursts kills the cells	Teaching Biochemistry Student Presentations	STP175SU141	S2	M	SU	NS
so how many rings did you	think	you saw on that one? i'd sa	Biology of Fishes Lab	LAB175SU033	SU-m	M	UN	NS
so what_ you	think	they're starlings?	Biology of Birds Field Lab	LAB175SU026	SU-f	F	SU	NS
ou have seen the answer before but may have forgotten, a couple years ago, what do you think? do you	think	that your chance of having the disease if the test comes back positive should be at least, twenty-fi	Golden Apple Award Statistics Lecture	COL575MX055	S3	F	JF	NS
em on sale. now but don't you	think	that's peculiar, that the fermenters, would be the same price as the storage tank?	Chemical Engineering Group Project Meeting	SGR195SU127	S1	M	SU	NS
g early that's what they do now. i mean that's what you're getting in in the stores now. and people,	think	it tastes gross so, so, well	Graduate Cellular Biotechnology Lecture	LES405JG078	S1	F	SF	NS
yeah right? so you	think	that, positive (xx) so it's always	Intro Biology Study Group	SGR175MU126	S5	F	JU	NS
you guys we better decide. who	thinks	they're meadowlarks? meadowlark vote.	Biology of Birds Field Lab	LAB175SU026	SU-f	F	SU	NS
so i understand like i guess i don't understand like why they	think	it's not.	Intro Biology Study Group	SGR175MU126	S4	F	SU	NS
ant. okay. (do you	think	it might be) on there, like w- which one's lysogenic and which one's lytic? is	Intro Biology Exam Review	OFC175JU145	S2	F	JU	NS
fairly dictatorial (xx) you	think	i'm dictatorial? don't listen to this.	Biology of Fishes Field Lab	LAB175SU032	S1	M	SF	NSO
tor-office-based nurses and nurses in the community, and which of those three group of nurses do you	think	exhibited the most autonomy? community health nurses yes and also that's because part of the environ	Nursing Student Presentations	STP450SG128	S3	F	SG	NS
only a prion there. but even with this information many scientists still just won't believe it they	think	we don't have the techniques to find the nucleic acid so they still claim, they call it a virion or	Teaching Biochemistry Student Presentations	STP175SU141	S2	M	SU	NS
yeah. which you s-	think	might be true (xx)	Physics Research Group Meeting	MTG485SG142	S1	M	SF	NS
time step, uh, the le- the width of the size categories is up to the biological investigator what he	thinks	is most appropriate, but the time step, uh is is uh, selected, depending on the data that you have.	Graduate Population Ecology Lecture	LES425JG077	S1	M	JF	NS
duplex R-N-A, and duplex R-N-A or this antisense R-N-A, then inhibits the production of a gene. they	think	that the main reason for this is that the R-N-A duplex is degraded. that double-stranded R-N-A in a	Graduate Cellular Biotechnology Lecture	LES405JG078	S1	F	SF	NS
different or not? why do you	think	it looks different? i don't	Biology of Fishes Field Lab	LAB175SU032	S1	M	SF	NSO
d angles so it distorts things in some way. at very high energy say here the two-point-seven-six, w-	think	of this as the number as a function of angle, you have strong peaking in the forward direction the p	Radiological Health Engineering Lecture	LES445SU067	S1	F	SF	NS
normal prion protein and changes conformation of beta sheets. they don't know how this happens they	think	, they make, the infectious prion protein makes a deletion in the regular prion protein it's like, s	Teaching Biochemistry Student Presentations	STP175SU141	S2	M	SU	NS
ld email John and do you	think	i'll get a ticket? with you.	Math Study Group	SGR385SU057	S1	M	SU	NS
gain. so you've got don't you	think	the answers to any of these might be in the back?	Math Study Group	SGR385SU057	S2	F	SU	NS
t also and i think that for some of you guys, you might not be thinking about this because you don't	think	historically. um, in terms of biology, one of the th- you have to think of the relationship_ think a	Race and Human Evolution Lecture	LEL115SU107	S1	F	JF	NS
oh, but it di- i- i- the drop in level is still way lower, so you	think	the lack of snow didn't recharge the wetlands?	Biology of Fishes Field Lab	LAB175SU032	S1	M	SF	NSO
ror messages. this is, a common problem. Visual Studio will give you some of the same problems if it	thinks	your code is something other than ANSI-C, it sometimes tries to guess, it'll give you mysterious err	Intro Engineering Lecture	LEL295JU035	S1	M	SF	NS
's very different in every country and in fact that's why some of these countries that you might not	think	, would have so many have a large number they tend to have, some of these countries have much lower	Graduate Cellular Biotechnology Lecture	LES405JG078	S1	F	SF	NS
in terms of race. because, it comes back to what we talked about the very first day, and how people	think	, (essentialistically.) is that a word? essentialistic (doesn't,) esse- uh, essentially, how they th	Race and Human Evolution Lecture	LEL115SU107	S1	F	JF	NS
ou want our friendship to continue, you have to tell me that that's nonzero. and uh, he's i mean, he	thinks	he's (xx) he's typing on the computer, sorry (xx) anxious	Astronomy Peer Tutorial	OFC150MU042	SU-m	M	UN	NS
i don't know, don't	think	so mm	Biochemistry Study Group	SGR175SU123	S3	M	SU	NS
or no we have, another one	think	we have one more after	Biology of Birds Field Lab	LAB175SU026	SU-m	M	SU	NS
ink, (essentialistically.) is that a word? essentialistic (doesn't,) esse- uh, essentially, how they	think	in terms of types... and, wh- you have to b- you have to think a minute about what a taxonomy is. an	Race and Human Evolution Lecture	LEL115SU107	S1	F	JF	NS
uh you never know if, um you know you	think	you hear one bird and then another one in a different location but you don't know if the bird, just	Biology of Birds Discussion Section	DIS175SU027	S3	F	JU	NS
G, G-S instead of G, and you have an extra one minus Y-squared, in the denominator. okay? you would	think	it would just be a one minus Y, because that would just be replacing G str- straightaway, but it's n	Separation Processes	LEL195SU120	S1	M	SF	NS
r something out there it's easy to get dust. and so the more dust in general, per unit time, you can	think	of it being the more arid, the climate. generally. there are some, exceptions to that but, in genera	Intro Oceanography Lecture	LEL305JU092	S1	M	SF	NS
would be able to go from, mountaintop to mountaintop during those periods. but that was sort of they	think	restricted to periods during the Quaternary when there was glacials and (saline sea) got less. but t	Fossil Plants Defense	DEF305MX131	S2	F	SG	NS
the skeleton of the cannonball arrangement, and you see that it forms a pyramid. um, a lot of people	think	that since this is a pyramid the pieces also are all... pyramids or tetrahedra, but you start taking	Public Math Colloquium	COL385MU054	S3	M	SF	NS
ng in place of it a G-T-P, a high-energy molecule, that's what sends it sliding along. so whatta you	think	sends it sliding back? what's it's whole job...? it hydrolyzes G-T-P. that's its whole job. so, as l	Intro to Biochemistry Lecture	LEL175SU098	S1	F	JF	NS
cases of it. um, there's also like okay the death can occur after uh, up to fifteen hours, so if you	think	of that that's like, so fifteen inches of your flesh can be gone i mean that's, that's pretty seriou	Teaching Biochemistry Student Presentations	STP175SU141	S13	M	SU	NS
, today, is, a hundred miles or so... huge, broad shelf. now... you might	think	, if you've ever had uh, had to try and uh, decant stuff, that is, let very fine grained sediment an	Intro Oceanography Lecture	LEL305JU092	S1	M	SF	NS
ecules away. these guest molecules include undesirable molecules like, caffeine. um that some people	think	they don't, want in their food. trehalose, this guy over here, this one is i guess important. um, it	Graduate Cellular Biotechnology Lecture	LES405JG078	S1	F	SF	NS
ntire system, or, WRAPS has one plan or, however you want to think of it. e- effectively yes, if you	think	of the whole system as using one plan then that's absolutely correct. but, in our terminology we thi	Artificial Intelligence Dissertation Defense	DEF270SF061	S1	F	SG	NS
how about for um, dioxane what, (xx) dioxane what do you	think	is it reasonable? i, i think	Intro to Groundwater Hydrology Lecture	LES205JG124	S1	F	SF	NS
ng we'll really take off next week and i hope that, i- lectures today are inspirational just, if you	think	what does it have to do with me? just bear with it because i want you to_ you	Technical Communications Tutorial	OFC578SG037	S1	F	JF	NS
lar (xx) it says (xx)	think	it was page uh, four-oh-three.	Astronomy Peer Tutorial	OFC150MU042	S11	M	SU	NS
eed to understand it, from the perspective of that culture itself. you can't understand how somebody	thinks	, in ano- in another society in another culture without understanding the context of that thought. t	Race and Human Evolution Lecture	LEL115SU107	S1	F	JF	NS
orth. and now um, actually i want to do a little aside here, if you think about predation, you would	think	that with the predation it's obvious why_ of course it must cause these cycles i mean when predators	General Ecology Lecture	LEL175JU112	S1	F	SF	NS
and she laughed and and she said well it would be really exciting to go to the moon but don't you	think	it would be more fun to pilot the rocket? and so she was a very influential um source of support for	Women in Science Conference Panel	COL999MX040	S6	F	ST	NS
students and one in particular uh wanted to be in nuclear engineering and said but my parents don't	think	there's any jobs in it they really don't want me to go into that, so there's a lot of parental, uh e	Women in Science Conference Panel	COL999MX040	S8	F	RE	NS
#NAME?	think	first reads are important because usually that's the first time anybody's seen anything, but because	Student Government Meeting	MTG999SU043	S2	F	JU	NS
e the research shows that oftentimes when women run into these issues they do internalize it they do	think	i'm not good enough i shouldn't be in engineering and they'll leave um they'll go into another disci	Women in Science Conference Panel	COL999MX040	S6	F	ST	NS
okay, and then we talked about it with Pedro the next time we met and, that, he seemed to	think	that was a- that was okay. um, and then i know that he thought it was like absolutely necessary	Graduate Student Research Interview 1	INT425JG001	S2	M	JG	NS
wn talking to some people there and you know th- she was talking to them and and they're like no one	thinks	this you know it's only people there and just step back and realize that not everybody thinks that w	Graduate Student Research Interview 1	INT425JG001	S2	M	JG	NS
like i don't know i was just like (xx) real quick question what do you	think	you know i don't know he said	Academic Advising	ADV700JU047	S4	M	JU	NS
you with is the notion of, how we actually create some new communities, within this campus one would	think	given all i've said that we've got enough communities already we don't need, any new communities in	Provost Public Lecture	COL999MX036	S2	F	SF	NS
terested in. alright? so, you	think	i should go with like, either the Great Books or the Classical Civilization, language, math and chem	Honors Advising	ADV700JU023	S4	F	JU	NS
you wouldn't pick it up you wouldn't you know it wouldn't be of any interest to you and you'd never	think	, that something that said Colored Contradictions would have an impact on your life but it does. and	Career Planning and Placement Workshop	COL999MG053	S4	F	SF	NS
three-six-two-one. tau tau tau seventeen (xx)	think	this is right look at me look at me, okay hopefully this is right.	Media Union Service Encounters	SVC999MX104	S52	M	SU	NS
ment, um, and then just go down the list and and show him, and show the administration that students	think	this is a big deal, they will listen to us they will, do the improvements and things'll get done. um	Student Government Meeting	MTG999SU043	S17	M	SU	NS
when you said that you didn't	think	that it would be too overwhelming to to struggle through it i i'd rather see_ i think edu	Academic Advising	ADV700JU047	S2	F	ST	NS
g. and the problem is to find out if a date, is valid in the Gregorian calendar. now, i know you all	think	you know what the Gregorian calendar's about. how many of you think the year nineteen hundred was a	Problem Solving Colloquium	COL999MX059	S2	M	SF	NSO
ve a whole book, full of them, that are totally erroneous. and they're done because somebody doesn't	think	these messages are important. no they're very important. that interface with the user is as importan	Problem Solving Colloquium	COL999MX059	S2	M	SF	NSO
yeah, i was going to say when do you th- do you	think	you'll have it no- not shuffling you around but the other things we're trying to u	Forum for International Educators Meeting	MTG999ST015	S6	F	ST	NS
mation you get ahead of time to do well on the test. um, but now now you were thinking are you still	thinking	that you want to go to the Business School though?	Academic Advising	ADV700JU047	S2	F	ST	NS
part, of campus. this is the M and i know you guys think you know what the story is, i know you guys	think	you know everything but you don't. i'm telling you now you don't know the story of the M before we t	Freshman Orientation Tour	TOU999JU030	S1	M	SU	NS	Q
yeah that's true but there's something else. okay so what everybody always	thinks	, they always tell people on the campus day tours and the other campus day tours, you know when you	Freshman Orientation Tour	TOU999JU030	S1	M	SU	NS	Q
n. the pharmacy and the computer science degrees together are very difficult. what you might want to	think	about is for example the pharmacy prerequisites happen to be the same prerequisites as biology.	Academic Advising	ADV700JU047	S2	F	ST	NS	Q
then Chemistry one-thirty you	think	Chemistry one-thirty because, if i want, i did wanna be a pre-med major. so i i suppose i mean i wil	Honors Advising	ADV700JU023	S3	F	JU	NS	Q
t me know so i can get it, um, i'm still working on getting a stapler, but just other stuff that you	think	could be improved, let me know so i can make that better for you, okay? thank you	Student Government Meeting	MTG999SU043	S1	M	SU	NS	Q
he university and its role in in shaping American values. the most global frame of that is to really	think	about Michigan as a great public research university and all that that entails, as we address our mi	Provost Public Lecture	COL999MX036	S2	F	SF	NS	Q
so it's in that respect that that, i'll talk today. and i think that we're really um, in starting to	think	about those challenges one really needs to think about or i need to think about three values or thre	Provost Public Lecture	COL999MX036	S2	F	SF	NS	Q
hought to, well and you can't	think	of everything i mean i don't think you would be the, it woul	Academic Advising	ADV700JU047	S2	F	ST	NS	Q
have published novels and that kind of thing. it's a class for people like yourself who kind of, are	thinking	you might enjoy this. and it's a class a lot of people who are science	Academic Advising	ADV700JU047	S2	F	ST	NS	Q
built this tower named it after himself and i swear to God it looks a big old penis. (if) you don't	think	it looks like a penis when you look at it... it doesn't?	Freshman Orientation Tour	TOU999JU030	S1	M	SU	NS	Q
goals, um i also believe that um, these programs are not at the expense of men. you know men seem to	think	that somehow they're losing something by programs that help women. and i feel that by helping women	Women in Science Conference Panel	COL999MX040	S8	F	RE	NS	Q
rselves with an_ with a r- sense of responsibility for who's out there and what they are feeling and	thinking	i think is a very critical, value if you will and i think, it is indeed an American value to have in	Provost Public Lecture	COL999MX036	S2	F	SF	NS	Q
you can you can do it. there is going to be not one person but five on this campus anything you can	think	up, there're gonna be five people you can find who are gonna wanna collaborate with you on it. and i	Career Planning and Placement Workshop	COL999MG053	S4	F	SF	NS	Q
raduate students like me who don't get an opportunity to teach while they're in graduate school, but	think	that they might like it, think they wanna be a faculty member, um, you know what can you suggest, to	Career Planning and Placement Workshop	COL999MG053	S9	F	JG	NS	Q
for that turn of phrase or that idea or something like that, and, in a moment when they weren't even	thinking	about, the novel or were relaxing or doing something else. the concept would come to them. the idea	Problem Solving Colloquium	COL999MX059	S2	M	SF	NSO	Q
anything. you do it because, either you feel some kind of public service obligation, or because you	think	you're gonna learn something that's gonna be useful to your, either your students or, you know you a	Politics of Higher Education	SEM495SU111	S1	F	SF	NS
when you're dreaming though you	think	you're somewhere el- like, when yo- your body is actually in your bed, you think you could be in spa	First Year Philosophy Seminar	SEM475JU084	S10	F	JU	NS
i don't think that he, thinks about the Holocaust at all, to me it doesn't seem like he does. and he	thinks	that, well maybe a little bit but that he, doesn't mean it comes into play with what he writes and,	Perspectives on the Holocaust Lecture	LEL542SU096	S4	F	SU	NS
right, i mean some ways you'd	think	that Benjamin would be kind of celebrating, the demise, he doesn't seem to be, he seems to be more i	Graduate French Cinema Seminar	SEM545MG083	S3	F	JF	NS
hose are all the hints i'm giving you for that one. now question two this is a hard question, people	think	it's the easiest question it's usually not. it can be done very well, but you have to think.	History of the American Family Lecture	LEL105SU113	S1	F	SF	NS
f God as, not having, uh, moral sentiments and uh, uh let's suppo- let's suppose that uh Hume's, uh,	thinks	that we, he doesn't have any explanation for the, sort of teleology of uh, of the way, plants and an	Philosophy Colloquium	COL475MX082	S5	M	UN	NS
how he's been raised and what not, maybe he's never, come into contact with a rat so he doesn't ha-	think	you know, necessarily these negative connotations that people tend to have, tend to associate with r	Graduate French Cinema Seminar	SEM545MG083	S4	F	JG	NS
t that he's about to die and then he realizes oh wait i'm, i'm actually in Houston right? i'm it, he	thinks	he's in the_ at that point, he no longer identifies with where he is at the, i- where his body is wh	First Year Philosophy Seminar	SEM475JU084	S1	F	JF	NS
alone it has to make sense on its own. i- you can't be reading you can't you can't have a lapse and	think	oh that's logical because it follows from what i said before. because it's no	Intro to Poetry Office Hours	OFC300JU149	S2	M	SF	NS
opoly board instead, like, you roll and then you get a six and then you	think	okay that means i gotta put my big toe on Park Place, and then you then you roll it again and that m	Philosophy Discussion Section	DIS475MU012	S1	F	SG	NS
here, where the trusses occur, the- the bottom truss, occurs on a column line but in th- where you'd	think	there would be a a a st- a steel beam or something in the roof there's nothing it's a, glazed skylig	Architecture Critiques	STP125JG050	S8	M	JG	NS
of a straight line. you don't	think	you could be mistaken about that, is what you're saying.	Graduate Philosophy Seminar	SEM475MX041	S1	M	SF	NS
ight. influence interpretations here. okay. alright other big issues... what are other ways that you	think	and other reasons that the not quite white ethnic, analogy, doesn't quite entirely work or doesn't,	Anthropology of American Cities Office Hours	OFC115SU060	S2	F	SG	NS
s a good th- i think it's fine that they ran it because, some people if they just read the story and	think	oh he got life or whatever they might start feeling sympathetic for him for some reason	Ethics Issues in Journalism Lecture	LES220SU140	S12	F	SU	NS
. ethnocentric. it's when you	think	, you you you can't get out of the little circle in which your own culture is contained. anyone else	Intro to American Politics Discussion Section	DIS495JU119	S1	F	SG	NS
togr- some, not every newspaper ran it, right? um, the Sacramento Bee did not publish it, who do you	think	's right? yeah i think the p	Ethics Issues in Journalism Lecture	LES220SU140	S1	M	SF	NS
ard women queer culture tended to be, outright hostile, toward women why? because, uh they tended to	think	of uh women as rivals for men's affections and attention and uh, and just basically got in the way B	Literature and Social Change Lecture	LEL300SU020	S1	M	SF	NS
viors, and that was helpful for me in trying to figure out what was going on with this adolescent to	think	, okay there's a good reason to think there's a genetic strain here of some sort of, psychotic funct	Intro to Psychopathology Lecture	LES500SU102	S1	F	JF	NS
uhh... they're just not like them. they	think	that, their beliefs are true but they don't i don't think they, (x	Intro to American Politics Discussion Section	DIS495JU119	S12	F	JU	NS
been pretty happy with that. they, already you know they have the application in hand and they just,	think	it's worth the money to go ahead and call 'em and talk with them for a few minutes over the phone an	Education Colloquium	COL285MX038	S1	F	SG	NS
yeah, where you	think	where your point of view should be, but, it's not exactly clear what the, what what criterion he's u	First Year Philosophy Seminar	SEM475JU084	S1	F	JF	NS
g. so would that be where you	think	they rolled it? to leave room for the roll?	Art History Office Hours	OFC320SU153	S4	F	SU	NS
more treed, landscape. so you	think	pulling it apart in this direction?	Architecture Critiques	STP125JG050	S1	F	SF	NS
do it. i mean i don't want_ i- some of my stuff i'll just leave up_ you	think	i should put it all (xx) and	Senior Thesis Study Group	SGR999SU146	S2	F	SU	NS
that you, act in accordance with some goodness or not. is he free to decide this? i mean suppose he	thinks	that it'd be good for you to worship on S- on Tuesday. is he free to make, Tuesday the day of worshi	Philosophy Colloquium	COL475MX082	S2	M	SF	NS
m. which one of those, do you	think	it is?	First Year Philosophy Seminar	SEM475JU084	S4	F	JU	NS
they the candidates responded, do you think that was due to, a lack of pragmatic knowledge or do you	think	it was more maybe due to a lack of, uh language knowledge (like uh) they wanted let's say they wante	Second Language Acquisition Student Presentations	STP355SU010	S9	M	SU	NS
Arbor in the present as well.	think	big.	Anthropology of American Cities Office Hours	OFC115SU060	S3	F	SU	NS
say goodbye to you know your friends and just, actually do these role plays although people might (	think	) a little embarrassed at first a little funny but yeah i think, the awareness also Bardovi and Harl	Second Language Acquisition Student Presentations	STP355SU010	S7	F	SU	NS
lic health risks with crack that mean maybe, there should be a higher punishment but then maybe they	think	that's overwhelmed by that, that should be determined, by the individual offe	Graduate Public Policy Seminar	SEM340JG072	S2	F	JG	NS
um, they've got really_ number, the advocate of number three, thinks well look you are wherever you	think	you are. where you are who you are, depends on your, on your actual, point of view. what how it seem	First Year Philosophy Seminar	SEM475JU084	S1	F	JF	NS
so what what ex- what arguments does he give against	thinking	that the brain is you...? he's not very satisfied with that.	First Year Philosophy Seminar	SEM475JU084	S1	F	JF	NS
think it's incomprehensible, but that just shows you how weak your reason is God doesn't necessarily	think	that it's incomprehensible. uh and it's Descartes, whom Cudworth is, uh in large part exercised abou	Philosophy Colloquium	COL475MX082	S2	M	SF	NS
to me so he think- that's his next line of attack, he's starts to do that, but then he realizes this	thinks	, so what? so that in one way he he's left with that sense of uh of, no more possibilities, there's	American Literature Lecture	LES300SU103	S1	M	SF	NS
s a it's a it's a monument to the Holocaust, and it's on the grounds of Rackham. now, why why do you	think	that site was chosen? was Rac	Visual Sources Lecture	LES320SU085	S1	F	SF	NS
do you	think	it's (just appointing) of this huge, volume on this side (or that end or all	Architecture Critiques	STP125JG050	S6	F	SF	NSO
ry come again basically. what do you think happened? i mean what do you	think	happened? then then they released another report which, i have here, any predictions on, on how they	Graduate Public Policy Seminar	SEM340JG072	S1	M	JF	NS
okay, so you, you're you're inclined to	think	that, still before it dies, it's located in two places. yeah. and you guys would think, in going for	First Year Philosophy Seminar	SEM475JU084	S1	F	JF	NS
ll me why they're renovating it. but you thoughtfully put these two paragraphs together, because you	think	they belong together and you're right. so why do you think they're renovating, the mall?	Anthropology of American Cities Office Hours	OFC115SU060	S2	F	SG	NS
yeah them committing seppuku. why do you	think	we don't have that? why was that left out?	Japanese Literature Lecture	LEL140SU074	S1	M	JF	NS
herwise choice it's just a choice, but it it had to be what it was, then, you just it's a mistake to	think	that like, we shouldn't put like s- for example people in jail because of determin- determinism is t	Objectivism Student Group	SGR999MX115	S3	M	SG	NS
change that has meaning for girls' bodies, and for their social experience. now although most people	think	of the biology of the human body as relatively fixed and static, from one generation into the next,	Women's Studies Guest Lecture	COL605MX039	S5	F	SF	NS
zero. uh, what do you	think	he was using? when he looked in the thesaurus? we're just kidding, okay	Graduate Online Search and Database Lecture	LES335JG065	S1	F	SF	NS
yep. do you guys	think	we should exchange it and revise each other's part parts?	American Family Group Project Meeting	SGR565SU144	S3	F	SU	NS
ays aren't mediated by, commodities or goods um, m- compared to malls. do you	think	that um, this like builds a kind of community tha- in Howell that kind of, identity and and maybe, s	Anthropology of American Cities Office Hours	OFC115SU060	S2	F	SG	NS
hesitant believer, perhaps a deist? commentators have taken both views and others. Gunther (Godmach)	thinks	that what chiefly separated Hume from deism was, quote, not his rejection of rationalism quote, but	Philosophy Colloquium	COL475MX082	S2	M	SF	NS
me on this one, okay? uh and what all i want you to do is kinda go along a continuum okay? where you	think	it is excellent so i don't need an absolute. i'd also like a comment or two underneath it you know c	Second Language Acquisition Student Presentations	STP355SU010	S1	F	JF	NS
mean the only thing i can think of is that like, in the robotics example, you cou- ma- like you may	think	you're like actually handling the radioactive material or whatever	First Year Philosophy Seminar	SEM475JU084	S5	M	JU	NS
at does it mean that the socializing is not tied to shopping for your grandmother, right? why do you	think	that's important? um, and and you can talk about this exception being Wal-Mart. um but you know here	Anthropology of American Cities Office Hours	OFC115SU060	S2	F	SG	NS
vid definitely knows how to do that too i mean where_ why_ where do you	think	this, data file came from? uh, so, i'm prepared to give one of these to	Statistics in Social Sciences Lecture	LES565MX152	S1	F	SF	NS
e) median, um, this is like for yes no maybe do you wanna marry somebody (you wanna,) do you- do you	think	you'll marry someone who speaks language A or whatever. um, that's definitely still higher for peopl	Bilingualism Student Presentations	STP355MG011	S1	F	JG	NS
Calvin who is the pertinent thinker for Hume because of his upbringing. Calvin	thinks	that God's ways are beyond human understanding. that it was predestined from eternity that Adam woul	Philosophy Colloquium	COL475MX082	S2	M	SF	NS
re, his idea o- of a center of gravity is, like a point of view but you can be wrong about it. so he	thinks	, right after, after his disconnections after his body starts getting disconnected from his brain, h	First Year Philosophy Seminar	SEM475JU084	S1	F	JF	NS
interview a media specialist and one of the things they always say is nobody knows what i do, nobody	thinks	i do anything around here, so um i'm gonna tell you about my, my uh curriculum guide here so that i	Multicultural Issues in Education Student Presentations	STP285SU013	S7	F	SG	NS
h, uh learning opportunities in the poetry guild. you're not g- guided by what somebody in the state	thinks	or the university thinks we oughta be doing you know in teacher education. so, uh so but there are t	Graduate Education Advising	OFC285SG135	S2	M	SF	NS
ink it'll be okay. why do you	think	that's that true? see i... i	Anthropology of American Cities Office Hours	OFC115SU060	S2	F	SG	NS
.? um, yeah i think that's important. um, okay other, other ways that you	think	the um other major sort of categories that come out of the interview that	Anthropology of American Cities Office Hours	OFC115SU060	S2	F	SG	NS
do you think... do you	think	that's a cause of, okay the articles are based on, fact, that, research fact	American Family Group Project Meeting	SGR565SU144	S1	F	SU	NS
a coupon do you	think	so? i was hoping she was gonna give us like, money.	Senior Thesis Study Group	SGR999SU146	S1	F	SU	NS
sushiro's land, uh buy silk cloths, cloth, take it to the capital and sell it. make a big profit. he	thinks	they're gonna make a lot of money this way, and he decides to leave his wife Miyagi behind while he	Japanese Literature Lecture	LEL140SU074	S1	M	JF	NS
it on the ground. you know. i thought that's why it's been happening but you	think	everyday she's like deliberately like i am gonna move this.	Senior Thesis Study Group	SGR999SU146	S2	F	SU	NS
bit. um... now do you think_ again, do you think, cuz i think this is an older person thing. do you	think	this is an older person thing, or do you think kids do this too?	Anthropology of American Cities Office Hours	OFC115SU060	S2	F	SG	NS
st, looking at that that, basically for all of the students sampled they are all pretty invested in,	thinking	that bilingualism is a good thing, you know, over all, something they want to pass on to their child	Bilingualism Student Presentations	STP355MG011	S1	F	JG	NS
teen policy we read we read about like, not running that that, i think, even with suicide too people	think	well then my name will be known like people'll finally pay attention to me, like once i'm	Ethics Issues in Journalism Lecture	LES220SU140	S21	F	SU	NS
ighteousness and reason quote. he rejects the other kind of religion, the revealed kind. John Balguy	thinks	the deists wrong on exactly this point. he supports his opposition to voluntarism in part by showing	Philosophy Colloquium	COL475MX082	S2	M	SF	NS
shows us morality, and that morality suffices for salvation. deists from Herbert on argued, that to	think	otherwise, is to think that God, could be unjust. revelation has not been given equally to al	Philosophy Colloquium	COL475MX082	S2	M	SF	NS
it could be wrong with where you	think	you are.	First Year Philosophy Seminar	SEM475JU084	S4	F	JU	NS
why that happened. but it's part of, what i've called the invention of autonomy that, people came to	think	that that could not be the proper attitude that couldn't, we couldn't live in a universe with a God	Philosophy Colloquium	COL475MX082	S2	M	SF	NS
d email Dewer. um i hope they	think	we're funnyish.	Senior Thesis Study Group	SGR999SU146	S3	F	SU	NS
ween his brain and his body start going on the fritz, and all of the sudden he realizes, you know he	thinks	for a moment that he's about to die and then he realizes oh wait i'm, i'm actually in Houston right?	First Year Philosophy Seminar	SEM475JU084	S1	F	JF	NS
your measures of its success are. because, i i i'm just, i i think one of the criticisms is, people	think	we're just gonna keep building prisons um, keep locking people up until, there are kinda no more pri	Graduate Public Policy Seminar	SEM340JG072	S9	M	JG	NS
in what you do. and there're just, always people, ready to spend the money, on the things that they	think	are important. anything else? we're coming, to the witching hour. i know w	Politics of Higher Education	SEM495SU111	S1	F	SF	NS
that they're, you know having talked about this a little bit, told somebody else that they're gonna	think	, you know, i can go through with that. um, you actually can't let them leave your office. you know	Intro to Psychopathology Lecture	LES500SU102	S1	F	JF	NS
icons. you wanna think about that and tell me why you	think	those are all mixed together. okay i mean, for one it's, i mean it is partly just uh, you know, a t-	Anthropology of American Cities Office Hours	OFC115SU060	S2	F	SG	NS
well, i think is this, do you	think	that i would be right in incorporating the water versus H-two-O argument in here, that you're famili	Objectivism Student Group	SGR999MX115	S4	F	SU	NS
t way. yeah. um, some men can	think	that they won't be able to satisfy women like the men in porn films do or	Sex, Gender, and the Body Lecture	LES565SU137	S3	F	SU	NS
ddler, his name is Yang Baozhong. when he couldn't sing anymore he turned to fiddling. uh, you might	think	that well it'd be nice if he tuned it but anyway. okay uh equa	Peking Opera Colloquium	COL140MX114	S2	M	SF	NS
hat. anyway people, because they have a lesion or or whatever reason they wake up and and they don't	think	that their leg is their own and they try to like throw it out, out of the bed	Objectivism Student Group	SGR999MX115	S4	F	SU	NS
the people. is that why they	think	it's in here? because it's a metaphor	Women in the Bible Lecture	LES605SU080	S7	F	SU	NS
oa. (xx) now that's surprising. wouldn't you	think	that they would've scored, lower in the high pressure condition?	Cognitive Psychology Research Lab	LAB500SU089	S5	M	SU	NS
cuz like in three if you	think	you're in that place, how do you?	First Year Philosophy Seminar	SEM475JU084	S4	F	JU	NS
orals right...? i mean so do you think that there are, there are, morals that are absolute or do you	think	, or do you think that all morals are, cultural? yeah?	Intro Anthropology Discussion Section	DIS115JU087	S1	F	JG	NS
f number five doesn't wanna say, you're wholly identified with your brain, irrespective of where you	think	you are. s- so number three, the advocate of_ sorry, n- the advocate of number two, the brain theory	First Year Philosophy Seminar	SEM475JU084	S1	F	JF	NS
, no matter what. what do you	think	um, they would think about, government resources going to, um activities they feel are, n	Intro to American Politics Discussion Section	DIS495JU119	S1	F	SG	NS
l the rest of the world and England is just a stand in for all the rest of the world, uh maybe you'd	think	the rest of the world is so big that, if we change around our government policy or something, the wo	Graduate Macroeconomics Lecture	LEL280JG051	S1	M	SF	NS
at next cuz there's a lot in the song. um... any questions so far? it's really a great story. do you	think	so? mhm.	Women in the Bible Lecture	LES605SU080	S1	F	JF	NS
l not lead to your glory. for God will sell Sisera into the hand of a woman. now you're gonna	think	she means herself. but she doesn't. okay? but she does_ it's like a riddle. we've we've run into rid	Women in the Bible Lecture	LES605SU080	S1	F	JF	NS
wanna kill themselves there, because if they kill themselves at the scene of the battle, people will	think	oh they were afraid of the attacking soldiers. so, so they get ready to withdraw. then we have the f	Japanese Literature Lecture	LEL140SU074	S1	M	JF	NS
yeah, but they clear the streets so you can drive your car on it? hm. do you think do you	think	the same thing about local government? that people who live in Detroit do?	Intro to American Politics Discussion Section	DIS495JU119	S1	F	SG	NS
ves of the (Damber.) that's the end, of the play. what are we missing? somebody, does anybody	think	there's something missing? i did. i got here_ yes, uhuh?	Japanese Literature Lecture	LEL140SU074	S1	M	JF	NS
i think that Chris	thinks		English Composition Seminar	SEM300MU100	S1	M	JF	NS
that you want in it, if we don't actually write it out i can write it out but just tell me what you	think	we need to say about um, we c	American Family Group Project Meeting	SGR565SU144	S4	F	SU	NS
hat pun is in the Spanish and i think if you were only reading the English, you might just, you know	think	it's a typo. i don't know exactly what the translators should've done there, they could've called it	Fantasy in Literature Lecture	LEL300SU076	S1	M	SF	NS
ies in the poetry guild. you're not g- guided by what somebody in the state thinks or the university	thinks	we oughta be doing you know in teacher education. so, uh so but there are these these standards so,	Graduate Education Advising	OFC285SG135	S2	M	SF	NS
l, you know just like there are people that think that about America you know i mean, they wanna all	think	that and they're all like really? no i i really think it's true. i'm like okay.	Graduate French Cinema Seminar	SEM545MG083	S1	F	JG	NS
s this painting all about well, weeds she calls it Weeds and so you can	think	okay it's a picture of weeds it's a painting of weeds she, set her easel up and painted some weeds u	Literature and Social Change Lecture	LEL300SU020	S1	M	SF	NS
for shock value, uh, why do you	think	they, i mean in addition to the shock value what's what's it supposed to illustrate what point is it	Ethics Issues in Journalism Lecture	LES220SU140	S1	M	SF	NS
uh opposing, opposing viewpoints and pressures for um, groups that, that	think	there's that there're more there're other important issues to deal with.	Intro to American Politics Discussion Section	DIS495JU119	S9	M	JU	NS
at it's hard to combine two and three. um, they've got really_ number, the advocate of number three,	thinks	well look you are wherever you think you are. where you are who you are, depends on your, on your ac	First Year Philosophy Seminar	SEM475JU084	S1	F	JF	NS
San Chakou or the Fight at the Crossroads Inn in that play, the trick is to make you	think	that it's happening at night even though the lights are up full. this is, the list of plays played a	Peking Opera Colloquium	COL140MX114	S2	M	SF	NS
them set goals for themselves and give input, that way they feel, like they'll set goals, that they	think	will be, um, feasible, and what they think will be um, i don't know what the word is but um not atta	Behavior Theory Management Lecture	LEL185SU066	S28	F	SU	NS
to a conversation that, uh Kim Sook and i have had, um, periodically. i mean he he writes as if, he	thinks	, uh, Asians have... almost elaborated or articulated and, somehow i think no it's Americans who've	Social Psychology Dissertation Defense	DEF500SF016	S1	M	SF	NS
istianity thinks that this is right he was some sort of attenuated deist. and that what s- uh Gaskin	thinks	that what separates Hume from the deists, is his attack on, two arguments the argument from design a	Philosophy Colloquium	COL475MX082	S2	M	SF	NS
hort response (at the end with,) the um you know the given the i_ lines to identify and match do you	think	it's gonna be uh, with the checked poems or those gonna be with different poems do you th	Intro to Poetry Office Hours	OFC300JU149	S4	F	JU	NS
here are religious allusions in this novel. not very heavy handed and not all that often, but if you	think	of this as, uh someone who is, spiritual, and certainly the spirit world is is alive and well in thi	Fantasy in Literature Lecture	LEL300SU076	S1	M	SF	NS
okay so when you see a residual, you should	think	of it_ it it's a little it's basically saying the stuff you can't explain. if you're doing between-s	Cognitive Psychology Research Lab	LAB500SU089	S1	M	SG	NS
alright. well that's, that's good to know. do you	think	there's anything else i should know for the final maybe?	Intro to Poetry Office Hours	OFC300JU149	S4	F	JU	NS
	think	that was the first one	American Family Group Project Meeting	SGR565SU144	S2	F	SU	NS
ah Ed? uh uh i wonder if you	think	that uh the voluntarists would be vulnerable to the following kind of argument. uh i mean it it does	Philosophy Colloquium	COL475MX082	S10	M	UN	NS
but i'm not sure these experiments do you	think	these experiments are capable of doing that? if not then what kinds of experiments could you do, to	Social Psychology Dissertation Defense	DEF500SF016	S3	M	SF	NS
ave his wife Miyagi behind while he goes off to to get rich. um, we have to wonder i mean do you all	think	, does this, the the final, we see what happens to him he ends up encountering a ghost and, does thi	Japanese Literature Lecture	LEL140SU074	S1	M	JF	NS
hat all you're really interested in is something in the lab, and that's fine but, you shouldn't then	think	that you can talk about the real world that way. so are there questions s	Cognitive Psychology Research Lab	LAB500SU089	S1	M	SG	NS
they think about that? they	think	that they're, very very scared if the new, uh Supreme Court Justices that might be appointed are, of	Intro to American Politics Discussion Section	DIS495JU119	S12	F	JU	NS
Stephen Paul Foster who's written a long book on the attacks by Hume and Gibbon on Christianity	thinks	that this is right he was some sort of attenuated deist. and that what s- uh Gaskin thinks that what	Philosophy Colloquium	COL475MX082	S2	M	SF	NS
what, what do you think is, could you um, y- o- one strength do you	think	that you could bring to the classroom...? about yourself.	Multicultural Issues in Education Student Presentations	STP285SU013	S1	M	JG	NS
some, any of you, offer, how do you feel about looking at it is there any message that... why do you	think	she might have called it Garden?...	Art Museum Tour	TOU999MX062	S1	F	ST	NS
rests as the common interests of all society... and why is this so compelling? well, people do wanna	think	that, maybe i could become a millionaire. maybe i can make it to the top and then i'll have all thos	Intro Communication Lecture	LEL220JU071	S2	F	SF	NS
so do you	think	you can just, discuss the difference?	Philosophy Discussion Section	DIS475MU012	S9	M	SU	NS
ength uh uh and y- and you get and you get so used to that that you're not even initially tempted to	think	they're different length but still, they look different lengths. um, and um and uh and and in the sa	Graduate Philosophy Seminar	SEM475MX041	S1	M	SF	NS
ed character like Katsushiro maybe this uh, leads to his, being dece- did anybody think this? do you	think	it's, because Toyoo is who he is that he's, deceived by the snake? uhuh uhuh. yeah it could be okay.	Japanese Literature Lecture	LEL140SU074	S1	M	JF	NS
ythologies that build up about houses and what what's remembered is what the, contemporary community	thinks	is important but isn't necessarily based in historical, reality. and the French Quarter was another	Archeology of Modern American Life Lecture	LES115MU151	S1	F	SG	NS
that's your theory but i'm gonna claim that this explains phenomenal. uh uh uh um (i'm sorry) if you	think	see, if you think that this has to be, tru- tell me whe- at what poi- um i'm gonna point to things y	Graduate Philosophy Seminar	SEM475MX041	S1	M	SF	NS
h i've got um, and you didn't	think	you were going to so, um, uh so yeah. i mean i think t- i think_ can you work on this tonight? i thi	Anthropology of American Cities Office Hours	OFC115SU060	S2	F	SG	NS
ect up as well and in the illusion case, there is you know the magician's, hand or whatever, and you	think	it's a dove or whatever. now y- y- y- or you see, there's an object causing the experience you get i	Graduate Philosophy Seminar	SEM475MX041	S1	M	SF	NS
don't ever like with your using these ideas in your uh research projects, don't get in the habit of	thinking	that your artifact type only only, serves one function. it might actually be a really good challenge	Archeology of Modern American Life Lecture	LES115MU151	S1	F	SG	NS
mean so do you think that there are, there are, morals that are absolute or do you think, or do you	think	that all morals are, cultural? yeah?	Intro Anthropology Discussion Section	DIS115JU087	S1	F	JG	NS
oh no the answer's supposed to be no. Mike	thinks	it's yes but	Philosophy Discussion Section	DIS475MU012	S1	F	SG	NS
yeah you	think	it is. so the person could act, a person could act, yeah either or i- to have two different actions	Objectivism Student Group	SGR999MX115	S1	M	SG	NS
not good things. what do you	think	they're learning about people that are not like them?	Intro to American Politics Discussion Section	DIS495JU119	S1	F	SG	NS
ounter- countervailing uh, views of this show. does anybody have any thoughts on this? i mean do you	think	that one of these, prevails over the other? do you, agree with one of these more than the other?	Media Impact in Communication Lecture	LEL220SU073	S1	F	JF	NS
so you	think	Atwood's satire is actually more superficial than, than Twain's.	English Composition Seminar	SEM300MU100	S1	M	JF	NS
just so that they can keep their jobs. cuz if they	think_	if they let the secrets out.	Senior Thesis Study Group	SGR999SU146	S2	F	SU	NS
ing you, why you're supposed to be convinced that P-one is obvious okay? so, here's why (you) should	think	there are some synthetic a priori truths. and here's one about geometry. think about, remember th- w	Philosophy Discussion Section	DIS475MU012	S1	F	SG	NS
ut you know the problem seemed to be in that first, i mean what are the political issues, why do you	think	Congress rejected this? i mean when they recommended one-to-one?	Graduate Public Policy Seminar	SEM340JG072	S1	M	JF	NS
ndigo. right, this_ and do you	think	this is faded or do you think it was, always kind of this uh, pale orangy, yellow, or might this hav	Art History Office Hours	OFC320SU153	S3	F	SU	NS
n, City. in terms of republican values. a well ordered um, cityscape influenced by the Enlightenment	thinking	that everything should be, clear and understandable and natural, everything in its place. and this i	Archeology of Modern American Life Lecture	LES115MU151	S1	F	SG	NS
if you want to, try to project it into the future and see what kind of critical events or things you	think	are going to happen in the future. but that would be a good way for you to kind of elaborate, what y	Honors Intro Psychology Lecture	LES500JU136	S1	M	SF	NS
per which is like graded, you know based on your, teacher's interpretation of your paper and you may	think	it's like really, great and your teacher (may,) not think the same way and i think that that also ca	Behavior Theory Management Lecture	LEL185SU066	S3	M	SU	NS
great great well it looks like you have a full draft um, why don't you tell me what you	think	the argument of the paper is now, and uh... first of all what questions you ha- like, things you wan	Anthropology of American Cities Office Hours	OFC115SU060	S2	F	SG	NS
going to hell. how do you	think	that they transfer that into political, meaning?	Intro to American Politics Discussion Section	DIS495JU119	S1	F	SG	NS
be, something that actually people then, help each other out in particular ways or, tell me what you	think	it does. i yeah it builds com	Anthropology of American Cities Office Hours	OFC115SU060	S2	F	SG	NS
. okay uh, do you	think	you could, discuss the difference between a human sensibility and a human understanding cuz it seems	Philosophy Discussion Section	DIS475MU012	S9	M	SU	NS
he argument against the Cosby Show was, it's not necessarily realistic, it may lead white viewers to	think	that if African-Americans can all reach the level that the Cosbys have reached, then those who aren'	Media Impact in Communication Lecture	LEL220SU073	S1	F	JF	NS
like when you see the full page of that kid with the, evil look in his eyes (then) you know you, you	think	that jeez gotta go to jail he should be tried as an adult you know.	Ethics Issues in Journalism Lecture	LES220SU140	S11	M	SU	NS
if you think black voting rights are still a problem. in the middle, if you	think	it's not a problem, stay where you are on this side of the room.	Black Media Student Presentations	STP095SU139	S1	F	SF	NS
ore if it doesn't work anymore it's gonna be selected against, so, there's always this temptation to	think	that evolution is moving us, in a direction towards always higher performance that's not what evolut	Intro Psychology Lecture	LEL500JU034	S1	M	SF	NS
so what do you	think	, that they had in mind? i t	Ethics Issues in Journalism Lecture	LES220SU140	S1	M	SF	NS
i don't care cuz di-	think	you told me some stuff already today earlier when we ran into eac	Senior Thesis Study Group	SGR999SU146	S1	F	SU	NS
emotions very quickly without knowing what the process is going on. but she st- dissects it and she	thinks	that, you see the book, your subconscious you have a subconsciou- i have a subconscious, value judgm	Objectivism Student Group	SGR999MX115	S1	M	SG	NS
kind of rationalism, and uh y- you're uh completely uh convinced that voluntarism can't be right you	think	voluntarism is so terrible that it's a, it ca- it can't be the truth, so you	Philosophy Colloquium	COL475MX082	S7	M	UN	NS
could it just be, like a linking factor that links them in their youth? if you	think	that like you know, depending on dental hygiene teeth get worse	Graduate French Cinema Seminar	SEM545MG083	S1	F	JG	NS
certainly means that when somebody after sixteen tries, ends up with T-ratio of two um, you've gotta	think	that the possibility of this happening if the true parameter is zero is really more than point-oh-fi	Labor Economics Lecture	LES280JG138	S1	M	SF	NS
co use has so many different ways, uh to kill you. motor vehicle accidents are third how many do you	think	? kill people a year? ninet	Medical Anthropology Lecture	LEL115SU005	S1	F	JF	NS
ave specific questions about this for me like are there parts that you think are, weak and parts you	think	are particularly strong? i du	Anthropology of American Cities Office Hours	OFC115SU060	S2	F	SG	NS
s where there are very far right, and very far left people and they don't quite know what each other	think	and they aren't very thoughtful, and philosophical so they don't hate each other. they kn	Christianity and the Modern Family Colloquium	COL605MX132	S10	F	UN	NS
can't be the right story. about uh God and morality. uh so what's an alternative? well he happens to	think	one alternative is, uh there are some rational necessary truths about morality, you could	Philosophy Colloquium	COL475MX082	S7	M	UN	NS
help you reformulate that into a kind of academic thesis. um, something like um, cuz, cuz you wanna	think	like we've done in this class sort of repeatedly about, these organizations as both, um their resp-	Anthropology of American Cities Office Hours	OFC115SU060	S2	F	SG	NS
whether there's a notion of categoricity that could still, be at play in Hume i'm wondering if, you	think	that that might be true. well	Philosophy Colloquium	COL475MX082	S6	M	UN	NS
well don't you think, when the_ don't you	think	in the movies where a parent died, they always had a super excellent relationship? like they were th	American Family Group Project Meeting	SGR565SU144	S1	F	SU	NS
like... you'd	think	if it was a completely different brain like it wouldn't know, you	First Year Philosophy Seminar	SEM475JU084	S4	F	JU	NS
ant. you won't just go to anybody. uh people will seek out, people to be their patrons, because they	think	they are more powerful than other people. and finally, military demands and the failure of equilibri	Sports and Daily Life in Ancient Rome Lecture	LEL215SU150	S1	M	SF	NS
yeah, we didn't i remember we didn't want Darcy to see it cuz she'd	think	it was really mean.	Senior Thesis Study Group	SGR999SU146	S3	F	SU	NS
ou have to operationalize what what your variables are. you have to come up with something that, you	think	reflects intelligence. if you're interested in, um... any other independent variable, um height for	Cognitive Psychology Research Lab	LAB500SU089	S1	M	SG	NS
i think if you know your students and if you	think	that the child is well-liked among his peers you could ask the class for help and say like okay what	Multicultural Issues in Education Student Presentations	STP285SU013	S9	F	SU	NS
between African-Americans and, um, were there_ yeah how else? how else do you	think	it needs to be revised from, based on your interviews and stuff?	Anthropology of American Cities Office Hours	OFC115SU060	S2	F	SG	NS
o, you know hearing all about the symptoms and never say, was there something that happened that you	think	is maybe th- you know causing you to feel more down? um, and often people don't even make the connec	Intro to Psychopathology Lecture	LES500SU102	S1	F	JF	NS
is porn, naked women in erotic poses. does anybody	think	that Playboy is maybe not pornography?	Sex, Gender, and the Body Lecture	LES565SU137	S1	F	JF	NS
more likely to not pay attention to these pri- previous reading- ratings and rate it as funny as you	think	it is. so they gave it a one-point-five that's stupid i think it's really funny. lack of this indepe	Media Impact in Communication Lecture	LEL220SU073	S1	F	JF	NS
to think about, okay if they're focusing most of their activities on children, um, how do they maybe	think	that the, um festival, connects to that mission of what, how does the festival connect to their miss	Anthropology of American Cities Office Hours	OFC115SU060	S2	F	SG	NS
? you know. like, what do you	think	should be different? were you talking about possession versus trafficking? is	Graduate Public Policy Seminar	SEM340JG072	S4	M	JG	NS
participating is important, right? their parents are showing them that they're, did anyone stop and	think	why aren't these children in school?	Intro to American Politics Discussion Section	DIS495JU119	S1	F	SG	NS
ldn't think that... so do you have any other questions about this? and do you	think_	i've got to do some some work in, getting all of you ready for the final and trying to get through,	Intro to Poetry Office Hours	OFC300JU149	S2	M	SF	NS
and that's all. so why do you	think	it's so um important to make these teeny tiny tiny little distinctions?	Objectivism Student Group	SGR999MX115	S4	F	SU	NS
g to deny stuff. if you think that this, denial means denying that there's phenomenality then you're	thinking	that phenomenality requires images with these kind of features. and you're_ and then s- so there's y	Graduate Philosophy Seminar	SEM475MX041	S1	M	SF	NS
an art mu- art museum just kinda, going from one picture to another but i mean, it's awfully sad to	think	that, that uh, that we don't, know how to look at things very well. i just want to encourage you, ri	Literature and Social Change Lecture	LEL300SU020	S1	M	SF	NS
do you	think	though that he's, i don't i think that's a kid thing to do. not not a kid of bourgeois p	Graduate French Cinema Seminar	SEM545MG083	S4	F	JG	NS
point of view, yeah. like, if point of view is just where you	think	you are at that moment, then isn't it continuously corrected cuz like, you're correcting where you a	First Year Philosophy Seminar	SEM475JU084	S10	F	JU	NS
e you away, from the sleazy things of this world. to Manet the painter of modern life the people who	think	like him this is modernity. um and art doesn't take you away it puts you right into what's new and u	Renaissance to Modern Art History Lecture	LEL320JU143	S1	F	SF	NS
luation of me and the course, and the other one is a more of an evaluation of yourself, and what you	think	you've, you've done in the course. okay? um, the, the one that's more of, y- an evaluation of you, i	Multicultural Issues in Education Student Presentations	STP285SU013	S1	M	JG	NS
that principle. i don't think it's, he he makes a point in here that, it's not ob- i think it's, he	thinks	it's unclear, that you would, put it this way if you just knew a principle an isolated principle, it	Objectivism Student Group	SGR999MX115	S1	M	SG	NS
st like this is how we feel he's like please you know, give me some feedback to let me know what you	think	and i thought that was like a good thing, so people who were upset could voice their opin	Ethics Issues in Journalism Lecture	LES220SU140	S4	F	SU	NS
ean, his i- his idea though is that, in um, where your point of view, three is, you are wherever you	think	you are. so, if you think you're you know down, the tunnel, that's exactly where you are.	First Year Philosophy Seminar	SEM475JU084	S1	F	JF	NS
e provost have spent on athletic issues, of various kinds over the last few years. do you	think	a fraction of their salary is being paid by the athletic department? this is what's call	Politics of Higher Education	SEM495SU111	S1	F	SF	NS
make this altogether nationalistic, but i think he's saying in some way it's the naive American who	thinks	everything is possible, coming into this, contact with Europeans who are much more, aware of or acce	American Literature Lecture	LES300SU103	S1	M	SF	NS
other major sort of categories that come out of the interview that you, the interviews that you	think	are relevant to this not quite white, argument and its revisions?	Anthropology of American Cities Office Hours	OFC115SU060	S2	F	SG	NS
t member right now. so if you	think	in these terms, not just black white but, all peoples of all colors, um, you know, Asian people got	Black Media Student Presentations	STP095SU139	S1	F	SF	NS
at's not what i said. i don't	think	she was an old prostitute when she met him.	Visual Sources Lecture	LES320SU085	S1	F	SF	NS
t of the work that Pedro had gone to pre- had done to prepare the room in this way, and so was Pedro	thinking	how clever she had been to arrange it all in secret. each thinks it's been done by the other.	Fantasy in Literature Lecture	LEL300SU076	S1	M	SF	NS
an example. remember, another way that Descartes, but not Locke, um, but Descartes and other people	think	that you can come to know something, without experience is, innatism. right? so that you could come	Philosophy Discussion Section	DIS475MU012	S1	F	SG	NS
you engage in, start thinking about, what your, view is of how the media operate how much power you	think	it has, and which framework, makes more sense to you. see you Thursday.	Intro Communication Lecture	LEL220JU071	S2	F	SF	NS
ke i feel like Zach would automatically disregard all of them just because it wasn't exactly what he	thinks	and i think that's kind of b- that's a bad thing i think you know so	Senior Thesis Study Group	SGR999SU146	S3	F	SU	NS
ody would ever pick this up, and uh, can you imagine kids in Waverly High School in Lansing Michigan	think	that this is what the Department of Defense school, allows? so it w- that's m	Graduate Education Advising	OFC285SG135	S2	M	SF	NS
being a stuffed shirt, is a murderess. now where did that come from? see straight out of romance you	think	they the family's keeping this great dark secret that, uh the Marquis had murdered her husband. but	American Literature Lecture	LES300SU103	S1	M	SF	NS
t not match your expectations? so we need to talk about that what do you guys	think	did it match or did it not? i	American Family Group Project Meeting	SGR565SU144	S5	F	SU	NS
't it just be an explicit, like can't it concretize an explicit philosophy under certain, i mean you	think	A- A- Atlas Shrugged, is, very implicit. a hundred pages of speech, probably	Objectivism Student Group	SGR999MX115	S3	M	SG	NS
now that it doesn't happen that often and when it happens you have to listen to that and you have to	think	okay what was going on in that interaction, that i feel really creeped out now having met with that	Intro to Psychopathology Lecture	LES500SU102	S1	F	JF	NS
well, we can have, i mean the society can	think	drugs are bad, and we don't have to fight a war on them. i mean there's other ways to kind of preven	Graduate Public Policy Seminar	SEM340JG072	S9	M	JG	NS
ve a manufactured conversation like you're (trying to,) you're	thinking	. your like, all of a sudden okay different now, i don't i don't want to be prejudiced so you're jus	Multicultural Issues in Education Student Presentations	STP285SU013	S8	M	SU	NS
t? you're probably	think		Ethics Issues in Journalism Lecture	LES220SU140	S5	M	SU	NS
r tuition? well i mean do you	think	that there are majors, that in-state students are not interested in? or uh, when you talk about prog	Politics of Higher Education	SEM495SU111	S1	F	SF	NS
d about the, effectiveness and they concede, you know, some problems with the effectiveness but they	think	that it's a much much better solution than, law enforcement. so that's where we got fifty-fifty.	Graduate Public Policy Seminar	SEM340JG072	S2	F	JG	NS
st light milk against light, um you would think milk would win, and then milk against dark you would	think	that dark would win and then you say but Charlie gets his worst. so Charlie could throw	Economics Office Hours	OFC280SU109	S2	F	JF	NS
where your mouth is. so, give you some options if you really	think	this is gonna happen, then you choose A, if you don't you choose B why not take that that approach?	Social Psychology Dissertation Defense	DEF500SF016	S3	M	SF	NS
like a thing you can open you	think	that you can select it. these others you can't cuz they have an underline but, this is not a search	Graduate Online Search and Database Lecture	LES335JG065	S1	F	SF	NS
ssarily, the de dicto de re distinction and, what actually matters, but what the different societies	think	matters. because okay. yes, e	Linguistics Independent Study Advising	OFC355SU094	S2	F	SU	NS
well wait is he saying that the soul thing is what he	think	is cor- what he thinks is correct?	First Year Philosophy Seminar	SEM475JU084	S7	F	JU	NS
i think there is some, temptation on the part of people when they first start thinking about it, to	think	there's some sort of theater in the mind, as if i were the real me, but sort of sitting in the back	Graduate Philosophy Seminar	SEM475MX041	S2	M	ST	NS
e this knowledge, to test any alleged revelation. God can't have a morality other than ours, Herbert	thinks	, and so any putative divine directive, that contravenes our moral insights, must be spurious.	Philosophy Colloquium	COL475MX082	S2	M	SF	NS
at people are finding, uh themselves able to do that and to r- and to raise children together. and i	think	this would allow the church to reclaim something of the radical critique of the, oppressive family u	Christianity and the Modern Family Colloquium	COL605MX132	S1	F	SF	NS
to be congenial to Westerners, and add elements from Chinese performance, at large, t- because they	think	that Westerners will like to see them. let's talk about one specific Vegas-type performance i saw in	Peking Opera Colloquium	COL140MX114	S2	M	SF	NS
but like, in that example like why does it matter where you, actually are, if like you	think	that you're somewhere, (like) you're there. you know?	First Year Philosophy Seminar	SEM475JU084	S6	F	JU	NS
o you think that those are um, absolute? absolutely true? the morals and the consequences, or do you	think	that they're, somewhat arbitrary and decided by, each society each culture, separately?	Intro Anthropology Discussion Section	DIS115JU087	S1	F	JG	NS
made a big philosophical discovery. he	thinks	that he's, his idea is that somehow, he is a kind of immaterial soul. but he's got a very special, u	First Year Philosophy Seminar	SEM475JU084	S1	F	JF	NS
ered. um, so, before the body completely dies, but the connections are severed, do you think, do you	think	he's in both places or do you think he's in, just in Houston?	First Year Philosophy Seminar	SEM475JU084	S1	F	JF	NS
introduced to Jael's husband. and the reason for this introduction here is, that um, that um, Sisera	thinks	that the Kenite is going to be loyal to him. um, and so, that's um they they had separated themselve	Women in the Bible Lecture	LES605SU080	S1	F	JF	NS
know i go out and do some errands and i come back about two hours later, i go to the shed and i, am	thinking	i'm gonna go outside and maybe look for the cat and see if he's still around, and the cat is in the	English Composition Seminar	SEM300MU100	S1	M	JF	NS
and quote, for these reasons, there was plainly wanting a divine revelation. now, many people	think	that, uh defenders of revelation appeal to miracles, to support revelation. um, uh you you'll find t	Philosophy Colloquium	COL475MX082	S2	M	SF	NS
eah there could be a time where you actually like, just slip into it or whatever and you	think	you're in the movie and then	First Year Philosophy Seminar	SEM475JU084	S5	M	JU	NS
that morality suffices for salvation. deists from Herbert on argued, that to think otherwise, is to	think	that God, could be unjust. revelation has not been given equally to all people.	Philosophy Colloquium	COL475MX082	S2	M	SF	NS
ve um, maybe a flawed character like Katsushiro maybe this uh, leads to his, being dece- did anybody	think	this? do you think it's, because Toyoo is who he is that he's, deceived by the snake? uhuh uhuh. yea	Japanese Literature Lecture	LEL140SU074	S1	M	JF	NS
like that was the only consequence he didn't think he was gonna kill her i mean he doesn't, he just	thinks	he's gonna pay her back like, he	Intro Anthropology Discussion Section	DIS115JU087	S7	F	JU	NS
st of words. right, would you	think	that that, that the mood would, differ between people who saw the same list twice and the people who	Cognitive Psychology Research Lab	LAB500SU089	S1	M	SG	NS
the same volume (xx) they_ they'd you know they'd say come on stop joking. but so, so Block and Tye	thinks	that's what's going on and Tye even says you know we, we save breath by talking of a yellow image ra	Graduate Philosophy Seminar	SEM475MX041	S1	M	SF	NS
so this sort of residual, differential harms that Justin mentioned you	think	that there's not enough evidence that they are in fact different.	Graduate Public Policy Seminar	SEM340JG072	S1	M	JF	NS
craft. so all of these technological advances, had an impact on obstetrical policy making. you might	think	what in the world does technology uh on an airstrip have to do with uh with obstetrics but uh but it	Medical Anthropology Lecture	LEL115SU005	S1	F	JF	NS
this case and uh, and then later on he proposes a couple more. i'm just wondering, how plausible you	think	, the, the various options are.	First Year Philosophy Seminar	SEM475JU084	S1	F	JF	NS
ount by which that present value would go up, if i retired one year later. um so, and you can really	think	of this as both a simplified and a reduced form version of the Gustman-Steinmeier model. okay so rem	Labor Economics Lecture	LES280JG138	S1	M	SF	NS
um, what do you	think	Matt? um...	English Composition Seminar	SEM300MU100	S1	M	JF	NS
nonphysical mental picture is straight. it's_ that's the question do you	think	that mental picture is straight?	Graduate Philosophy Seminar	SEM475MX041	S1	M	SF	NS
what? (do you	think	we did our) homework assignment wrong?	Cognitive Psychology Research Lab	LAB500SU089	S9	F	SU	NS
i mean how about you want to try politics (what do) you	think	that it's just okay.	Objectivism Student Group	SGR999MX115	S1	M	SG	NS
don't know because, there are not that many of us in there, s- but um, the i i guess people, people	think	so because, um they think that it would decrease the language barriers, and also decrease the health	Community Change Student Presentations	STP560JG118	S21	F	JG	NS
st. well, i don't think it matters much what label we attach because, whatever we attach Hume didn't	think	the way everybody else did so we'd have to explain exactly what we meant. uh bu	Philosophy Colloquium	COL475MX082	S2	M	SF	NS
uddenly that he's dealing with uh, people who even if he divulged this information they might indeed	think	much less of the Bellegardes, but it would always be, contained, within those, private walls of the,	American Literature Lecture	LES300SU103	S1	M	SF	NS
be i can't get her back but i certainly can, in some way pay them back for what they did to me so he	think	- that's his next line of attack, he's starts to do that, but then he realizes this thinks, so what?	American Literature Lecture	LES300SU103	S1	M	SF	NS
at's, that's really, real? does that seem right to other people? and you might think, one_ you might	think	look, you know she's probably in two places. this center of gravity is is kind of divided, in this k	First Year Philosophy Seminar	SEM475JU084	S1	F	JF	NS
ctions are severed. um, so, before the body completely dies, but the connections are severed, do you	think	, do you think he's in both places or do you think he's in, just in Houston?	First Year Philosophy Seminar	SEM475JU084	S1	F	JF	NS
oper do? as the regional manager? to reconfigure the the reward system. whatta you think, whatta you	think	she might do? Kirk? you wanna stand up?	Behavior Theory Management Lecture	LEL185SU066	S1	M	JF	NS
so who just, opus one-thirty-eight the posthumous, it you don't	think	it was the first one written is that, okay. but,	Beethoven Lecture	LES420MG134	S7	M	JG	NS
en i'm looking at the line on the the piece of paper and that the uh, i'm enough of a physicalist to	think	that what's taking place is really taking place in my brain and that somehow i project, and through	Graduate Philosophy Seminar	SEM475MX041	S2	M	ST	NS
operator, requires some closeness. word position or whatever... so whenever you have a word that you	think	may be hyphenated, in DIALOG at least, enter it as a single word, and enter it, as, two separate wor	Graduate Online Search and Database Lecture	LES335JG065	S1	F	SF	NS
eater, than the utility i can expect at any later retirement date. okay? so while the probit you can	think	of as comparing the utility from retiring now versus the retire- utility from, working at least one	Labor Economics Lecture	LES280JG138	S1	M	SF	NS
rationalists. okay now, suppose somebody, reads uh Calvin or uh Luther and so forth but uh, that he	thinks	this uh voluntarism is uh, is uh terrible in some way. and it makes God into a tyrant and uh arbitra	Philosophy Colloquium	COL475MX082	S7	M	UN	NS
is that different from the socializing in the malls? i mean here's, here's an example i mean, do you	think	that um, in these more like community events and group socializing as opposed to mall socializing, t	Anthropology of American Cities Office Hours	OFC115SU060	S2	F	SG	NS
oh i'm sorry, (xx) handouts. so i- it's you know, you wouldn't	think	this would be an issue. i mean you stop and think about it for a minute. um when you're in the secon	Labor Economics Lecture	LES280JG138	S1	M	SF	NS
cuz you're gonna actually i mean when you're dreaming that's where you	think	you are. right.	First Year Philosophy Seminar	SEM475JU084	S3	M	JU	NS
it's not simply food, but fulfillment of our bodily needs. another example would be money. money you	think	of as a standard value, reducible to, a single price and a single value all over the world, by whate	Intro Anthropology Lecture	LEL115JU090	S1	F	JF	NS
ey are in a way living up to their aristocratic ideal, although it is undermined a little bit if you	think	, she's got Lord Deepmere waiting in the wings so she can dump this guy and still marry her daughter	American Literature Lecture	LES300SU103	S1	M	SF	NS
onnected as they still might be, i mean not necessarily as much and, you know, again when people ha-	think	that it should just happen like that, you know, usually the consequences, are negative. and, you kno	Intro Anthropology Discussion Section	DIS115JU087	S14	F	JU	NS
because they look, in at least the family of the poor in the, in this, poem because they look in and	think	how beautiful, you know, if only we could enter. but people like us can't enter this house. so there	Graduate French Cinema Seminar	SEM545MG083	S2	F	SG	NS
sources go to children who need them most. a kinda compensatory model. there're plenty of people who	think	that, but it doesn't really very often happen. as a matter of fact the small amount of money in the	Statistics in Social Sciences Lecture	LES565MX152	S1	F	SF	NS
ou have, could you have two (controlling centers) in one person, um and secondly, is it plausible to	think	that, a computer, could be a real (xx) a real control (center, the com-) a computer would be a perso	First Year Philosophy Seminar	SEM475JU084	S1	F	JF	NS
dreaming though you think you're somewhere el- like, when yo- your body is actually in your bed, you	think	you could be in space and, you know, in (xx) wherever your dream takes you, so	First Year Philosophy Seminar	SEM475JU084	S10	F	JU	NS
tely dies, but the connections are severed, do you think, do you think he's in both places or do you	think	he's in, just in Houston? we	First Year Philosophy Seminar	SEM475JU084	S1	F	JF	NS
dunno that's why i think that she would oppose right-wing activists in as far as like, how she would	think	, women should approach sexuality, like with the whole athleticism thing, same idea but i think that	Sex, Gender, and the Body Lecture	LES565SU137	S9	F	JU	NS
that was maybe a one-point-five. so it's bogus feedback. the- the- these women in the study, are s-	thinking	they're reading it and odds are they're gonna think it's funny as well, if this previous group thoug	Media Impact in Communication Lecture	LEL220SU073	S1	F	JF	NS
nobly in that scene. well he	thinks	she's just simply being, um, how shall we say it, uh, super subtle, rather cunning. uh le- let me ta	American Literature Lecture	LES300SU103	S1	M	SF	NS
that you are this sort of immaterial thing, this semi- center of gravity. how do how exactly do you	think	we should capture the idea of, you know, where your center of gravity should be?	First Year Philosophy Seminar	SEM475JU084	S1	F	JF	NS
g being you leading, the, team in a sense of mentors, who are trying to help the, secondary students	think	thr- through issues of poetry, but in another sense they're more that just a team helping us out, th	Graduate Education Advising	OFC285SG135	S2	M	SF	NS
ces definitely, um social consequences. um, and that's one reason. do you	think	that's the only reason? or if you do come to class because you, you're ge	Intro Anthropology Discussion Section	DIS115JU087	S1	F	JG	NS
list, those are the ones i retrieved, by entering the term children, slash D E. and some of you may	think	that some of these ch- these children descriptors may not necessarily relevant but i got all of 'em.	Graduate Online Search and Database Lecture	LES335JG065	S1	F	SF	NS
went, entirely on_ based on commission rather than bonus as a, as a percentage of your sales. do you	think	that would motivate in the same way?	Behavior Theory Management Lecture	LEL185SU066	S27	M	SU	NS
wrong (	think	it's right) right effects.	English Composition Seminar	SEM300MU100	S5	F	JU	NS
yeah, that's true, i mean, um why do you	think	that there are not as many consequences? i mean why do, why do um, why does society_ why is our soci	Intro Anthropology Discussion Section	DIS115JU087	S1	F	JG	NS
ent on that in terms of, what were you trying to accomplish, in getting rid of the suburban? and, my	thinking	is that you're trying to make it more urban, is that correct? and i think about uh, you know the ide	Architecture Critiques	STP125JG050	S5	M	JF	NS
ounds that sounds really good, that sounds really interesting, just do it as a you know, what do you	think	what is the right way to go about it. it, it's what you wanna do.	Graduate Public Policy Seminar	SEM340JG072	S1	M	JF	NS
s okay. here is the order. okay? let's take these one at a time. how many U-S deaths per year do you	think	there there are from tobacco use which is number one on this list? di- d- did everybody have number	Medical Anthropology Lecture	LEL115SU005	S1	F	JF	NS
ood spread for uh what people liked in the readings. so um, um and homework most people seemed to s-	think	that it was helping a bit. so, i th- we'll keep on with that. um, we might try and tone down the the	First Year Philosophy Seminar	SEM475JU084	S1	F	JF	NS
nd not the other group. all conditions would see the same thing and, all conditions would presumably	think	male (xx) even though they were different names. so that could be a weakness of the study. and if yo	Cognitive Psychology Research Lab	LAB500SU089	S1	M	SG	NS
or hitting him cuz i think that was what the thing was, like that was the only consequence he didn't	think	he was gonna kill her i mean he doesn't, he just thinks he's gonna pay her back like, he	Intro Anthropology Discussion Section	DIS115JU087	S7	F	JU	NS
right yeah that's good. uh maybe you want to, say that you	think	this is ridiculous because, well um it's it's a convenient use of, it's a convenient um, taking out	English Composition Seminar	SEM300MU100	S1	M	JF	NS
i was jus- i'm just curious about that, and how you guys read it and what you	think	should be made of it. because we also get the references to childhood from, the earlier articles (i	Graduate French Cinema Seminar	SEM545MG083	S2	F	SG	NS
the Emmys, Ruby Dee is, talking about, um her, nomination for an Emmy Award. and how she says, she's	thinking	she's in the audience and she says black actresses for over a quarter of a cent	Black Media Student Presentations	STP095SU139	S12	F	UN	NS
um, i agree i think abortion should be illegal but don't you also maybe	think	that, like you t	Brazilian Studies Student Presentations	STP545JU091	S11	M	JU	NS
i think they're gonna	think	we're really snotty.	Senior Thesis Study Group	SGR999SU146	S2	F	SU	NS
this kind of thing (xx) copyeditors, and others. um, right so there're rules for things even if you	think	, that the whole, endeavor is kind of, pointless. um what else did i nee- oh, titles of essays are i	English Composition Seminar	SEM300MU100	S1	M	JF	NS
draws a voluntarist conclusion from the fitness theory itself, on the assumption that its proponents	think	that God's own nature must be the rule of his action. but he goes on, these theorists in fact appeal	Philosophy Colloquium	COL475MX082	S2	M	SF	NS
okay um, okay so you	think	she'd agree, with MacKinnon?	Sex, Gender, and the Body Lecture	LES565SU137	S1	F	JF	NS
i mean that's if you get like, you know thirty or forty and you	think	, you know that this is, getting you off-track. that's interesting. also i would actually look at a	Graduate Online Search and Database Lecture	LES335JG065	S1	F	SF	NS
on. yeah? what are you gonna	think_	what's gonna happen in the United States now cuz we have like a John Ashcroft there and i believe he	Christianity and the Modern Family Colloquium	COL605MX132	S12	F	UN	NS
em and, for a split second we would see each other, and so i could say you know oh obviously they're	thinking	you know, i want a cup of coffee or_ i have no idea what they're thinking. you know and that's just	Graduate French Cinema Seminar	SEM545MG083	S2	F	SG	NS
t of my students... just	think	of us as your students my colleagues.	Bilingualism Student Presentations	STP355MG011	S1	F	JG	NS
d but, but um, i mean, when we set goals, how do we decide what our goals, should be? i mean, do you	think	for example that if someone didn't go to college it means they're gonna be, miserable for the rest o	Intro Anthropology Discussion Section	DIS115JU087	S1	F	JG	NS
aying because i think she's saying that just, as an excuse like, and that she	thinks	she's gonna talk during the presentation but that won't happen. you know?	American Family Group Project Meeting	SGR565SU144	S3	F	SU	NS
my time on it no. do you guys	think	i should email it to her today or do you think i should, run down to her office and give it to her?	American Family Group Project Meeting	SGR565SU144	S1	F	SU	NS
does that have consequences about what they	think	the government should do? ye	Intro to American Politics Discussion Section	DIS495JU119	S1	F	SG	NS
i uh she's really, she's really cool. um, if you met her you would	think	she's really cool too. maybe i'll invite her to come over some	Senior Thesis Study Group	SGR999SU146	S1	F	SU	NS
t so it's can be_ that that would be a no. and you can tell the di- that you_ you- you're tempted to	think	y- there's a difference. um, and so talk_ and i'm calling those things images gesturing at what seem	Graduate Philosophy Seminar	SEM475MX041	S1	M	SF	NS
um, i- that depends on on, that depends on on whether you	think	Galileo had a sense of what gravity was, and that's a matter of dispute among scholars, but it's per	History Review Discussion Section	DIS315JU101	S1	M	SF	NS
e consciousness. a Marxist (xx) might, um look at my position for example and say the following, you	think	that what you are is an educator. you think that what you're doing is enriching, the minds of young	Intro Communication Lecture	LEL220JU071	S2	F	SF	NS
mhm and then when you when you look at an ikat, are you	thinking	, um, what type of ikat? so that's important to know. is it warp? is it weft? is it double?	Art History Office Hours	OFC320SU153	S1	F	JF	NS
and they may even be wrong i mean in other words you may look at a particular variable	think	that it actually doesn't belong in this category it belongs in another one. u	Statistics in Social Sciences Lecture	LES565MX152	S1	F	SF	NS
it it will? yeah, i think, i	think	that's probably the best explanation for the process underlying this is a priming one. um, they may	Media Impact in Communication Lecture	LEL220SU073	S1	F	JF	NS
king it away and the s- in in the manner of perceptual illusions generally you don't just	think	your way out of them.	Graduate Philosophy Seminar	SEM475MX041	S1	M	SF	NS
our s- supposition is right and they did paint, these brambles in later, it's sort of interesting to	think	well, why was this so important? do you have any other questions?... wh	Art Museum Tour	TOU999MX062	S1	F	ST	NS
s, uh to be obligatory something must be commanded by a proper superior. uh they th- uh some of them	think	that God has reasons that we can understand, for the commands he gives and that what the command add	Philosophy Colloquium	COL475MX082	S2	M	SF	NS
um uh alright. other, other ways that you	think	it doesn't quite work. we've got the sort of other, your one guy who thinks, there's, commonality be	Anthropology of American Cities Office Hours	OFC115SU060	S2	F	SG	NS
ke, excuse me, externally v- valid because, how can you really say that	thinking	of uses for, an army compass or a monkey wrench, are, gonna be examples of creativity? (or they meas	Cognitive Psychology Research Lab	LAB500SU089	SU-f	F	SU	NS
her reason why they would find what they found in this study? what do you	think	the mechanism is underlying this? social learning? cultivation? priming?	Media Impact in Communication Lecture	LEL220SU073	S1	F	JF	NS
didn't he also not, give out the whole plan right away cuz he didn't	think	it would be accepted, cuz it was gonna cost so much and, be so huge and	Graduate French Cinema Seminar	SEM545MG083	S4	F	JG	NS
yeah yeah yeah. um, you're right to	think	there's a similarity here because both of these things are imposing, frameworks on, the numina. so t	Philosophy Discussion Section	DIS475MU012	S1	F	SG	NS
touch with the course pretty well. you know does a good, good job. um, do you	think	it would help, if i gave a review session? an an optional review session for the students. where we'	Intro to Poetry Office Hours	OFC300JU149	S2	M	SF	NS
(in which) you talk about that is the things out there aren't the way in which they seem to us. you	think	you see water and it's in fact, the the the heat rising off the the desert that gives this, uh illus	Graduate Philosophy Seminar	SEM475MX041	S2	M	ST	NS
so if we're gonna have God we have to accept Pufendorf's version of morality. uh, i think he doesn't	think	you hafta have a God myself. i opt for the atheist Hume, in all of this. um, but uh my point is simp	Philosophy Colloquium	COL475MX082	S2	M	SF	NS
of this gambling, as a kind of outsider, um you know she kind of goes with the gambler, because she	thinks	he's kind of a man of money, um because, the gambler in this sort of, um, both connected to the very	Graduate French Cinema Seminar	SEM545MG083	S3	F	JF	NS
oss's thing) i think it's_ it	think	it'll be fun yeah i'm sure it	Graduate French Cinema Seminar	SEM545MG083	S2	F	SG	NS
blown up by a nuclear bomb? right? there's a lot of fear going on there. how much information do you	think	your average American had about, what communism was?	Intro to American Politics Discussion Section	DIS495JU119	S1	F	SG	NS
mhm. would it make a difference do you	think	if you, if she went into a sort of a trance? you know you_ people can get so concentrated on what th	First Year Philosophy Seminar	SEM475JU084	S1	F	JF	NS
this way, and so was Pedro thinking how clever she had been to arrange it all in secret. each	thinks	it's been done by the other. who did it? they were so filled with pleasure that	Fantasy in Literature Lecture	LEL300SU076	S1	M	SF	NS
with studying history and studying the passage of time. a period when by Manet's era in Paris people	think	the only thing constant about the nineteenth century is that change is always happening. the very la	Renaissance to Modern Art History Lecture	LEL320JU143	S1	F	SF	NS
, in the center. okay if, you	think	that it is still problematic today i want you to cross the line and go to the other side	Black Media Student Presentations	STP095SU139	S3	F	JU	NS
ore two years. yeah? do you	think	you'll come back?	Brazilian Studies Student Presentations	STP545JU091	SU-f	F	JU	NS
ble for the rest of their life? and their life is worthless? i mean probably, not. i hope, you don't	think	that. but yet you still set a goal that that, that involves going to co	Intro Anthropology Discussion Section	DIS115JU087	S1	F	JG	NS
visually represent, there's, there's, phenomenal there but, but some cases not. assuming you really	think	there's such thing as, blind sight and uh, and um subliminal, vision and so forth ( this	Graduate Philosophy Seminar	SEM475MX041	S1	M	SF	NS
, given equal coverage and people of color and so on you'd see it on P-B-S right? this is what you'd	think	. um, well on P-B-S Matelski found that, males outnumbered women two to one	Media Impact in Communication Lecture	LEL220SU073	S1	F	JF	NS
modern life be he proposes this artist monsieur_ who he calls monsieur G um, or Constantin Guys they	think	was the model for this character an illustrator for the popular newspapers in Paris. at this time um	Renaissance to Modern Art History Lecture	LEL320JU143	S1	F	SF	NS
uhuh, right okay. um... in what way does he	think	second generation, will experience discrimination and why?	Anthropology of American Cities Office Hours	OFC115SU060	S2	F	SG	NS
orm an afterimage you look away it looks like there's something purple even if you're not tempted to	think	there is something purple. uh uh or much tempted or however you would put it. and i think you really	Graduate Philosophy Seminar	SEM475MX041	S1	M	SF	NS
aying with that. so, we've talked about the voids and the, positive spaces here. what else makes you	think	it is a, entrance exit? well	Art Museum Tour	TOU999MX062	S1	F	ST	NS
g, added, this word, to the title, of an arrangement for piano four hands. in eighteen thirty-eight.	thinking	that it was a way of opening up the Appassionata to a wider market. give it a flashy title and arran	Beethoven Lecture	LES420MG134	S1	M	JF	NS
pasture so her skin is all tanned. and um, um, you know just her own, um, like i don't know that she	thinks	she's beautiful, that um, i really like that part. and um, that's i mean that's basically all i have	Women in the Bible Lecture	LES605SU080	S6	F	JU	NS
so uh people have not shared, which is what she seems to be saying what they	think	or what they worry about, or wonder about, and so there isn't an inter- there is not an interchange	Christianity and the Modern Family Colloquium	COL605MX132	S11	F	UN	NS
ns are, severed and he's gets this feeling of complete, panic, and um, and disorientation, and, he's	thinks	he's about to die and then he realizes wait a second, i'm not in Phoenix at all, i'm back in Houston	First Year Philosophy Seminar	SEM475JU084	S1	F	JF	NS
in order. i would like you to rank them, from one to twenty-two, with one being, the thing that you	think	is the largest risk, why don't you pass those back behind you, and twenty-two being the most, benign	Medical Anthropology Lecture	LEL115SU005	S1	F	JF	NS
agree with what he said though i think, th- the identity axiom's pretty trivial i don't see why you	think	it's substantitive. like what what is it about that axiom that you think is, is non trivi	Objectivism Student Group	SGR999MX115	S2	M	SG	NS
tracized they all leave? they	think	that property values are going down i'm gonna sell out, sell out quick. what else happens in Detroit	Intro to American Politics Discussion Section	DIS495JU119	S1	F	SG	NS
mhm so, you	think	, it's not just for the case where he's, where the connections start fizzling out, but it works for	First Year Philosophy Seminar	SEM475JU084	S1	F	JF	NS
if we do milk against light, so milk against light milk against light, um you would	think	milk would win, and then milk against dark you would think that dark would win and then you say but	Economics Office Hours	OFC280SU109	S2	F	JF	NS
well a lot of people	think	that code-mixing is a performance phenomenon, you know i- i don't know if you've discussed this with	Bilingualism Student Presentations	STP355MG011	S3	F	SF	NSO
tead of making sure that access is equitable or even, as a matter of fact there are some people, who	think	that access really, access to resources shouldn't even be equitable. should actually be stacked in t	Statistics in Social Sciences Lecture	LES565MX152	S1	F	SF	NS
i think of all these new angles, but i guess when you hear it, when you hear me say new angles, you	think	i'm saying that, sometimes that the angles you have, are, are only the beginning that you see like a	American Culture Advising	OFC105SU068	S2	M	RE	NS
looks like that, person is a kind of rationalist. might be a rationalist. uh is this person bound to	think	that uh, uh we can know independently of God's revelation or something like that we can know what th	Philosophy Colloquium	COL475MX082	S7	M	UN	NS
what about, your peers? do you think you learned, do you	think	you learned, about, diversity just through, being there with people who weren't?	Intro to American Politics Discussion Section	DIS495JU119	S1	F	SG	NS
what about, your peers? do you	think	you learned, do you think you learned, about, diversity just through, being t	Intro to American Politics Discussion Section	DIS495JU119	S1	F	SG	NS
voluntarism is so terrible that it's a, it ca- it can't be the truth, so you	think	you're s- you're, well we're left with rationalism so rationalism must be the truth. but uh i sit ar	Philosophy Colloquium	COL475MX082	S7	M	UN	NS
but they've known her for a while and do you	think	she's talented enough to get that? or like, like you want it to be someone who like has	Senior Thesis Study Group	SGR999SU146	S2	F	SU	NS
nd as being owned by a person, is is somewhat foreign. and so, that's another conflict because, they	think	that, how can you own this land? this is something we've been using for for decades. and who are you	Intro Anthropology Lecture	LEL115JU090	S1	F	JF	NS
s interpretation of your paper and you may think it's like really, great and your teacher (may,) not	think	the same way and i think that that also causes like a little problem, cuz, as far as like, grades ar	Behavior Theory Management Lecture	LEL185SU066	S3	M	SU	NS
don't have to redistribute them. so that's sort of a difference in morals right...? i mean so do you	think	that there are, there are, morals that are absolute or do you think, or do you think that all morals	Intro Anthropology Discussion Section	DIS115JU087	S1	F	JG	NS
weaty they may have headaches, uh their heart may pound, it has emotional components right that they	think	, they feel dread, they feel scared, they feel nervous all the time. and so a good test of something	Intro to Psychopathology Lecture	LES500SU102	S1	F	JF	NS
with three, about like, i think it was like something about watching a movie, like you know like you	think	, like like how you scream if like something, you know bad happens cuz that's	First Year Philosophy Seminar	SEM475JU084	S6	F	JU	NS
no. do you guys think i should email it to her today or do you	think	i should, run down to her office and give it to her?	American Family Group Project Meeting	SGR565SU144	S1	F	SU	NS
r search terms, excuse me. if you find, the descriptor, consumer attitudes, in the thesaurus and you	think	it's really great and you wanna use it, you are not gonna enter it as consumer atti- attitudes how a	Graduate Online Search and Database Lecture	LES335JG065	S1	F	SF	NS
like cuz you know how you said that there's ethnicity-based, states do you	think	they'll ever, eventually because the world seems to be going towards a, interconnected kinda, genera	Intro Anthropology Discussion Section	DIS115JU087	SU-m	M	UN	NS
then pull out these themes into, sections. um, so. what are, um, what do you	think	the argument of this paper is gonna be now...? outline of it...	Anthropology of American Cities Office Hours	OFC115SU060	S2	F	SG	NS
plays and traditional plays. uh the traditional plays are billed as, old style cuz they want you to	think	that you're back in old Beijing. what they actually see is a rather selective representative- repres	Peking Opera Colloquium	COL140MX114	S2	M	SF	NS
are more than just central tendencies meaning aggregate characteristics of individuals, uh they they	think	it's important, that school variables, in_ when you're doing a school effects analysis are measured	Statistics in Social Sciences Lecture	LES565MX152	S1	F	SF	NS
's where i'm located. and then he, he's not actually reverting to the brain theory at that point. he	thinks	he's made a big philosophical discover	First Year Philosophy Seminar	SEM475JU084	S1	F	JF	NS
iently unusual departure from what firms as of that date had done. um and i think it's reasonable to	think	of it as A unanticipated and B reasonable to think of it as likely not recurring. so a worker probab	Labor Economics Lecture	LES280JG138	S1	M	SF	NS
an that. and, they're not wrong, i mean you know i want my physician to	think	things are very complicated and ig- you know assume this is interactional i'll be looking everywhere	Social Psychology Dissertation Defense	DEF500SF016	S1	M	SF	NS
tt? cuz maybe um you wou- you	think	that the other person that you don't know very much or the other ethnicity that you, don't know very	Intro to American Politics Discussion Section	DIS495JU119	S5	M	JU	NS
ialogue and it's been called a drama between, um, the bride and the bridegroom. it's_ a lotta people	think	it's nuptials, um or just people professing their love um, it's very flowery kind of beautiful poeti	Women in the Bible Lecture	LES605SU080	S6	F	JU	NS
be a future life in which the virtuous will be rewarded, and sinners punished. without that hope he	thinks	, virtue would not be widely, practiced. yet most people, are so enslaved by lusts and desires, uh s	Philosophy Colloquium	COL475MX082	S2	M	SF	NS
	think	it's a good salary for running General Electric. um, Anthony Riley, the C-E-O of Heinz, okay, twenty	Intro Communication Lecture	LEL220JU071	S2	F	SF	NS
isn't, if it isn't they've collapsed into deism. if it is, they're, elitist because they	think	it's only stupid people who need it, and they're worse than that because, the it wasn't given to all	Philosophy Colloquium	COL475MX082	S2	M	SF	NS
n find out things like the presence of cancer, right if somebody also has psychotic symptoms and you	think	maybe they have a tumor, that is causing these, that's a very effective way to try to check, um, you	Intro to Psychopathology Lecture	LES500SU102	S1	F	JF	NS
lization like that. you don't	think	so? how's that?	Intro to American Politics Discussion Section	DIS495JU119	S1	F	SG	NS
like, you just have like your own little world and you, you really believe it. you don't	think	okay t	Intro Anthropology Discussion Section	DIS115JU087	S2	M	JU	NS
ppee. can i get a shot too? so, epidemiology is not a subfield of medical anthropology uh, lest, you	think	um, that it is because we're going to be talking about it today as a matter of fact there are many p	Medical Anthropology Lecture	LEL115SU005	S1	F	JF	NS
s fine, you know? do you guys	think_	maybe i'll just discuss what i was thinking about putting in the, and the like_ cuz i watched the mo	American Family Group Project Meeting	SGR565SU144	S1	F	SU	NS
g about how it's her choice and all this kinda stuff well it's really about surgery, which you might	think	would, be associated with a picture of somebody serious, um but she's even smiling in this one.	Media Impact in Communication Lecture	LEL220SU073	S1	F	JF	NS
so, yeah (don't you	think	that's one connection?) mom's, dad was but, he um was an accountant so, but my gra	Anthropology of American Cities Office Hours	OFC115SU060	S2	F	SG	NS
nt, is to be able to rule out other possible theories. so you can kind of	think	of, of the scientific method as sort of a competition. like other people want their theories to be r	Cognitive Psychology Research Lab	LAB500SU089	S1	M	SG	NS
what makes you	think	they're dead? they look dead.	Art Museum Tour	TOU999MX062	S1	F	ST	NS
least in my view, he began condensing, entire, operas into keyboard variation sets. he was certainly	thinking	in operatic terms, by the time, he started trying to court, the favor, of Antonio Salieri, with the	Beethoven Lecture	LES420MG134	S1	M	JF	NS
well wait is he saying that the soul thing is what he think is cor- what he	thinks	is correct? mm	First Year Philosophy Seminar	SEM475JU084	S7	F	JU	NS
gure out where the mirrors were in that bar. knowing that there's a mirror at first makes us want to	think	that these bottles might be mirror reflections of the one that's in front. but that doesn't work. it	Renaissance to Modern Art History Lecture	LEL320JU143	S1	F	SF	NS
ight? that um, lead us to, punish them for doing certain things. so th- i mean that's, i mean do you	think	that those are um, absolute? absolutely true? the morals and the consequences, or do you think that	Intro Anthropology Discussion Section	DIS115JU087	S1	F	JG	NS
u kidding? uh well, okay. you	think	she's a good singer? i don't	American Culture Advising	OFC105SU068	S2	M	RE	NS
dead state. so that irony. any other, ideas that come to mind? why do you	think	she put snakes and pigs together? do you see these two, animals as being_	Art Museum Tour	TOU999MX062	S1	F	ST	NS
t's as if everybody has common, expectations if they're different, it'll be more complicated. if you	think	the return abroad is better, you'll be investing there if i think the return at home is better i'll	Graduate Macroeconomics Lecture	LEL280JG051	S1	M	SF	NS
mentioned deter people from using drugs people from selling drugs or both, and how effective do you	think	that would be? um, you mean t	Graduate Public Policy Seminar	SEM340JG072	S11	F	SG	NS
as, outside. do you	think	you've used too much connection though between?	Architecture Critiques	STP125JG050	S3	F	JF	NS
um... w- what do you	think	about this...? s- i- i'm not sure this is the right term but it's almost like, gets to be something	Social Psychology Dissertation Defense	DEF500SF016	S3	M	SF	NS
his brain is back in Houston, and then he sort of i- reidentifies himself with the brain. he starts	thinking	okay, i must be that brain. and it's not just, it's not just that he was that brain when he thinks i	First Year Philosophy Seminar	SEM475JU084	S1	F	JF	NS
nderstanding equals rules of the understanding. this is one really hard part about Kant is that, you	think	you've got it, and then you start realizing he's identified, two things and you've kept them separat	Philosophy Discussion Section	DIS475MU012	S1	F	SG	NS
f_ for full-day kindergarten, and the reason is and this is not unusual at all, is they don't really	think	it's that important. if they did they'd have it. so, it's very_ it's been a big controversy across t	Statistics in Social Sciences Lecture	LES565MX152	S1	F	SF	NS
and you wanna	think	i mean, as_ again back to the sort of big framing question, um, you wanna think about uh, thinking a	Anthropology of American Cities Office Hours	OFC115SU060	S2	F	SG	NS
ut, that way they feel, like they'll set goals, that they think will be, um, feasible, and what they	think	will be um, i don't know what the word is but um not attainable but, fair for what_ for the amount t	Behavior Theory Management Lecture	LEL185SU066	S28	F	SU	NS
okay. and mos- i mean do you	think	we'd be able to, get enough out of the stuff that's on reserve? or would we be going like way beyond	Art History Office Hours	OFC320SU153	S2	F	SU	NS
, a typical American, um going to Europe, uh i- is dealt some grievous, injustice, by a society that	thinks	itself uh superior, to him, in every way. uh and that the occasion would arise for him to be able to	American Literature Lecture	LES300SU103	S1	M	SF	NS
may even want a few sentences in fact it would be a good idea to have a few sentences about why you	think	that's a good question and and the multi-level nature of the question i kinda wanna see your thinkin	Statistics in Social Sciences Lecture	LES565MX152	S1	F	SF	NS
what kind of a gr- what kind of a graveyard do you	think	it would be, have been? unm	Visual Sources Lecture	LES320SU085	S1	F	SF	NS
had become allied with Rome over time, and now are fed up that they're not getting the rewards they	think	they should get. uh Rome wins this war effectively by agreeing to lose it, by giving in to the deman	Sports and Daily Life in Ancient Rome Lecture	LEL215SU150	S1	M	SF	NS
well, i mean, do you	think	it's okay if i wa- t- were to do a paper that didn't have an advisor? like she didn't end up reading	Senior Thesis Study Group	SGR999SU146	S3	F	SU	NS
of dead, but, but that can't be right i'm still thinking, i'm still i'm still somewhere, and he's he	thinks	well, oh i've got_ it must be, that i'm back in Houston and that, i'm just the brain in that um, tan	First Year Philosophy Seminar	SEM475JU084	S1	F	JF	NS
yeah, well i want to pick up the on what they	think	is nonscriptural because this is very interesting. es- essentially, uh i think one of the crimes of	Christianity and the Modern Family Colloquium	COL605MX132	S1	F	SF	NS
't think even like, with his movie theater example i mean yeah you (xx) you_ or whatever but, no one	thinks	they're actually in the movie. it's like you still know that you're sitting there it's st	First Year Philosophy Seminar	SEM475JU084	S4	F	JU	NS
time. um, um two things to, to think about is, to, how plausible is this case as, is it plausible to	think	a person could have two different control centers, and still be one person? the spare brain idea, is	First Year Philosophy Seminar	SEM475JU084	S1	F	JF	NS
ically controlled for. do you	think	that the, appropriacy or inappropriacy of responses or (basically just) how they the candidates resp	Second Language Acquisition Student Presentations	STP355SU010	S9	M	SU	NS
U-S Sentencings Commission's argument that that, they do conce- i mean they concede a lot that they	think	, i mean i think that_ see that's why i'm not that they think it's one-to-one. they concede a lot th	Graduate Public Policy Seminar	SEM340JG072	S2	F	JG	NS
y can be shown smiling at men or just smiling in general, or smiling, for ads where you you wouldn't	think	somebody would necessarily smile. here's um, Goffman's example. this is for a man's cologne. the wom	Media Impact in Communication Lecture	LEL220SU073	S1	F	JF	NS
taircases actually into your glass box? i'm just saying that (Difanico) would	think	this was quite wastefuls of space.	Architecture Critiques	STP125JG050	S6	F	SF	NSO
lose that all the way. and and take some more, questions from the audience, about, drugs. why do you	think	they call it dope? okay, what else do people want to ask the uh the teams	Graduate Public Policy Seminar	SEM340JG072	S1	M	JF	NS
like i th- like you can feel (like) like, the different like thing (xx) but do you really	think	that you are? yeah, that's wh	First Year Philosophy Seminar	SEM475JU084	S3	M	JU	NS
a study by, Matelski in nineteen eighty-five, looked at, P-B-S now you'd	think	, if you're gonna see women, given equal coverage and people of color and so on you'd see it on P-B-	Media Impact in Communication Lecture	LEL220SU073	S1	F	JF	NS
? that depends on whether you	think	Galileo understood, what ga- what gravity was about. no, i mean it depends on_ you said, the first,	History Review Discussion Section	DIS315JU101	S1	M	SF	NS
okay now you_ now that you're getting into interpretation of what you	think	you have to be careful that you don't jump to conclusions, okay? so, the differ	English Composition Tutorial	OFC301MU021	S1	F	JF	NS
that's okay, um, so talk to me about what you	think	the analysis is. uh	Anthropology of American Cities Office Hours	OFC115SU060	S2	F	SG	NS
well it makes 'em be like not so outraged and th- it makes them have more respect for you and	think	that you're not just publishing for shock value but that you're actually have a legitimate reason.	Ethics Issues in Journalism Lecture	LES220SU140	S18	F	SU	NS
ibraries ah heck (if we,) just put in P-U-B. you don't have to	think	, what're you gonna get? public,	Graduate Online Search and Database Lecture	LES335JG065	S1	F	SF	NS
uh American, evaluators, to their employees, when they don't (we) know from their ratings, that they	think	the employee is pretty crummy. and, you now give that transcript, to Americans, and to Koreans and a	Social Psychology Dissertation Defense	DEF500SF016	S1	M	SF	NS
people, can be doctors and nurses, right after they watched it, there was this tendency for kids to	think	, that females could be doctors and males could be nurses. now Cordua et al could've said wow look a	Media Impact in Communication Lecture	LEL220SU073	S1	F	JF	NS
metimes they seem to have, particle-like properties depending on the circumstances. so, some people,	think	it's, you know that it's both a wave and it's bo- and and a particle so that's kind of a	Objectivism Student Group	SGR999MX115	S3	M	SG	NS
	think	i saw the same picture in the Detroit News.	Ethics Issues in Journalism Lecture	LES220SU140	S23	F	SU	NS
sity you're just down there doing research, what are you gonna do with that information? what do you	think	you'd do in this situation? any thoughts? Danielle?	Behavior Theory Management Lecture	LEL185SU066	S1	M	JF	NS
got this letter, he has a sort of aggressive attitude, i've gotta, do something with it. so first he	thinks	he can get Claire back, that's his original plan, he thinks he can, he can in a sense sort of levera	American Literature Lecture	LES300SU103	S1	M	SF	NS
d it over to them and said do with it what you want to but i- this woman, o- or her husband at least	thinks	this woman murdered him. here's the evidence, he has, there's s- we we, the whole s- situation is se	American Literature Lecture	LES300SU103	S1	M	SF	NS
probably not? what what do you	think	the difference is? well the	Intro to American Politics Discussion Section	DIS495JU119	S1	F	SG	NS
on the ship that's that's, that's really, real? does that seem right to other people? and you might	think	, one_ you might think look, you know she's probably in two places. this center of gravity is is kin	First Year Philosophy Seminar	SEM475JU084	S1	F	JF	NS
here my body is. in that case, my body, is me... and then he	thinks	well, maybe, maybe it's th- it's the opposite, maybe it's not my body that's me, because f- you know	First Year Philosophy Seminar	SEM475JU084	S1	F	JF	NS
no you can keep them the same way but just continue the shown what out, do you	think	, (concrete,) and you're not s- you still haven't included the walkway by the side	Architecture Critiques	STP125JG050	S6	F	SF	NSO
erson could act, yeah either or i- to have two different actions under the same, scenario and you're	thinking	that could go against the law, of identity.	Objectivism Student Group	SGR999MX115	S1	M	SG	NS
heads, were very aware of their vocabulary trying to, limit the use of slang, words that they didn't	think	international students would understand, they_ some of them used handouts and one person even change	Education Colloquium	COL285MX038	S1	F	SG	NS
spaces in the building. and um... there was a, sense that it was probably, um really unrealistic to	think	of putting lots of parking up in the building, but the idea being that if each building had some par	Architecture Critiques	STP125JG050	S1	F	SF	NS
ating, R-F and Y-F as being fixed. so if we do policy changes or something, in the U-S, uh you might	think	they would affect, uh England if, if the world was just the U-S and England and, you might think tha	Graduate Macroeconomics Lecture	LEL280JG051	S1	M	SF	NS
Se- Segal, Segal	think	it thinks it's like a reality and, i think Segal's, um, opposition would be that, it is a way that m	Sex, Gender, and the Body Lecture	LES565SU137	S15	F	JU	NS
how come i (get Indian?) i'm not even Indian. maybe they	think	i'm Indian. absolute party	Cognitive Psychology Research Lab	LAB500SU089	SU-f	F	SU	NS
but i'm gonna claim that this explains phenomenal. uh uh uh um (i'm sorry) if you think see, if you	think	that this has to be, tru- tell me whe- at what poi- um i'm gonna point to things you tell me at what	Graduate Philosophy Seminar	SEM475MX041	S1	M	SF	NS
ok at my position for example and say the following, you think that what you are is an educator. you	think	that what you're doing is enriching, the minds of young people and, uh influencing their lives and y	Intro Communication Lecture	LEL220JU071	S2	F	SF	NS
marry each other near the beginning of the novel, sounds like it undercuts the epigraph. but if you	think	it means there is one call and that's it. alright? there's this one true love in your life, period.	Fantasy in Literature Lecture	LEL300SU076	S1	M	SF	NS
k. the- the- these women in the study, are s- thinking they're reading it and odds are they're gonna	think	it's funny as well, if this previous group thought it was funny, but they look up at the board, and	Media Impact in Communication Lecture	LEL220SU073	S1	F	JF	NS
strong. she's determined. she gets only one chance. right? if she blows it, she's had it. and don't	think	a man's skull isn't very tough. um, so yeah. so, you know how	Women in the Bible Lecture	LES605SU080	S1	F	JF	NS
itecture department. would you recommend any of the others...? i think i'm really asking whether you	think_	whether your guess is that at your research site there's something that's replicated across the coun	Education Colloquium	COL285MX038	S3	M	SF	NSO
ppiness in your culture? you know, or here's a drawing show it to some people and tell me, what they	think	this emotion is. so he would do it all by correspondence. uh he lived to be, uh quite old for the da	Intro Psychology Lecture	LEL500JU034	S1	M	SF	NS
ce of economic factors has been decisive in shaping these other realms of family life? do you	think	, the economics, determines, how family life, functions? is it the most important thing? or does it	History of the American Family Lecture	LEL105SU113	S1	F	SF	NS
that's what he says that's what i think too that's what almost, everyone	thinks	but, you know, does that surprise you?	Graduate Philosophy Seminar	SEM475MX041	S1	M	SF	NS
and it really makes a difference in how you look at what this what this novel is about. if, what you	think	this means... is that opportunity knocks only once... alright? then, the fact that Tita and Pedro ge	Fantasy in Literature Lecture	LEL300SU076	S1	M	SF	NS
maybe someone else did but sometimes when i wrote these things i said i don't really know if people	think	this means you know and that's kinda one of the weird things about doing a questionnaire lke this yo	Bilingualism Student Presentations	STP355MG011	S1	F	JG	NS
right, this_ and do you think this is faded or do you	think	it was, always kind of this uh, pale orangy, yellow, or might this have been a gold thread at one ti	Art History Office Hours	OFC320SU153	S3	F	SU	NS
yeah and we just came out of one of the closest elections ever and don't you	think	it's interesting that sixty percent approve of him and that and that certain people don't like, it s	Ethics Issues in Journalism Lecture	LES220SU140	S2	F	SU	NS
yeah really she	thinks	it's really, she really think	Graduate French Cinema Seminar	SEM545MG083	S4	F	JG	NS
avior to give it its distinctive character... um i mentioned before that little-K makes sense if one	thinks	of utility as a Cobb-Douglas function of leisure and consumption, um, but only if you assume that th	Labor Economics Lecture	LES280JG138	S1	M	SF	NS
s so weird, that i thought i should assign it, so you didn't	think	i had mispresented, um, what uh, um o	Graduate Philosophy Seminar	SEM475MX041	S1	M	SF	NS
ce- i mean they concede a lot that they think, i mean i think that_ see that's why i'm not that they	think	it's one-to-one. they concede a lot that there may well be things, that, or, public health risks wit	Graduate Public Policy Seminar	SEM340JG072	S2	F	JG	NS
e transition. which we usually think of as taking us away, from something, and deluding our ear into	thinking	that something else, is the tonic. is the aural home base. Beethoven has been doing this lately righ	Beethoven Lecture	LES420MG134	S1	M	JF	NS
l hints you don't	think	i'm gonna sell you out do you?	Behavior Theory Management Lecture	LEL185SU066	S8	M	SU	NS
oetics and, you know even the conversation you know here about, the different cultures. and then you	think	well, there there's this other component of it. which is this very human component of it. and how th	Graduate Education Advising	OFC285SG135	S1	M	SG	NS
fter, after his disconnections after his body starts getting disconnected from his brain, he's still	thinking	that he's in Houston, i mean, no, he's still thinking that he's in Phoenix underground. but, then he	First Year Philosophy Seminar	SEM475JU084	S1	F	JF	NS
t as though they've been, um, that they are liked everywhere they go or that they, e- everybody even	thinks	they're talented but at the same time, there's something there that i'm that i'm, struggl	American Culture Advising	OFC105SU068	S1	M	SU	NS
d one year ahead. okay? not unlike graduate school i might add right? you	think	well okay i finished my second year what's the reward for completing my third year.	Labor Economics Lecture	LES280JG138	S1	M	SF	NS
at court a kep- a very well kept woman. um when people read that title Olympia which to us makes you	think	Olympus Olympics it must be classical. um, whores of a certain class_ oh good this this, lecture's b	Renaissance to Modern Art History Lecture	LEL320JU143	S1	F	SF	NS
t- for the ten pages of color i had to go to Kinko's or whatever. she doesn't	think	it through but if i was like, explain_ i just don't even want to hassle her about it cuz	Senior Thesis Study Group	SGR999SU146	S2	F	SU	NS
right so what do you- do you have specific questions about this for me like are there parts that you	think	are, weak and parts you think are particularly strong?	Anthropology of American Cities Office Hours	OFC115SU060	S2	F	SG	NS
is it, to sort of seduce the taxpayer into	thinking	that, they should fund this? i mean, and who's the we? you know they kept saying we, we we we. we sh	Graduate French Cinema Seminar	SEM545MG083	S1	F	JG	NS
now since the task was to, to judge the words from the first list, that everybody saw, how would you	think	that the differences in the second list would make a difference? so (if)	Cognitive Psychology Research Lab	LAB500SU089	S1	M	SG	NS
ther, other ways that you think it doesn't quite work. we've got the sort of other, your one guy who	thinks	, there's, commonality between African-Americans and, um, were there_ yeah ho	Anthropology of American Cities Office Hours	OFC115SU060	S2	F	SG	NS
like yeah yeah yeah. i mean i couldn't even i'm like well, you know just like there are people that	think	that about America you know i mean, they wanna all think that and they're all like really? no i i re	Graduate French Cinema Seminar	SEM545MG083	S1	F	JG	NS
to be aware of existence. you	think	that's the best way to state	Objectivism Student Group	SGR999MX115	S3	M	SG	NS
il poses no moral difficulties for God's character. the voluntarists have no need to try, they don't	think	God has to be morally intelligible. Hume's speakers, argue that we can't admit, that evil exists, an	Philosophy Colloquium	COL475MX082	S2	M	SF	NS
aintings that um, were giving you the illusion of, architectural forms that weren't really there and	think	that's probably what this artist is trying to do. are there any other questions?	Art Museum Tour	TOU999MX062	S1	F	ST	NS
in those societies might have the illusion of autonomy in other words A-B-C or C-B-S, or N-B-C might	think	that they are autonomous news organizations but in reality, they are deeply dependent on, and bound	Intro Communication Lecture	LEL220JU071	S2	F	SF	NS
n order to do that. so, these issues would never arise. i mean so what kind of a society, would even	think	that you'd need to have stuff like, physical theories, about which you could become surprised?	Social Psychology Dissertation Defense	DEF500SF016	S3	M	SF	NS
e asking so- sort of_ so i think you should expand this into a, real paragraph where you say why you	think	that's important. um, and this is a separate paragraph now, you can't give me an answer to this ques	Anthropology of American Cities Office Hours	OFC115SU060	S2	F	SG	NS
think'll be interesting is that there are holidays we all celebrate like New Year's, um what do they	think	the history of that holiday is as compared to what you know we think the history of that holiday is?	Multicultural Issues in Education Student Presentations	STP285SU013	S7	F	SG	NS
dergraduate, classes in beginning ethics and so on because i've found that, most of the students who	think	they are Christian haven't the faintest idea of the sort of thing they, oughta believe, and they are	Philosophy Colloquium	COL475MX082	S2	M	SF	NS
nd) (xx) okay. so what do you	think	for that one? that's that that could be confounded. (is that_) bu- but even, but even so Sarah, do y	Cognitive Psychology Research Lab	LAB500SU089	S5	M	SU	NS
. i have a question. do you	think	, there'll ever be a fifth category?	Intro Anthropology Discussion Section	DIS115JU087	SU-m	M	UN	NS
it w- wh- which is just a complicated way to say you just	think	that mental_ that nonphysical mental picture is straight. it's_ that's th	Graduate Philosophy Seminar	SEM475MX041	S1	M	SF	NS
d- we have a small movement i guess in that direction that you're	thinking	, we have a curb in the hard surface, here that runs underneath (these) which i think it's it's, som	Architecture Critiques	STP125JG050	S9	F	SG	NS
yeah you might wanna combine them but start with what it used to be like and how you	think	, the development of these stores which are like strip mall type, strip, mall,	Anthropology of American Cities Office Hours	OFC115SU060	S2	F	SG	NS
ing that, it still goes on. and, so a question that i really want you guys to think about, is do you	think	these issues, or the issues that they faced then, are they still problematic today? and, in the arti	Black Media Student Presentations	STP095SU139	S3	F	JU	NS
know that we're seeing from the very first pages a connection between Tita and her tears. but if you	think	of what onions are symbolically even if you don't bother to go to the Theolode's Dictionary of Symbo	Fantasy in Literature Lecture	LEL300SU076	S1	M	SF	NS
lenient a grader this time around. uh, maybe all the students wouldn't	think	that... so do you have any other questions about this? and do you think_ i've	Intro to Poetry Office Hours	OFC300JU149	S2	M	SF	NS
he's arranged it, on the floor here. interestingly enough, she arranged it on the floor she says she	thinks	people always, um are looking ahead of themselves, they never are looking, up or they don't look dow	Art Museum Tour	TOU999MX062	S2	F	ST	NS
t know the American law for certain things so they don't know if they're violating it. but they they	think	it's right so, their norms aren't necessarily ours.	Intro to American Politics Discussion Section	DIS495JU119	S5	M	JU	NS
s are trying to say namely, as i've said elsewhere, morality doesn't have the kind of foundation you	think	it has uh, it's not our business, to look for that kind of, justification in God. we should just be	Philosophy Colloquium	COL475MX082	S2	M	SF	NS
h is that, in um, where your point of view, three is, you are wherever you think you are. so, if you	think	you're you know down, the tunnel, that's exactly where you are.	First Year Philosophy Seminar	SEM475JU084	S1	F	JF	NS
ke that we can know what the, what these necessary truths are? cuz he doesn't	think	that these that the that the that uh, unlike other, uh necessary truth all of these must be within o	Philosophy Colloquium	COL475MX082	S7	M	UN	NS
bway at rush hour i mean you know it's just like, and here he's all alone he can sit down and he can	think	and contemplate that sort of thing and i thought, lots of luck trying that these days. um, but here	American Literature Lecture	LES300SU103	S1	M	SF	NS
and we can use a s- like say that we used it's a stereotype that, a lotta people	think	that, you know the traditional two parent family is like the best or like,	American Family Group Project Meeting	SGR565SU144	S2	F	SU	NS
trivial i don't see why you think it's substantitive. like what what is it about that axiom that you	think	is, is non trivial?	Objectivism Student Group	SGR999MX115	S2	M	SG	NS
helps a little okay, um okay the first thing i was looking at is theoretical affiliation like do you	think	that you will be basically affiliated with this language community in this way in the future (that's	Bilingualism Student Presentations	STP355MG011	S1	F	JG	NS
are not that many of us in there, s- but um, the i i guess people, people think so because, um they	think	that it would decrease the language barriers, and also decrease the health disparities between, um t	Community Change Student Presentations	STP560JG118	S21	F	JG	NS
in. okay so maybe you have to	think	(xx) compare (xx) (you'd) sort of just judge 'em all positive.	Cognitive Psychology Research Lab	LAB500SU089	S1	M	SG	NS
r earnings at sixty-five. and whatever the reliability of that assumption in normal times, you would	think	that, people might change their expectations about, future retirement. in some sense what would get	Labor Economics Lecture	LES280JG138	S1	M	SF	NS
uhuh, so that, hey you're	thinking	more of the company as a whole rather than just yourself.	Behavior Theory Management Lecture	LEL185SU066	S32	F	SU	NS
sentences below, please rate them on a scale of one to five (xx) on how easy you	think	they are to understand. a rating of one means that the sentence is easily understandable a rating of	Linguistics Independent Study Advising	OFC355SU094	S1	M	SF	NS
this is i think some sort of, i w- used to	think	it's Styrofoam but i think it's some sort of fiberboard.	Art Museum Tour	TOU999MX062	S1	F	ST	NS
okay first question basically is, um do you	think	, um the opportunities in the entertainment, um, in the entertainment sphere, have improved, gotten	Black Media Student Presentations	STP095SU139	S12	F	UN	NS
do it. are do you	think	that your um, like your research packet is gonna be like useful to these businesses too? like you mi	Senior Thesis Study Group	SGR999SU146	S1	F	SU	NS
s in the Y, but only that, determines how much you're saving. so in a more realistic model you might	think	, if the interest rate is higher i'll save more... but in this model it's it's too simple for that.	Graduate Macroeconomics Lecture	LEL280JG051	S1	M	SF	NS
ed it, not with a /x/, but with a /p/ or a /b/. now, linguistically, linguistically, uh which do you	think	which actually again and if you've had phonetics you should be able to answer this question through	Historical Linguistics Lecture	LES355SU009	S1	M	SF	NS
across the way, shit. do you	think	he might have the same phone number?	Economics Office Hours	OFC280SU109	S2	F	JF	NS
y like, i don't know there're ways to criticize u- someone's approach or someone's ideas even if you	think	the base ideas are right and, i can't do that.	Senior Thesis Study Group	SGR999SU146	S2	F	SU	NS
ntibiotics. okay? now psychologists don't question, psychologists are happy with this, psychologists	think	when it comes to okay so what about evolution in psychology? well psychologists are also very comfor	Intro Psychology Lecture	LEL500JU034	S1	M	SF	NS
e inclined to think that, still before it dies, it's located in two places. yeah. and you guys would	think	, in going for number five, you're inclined to think when the se- when the severing comes, he's loca	First Year Philosophy Seminar	SEM475JU084	S1	F	JF	NS
we have that program? and it has within it a Buddhist studies program and, you know maybe, b- uh you	think	, uh Michigan, it has a fairly low, uh Asian American population, uh, and maybe, the interest of und	Politics of Higher Education	SEM495SU111	S1	F	SF	NS
n a model where people are thinking eight years in the future about their retirement, but they don't	think	one year in the future about, planning their consumption and asset accumulation. um, that sounds rea	Labor Economics Lecture	LES280JG138	S1	M	SF	NS
no. well part- i mean partly. think of what what what do you think that ground, what do you	think	that ground could've been?	Visual Sources Lecture	LES320SU085	S1	F	SF	NS
's, i think it's actually kind of confusing what he's what he's getting at but, in the scenario he's	thinking	, okay your connection with your body is severed, and um, you've got this moment of s- thinking oh w	First Year Philosophy Seminar	SEM475JU084	S1	F	JF	NS
s was Jesus. uh and and his first question in any decision was what would Jesus do? but he seemed to	think	that this Texas Jesus was very hot on crim- uh, capital punishment.	Christianity and the Modern Family Colloquium	COL605MX132	S1	F	SF	NS
ia professionals, they also have an illusion of autonomy too. uh, Sam Donaldson, uh Dan Rather, they	think	that they are independent journalists but in reality according to a Marxist, they are socialized uh	Intro Communication Lecture	LEL220JU071	S2	F	SF	NS
ocate of_ sorry, n- the advocate of number two, the brain theory would say, it's just an illusion to	think	, that you are, walking around, underground. that's completely, just as much an illusion as if you w	First Year Philosophy Seminar	SEM475JU084	S1	F	JF	NS
-olds in the United States there aren't too many, that aren't in kindergarten. um, then you begin to	think	okay what does kindergarten itself look like? well it's the first year of formal public schooling bu	Statistics in Social Sciences Lecture	LES565MX152	S1	F	SF	NS
went in, to, to make that tree, that hisses, in this fire that you're building. and then uh, he just	thinks	about the rock, s- sierra granite Mount Ritter Black Rock twice as old he, he's just contemplating,	Literature and Social Change Lecture	LEL300SU020	S1	M	SF	NS
ed at (again) so what? do you	think	there should be a hard edge there?	Architecture Critiques	STP125JG050	S1	F	SF	NS
ariation... i mean uh do you	think	would've been more limited in their responses to non-native speakers if they would've had a spoken s	Second Language Acquisition Student Presentations	STP355SU010	S10	M	SU	NS
with one building. but do you	think	if they described, if they started off, by saying, um that (the) one of the things that happens on N	Architecture Critiques	STP125JG050	S1	F	SF	NS
ou can only speculate okay? but you can take educated speculations okay. do you	think	that the influence of economic factors has been decisive in shaping these other realms of family lif	History of the American Family Lecture	LEL105SU113	S1	F	SF	NS
ensible that maybe two plus two doesn't equal four and equals seven instead, and that's right you do	think	it's incomprehensible, but that just shows you how weak your reason is God doesn't necessarily think	Philosophy Colloquium	COL475MX082	S2	M	SF	NS
um, just basically_ no i i don't like what do you guys	think	should go into it? and then i'll write it (xx) i just kinda need like a thesis or something to build	American Family Group Project Meeting	SGR565SU144	S5	F	SU	NS
if you	think	that blacks still face, obstacles to voting rights or their ability to vote, come to thi	Black Media Student Presentations	STP095SU139	S1	F	SF	NS
now why do you think, that there's nobody in the middle? why do you	think	it's forty-five to sixty and seventeen to nineteen-year-olds that work there?	Anthropology of American Cities Office Hours	OFC115SU060	S2	F	SG	NS
t's a horrible, reaction to the situation, would you expect that to be the case? and also how do you	think	Americans, might react to the kinds of arguments that Koreans would give? and also would you expect	Social Psychology Dissertation Defense	DEF500SF016	S3	M	SF	NS
e than that i mean you'd	think	so. to do like i think it was supposed to be like, i think ideally they wanted you	Senior Thesis Study Group	SGR999SU146	S2	F	SU	NS
ou mean? other ideas that you	think	might, fall into this, political culture thing	Intro to American Politics Discussion Section	DIS495JU119	S1	F	SG	NS
studying law as there were uh women studying medicine but it happened in medicine, much earlier you	think	there weren't any women doctors till the nineteen sixties right? you're wrong. there were the same p	History of the American Family Lecture	LEL105SU113	S1	F	SF	NS
nk, cuz i think this is an older person thing. do you think this is an older person thing, or do you	think	kids do this too? about, like	Anthropology of American Cities Office Hours	OFC115SU060	S2	F	SG	NS
so if you	think	it's improved over here, gotten worse stay	Black Media Student Presentations	STP095SU139	S1	F	SF	NS
n a lot of things right? it depe- the the, i mean in general to induce somebody to retire, you would	think	the, younger they are the more you have to offer them. so if you were indifferent about getting peop	Labor Economics Lecture	LES280JG138	S1	M	SF	NS
	think	there's, at least for me, if i ever notice anything healthwise that might be questionable, i'm alway	Objectivism Student Group	SGR999MX115	S1	M	SG	NS
en, you know the company's gonna raise their sales expectations you know they're gonna they're gonna	think	with the new idea you'll be able to sell a lot more and, in the long term it's gonna decrease your i	Behavior Theory Management Lecture	LEL185SU066	S15	M	SU	NS
r, so i'm curious, what's your sense of grades? is there too much emphasis on grades here? or do you	think	that they're a critical motivator for learning? what's your sense? any opinions? any thoughts? Micha	Behavior Theory Management Lecture	LEL185SU066	S1	M	JF	NS
beheld them your affection would become tender. and Prospero says do you	think	so spirit? and Ariel says, this is, such great Shakespeare, mine would s	American Literature Lecture	LES300SU103	S1	M	SF	NS
ois dominance at this time or, liberal democratic economy, um, while things were in place, one would	think	things are in place in fact, it has to fail. it has to kind of s- keep striving and changing. does t	Graduate French Cinema Seminar	SEM545MG083	S3	F	JF	NS
i mean right. what do you	think	that uh, what do you think about sort of those close, working relationships, do to your parents' und	Anthropology of American Cities Office Hours	OFC115SU060	S2	F	SG	NS
bout) what do you	think	i'm gonna say?	Architecture Critiques	STP125JG050	S7	M	VO	NS
yeah... now why do you	think	, that there's nobody in the middle? why do you think it's forty-five to sixty and seventeen to nine	Anthropology of American Cities Office Hours	OFC115SU060	S2	F	SG	NS
n that it's, the diseases are something more you have to think, people should	think	. like a long time ago like t	Brazilian Studies Student Presentations	STP545JU091	S11	M	JU	NS
okay how do you	think	your results would've changed if, this was a spoken situation?	Second Language Acquisition Student Presentations	STP355SU010	S10	M	SU	NS
it's a normal function of a human being and in the sense that it's not a disease, they don't	think	you need to be, in a hospital, so, risk isn't denied, so much as accepted, in some sense as part of	Medical Anthropology Lecture	LEL115SU005	S1	F	JF	NS
he next section. oh no i'm sorry. so having heard this, do any wanna change their minds or you still	think	that, it's a problem today? any of you people who are in the middle? or are you still in the middle?	Black Media Student Presentations	STP095SU139	S3	F	JU	NS
uh huh. and the second one was	thinking	, it's it's like i'm trapped and i wanna get out	First Year Philosophy Seminar	SEM475JU084	S3	M	JU	NS
gotta, do something with it. so first he thinks he can get Claire back, that's his original plan, he	thinks	he can, he can in a sense sort of leverage Claire out of the Be- Bellegarde's, grip with this letter	American Literature Lecture	LES300SU103	S1	M	SF	NS
i guess. not not as much as you'd	think	like psych classes they give you like one, two papers and they're usually short	English Composition Seminar	SEM300MU100	S9	F	UN	NS
ght think they would affect, uh England if, if the world was just the U-S and England and, you might	think	that R-F would change and uh we'd have to take account of that. but, if it's the U-S trading with al	Graduate Macroeconomics Lecture	LEL280JG051	S1	M	SF	NS
together at one time. just to annoy her. or do you	think	that's going to her level?	Senior Thesis Study Group	SGR999SU146	S1	F	SU	NS
driven around. the device is in, you know it's a scattered device, it's in two places. similarly he	thinks	okay, i'm both brain and body. so i don't have to choose... but, he's no- he's fails to be satisfied	First Year Philosophy Seminar	SEM475JU084	S1	F	JF	NS
and he's kinda the one that, i mean do you	think	she is more influence in like the new w- wave part of their business?	Senior Thesis Study Group	SGR999SU146	S2	F	SU	NS
no. well part- i mean partly. think of what what what do you	think	that ground, what do you think that ground could've been?	Visual Sources Lecture	LES320SU085	S1	F	SF	NS
ents through the year that bring neighbors together. um, you need to tell me sort of what you	think	, these, this festival, or or and this farmer's market, do to socializing in Howell. um, do they, do	Anthropology of American Cities Office Hours	OFC115SU060	S2	F	SG	NS
t leave you? i mean does it still, make sense to have these, strong penalties if i- uh i mean do you	think	that we're getting something from it and that these counterarguments are invalid or or? how would yo	Graduate Public Policy Seminar	SEM340JG072	S1	M	JF	NS
the parents, but i think that might just be kinda random like in our paper. do you think? or do you	think_	well we can no	American Family Group Project Meeting	SGR565SU144	S3	F	SU	NS
an idiot because i didn't know but i think they're i just think they keep it open like they_ i don't	think	there is, any	Senior Thesis Study Group	SGR999SU146	S1	F	SU	NS
have old people now, here's a thing. you wanna	think	, and this is actually true for both of these. the mall has set itself up to be this kind of sociali	Anthropology of American Cities Office Hours	OFC115SU060	S2	F	SG	NS
that represents straightness. an image that says, something straight. is that, what you	think	's going on? fine. uhhh uh uh uh you're you're imagining looking, looking at something like that whe	Graduate Philosophy Seminar	SEM475MX041	S1	M	SF	NS
ean by that is, that, h- h- and he wants to espouse purely physicalistic principles here, but, so he	thinks	that he's located where one of his physical parts is. remember Descartes, who is, who had a, an imma	First Year Philosophy Seminar	SEM475JU084	S1	F	JF	NS
h are very isolated and backward um, you'd	think	that something like that i mean they w- you know they need, (health care too)	Medical Anthropology Lecture	LEL115SU005	S3	F	SU	NS
would happen, to her, in the world if she had, wings to fly anywhere. this money's gonna free her he	thinks	. give her all this money, i just wanna see what would happen to her. do you do you remember that ol	American Literature Lecture	LES300SU103	S1	M	SF	NS
trying to figure out what was going on with this adolescent to think, okay there's a good reason to	think	there's a genetic strain here of some sort of, psychotic functioning. um, in terms of that young wom	Intro to Psychopathology Lecture	LES500SU102	S1	F	JF	NS
table, not consistent with their beliefs...? not acceptable... what do you even_ they might not even	think	that, shoot people like Stacey should, be eligible for, um, you know college money from the governme	Intro to American Politics Discussion Section	DIS495JU119	S1	F	SG	NS
no uh uh the_ William Law,	thinks	that uh... on certain views you might have to have occasionalism with respect to morality just as Ma	Philosophy Colloquium	COL475MX082	S2	M	SF	NS
a poetry is a is a p- a form of poetry right. um, and so, um, what do you what do you	think	you were trying to get at there?	Intro to Poetry Office Hours	OFC300JU149	S2	M	SF	NS
have people's, sentiments about black, entertainer entertainers in general changed? do people still	think	it's gotten better or, do people?	Black Media Student Presentations	STP095SU139	S12	F	UN	NS
s i drink. and you say you know how much do you drink and they say oh two or three beers a night you	think	okay that's six or seven beers a night you know you sort of do the, you know got a multiplier in you	Intro to Psychopathology Lecture	LES500SU102	S1	F	JF	NS
ropriacy or inappropriacy of responses or (basically just) how they the candidates responded, do you	think	that was due to, a lack of pragmatic knowledge or do you think it was more maybe due to a lack of, u	Second Language Acquisition Student Presentations	STP355SU010	S9	M	SU	NS
because it there's it's a mistake to it's a mistake to	think	that if a choice, is, if a choice is not, could have been otherwise choice it's just a choice, but i	Objectivism Student Group	SGR999MX115	S3	M	SG	NS
and so_ and and why in particular do you	think	we think this one thousand dollar bonus is like, alright anyone wanna apply anything from	Behavior Theory Management Lecture	LEL185SU066	S1	M	JF	NS
he does for a living. that is his identity. so men reading this could look at it and go well you may	think	that's, negative a negative portrayal of women but maybe it's a negative portrayal of men too. you g	Media Impact in Communication Lecture	LEL220SU073	S1	F	JF	NS
s not very satisfied with that one either. um, he's a little bit worried about it, partly because he	thinks	well, can't i be wrong about where, i am? can't it be, can't i make mistakes about this? and you cou	First Year Philosophy Seminar	SEM475JU084	S1	F	JF	NS
is... each one talks... and, explains, the views, that he has... a second approach is, um, that you	think	okay what are the possible, ways in which one or the other of them might say this is what Caesar mea	History Review Discussion Section	DIS315JU101	S1	M	SF	NS
. um even, even when the, even when the connection, even before the br- body completely dies, do you	think	that's right? if the connection is severed, he lo- he's located where the brain is? so	First Year Philosophy Seminar	SEM475JU084	S1	F	JF	NS
you use those big words though you you um um you are tempted to	think	there is some reality what? is_ all i wanna know is whether it seems to you like there's a, there's	Graduate Philosophy Seminar	SEM475MX041	S1	M	SF	NS
ittle bit mysterious how exactly we're supposed to decide where your point of view should be. but he	thinks	he has an answer in this kind of, in this case. so, what i'd like to do now is, do our habitual thin	First Year Philosophy Seminar	SEM475JU084	S1	F	JF	NS
i need to have, i need to have Frank email her and just like i think she's too_ like she	thinks	it's more of a thing than it is like that. you know cuz i was like oh it's like twenty-five or thirt	Senior Thesis Study Group	SGR999SU146	S3	F	SU	NS
there was peace between Jabin the king of Hazor and the house of Heber. so Ja- so Sisera	thinks	he's safe. and Jael comes out and invites him into the tent. very interesting. and she says to him,	Women in the Bible Lecture	LES605SU080	S1	F	JF	NS
okay. um, yeah definitely she	thinks	feminists and right-wing activists, um working together, is a really weird combination. and not only	Sex, Gender, and the Body Lecture	LES565SU137	S1	F	JF	NS
osition to voluntarism in part by showing some of its unpalatable implications. the voluntarist must	think	that we could learn about morality only through revelation. this would subvert natural re- religion	Philosophy Colloquium	COL475MX082	S2	M	SF	NS
a purpose to the labor that goes on there, pictures that were finely crafted, pictures that made you	think	that everything was okay in French society. Courbet's art challenges that by making disturbing art.	Renaissance to Modern Art History Lecture	LEL320JU143	S1	F	SF	NS
you	think	that you you know your point of view changes.	First Year Philosophy Seminar	SEM475JU084	S6	F	JU	NS
u're not it's not like you're German. you know you're American but you're of Italian descent. do you	think	there'll ever be a differentiation between, that type of state and like America?	Intro Anthropology Discussion Section	DIS115JU087	SU-m	M	UN	NS
yeah, but they clear the streets so you can drive your car on it? hm. do you	think	do you think the same thing about local government? that people who live in Detroit do?	Intro to American Politics Discussion Section	DIS495JU119	S1	F	SG	NS
(the bigger kid) what do you	think	that they're learning? not go	Intro to American Politics Discussion Section	DIS495JU119	S1	F	SG	NS
an in that respect. (you	think	that) so desperately want	Graduate French Cinema Seminar	SEM545MG083	S2	F	SG	NS
what, what do you	think	is, could you um, y- o- one strength do you think that you could bring to the	Multicultural Issues in Education Student Presentations	STP285SU013	S1	M	JG	NS
s, critical studies American culture studies people, will look at, portrayals and describe what they	think	is going on. and then social scientists will come by and say, let's test if this is really happening	Media Impact in Communication Lecture	LEL220SU073	S1	F	JF	NS
, which means little aunt. but notice in the whole novel everybody's calling her Tita. and you would	think	if you didn't know Spanish, that that was name, but in fact her name is Josefita, which is a female	Fantasy in Literature Lecture	LEL300SU076	S1	M	SF	NS
oh but you would	think	of that as being erotica rather than pornography.	Sex, Gender, and the Body Lecture	LES565SU137	S1	F	JF	NS
ugh do you	think	i need to be, uh more specific than that?	American Family Group Project Meeting	SGR565SU144	S5	F	SU	NS
etting disconnected from his brain, he's still thinking that he's in Houston, i mean, no, he's still	thinking	that he's in Phoenix underground. but, then he_ it occurs to him, that he's wrong about that, and he	First Year Philosophy Seminar	SEM475JU084	S1	F	JF	NS
a little bit misplaced do you	think	(xx) not that, not that i thin	Architecture Critiques	STP125JG050	S1	F	SF	NS
ferent colored suh- street sign or something and, you'd be a little happier, right? but, what do you	think	people in Detroit feel about, their local government?	Intro to American Politics Discussion Section	DIS495JU119	S1	F	SG	NS
extreme of them all Descartes. who said yeah. you know you you	think	it's incomprehensible that maybe two plus two doesn't equal four and equals seven instead, and that'	Philosophy Colloquium	COL475MX082	S2	M	SF	NS
ing there, you know he's got his brain in in a in a vat, and his his body is walking all over and he	thinks	well, i can't be where my brain is. you put my brain in prison, and i don't care. i seem to be you,	First Year Philosophy Seminar	SEM475JU084	S1	F	JF	NS
uh, what i think Fordham has a, nice law school. is there a law school at Notre Dame? must be. don't	think	so? there must be, yeah. there there in fact, must be two law s- two law scho	History Review Discussion Section	DIS315JU101	S1	M	SF	NS
with this says the state is false. so now wh- when i'm down here i'm starting to deny stuff. if you	think	that this, denial means denying that there's phenomenality then you're thinking that phenomenality r	Graduate Philosophy Seminar	SEM475MX041	S1	M	SF	NS
cond one locates you wherever your brain is, the third one locates where you, wherever you currently	think	you are, the fourth one, says that you are, anyplace where any part of you is. so, if you're compose	First Year Philosophy Seminar	SEM475JU084	S1	F	JF	NS
. and can you tell what color was laid down, first, if you look closely, at the material? how do you	think	they went about making this, resist and then dye and then change the resist a	Art History Office Hours	OFC320SU153	S1	F	JF	NS
o visit him you've gotta wonder well, well what do they do all day? at a certain point you'd like to	think	that they're not just having a nap, or a graham cracker and a little Dixie cup of milk which is what	Statistics in Social Sciences Lecture	LES565MX152	S1	F	SF	NS
(xx) yeah. so, if you	think	that this is still a, a problem today, i want you to, um	Black Media Student Presentations	STP095SU139	S3	F	JU	NS
om based on how it's made and then w- the motifs found on it? is that how you	think	we'll d- we'll figure it out?	Art History Office Hours	OFC320SU153	S4	F	SU	NS
t, that's not really the argument. all it's saying is that, the number three's like, wherever you're	thinking	you are that's where you are.	First Year Philosophy Seminar	SEM475JU084	S13	M	JU	NS
dollar bonus. and why do they	think	that's really small? because	Behavior Theory Management Lecture	LEL185SU066	S1	M	JF	NS
rxist, they are socialized uh into and they internalize the norms of dominant culture. okay? so they	think	they're autonomous but they aren't really because there's just been such a powerful socialization	Intro Communication Lecture	LEL220JU071	S2	F	SF	NS

## Sheet: S
Pre-hit context	Hit string	Post-hit context	File name	Transcript ID	Speaker ID	Speaker gender	Speaker role	Speaker native speaker status
if, you assume the nucleophile is gonna be, the highest priority i guess. if like on this one you i	think	you probably would assume that, but this if these were some other molecul- molecules or atoms, you c	Organic Chemistry Study Group	SGR200JU125	S2	M	JU	NS	S
um, i	think	you have (my) mass, cuz it says (xx) and then i get the G, from the book and i got this from the boo	Astronomy Peer Tutorial	OFC150MU042	S6	F	SU	NS	S
i didn't even	think	about that.	Astronomy Peer Tutorial	OFC150MU042	S8	M	SU	NS	S
okay i	think	, the equation (xx) that's a good question. uh yeah page (two	Heat and Mass Transfer Office Hours	OFC195SU116	S15	M	SU	NS	S
rozygous well, i i	think	do they end up_ yeah i think they do end up adding to one remember that there	Intro Biology Exam Review	OFC175JU145	S1	F	JG	NS	S
plus i	think	we need to do the straight geodesic first, in a big way.	Math Study Group	SGR385SU057	S2	F	SU	NS	S
, and L is equal to L-S, over one minus X, so our flow rates are now in terms are solute-free, and i	think	we went through and and derived, the concentrations capital Y was, solute	Separation Processes	LEL195SU120	S1	M	SF	NS	S
ex- extremely good packing, but this piece hidden in the middle is an extremely poor, packing. and i	think	one reason that people think, that it's obvious that this is the best arrangement, is that you just	Public Math Colloquium	COL385MU054	S3	M	SF	NS	S
think the chapter will make a lot more sense. okay? it goes through a lotta genetic terms. um, and i	think	it's well worthwhile doing. um, i should point out that the chapter focuses very very heavily on con	Microbial Genetics Lecture	LES175SU079	S1	F	JF	NS	S
so they sh- you should have a different shape i	think	yeah	Artificial Intelligence Research Group Meeting	MTG270SG049	S4	M	SG	NS	S
uation so, i i i'm thinking that that might have been an example of, sympatric_ i'm thinking_ okay i	think	he bounced around in the lecture here and that he all of a sudden went back to sympatric speciation	Intro Biology Exam Review	OFC175JU145	S1	F	JG	NS	S
well i'll, i	think	linear. cuz that's how you scale most recipes.	Chemical Engineering Group Project Meeting	SGR195SU127	S1	M	SU	NS	S
the amount of photons (xx) i	think	it's only uh, continuous. because uh, Wien's Law, only applies to black body, which is continuous.	Astronomy Peer Tutorial	OFC150MU042	S1	F	SU	NS	S
ole, mess of 'em in there. i	think	we've got plenty let's just put_	Biology of Fishes Field Lab	LAB175SU032	S1	M	SF	NSO	S
i don't	think	it was that yellow though.	Biology of Birds Field Lab	LAB175SU026	SU-f	F	SU	NS	S
ining guidelines in the criteria for theoretical and operational, definition development. um again i	think	it's very feasible, um, due th- to the fact that indicators identified and the operations proposed c	Nursing Student Presentations	STP450SG128	S7	F	SG	NS	S
ou have any of the solid? i	think	i might. (i don't know)	Chemistry Lab	LAB200JU018	SU-f	F	UN	NS	S
onments versus um, forest environments to be, similar, of similar morphologic, um composition so i i	think	, a change in them, that you see, uh might actually reflect changes in the temperatures of those are	Fossil Plants Defense	DEF305MX131	S2	F	SG	NS	S
mine, but tha- the B-N-C connector_ i	think	actually what's in there is okay, because that, that's what came out of the v	Physics Research Group Meeting	MTG485SG142	S8	F	SG	NS	S
that Variant is linked to exposure, meaning, you eat a lot of beef or use a lot of bovine product_ i	think	it's gelatin's a product uh it's involved in some medications look in the ingredients you can see bo	Teaching Biochemistry Student Presentations	STP175SU141	S2	M	SU	NS	S
(kay) it's an Iowa. okay? i	think	we can make our way back to the boat.	Biology of Fishes Field Lab	LAB175SU032	S1	M	SF	NSO	S
year. maybe f- i	think	first semester. these homewor	Chemical Engineering Group Project Meeting	SGR195SU127	S4	M	SU	NS	S
i don't	think	it's a Blue Jay	Biology of Birds Field Lab	LAB175SU026	SU-f	F	SU	NS	S
primary species is a cardinal, interestingly enough. i think things are tightly controlled now and i	think	that's, that's fairly rare. it's also as i said illegal to possess birds' eggs or nests without appr	Biology of Birds Lecture	LES175SU028	S1	F	SF	NS	S
ation even if it's just that, that, you know there's there are lots of other ones but they, we don't	think	they work but this one does, would help.	Artificial Intelligence Research Group Meeting	MTG270SG049	S2	M	SG	NS	S
what? i'm an H-I-V positive (xx) i don't	think	that's the right yeast density.	Chemical Engineering Group Project Meeting	SGR195SU127	S1	M	SU	NS	S
mhm... (i	think	) (xx) i mean please, whatever i write, you know please comment on anything that y	Natural Resources Research Group Meeting	MTG425JG004	S3	M	JG	NS	S
- let's just analyze i	think	it's (belbus cross) what is this? what are we looking at? wha- i mean what are the	Spring Ecosystems Lecture	LES425SU093	SU-f	F	UN	NS	S
no, she doesn't, it's like it this book doesn't exist like we only have our b- well, i don't	think	anyone has this book no one h	Biochemistry Study Group	SGR175SU123	S2	M	SU	NS	S
nking about this in where i work and thinking that, something like that might be useful because i do	think	administration sometimes says, how can we get our nurses to think and use their heads and act more p	Nursing Student Presentations	STP450SG128	S5	F	SG	NS	S
actually i didn't put aphasia on this one i	think	it's on the next slide. um, hm someone's looking ahead at my slides, no fair. okay we have, problems	Rehabilitation Engineering and Technology	LES165JG121	S1	F	RE	NS	S
that's what i think i	think	you're right. the but the (translations) are ex- they're expressed by the mother	Intro Biology Study Group	SGR175MU126	S4	F	SU	NS	S
yeah i don't have the other side either. i	think	it might be in a different section you know how_ when you go to her website there's	Organic Chemistry Study Group	SGR200JU125	S2	M	JU	NS	S
lexes?) like for (xx) oh, i i	think	i know what you're getting to. are you speaking in reference to like aluminum plus-three?	Chemistry Discussion Section Student Presentations	STP200JU019	S2	M	JG	NS	S
ng as you know which is detected by what and get the general idea of what they're detecting, i don't	think	it's gonna be like a short answer or or like	Intro Biology Study Group	SGR175MU126	S4	F	SU	NS	S
we have not looked at superoxide dismutase yet, although i don't	think	it's S-O-D because the level of the ca- of the of the, response that we de- with the the change in t	Chemical Biology Colloquium	COL200MX133	S3	M	SF	NS	S
terriers. Scottish terrier. i	think	it looks like a Scottish terrier. so you can make your own decisions about that. the other, dog we g	Intro Astronomy Discussion Section	DIS150JU130	S1	F	JG	NS	S
i think so i	think	so (xx) i don't know whatever	Intro Biology Study Group	SGR175MU126	S3	F	JU	NS	S
what was it before? uh, i	think	it was fifteen. um, now the the key to h- here is that, the total cost for the solution is um, is se	Artificial Intelligence Research Group Meeting	MTG270SG049	S3	M	SG	NS	S
on page two hundred and forty-nine and a bug in your code in gigabyte sector five. other than that i	think	your proof is more credible than the Berkeley proof. um, there's a, there's a Berkeley profes	Public Math Colloquium	COL385MU054	S3	M	SF	NS	S
h it- it's still going so i	think	it is a, Red-eyed Vireo, carry_ it's still going	Biology of Birds Field Lab	LAB175SU026	SU-f	F	SU	NS	S
that's like the only example that i think of is, when i think of like retroviruses being used. um, i	think	there's another thing, there's another like, i remember saying that like retroviruses are used to_ i	Intro Biology Study Group	SGR175MU126	S1	F	SU	NS	S
alright guys i	think	this is our last one.	Biology of Birds Field Lab	LAB175SU026	SU-f	F	SU	NS	S
you the things that i want you to see. i don't	think	you can see them there too well so that's the P	Intro to Evolution Lecture	LEL175JU154	S1	F	JF	NS	S
ah i	think	not saying is better than like, guessing.	Biology of Birds Field Lab	LAB175SU026	SU-m	M	SU	NS	S
this Lewis acid which wants some, and, the result of this reaction is nickel, and the N-H-three. we	think	there's still gonna be the two-plus charge there, and supposably depending on the numbe	Chemistry Discussion Section Student Presentations	STP200JU019	S14	M	JU	NS	S
it's a gene that's is in_ it's expressed in the mother and influences the fetus so i	think	it's a gene that trans- trans- translates the, cytoplasmic determinants and then, the off	Intro Biology Study Group	SGR175MU126	S5	F	JU	NS	S
d of gives another, measure of how interactive with the environment our elderly people are. um i did	think	there's a potential for incorrect scoring that's a negative factor, because if if you have any cogni	Nursing Student Presentations	STP450SG128	S5	F	SG	NS	S
yet. if that's when we, i'm just thinking more people probably want to go later than early. i don't	think	we'll have a problem yeah...	Natural Resources Research Group Meeting	MTG425JG004	S1	M	JG	NS	S
beer is pretty heavy. like if i think of carrying a five gallon bucket of beer, i would	think	that's gonna be heavier than a five gallon bucket of yeast.	Chemical Engineering Group Project Meeting	SGR195SU127	S3	F	SU	NS	S
(xx) i	think	i hear the Cedar Waxwings. the Chipping Sparrow's really really dry.	Biology of Birds Field Lab	LAB175SU026	SU-f	F	SU	NS	S
z i knew you all wanted to know all of these exact numbers, but, it's because i ou- mostly because i	think	that some of these numbers are kinda interesting. this is showing, just t	Graduate Cellular Biotechnology Lecture	LES405JG078	S1	F	SF	NS	S
uh, in other models is really gonna be up to experimentation but it's gonna really require animal i	think	animal experiments i don't think cell culture's gonna be useful.	Chemical Biology Colloquium	COL200MX133	S3	M	SF	NS	S
charge goes from like the negative to positive side. i	think	that's how it is.	Intro Biology Study Group	SGR175MU126	S1	F	SU	NS	S
y in bacteria, right? yeah. i	think	so i think so	Intro Biology Study Group	SGR175MU126	S4	F	SU	NS	S
that's what i i don't	think	that, does a gene encode for an R-N-A? a maternal effect gene? i guess it has to it's a gene right?	Intro Biology Study Group	SGR175MU126	S4	F	SU	NS	S
ss and a, Common. no i don't	think	so. no. it's a it's a Bluegill. did you count this one?	Biology of Fishes Field Lab	LAB175SU032	S1	M	SF	NSO	S
well i	think	all of his short answers are so much harder than the, ones the practice ones too.	Intro Biology Study Group	SGR175MU126	S5	F	JU	NS	S
this is gonna take forever. actually i	think	it's right here at the end of this (xx)	Biology of Birds Field Lab	LAB175SU026	SU-f	F	SU	NS	S
n the, problem statement we defined, MEANDRS' objectives, and i and i think that's good. and i don't	think	we need to really rehash those in our goal. um, so you know maybe we can just say, given MEANDRS' go	Natural Resources Research Group Meeting	MTG425JG004	S3	M	JG	NS	S
actually, i do but it kind of i	think	along the lines of what Nancy was talking about just kind of purposes of, something, i mean in tryin	Nursing Student Presentations	STP450SG128	S7	F	SG	NS	S
something percent er- i don't	think	so (that's,) natural, and the	Radiological Health Engineering Lecture	LES445SU067	S1	F	SF	NS	S
well no no no wait a minute i	think	, are you messing with my cerebellum, now?	Biopsychology Lab	LAB500SU044	S7	M	SU	NS	S
oh yeah the answer has something different but i	think	there's a there was a problem in the calculation of the answer so, um	Computer Science Office Hours	OFC270MG048	S2	F	SG	NS	S
so i mean i don't disagree with that but i	think	, those two bullets are just really not equal, the first one is, much more significant than the seco	Artificial Intelligence Research Group Meeting	MTG270SG049	S1	M	SF	NS	S
oh okay... i	think	what we'll find with him is that he won't have time to (do) curator.	Interview with Botanist	INT175SF003	S1	M	SF	NS	S
you know what? i don't i don't think you should decide yet. i	think	this week is a- is perfect timing, the lectures this week are perfect timing for you and i think you	Technical Communications Tutorial	OFC578SG037	S1	F	JF	NS	S
w, pressure um, from some of the animal rights groups has stopped that, and they found, somewhere, i	think	it's Oklahoma that they've been sending, extra geese to. so um, this is an issue we have someone in	Biology of Birds Lecture	LES175SU028	S1	F	SF	NS	S
i have a story for everything, but i don't think it's it's appropriate to share it at this i don't	think	it would be a learning opportunity for me to share my stories at this particular junction.	Organic Chemistry Study Group	SGR200JU125	S1	F	JU	NS	S
it here. okay i	think	i was, kinda listening in, what you were talking about, i was looking for rho	Heat and Mass Transfer Office Hours	OFC195SU116	S13	M	SU	NS	S
ut i've got a copy. (xx) no i	think	it was just a specific comment that she'd written in the margins, about that	Natural Resources Research Group Meeting	MTG425JG004	S1	M	JG	NS	S
or example in Michigan. so but they seem to be in relatively simple, systems at least that's what we	think	so far. so we have these cycles, let's go back to thinking about our model can we take that simple l	General Ecology Lecture	LEL175JU112	S1	F	SF	NS	S
you connect eight switches through either_ i	think	it's this one. y uhuh	Rehabilitation Engineering and Technology Student Presentations	STP165JG122	S5	F	JG	NS	S
applicability, how useful it is really is gonna depend on the selectivity in in various models and i	think	, the usefulness of this compound_ so there are some reasons, why cancer cells can be viewed sort of	Chemical Biology Colloquium	COL200MX133	S3	M	SF	NS	S
t even know her name? i don't	think	anybody knows her name. she never passed out a syllabu- syllabus, did she?	Astronomy Peer Tutorial	OFC150MU042	S5	F	SU	NS	S
o's a great popular, science writer... even if controversial on many issues... wrote a great book (i	think	) his very best book is called Ontogeny and Phylogeny, which discusses the history of some of these	Race and Human Evolution Lecture	LEL115SU107	S1	F	JF	NS	S
(xx) i	think	i saw your roommate. is he a large (xx) tall? kind of (xx)	Chemistry Lab	LAB200JU018	SU-f	F	UN	NS	S
. one of y'all people sorry i	think	i got a little overeager.	Chemistry Lab	LAB200JU018	S1	F	JU	NS	S
your job in looking at the various ways that you could make the decision without having proof. and i	think	that, if not, pro- possibly not this month but maybe in the next couple month	Artificial Intelligence Dissertation Defense	DEF270SF061	S2	M	SF	NS	S
we're going we're going there early cuz i	think	the whole camp is going.	Biology of Birds Field Lab	LAB175SU026	SU-m	M	SU	NS	S
lture, on its own right because of the fact that it is (xx) is, so critical i	think	it's sort of politically, um, a good move, to make. that we're not just looking at_ that agriculture	Natural Resources Research Group Meeting	MTG425JG004	S1	M	JG	NS	S
i	think	with you have this to here, and this to here, i think that, makes it okay. that the goal the goal is	Natural Resources Research Group Meeting	MTG425JG004	S1	M	JG	NS	S
i don't think so. i don't	think	so. it's so- it's been,	Chemical Engineering Group Project Meeting	SGR195SU127	S1	M	SU	NS	S
you download it, you give it a dot, P-D-B, and what_ i	think	most things that you download are given for whatever reason, the name Q-Z, i have no idea why don't	Intro to Biochemistry Lecture	LEL175SU098	S1	F	JF	NS	S
across affect the equation? i	think	it's going to like how does t	Math Study Group	SGR385SU057	S2	F	SU	NS	S
(building.) i mean i think, i	think	i mean the value in the Clark is that we take out all the mounts and optics and we have those. and t	Physics Research Group Meeting	MTG485SG142	S3	M	JG	NS	S
seems pretty long. alright. i	think	it's just, fine. okay	Technical Communications Tutorial	OFC578SG037	S1	F	JF	NS	S
f copies of your D-N-A in order for like, even like one chromosome to show up anything. so like... i	think	you need P-C-R for all D-N-A identification like, things like that.	Intro Biology Study Group	SGR175MU126	S1	F	SU	NS	S
ons does succinyl CoA have? i	think	it's like five. it loses uh, like some hydrogen or something like that.	Biochemistry Study Group	SGR175SU123	S3	M	SU	NS	S
r attitudes or it's not that important parents know about this, you know they don't address it and i	think	that's gonna be picked up in this scale just by the fact, that um, you know the questions are you kn	Nursing Student Presentations	STP450SG128	S7	F	SG	NS	S
(xx) keep it going i	think	we should keep it going i r	Biology of Fishes Lab	LAB175SU033	SU-f	F	UN	NS	S
t something there (xx) do you	think	that amygdala (you think) (xx) or did he tell us (xx)	Biopsychology Lab	LAB500SU044	S8	M	SU	NS	S
i have a question about that last slide of types of communication. i would	think	it would kinda be an issue also with nonverbal communication i kinda feel like, i don't know like pr	Rehabilitation Engineering and Technology	LES165JG121	S7	F	JG	NS	S
i think that i, yeah i w- i would like to add to that. i	think	you also have to look at what causes that. and that's caused largely by political decisions. i mean	Ecological Agriculture Colloquium	COL425MX075	S2	M	SF	NS	S
yeah. i don't	think	it's gonna be important. okay	Intro Biology Exam Review	OFC175JU145	S1	F	JG	NS	S
i should know about? i	think	like the last week wasn't that good (xx) (starting) to fall behind	Teaching Biochemistry Student Presentations	STP175SU141	S10	M	SU	NS	S
should use like a, homogeneous (anaparticular) solution (and combine them.) i	think	it was easier just to do, what'd i do? well i i scratched it out but, in general, i just like_ you h	Heat and Mass Transfer Office Hours	OFC195SU116	S8	M	SU	NS	S
ntiates the social worker from the pediatrician from the, you know the advanced practice? nurse i- i	think	it can muddy the waters.	Nursing Student Presentations	STP450SG128	S7	F	SG	NS	S
binant. and then Bridget's, cheerful, and, Naomi's got fresh breath so, those were parental. okay? i	think	you can visualize what would happen with nondisjunction. okay? if you'll all get back together one m	Intro Biology Discussion Section	DIS175JU081	S1	F	JF	NS	S
operational definitions are based on, what they actually do. so that would be my question is, cuz i	think	a lot of people know what to do but don't always act that way.	Nursing Student Presentations	STP450SG128	S5	F	SG	NS	S
yeah, yeah i think they (do) i	think	they do this is really strang	Astronomy Peer Tutorial	OFC150MU042	S11	M	SU	NS	S
ike so many different ways, i	think	it's fine (the way it is)	Natural Resources Research Group Meeting	MTG425JG004	S3	M	JG	NS	S
- does it have to be? it's, i	think	it's like, s- yeah.	Chemical Engineering Group Project Meeting	SGR195SU127	S1	M	SU	NS	S
ou mention those numbers you've got to the o- the the next ones are l- are much less arbitrary so, i	think	it's worth pointing making a point with respect to these numbers.	Artificial Intelligence Research Group Meeting	MTG270SG049	S1	M	SF	NS	S
ican Redstart down? i don't	think	so.	Biology of Birds Field Lab	LAB175SU026	SU-f	F	SU	NS	S
n point. yeah, i'm	thinking	that a lot of elderly are probably very mobile and go all over and there are lot that pr	Nursing Student Presentations	STP450SG128	S5	F	SG	NS	S
he direct, long link for it, i	think	this is also in_ if i was smart i put this in your, uh course policies in the coursepack. but i may	Intro Biology First Day Lecture	LEL175MU014	S1	M	JF	NS	S
road, uh, in in the in the (applicat-) real application, which is even more painful than software i	think	, you know, um, i, it seems like it would be really critical to think through, what, what the system	Artificial Intelligence Dissertation Defense	DEF270SF061	S2	M	SF	NS	S
i	think	(Luann) you'll need to annotate the earlier map, and show the new features, the the shallowness here	Biology of Fishes Field Lab	LAB175SU032	S1	M	SF	NSO	S
ually wasn't named though until like the late sixteen hundreds. so, the Greeks named the dogs but, i	think	it was the Dutch who named Monoceros. a constellation by the way doesn't necessarily mean just a pic	Intro Astronomy Discussion Section	DIS150JU130	S1	F	JG	NS	S
used, to study the process of metastasis. uh the experiments i'm about to describe to you actually i	think	were pretty well described in that coursepack article, so i will pretty quickly, go over them with y	Biology of Cancer Lecture	LEL175SU106	S1	M	SF	NS	S
gineers in the class. i don't	think	so why, Darren?	Radiological Health Engineering Lecture	LES445SU067	S6	M	SU	NS	S
the process of testing his, product on a nonhuman, subject at this point. the other example that, i	think	is somewhat interesting, because i had never considered it, is astaxanthin,	Graduate Cellular Biotechnology Lecture	LES405JG078	S1	F	SF	NS	S
yeah that would i s- i	think	that would increase, my diameter almost a factor of two.	Physics Research Group Meeting	MTG485SG142	S8	F	SG	NS	S
um, okay, i	think	so we'll talk ab- we can talk about it. okay? i don't think we've decided yet but i think that's tha	Natural Resources Research Group Meeting	MTG425JG004	S3	M	JG	NS	S
rt of our objectives. yeah, i	think	, i think that's good. just broaden	Natural Resources Research Group Meeting	MTG425JG004	S3	M	JG	NS	S
Vesper? i	think	it's a Song Sparrow.	Biology of Birds Field Lab	LAB175SU026	SU-m	M	SU	NS	S
yeah i i	think	, this is, this is gonna (xx) answer there and i'm trying to figure out why this one's (xx)	Astronomy Peer Tutorial	OFC150MU042	S9	F	SU	NS	S
hoton source, and follow each photon to see what you ha- what happens and tabulate. we will start, i	think	is it tomorrow night...? i'll email you. in the next lecture that we have i will finish photons, and	Radiological Health Engineering Lecture	LES445SU067	S1	F	SF	NS	S
enough to hold... i wouldn't	think	about it too hard. we can find another site (xx) tell us. that would be reall	Chemical Engineering Group Project Meeting	SGR195SU127	S3	F	SU	NS	S
parentheses, two-two. yeah i	think	you're right i c- there is room for that	Artificial Intelligence Research Group Meeting	MTG270SG049	S3	M	SG	NS	S
yes yes please i	think	i hear some pleading. even though i think we could figure it out.	Math Study Group	SGR385SU057	S2	F	SU	NS	S
n top of the field i- i- in the manner i want to stay on top of the field you know? uh, uh, i, i i i	think	that's far too much time for most everybody that's gotta work on real problems, so, well uh so we're	Professional Mechanical Engineering Seminar	LES365JG029	S1	M	SF	NS	S
a lot too. um i think, Tom i	think	To- this is what Tom uses i'm pretty sure. and i think i think their issue is	Physics Research Group Meeting	MTG485SG142	S3	M	JG	NS	S
the boxes and i'm left, with, the cannonball packing. so this is called a rhombic dodecahedron but i	think	of it as a cannonball box. um, Kepl	Public Math Colloquium	COL385MU054	S3	M	SF	NS	S
ntage of that, um to determine paleoenvironments of the past. so how does that actually work? well i	think	Willa Cather actually explained this again, in a single sentence. what Willa Cather said was,	Fossil Plants Defense	DEF305MX131	S1	F	SF	NS	S
re.) i have a bucket full. i	think	we can probably make do with one kill jar.	Biology of Fishes Field Lab	LAB175SU032	S1	M	SF	NSO	S
okay. i	think	that like, um pretty much the thing is that there, there are regulations everywhere in eukaryotic ce	Intro Biology Study Group	SGR175MU126	S1	F	SU	NS	S
ulls were, ringbills were reported nesting in um, the northern Great Lakes it was either Huron or, i	think	it was in northern Lake Huron, and then they've slowly increased, to the point where in many areas t	Biology of Birds Lecture	LES175SU028	S1	F	SF	NS	S
as being consumed but, historically there's been a wide range, um of birds that've been eaten. um, i	think	there, there're just a lot of, uh factors, that have sprung from, or effects that have sprung from t	Biology of Birds Lecture	LES175SU028	S1	F	SF	NS	S
because isn't the definition, of elimination_ well, i get i take that back. i	think	just up to what we know every elimination reaction is going to be carbon-carbon, (xx) otherwise.	Organic Chemistry Study Group	SGR200JU125	S2	M	JU	NS	S
at this assumes that, that this statement assumes that, MEANDRS would be restored or whatever. and i	think	i ph- i think i rephrased it.	Natural Resources Research Group Meeting	MTG425JG004	S1	M	JG	NS	S
to one or more water mo- molecules and it's signified by brackets A cube. very important concept. i	think	we know it, but maybe not in the whole context of chemistry. dissolving is the opposite of precipita	Inorganic Chemistry Lecture	LEL200JU105	S1	F	JF	NS	S
g that's occurring with plants, insects, you know, mammals, it also has occurred, with birds. okay i	think	that i've covered, everything i wanted to, about legislation and these general stages so what i wann	Biology of Birds Lecture	LES175SU028	S1	F	SF	NS	S
what else did we find? i	think	by now the young would be dark anyway.	Biology of Birds Field Lab	LAB175SU026	SU-f	F	SU	NS	S
yeah i	think	it is. okay. and	Computer Science Office Hours	OFC270MG048	S2	F	SG	NS	S
yeah i	think	that's when you seal it i think that's when you put the carbonation in i think.	Chemical Engineering Group Project Meeting	SGR195SU127	S4	M	SU	NS	S
yeah i don't	think	it stops production	Intro Biology Study Group	SGR175MU126	S3	F	JU	NS	S
well, i hesitate to draw these trade-off curves for a tiny scenario because i	think	that what we would end up with is two data points and we wouldn't be able to say anything about what	Artificial Intelligence Dissertation Defense	DEF270SF061	S1	F	SG	NS	S
g? i	think	meadowlark's a little more yellow though.	Biology of Birds Field Lab	LAB175SU026	SU-m	M	SU	NS	S
s floating around okay. so, i	think	the key here is for me to tell you, one of the independents so	Computer Science Office Hours	OFC270MG048	S2	F	SG	NS	S
oh God i	think	we should try that little row row row your boat again	Biology of Fishes Lab	LAB175SU033	SU-m	M	UN	NS	S
well, you know i thought about going into that more, but i	think	that's more a design of experiment, than defining operationalizing our concept, so i have to say i d	Nursing Student Presentations	STP450SG128	S5	F	SG	NS	S
. um... the spot mapping, Chuck can i put you on the spot? and have you tell them, f- first of all i	think	uh lemme just preface this by saying, you know Chuck was in the class a couple years ago, he came in	Biology of Birds Discussion Section	DIS175SU027	S1	F	SF	NS	S
ure so mhm, yeah yeah. yeah i	think	if you worked out all the and-relationships that it would it would you would	Computer Science Office Hours	OFC270MG048	S2	F	SG	NS	S
he reason, we think of it as being revolutionary, is the theory of relativity has changed the way we	think	, of space and time. you may have heard of space-time, relativity and so forth. e- essentially what	Intro to Physics Lecture	LEL485JU097	S1	M	SF	NS	S
but i don't	think	that, it's a big deal cuz if you can, do like these little home breweries in a five gallon bucket an	Chemical Engineering Group Project Meeting	SGR195SU127	S4	M	SU	NS	S
what is that? that saw i	think	is gonna interrupt our ooh there's the robin	Biology of Birds Field Lab	LAB175SU026	SU-f	F	SU	NS	S
i was talking about. i don't	think	so... i didn't have to know it. i mean it doesn't say like explicitly	Biochemistry Study Group	SGR175SU123	S1	F	SU	NS	S
nd and then we would think that it would be soluble in N-A-O-H. or if it's a little higher then we'd	think	it would be transition then (it would) be soluble in N-H-three. and that would also be fairly easy t	Chemistry Discussion Section Student Presentations	STP200JU019	S13	F	SU	NS	S
g. um the question is what is the appropriate model to to judge, the extent of efficacy and really i	think	those are in animal experiments. we have d- we have, we have been given cells, um, uh so i- in virtu	Chemical Biology Colloquium	COL200MX133	S3	M	SF	NS	S
what about local stability? i	think	inactivity, is,	Artificial Intelligence Research Group Meeting	MTG270SG049	S3	M	SG	NS	S
, i ought to know slip-line fields, i uh took a course in the subject uh, back in eighteen seventy i	think	it was, uh, and i've still got some of those notes in my file	Professional Mechanical Engineering Seminar	LES365JG029	S1	M	SF	NS	S
proposal, as a P-I in ecosystems. i i'll collaborate as a co-P-I but i don't	think	i'll ever write (another.)	Interview with Botanist	INT175SF003	S1	M	SF	NS	S
important part of the_ well, for your readers. it's nice to have 'em not_ a, good introduction so, i	think	we'll continue to rework that. so, the research	Technical Communications Tutorial	OFC578SG037	S1	F	JF	NS	S
lines there? that is, all fibers. that's all nerve fibers. i don't know what that is. um, i think, i	think	, it's like, basically, i mean this may actually be a thalamus and this may be the hypothalamus, and	Biopsychology Lab	LAB500SU044	S1	M	SG	NS	S
so that's_ but for emission you're actually viewing, the um, i	think	you're actually (given something that comes out) right so um, i'm, let's, make sure, understand page	Astronomy Peer Tutorial	OFC150MU042	S1	F	SU	NS	S
we see... i think that's on a blot right now to be completely honest i	think	it is, yeah that's on a blot right now, as we speak. i don't think i have that data for	Immunology Lab Meeting	MTG400MX008	S4	F	SG	NS	S
that she's been hanging out with Batman. and i	think	actually that, with this light here you can't see very well, could you, get that so that, we can, se	Fossil Plants Defense	DEF305MX131	S2	F	SG	NS	S
yeah listen this isn't th- it's more clear in the in the short answer i	think	hold on, what numb	Intro Biology Study Group	SGR175MU126	S3	F	JU	NS	S
i	think	the intent is just to see if, people use big words or little in the classroom and what kind of words	Intro Biology First Day Lecture	LEL175MU014	S1	M	JF	NS	S
book i	think	she spells it right like let me just point to where (he's) wrong	Math Study Group	SGR385SU057	S1	M	SU	NS	S
in R-F-L-P. uh i	think	you might. you might...?	Intro Biology Study Group	SGR175MU126	S1	F	SU	NS	S
that was. i think. oh yeah i	think	it was. (xx)	Organic Chemistry Study Group	SGR200JU125	S4	M	JU	NS	S
stics. and so one of the things that i try to do in my teaching, it's one of my (mottos,) are that i	think	the students don't really learn just by reading it, they don't necessarily learn just by having some	Golden Apple Award Statistics Lecture	COL575MX055	S3	F	JF	NS	S
s that's Roundup, Roundup is uh, pretty common, uh, herbicide, that was developed by Monsanto. um, i	think	those are kind of the main ones that we'll talk about. but when one's, looking at, a gene say for de	Graduate Cellular Biotechnology Lecture	LES405JG078	S1	F	SF	NS	S
oh that's a small yeah. i mean i	think	the total, for that question was something like five points. and uh (four was	Intro Oceanography Lecture	LEL305JU092	S1	M	SF	NS	S
okay i repeated it. okay. um, i	think	this is pretty obvious and it doesn't matter what we measure. okay? anything, that interrupts metabo	Biology and Ecology of Fishes Lecture	LES175SU025	S1	M	SF	NSO	S
oh the bo- i	think	the bottler does it, (i'm pretty) pretty sure.	Chemical Engineering Group Project Meeting	SGR195SU127	S3	F	SU	NS	S
use, is really, covered pretty well in, Mandel and Wolf so that, starting with the quantized field i	think	that if you use the text and i i emailed you, various sections that we're covering, i think that'll	Graduate Physics Lecture	LES485MG006	S1	M	SF	NS	S
what? i always	think	elephant when i say it. cuz it's like pachyderm, pachy-	Spring Ecosystems Lecture	LES425SU093	SU-m	M	UN	NS	S
(i don't	think	we should hit behavior) may	Biology of Fishes Field Lab	LAB175SU032	SU-m	M	UN	NS	S
i don't	think	that ma- might make sense. okay what causes an emission spectra?	Astronomy Peer Tutorial	OFC150MU042	S1	F	SU	NS	S
i think_ i don't	think	i'd be (xx) sp- sp- precipitated but you'd get, you'd get more of s- you'd get less solu	Chemistry Discussion Section Student Presentations	STP200JU019	S1	F	SG	NS	S
a long tail right? i don't	think	we should make it up though.	Biology of Birds Field Lab	LAB175SU026	SU-f	F	SU	NS	S
i know um, that's really strange i	think	that, (xx) directly from the, (xx)	Astronomy Peer Tutorial	OFC150MU042	S1	F	SU	NS	S
it's a gland so it must, release some hormone or something. tha- that's what i	think	it's about (xx) (xx)	Biopsychology Lab	LAB500SU044	S7	M	SU	NS	S
ah okay so i'm still where, i	think	we need to be, um, we'll see how things go you've got until Thursday on that we'll try to, cover the	Radiological Health Engineering Lecture	LES445SU067	S1	F	SF	NS	S
this course last spring up there. so if you want old exams, um, those are available there too. and i	think	, after we give the first exam i'll put up all the stuff leading up until the second exam, um, that'	Intro Biology First Day Lecture	LEL175MU014	S1	M	JF	NS	S
it's just, i don't	think	so. no	Chemical Engineering Group Project Meeting	SGR195SU127	S2	F	SU	NS	S
yeah it had really pink legs. i	think	(you could say)	Biology of Birds Field Lab	LAB175SU026	SU-f	F	SU	NS	S
right enhancers are just something that want the transcription factors i	think	enhancers are not_	Intro Biology Study Group	SGR175MU126	S4	F	SU	NS	S
ll ready to go, right? yeah i	think	so filter	Chemical Engineering Group Project Meeting	SGR195SU127	S2	F	SU	NS	S
hite outer tail feathers? i	think	so let's look at the	Biology of Birds Field Lab	LAB175SU026	SU-m	M	SU	NS	S
no it's, i- i don't	think	it is it's not a grosbeak.	Biology of Birds Field Lab	LAB175SU026	SU-m	M	SU	NS	S
at least not in the new chemistry building. uh but Gary does combine uniquely i	think	a variety of uh, traditional disciplines and moving ahead into the, uh the future trends of of scien	Chemical Biology Colloquium	COL200MX133	S2	M	SF	NS	S
d a lot of light pollution. no, i	think	we should in the Peten in Guatemala, with a very similar project, actua	Ecological Agriculture Colloquium	COL425MX075	SU-f	F	UN	NS	S
ying that l- you produce 'em in there, and it says detected by P-C-R, that's what he said in class i	think	didn't he? or what what did you put down (xx)	Intro Biology Study Group	SGR175MU126	S4	F	SU	NS	S
etter and better. or if you do it multiple times during one season. so, the question of why census i	think	we've covered and the kinds of questions that you ask the typical questions are, how many individual	Biology of Birds Discussion Section	DIS175SU027	S1	F	SF	NS	S
cting things writing about things, tasting and smelling and eating these things? and he said sure. i	think	, i would have gone too. um, he was already a really good naturalist. he wasn't just this baby going	Intro to Evolution Lecture	LEL175JU154	S1	F	JF	NS	S
ble? i	think	this is reversible	Biochemistry Study Group	SGR175SU123	S3	M	SU	NS	S
, we need to, save all of this, and we can use that in a in the task section. but, for the methods i	think	we need to also sort of do this in paragraph form.	Natural Resources Research Group Meeting	MTG425JG004	S3	M	JG	NS	S
ut what you guys have, done i	think	that's okay cuz, we'll have, Hiro work on his stuff, and, yeah i think that's the best thing. i thin	Natural Resources Research Group Meeting	MTG425JG004	S1	M	JG	NS	S
ave found the same thing, during the same twelve to nine million year time period, in Colombia so, i	think	what this shows or, what this might suggest is, uplift was indeed occurring here during the basin se	Fossil Plants Defense	DEF305MX131	S2	F	SG	NS	S
i	think	it was i think it's earlier than that (radial) telescopes	Astronomy Peer Tutorial	OFC150MU042	S11	M	SU	NS	S
cessary or not...? no i don't	think	it is necessary, because we're not, to would mean, um, well	Natural Resources Research Group Meeting	MTG425JG004	S1	M	JG	NS	S
i don't	think	it's that good because (i don't even them i don't even have a word.)	Intro Biology Discussion Section	DIS175JU081	S8	F	JU	NS	S
yeah, like i	think	i'm gonna fail, the test, i don't care	Astronomy Peer Tutorial	OFC150MU042	S1	F	SU	NS	S
pineal gland is located (behind the thalamus) and i	think	it's either that and we're thinking that's the superior colliculus right there.	Biopsychology Lab	LAB500SU044	S7	M	SU	NS	S
i don't	think	i read that no. (xx)	Teaching Biochemistry Student Presentations	STP175SU141	S2	M	SU	NS	S
alright there yeah i think i	think	that most of it's in the book like this one is gonna involve some (computations) i don't know, who	Astronomy Peer Tutorial	OFC150MU042	S1	F	SU	NS	S
ike, o- over there. i don't	think	we have any way to (xx) no	Biology of Birds Field Lab	LAB175SU026	SU-m	M	SU	NS	S
w i-i	think	i looked_ though_ but i- i was working here yesterday but i couldn't_ somehow there's n-	Statistics Office Hours	OFC575MU046	S11	F	UN	NS	S
right. yep yeah. i mean o- okay i i wanna i wanna tell you here that i	think	that your guys' focus is a little bit off okay, you you_ there were a lot of ecological concepts tha	Intro Biology Exam Review	OFC175JU145	S1	F	JG	NS	S
no when he was like a little older. i	think	he didn't need a real name. h	Math Study Group	SGR385SU057	S3	F	SU	NS	S
well you should get a special prize for that because i didn't	think	anyone would swim today. i usually bring spare clothes but forgot today.	Biology of Fishes Field Lab	LAB175SU032	S1	M	SF	NSO	S
yep the macrophytes here, i	think	it's (kyra) is it? some of it is p- and (popomategetans) those have those have grown in, since we we	Biology of Fishes Field Lab	LAB175SU032	SU-m	M	UN	NS	S
it was very helpful. i	think	there were maybe, only one person unfortunately couldn't make it so tha- that was good. um, what i w	Intro to Groundwater Hydrology Lecture	LES205JG124	S1	F	SF	NS	S
okay my name is Andy um, one crazy weird, uh fun fact about me is, uh i've lived in five states i	think	that's kind of, uh Wisconsin Michigan Virginia Texas and New Hampshire.	Organic Chemistry Study Group	SGR200JU125	S2	M	JU	NS	S
the regulations, if, it is truly a regulation, that's presumably relates to something which i don't	think	our d- faculty dress code was, then you ha- should comply out of courtesy to safety culture. you can	Radiological Health Engineering Lecture	LES445SU067	S1	F	SF	NS	S
ain, or the fruit or whatever, product it is that you're looking for. this whole, process can take i	think	from beginning to end you can see it takes something like, eight to twelve years, from this initial	Graduate Cellular Biotechnology Lecture	LES405JG078	S1	F	SF	NS	S
i cheer about linguistics mostly, cuz it's fun... oh that's R-two. i	think	, Herb do you have your notes for Wednesday the seventeenth, with you?	Math Study Group	SGR385SU057	S2	F	SU	NS	S
o almost that's sorta like the thir- or a doctor examines you. um, describe i	think	of sort of, being more literary, that is, the verbiage that you use is is is descriptive, um is is c	Natural Resources Research Group Meeting	MTG425JG004	S1	M	JG	NS	S
experimental design, yes um there's a lot of concerns with how you do an experiment like that but i	think	the rewards of putting the effort and time into really good experimental design are gonna	Nursing Student Presentations	STP450SG128	S5	F	SG	NS	S
env- cell environment i don't	think	the first one is reversible right?	Biochemistry Study Group	SGR175SU123	S3	M	SU	NS	S
that's what i'm working on. cuz we have to get two-Z, to come out and be on the bottom. that's why i	think	you can't, have, it have to be over, the origin.	Math Study Group	SGR385SU057	S2	F	SU	NS	S
sion, of those constructs. i,	think	there's other, don't know that for sure but i'm pretty sure there's other, constructs which work per	Immunology Lab Meeting	MTG400MX008	S2	M	SF	NS	S
nna be up to experimentation but it's gonna really require animal i think animal experiments i don't	think	cell culture's gonna be useful.	Chemical Biology Colloquium	COL200MX133	S3	M	SF	NS	S
road enough. that was a panda obviously just before this is um, a Florida panther and its cub, and i	think	that there's less than a hundred of these left, and the cheetah of course. um let me give you of ano	Intro to Evolution Lecture	LEL175JU154	S1	F	JF	NS	S
ed about that a lot too. um i	think	, Tom i think To- this is what Tom uses i'm pretty sure. and i think i think	Physics Research Group Meeting	MTG485SG142	S3	M	JG	NS	S
i	think	that we should assume that the bottler does it	Chemical Engineering Group Project Meeting	SGR195SU127	S2	F	SU	NS	S
(xx) oh this is the stuff that, was uh i	think	yeah, i think it's just that, they were so massive that they had their own, discs around them that a	Astronomy Peer Tutorial	OFC150MU042	S1	F	SU	NS	S
two hundred? oh i	think	it's probably two hundred and fourteen wouldn't you say?	Biology of Fishes Field Lab	LAB175SU032	S1	M	SF	NSO	S
teeth close instead of, percentage of species with, or without teeth. um and i'll just explain why i	think	that is and, you'll remember in the last slide that there was a, grouping of, sites based on, their	Fossil Plants Defense	DEF305MX131	S2	F	SG	NS	S
same one i	think	it's the same one.	Biology of Birds Field Lab	LAB175SU026	SU-f	F	SU	NS	S
his compound at a number of very important uh, models of of, or d- uh inflammatory diseases... now i	think	one of the, important sort of money questions, is this com- is this toxic? is this gonna be any bett	Chemical Biology Colloquium	COL200MX133	S3	M	SF	NS	S
s a nurse practitioner. no. i	think	that, that nurse practitioners are a part of the profession of nursing it's just that in this the it	Nursing Student Presentations	STP450SG128	S6	F	SG	NS	S
i don't think it really, i	think	it's just adding a word in there i don't think we real	Natural Resources Research Group Meeting	MTG425JG004	S1	M	JG	NS	S
out of it today. i	think	i'm starting to come down with something, so.	Math Study Group	SGR385SU057	S3	F	SU	NS	S
ion fan. i don't think it's i	think	, like it's green peppers. like it's looking and smelling like, green peppers comma onions comma mus	Organic Chemistry Study Group	SGR200JU125	S1	F	JU	NS	S
well like i- once you complete it i'd	think	you'd get something out of it	Biochemistry Study Group	SGR175SU123	S3	M	SU	NS	S
o m- maybe make it easier is, in the, problem statement we defined, MEANDRS' objectives, and i and i	think	that's good. and i don't think we need to really rehash those in our goal. um, so you know maybe we	Natural Resources Research Group Meeting	MTG425JG004	S3	M	JG	NS	S
in saw going on (right) in the background during a couple of our points, so i	think	that made a difference too. g	Biology of Birds Discussion Section	DIS175SU027	S10	F	SU	NS	S
here's not any, astronomy majors here, but, wh- whatever, you decide it is, then you would predict i	think	the sun is gonna rise in the east again tomorrow, okay? um, that seems like a fairly obvious one, bu	Intro Biology First Day Lecture	LEL175MU014	S1	M	JF	NS	S
to actually eat the pizza. i don't	think	you have to just sit and smell it like, it's supposed to be a reward not torture.	Organic Chemistry Study Group	SGR200JU125	S1	F	JU	NS	S
that same meaning. um, there's a fascinating Star Trek Deep Space Nine episode, um called uh Babel i	think	where, everyone came down with expressive aphasia uh, due to some virus. but it was one of these con	Rehabilitation Engineering and Technology	LES165JG121	S1	F	RE	NS	S
we didn't get into that and i think, that_ i	think	they're gonna haf- that's something that they're gonna hafta decide amongst our- themselves, and the	Natural Resources Research Group Meeting	MTG425JG004	S1	M	JG	NS	S
okay i got a s- i don't know i got a C, i	think	oh but we decided that	Math Study Group	SGR385SU057	S3	F	SU	NS	S
that? i don't, i think they i	think	they are but i can't tell	Immunology Lab Meeting	MTG400MX008	S4	F	SG	NS	S
European Starlings but i don't	think	those are them either.	Biology of Birds Field Lab	LAB175SU026	SU-f	F	SU	NS	S
ght heads then you gotta figure out well, how certain am i in this estimate? how much variation do i	think	there could be? you know, what other things could affect the heads i mean it's all gonna be your jud	Intro to Groundwater Hydrology Lecture	LES205JG124	S1	F	SF	NS	S
here it is. yeah i	think	so, yeah. so if you wanna f	Artificial Intelligence Dissertation Defense	DEF270SF061	S2	M	SF	NS	S
i just asked Julie cuz because i	think	there is a lot of different issues around individuals versus just participati	Nursing Student Presentations	STP450SG128	S7	F	SG	NS	S
we're stronger (xx) yeah i	think	we're stronger. they were complaining how cold the um, the Maple River? yeah Maple River east branch	Biology of Fishes Field Lab	LAB175SU032	SU-f	F	UN	NS	S
yeah almost. i mean when Mark was doing his two color experiment i	think	he was at seven, eighty-five and, eight ten or so.	Physics Research Group Meeting	MTG485SG142	S8	F	SG	NS	S
i don't think they can hear him anymore i	think	our battery's probably out by now.	Biology of Fishes Field Lab	LAB175SU032	S2	F	ST	NS	S
. mm (i don't) mm alright i	think	we need to come up with something for, the water system.	Chemical Engineering Group Project Meeting	SGR195SU127	S1	M	SU	NS	S
not. and these are things that we need to consider. another thing you have to think about also and i	think	that for some of you guys, you might not be thinking about this because you don't think historically	Race and Human Evolution Lecture	LEL115SU107	S1	F	JF	NS	S
ct. yeah exactly. okay, um, i	think	that was basically it, if i think of something else	Heat and Mass Transfer Office Hours	OFC195SU116	S5	M	SU	NS	S
so i i think i	think	it is hard to justify in the end, i think you'd wanna just_ i mean the main j	Artificial Intelligence Research Group Meeting	MTG270SG049	S1	M	SF	NS	S
today this shows the location of the lower Huron River floodplain, where we'll be, be going. and, i	think	we even have slides, to review, some of the, plants that we saw at Sharon Hollow. so before we start	Spring Ecosystems Lecture	LES425SU093	S3	F	SG	NS	S
run into a problem? or yes, i	think	i have a lot of atoms in the focal volume right now.	Physics Research Group Meeting	MTG485SG142	S8	F	SG	NS	S
ed first, in, yes Cliff? uh i	think	like that layer one sediment was deposited one one through four was deposited	Dynamic Earth Lecture	LES305MU108	S4	M	JU	NS	S
i	think	it's, (probably helped on the)	Chemical Engineering Group Project Meeting	SGR195SU127	S3	F	SU	NS	S
backpack on the boat. okay i	think	uh, Janine, we've got a spare sweatshirt so hang in there.	Biology of Fishes Field Lab	LAB175SU032	S1	M	SF	NSO	S
small economy, with no equilibria, um, i- it's i i w- i thi- i i i didn't do that measure because i	think	it would, it would be misleading. a simple simple m- such a simple measure.	Artificial Intelligence Research Group Meeting	MTG270SG049	S3	M	SG	NS	S
copies of that? i think so i	think	i did eighteen... i'll just give you mine.	Biology of Birds Discussion Section	DIS175SU027	S1	F	SF	NS	S
are, yeah yeah, i	think	that they_ oh, i mean i don't know, i'm not really sure but i think that they maybe have classes tha	Astronomy Peer Tutorial	OFC150MU042	S1	F	SU	NS	S
right, so... in terms of, calculating probability accuracy i	think	that the answer to that is to actually, implement the, Markov decision process planner in CIRCA and	Artificial Intelligence Dissertation Defense	DEF270SF061	S1	F	SG	NS	S
y control um different kinds of functions such as generation of flagella and chemotaxis machinery. i	think	we will probably be able to read a paper later that talks about turning on and control of different	Microbial Genetics Lecture	LES175SU079	S1	F	JF	NS	S
yeah. don't even use chromatids in this class cuz it'll, confuse you i	think	more than anything. just know, this a, chromosome, that's unreplicated, this is a chromosome, that i	Intro Biology Discussion Section	DIS175JU081	S1	F	JF	NS	S
i think with you have this to here, and this to here, i	think	that, makes it okay. that the goal the goal isn't, the watershed approach, the goal is to use a wate	Natural Resources Research Group Meeting	MTG425JG004	S1	M	JG	NS	S
e Migratory Bird Treaty Act, that have had a very positive benefit, on on uh, bird protection, and i	think	there are a lot of things that we just, we can't even measure, um but it is a very important piece o	Biology of Birds Lecture	LES175SU028	S1	F	SF	NS	S
has glasses? yeah. yeah sh- i	think	she's the only person in our class with glasses.	Astronomy Peer Tutorial	OFC150MU042	S5	F	SU	NS	S
yme and then, raise it up to activate another. and then you like_ i don't know leave it in between i	think_	w- i don't know i'll have to wait (till)	Chemical Engineering Group Project Meeting	SGR195SU127	S1	M	SU	NS	S
i don't know all the little enzyme things but, i	think	i've got, the gist of it. our	Biochemistry Study Group	SGR175SU123	S3	M	SU	NS	S
you don't know yet, right? but, we're gonna talk about this next_ but but think about it this way, i	think	these are a lot more conceptually straightforward so, yeah	Biopsychology Lab	LAB500SU044	S1	M	SG	NS	S
a high school degree? yeah i	think	you hafta have a high school degree but i don't think you hafta have anything beyond that.	Radiological Health Engineering Lecture	LES445SU067	S6	M	SU	NS	S
it's... i mean i i think you can- i don't	think	there's any set, definition of a feasibility study but essentially you're just identifying, the limi	Natural Resources Research Group Meeting	MTG425JG004	S1	M	JG	NS	S
i think, Tom i think To- this is what Tom uses i'm pretty sure. and i think i	think	their issue is, that they're just program voltages on the pixels, and they don't have these, i think	Physics Research Group Meeting	MTG485SG142	S3	M	JG	NS	S
hold on Kevin i think i put yours in the wrong, bunch. i	think	(you oughta) lo- a look over it before we start going over it.	Heat and Mass Transfer Discussion Section	DIS195SU117	S1	M	JG	NS	S
seriously, just summarize the abstract... i mean, actually i don't	think	you would really have to read the entire paper cuz they probably, present most of the important resu	Astronomy Peer Tutorial	OFC150MU042	S1	F	SU	NS	S
Hypogeous i'm glad you pronounced that first, uh Mycoflora. um it's it's clear i	think	that, that fr- from what you said right at the beginning and and from my own reading is that for you	Interview with Botanist	INT175SF003	S2	M	SF	NSO	S
eas. i	think	so, yeah... did y	Math Study Group	SGR385SU057	S2	F	SU	NS	S
i think that they're starlings i don't	think	they're uh	Biology of Birds Field Lab	LAB175SU026	SU-f	F	SU	NS	S
y- yes yes, if you express that content i	think	you would_ i- is that right Stacy would that (help) it?	Artificial Intelligence Research Group Meeting	MTG270SG049	S1	M	SF	NS	S
gy. you have a couple of homework problems for tomorrow, uh which are concerned with that and so i i	think	after you have a chance to read the book and and try them uh, probably uh what i have to say perhaps	Intro to Physics Lecture	LEL485JU097	S1	M	SF	NS	S
i	think	that's a good point and even i- even whether there's a slide or not, it i mean part of, what we're (	Artificial Intelligence Research Group Meeting	MTG270SG049	S1	M	SF	NS	S
ugh yeah i don't	think	those are, starlings	Biology of Birds Field Lab	LAB175SU026	SU-f	F	SU	NS	S
em with um regulation, regulatory laws and autonomy, that they were on the fence, about this which i	think	sort of reflects the um, the at- the environment that we're in right now. for professional commitmen	Nursing Student Presentations	STP450SG128	S6	F	SG	NS	S
what your_ you consider your your ultimate constraint, is it financial? is it, public acceptance? i	think	it's, y- you know based on your constraints, can can this project be done?	Natural Resources Research Group Meeting	MTG425JG004	S1	M	JG	NS	S
to find out whether there's a relationship between birth control pill usage, and cancer risk, and i	think	i said there is no single experiment it's not like there's one right answer it's a very complicated	Biology of Cancer Lecture	LEL175SU106	S1	M	SF	NS	S
tration of A-S-M-E just simply will not hear any proposals to raise the price of that journal. and i	think	they can go a long ways but uh, mm, so it goes. anyway the uh, uh Wear journal, i, got two of them,	Professional Mechanical Engineering Seminar	LES365JG029	S1	M	SF	NS	S
is catabolite activating protein and i	think	most people in the field are using CAP now... but you'll often occasionally find in the literature w	Microbial Genetics Lecture	LES175SU079	S1	F	JF	NS	S
l or to a state agency it's it's going to a bunch of just citizens. um, so, i	think	we're gonna have to talk about that, a little bit (xx) the writing style, um	Natural Resources Research Group Meeting	MTG425JG004	S1	M	JG	NS	S
ing up in pet stores in the Chicago area. one primary species is a cardinal, interestingly enough. i	think	things are tightly controlled now and i think that's, that's fairly rare. it's also as i said illega	Biology of Birds Lecture	LES175SU028	S1	F	SF	NS	S
uh, important to consider in the management of those populations. okay. i	think	that's, i think that's the last one. yeah, okay any any further questions?	Graduate Population Ecology Lecture	LES425JG077	S1	M	JF	NS	S
y we're gonna take you know i	think	we can't_ reflection over a vertical line. so let's do one of those.	Math Study Group	SGR385SU057	S2	F	SU	NS	S
d be looking at, for errors in spatial mapping. okay. as far as the evaluation of this definition, i	think	it's clear and concise and it and it appeals to me because, i can get a mathematical, um, readable,	Nursing Student Presentations	STP450SG128	S5	F	SG	NS	S
yeah that's not a problem but i just	think	, producers and consumers have should have a difference icon representation (you know)	Artificial Intelligence Research Group Meeting	MTG270SG049	S4	M	SG	NS	S
i	think	R minus infinity?	Math Study Group	SGR385SU057	S2	F	SU	NS	S
okay, well if you think of anything else, you can always come to that one, and i	think	there's another one tomorrow from four to six.	Biochemistry Study Group	SGR175SU123	S1	F	SU	NS	S
see okay number one i don't think that your professor meant to say that. and i don't	think	that he meant,	Intro Biology Study Group	SGR175MU126	S1	F	SU	NS	S
i	think	they have a darker head	Biology of Birds Field Lab	LAB175SU026	SU-f	F	SU	NS	S
well i	think	th- what's coming in.	Organic Chemistry Study Group	SGR200JU125	S3	F	JU	NS	S
than one polypeptide? i don't	think	it can happen in eukaryotes can it?	Intro Biology Study Group	SGR175MU126	S3	F	JU	NS	S
i don't understand, this first problem is like, i can't figure out how to do it because it's all, i	think	it's all done, like, in the first like in two lines, so i think i'm doing it wrong	Astronomy Peer Tutorial	OFC150MU042	S1	F	SU	NS	S
what do you see? we see... i	think	that's on a blot right now to be completely honest i think it is, yeah that's	Immunology Lab Meeting	MTG400MX008	S4	F	SG	NS	S
hat's all i put i	think	it's all your (xx) the pr- isn't there like a difference between like,	Intro Biology Study Group	SGR175MU126	S2	M	SU	NS	S
ces but it may not necessarily. it considers the probability but it doesn't focus only on that. so i	think	that kind of gets at what you're talking about, which is that maybe there's some task that's expensi	Artificial Intelligence Dissertation Defense	DEF270SF061	S1	F	SG	NS	S
so i_ i think i dunno, i	think	the fact that it's all the way on the right and has nothing outgoing is is enough of an identifier a	Artificial Intelligence Research Group Meeting	MTG270SG049	S1	M	SF	NS	S
are you replacing the one that i	think	it was your computer?	Physics Research Group Meeting	MTG485SG142	S6	F	SG	NS	S
. this would be an optional thing for you guys to buy if you think it's helpful i forget the price i	think	it's, somewhere between ten and twenty bucks, probably on the upper end of that. again, um, uh, your	Intro Biology First Day Lecture	LEL175MU014	S1	M	JF	NS	S
need some help? i	think	a chart would definitely help. like with (plus and negative) reaction (xx) two and then E-one and E-	Organic Chemistry Study Group	SGR200JU125	S5	F	JU	NS	S
i don't	think	there is a green non alcoholic... we would be the, only ones. i mean we would only	Chemical Engineering Group Project Meeting	SGR195SU127	S3	F	SU	NS	S
tem, but you'll remember where they are. so, we'll, those will start to sound familiar to you, and i	think	you'll enjoy that, grades, uh point number four your discussion grade will be thirty percent of your	Intro Astronomy Discussion Section	DIS150JU130	S1	F	JG	NS	S
Hardy-Weinberg i	think	this is not too	Intro Biology Study Group	SGR175MU126	S4	F	SU	NS	S
i	think	i was using the (wrong ) (xx)	Heat and Mass Transfer Office Hours	OFC195SU116	S13	M	SU	NS	S
yeah. i	think	i've got another one everyone get one? now i have to go get (a	Biology of Birds Discussion Section	DIS175SU027	S1	F	SF	NS	S
he Hyades that's the Pleiades. so his head is here and his body, is here. not terribly impressive. i	think	this is part of his body too but, kinda hard to see a bull but he does have impressive horns, and th	Intro Astronomy Discussion Section	DIS150JU130	S1	F	JG	NS	S
(nameless) sparrow? yeah i	think	he is, sparrow. sparrow of the	Biology of Birds Field Lab	LAB175SU026	SU-f	F	SU	NS	S
i don't	think	that's a meadowlark.	Biology of Birds Field Lab	LAB175SU026	SU-f	F	SU	NS	S
need to i didn't	think	you did but, i may be, i can't quite remember in class.	Intro Biology Study Group	SGR175MU126	S4	F	SU	NS	S
ere're a whole bunch of different receptors that fall into this category. alpha-one, alpha-two, uh i	think	there's even an alpha-three but beta-one, beta, they had to number 'em. the beta-adrenergic receptor	Intro to Biochemistry Lecture	LEL175SU098	S1	F	JF	NS	S
w many spines has it got? i	think	it's (just kind of) destroyed.	Biology of Fishes Field Lab	LAB175SU032	SU-f	F	UN	NS	S
cuz i don't	think	it would, fit over our pipe or anything.	Chemical Engineering Group Project Meeting	SGR195SU127	S2	F	SU	NS	S
first week of April almost, um, it's very early. and when it comes up this is a nice little patch. i	think	i explained to my group that when it comes up the leaves even more so than this are curled around th	Spring Ecosystems Lecture	LES425SU093	S1	F	JF	NS	S
okay... and then i	think	this one's okay okay	Natural Resources Research Group Meeting	MTG425JG004	S1	M	JG	NS	S
whenever you talk about those turtle populations i always	think	about the uh, study that grad student from Central Michigan was doing on wood turtles in Manistee Na	Graduate Population Ecology Lecture	LES425JG077	S4	M	UN	NS	S
that that that's that's one strategy, but i	think	you've made a good point there, before. the other strategy is a legislative strategy. in the places	Ecological Agriculture Colloquium	COL425MX075	S2	M	SF	NS	S
have like, two fuel bundles in the crate, so, i	think	it's pretty carefully controlled.	Radiological Health Engineering Lecture	LES445SU067	S6	M	SU	NS	S
e of synapomorphies. Rachel i	think	there is a question in the back?	Race and Human Evolution Lecture	LEL115SU107	S7	M	SG	NS	S
i	think	we should like, roll around in the dirt and like make scratches and say that we got in a big brawl.	Biology of Birds Field Lab	LAB175SU026	SU-f	F	SU	NS	S
ler ones here. yeah i don't	think	we've ever really found (xx)	Biology of Fishes Lab	LAB175SU033	SU-f	F	UN	NS	S
um well, okay they wanna watch the (xx) which i	think	is (xx) so, what kind of orbit would that be?	Astronomy Peer Tutorial	OFC150MU042	S1	F	SU	NS	S
they'll meet the deadlines... so, what if a processor fails? tha- that's the the one fault that we,	think	about with this particular example. well, since this, schedule, was obviously very much overutilized	Artificial Intelligence Dissertation Defense	DEF270SF061	S1	F	SG	NS	S
degrees yeah i	think	it's radians, that's what makes, i think it's, radians	Astronomy Peer Tutorial	OFC150MU042	S9	F	SU	NS	S
und thing. you need the sound. this is it isn't it? okay. and i pl- hm. i	think	is it this middle one, Marc? okay. alright.	Intro to Evolution Lecture	LEL175JU154	S1	F	JF	NS	S
this is where he comes into play. okay, this is really really_ i don't	think	this you guys have problems with this stuff do you? i-	Intro Biology Study Group	SGR175MU126	S1	F	SU	NS	S
you think your product is i	think	my product is this. and that'	Chemistry Lab	LAB200JU018	SU-f	F	UN	NS	S
no one ever knows? i	think	, Eva probably knows. cuz Eva's friends with her. cuz they like had something in common beforehand o	Astronomy Peer Tutorial	OFC150MU042	S5	F	SU	NS	S
do you know that? i don't, i	think	they i think they are but i can't tell	Immunology Lab Meeting	MTG400MX008	S4	F	SG	NS	S
they're so close i don't	think	it really matters. yeah	Chemical Engineering Group Project Meeting	SGR195SU127	S2	F	SU	NS	S
rubbish over onto the other boat cuz the rubbish bag will be, i	think	on there.	Biology of Fishes Field Lab	LAB175SU032	S1	M	SF	NSO	S
i	think	that's the top of the cere- the top of the cerebellum or top of the, occipital?	Biopsychology Lab	LAB500SU044	S6	M	SU	NS	S
ng it takes to move to an unsolved problem in mathematics, um so here's, an unsolved problem... um i	think	everybody will agree that this is the best way to stack tubes, um at least, i bought these tubes at	Public Math Colloquium	COL385MU054	S3	M	SF	NS	S
he (pass A to a change in) precipitate (and) precipitate to complex in the, N-A-O-H solution, and we	think	this (error) was probably because, a lot of like the things that know the difference between, what a	Chemistry Discussion Section Student Presentations	STP200JU019	S15	F	JU	NS	S
in the schedule? i mean, a- a- the scheduler uses the worst-case, times for everything, so, i would	think	that more often, that that that quite often there's a lot of slack in the actual	Artificial Intelligence Dissertation Defense	DEF270SF061	S4	M	SF	NS	S
ust keeps increasing it never goes negative if it does something really weird's going on. actually i	think	you could observe some weird anomalies like that in the field if you suddenly had, channeling or som	Intro to Groundwater Hydrology Lecture	LES205JG124	S1	F	SF	NS	S
aboons, and the lemurs. okay. now remember i was telling you about lemurs lemurs, you would not even	think	that lemurs were primates, they don't look like monkeys they don't look like, apes they don't look l	Race and Human Evolution Lecture	LEL115SU107	S1	F	JF	NS	S
i don't	think	so no i think it's Z-bar-squared.	Math Study Group	SGR385SU057	S3	F	SU	NS	S
Glenda had a comment on that one. where's her_ oh Julio took it. i	think	he took it. i think he took i	Natural Resources Research Group Meeting	MTG425JG004	S1	M	JG	NS	S
ottail eighteen? oh i don't	think	these are Johnnys. no you see, see the dagger under the eye is clear and look at the pigm	Biology of Fishes Field Lab	LAB175SU032	SU-m	M	UN	NS	S
that's disconcerting, uh, disconcerting f- to uh uh for managers, you know, uh, managers have um, i	think	well an urgency to get something done, and uh there comes this wear crowd they never have the answer	Professional Mechanical Engineering Seminar	LES365JG029	S1	M	SF	NS	S
t so i	think	, O E is a linguistic form it's a vowel, and it goes like /oe/ it goes however she says	Math Study Group	SGR385SU057	S2	F	SU	NS	S
e that. i didn't	think	it was that yellow.	Biology of Birds Field Lab	LAB175SU026	SU-f	F	SU	NS	S
ou know, on i c- i don't	think	you work with this guy Anderson a lot and he seems to do a whole stack of it right	Interview with Botanist	INT175SF003	S1	M	SF	NS	S
, you know what i mean i	think	it's just some sort of like	Intro Biology Study Group	SGR175MU126	S4	F	SU	NS	S
polarity of it? i	think	like uh yeah especially if it's secondary, be a secondary can be, it's like either or, elimination o	Organic Chemistry Study Group	SGR200JU125	S4	M	JU	NS	S
oint-by-point array that shows the three-D overlap, and you only can print that using backbone, or i	think	points. i'm trying to remember what it is. you can do, individual points that don't help you at all	Intro to Biochemistry Lecture	LEL175SU098	S1	F	JF	NS	S
that's right and they, okay i	think	, they, those genes encode the cytoplasmic determinants	Intro Biology Study Group	SGR175MU126	S5	F	JU	NS	S
s which are the Australian, data set, shown there, and i'll just, show you one thing which is, why i	think	, all of these, especially low-temperature sites are overestimated, is that in general you can see t	Fossil Plants Defense	DEF305MX131	S2	F	SG	NS	S
yeah i think it's radians, that's what makes, i	think	it's, radians is it or?	Astronomy Peer Tutorial	OFC150MU042	S9	F	SU	NS	S
is phosphorylase B kinase. do you remember phosphorylase B kinase? so what'll you	think	it_ what'll_ whatta you think that effect will be? if it phosphorylates, phosphorylase B kinase, and	Intro to Biochemistry Lecture	LEL175SU098	S1	F	JF	NS	S
s one) and uh period equals uh what is it like two-pi-V over R? or something like that, i	think	and so you can find, um, let's see wait is that right? two-pi-V over R? and then, do you	Astronomy Peer Tutorial	OFC150MU042	S1	F	SU	NS	S
yeah it didn't, it doesn't have the wider, uh yeah i	think	you're right. okay, i would	Biology of Birds Field Lab	LAB175SU026	SU-f	F	SU	NS	S
mhm i	think	we started to talk about that earlier.	Organic Chemistry Study Group	SGR200JU125	S2	M	JU	NS	S
no i don't	think	so. so by looking at it drawn	Organic Chemistry Study Group	SGR200JU125	S2	M	JU	NS	S
peeww (that one.) i	think	that's a Chipping no they_	Biology of Birds Field Lab	LAB175SU026	SU-f	F	SU	NS	S
how did i mix those up? hold on Kevin i	think	i put yours in the wrong, bunch. i think (you oughta) lo- a look over it	Heat and Mass Transfer Discussion Section	DIS195SU117	S1	M	JG	NS	S
objective form. i	think	so as opposed to bullets. um, yeah cuz they_ and they were saying something about bullets before may	Natural Resources Research Group Meeting	MTG425JG004	S3	M	JG	NS	S
that that's right. but i	think	any any um... uh the the uh sort of gradual transition that we're making, to a kilohertz, is going t	Physics Research Group Meeting	MTG485SG142	S1	M	SF	NS	S
i didn't understand that. i	think	that has to do with speciation doesn't it?	Intro Biology Study Group	SGR175MU126	S5	F	JU	NS	S
what i'm saying? yeah i	think	we're (xx)	Intro Biology Study Group	SGR175MU126	S4	F	SU	NS	S
ook at scores on uh on, certain types of spatial tests men tend to do better, however i don't really	think	we really have enough tests on spatial mapping ability to know that men test better than women. cuz	Nursing Student Presentations	STP450SG128	S5	F	SG	NS	S
's not what they did. i don't	think	it is either. but i think we have to try to find the formula.	Math Study Group	SGR385SU057	S2	F	SU	NS	S
or something. um i	think	that was another example of epistasis. which one's that?	Intro Biology Exam Review	OFC175JU145	S1	F	JG	NS	S
all of it we did all of it i	think	we did because that's what i've got marked down here, okay. we'll do photons today.	Radiological Health Engineering Lecture	LES445SU067	S1	F	SF	NS	S
ike i don't th- i	think	that_ okay the way that it has it in this book, is that this thing it goes through or it's the lacI	Intro Biology Study Group	SGR175MU126	S1	F	SU	NS	S
now how we had F-of- zero equals X? we didn't. we thought... we had something, i don't know. i don't	think	i used it. i don't know but, it had F-of-one equals Y so, A plus B equals Y, and C plus D has to be	Math Study Group	SGR385SU057	S3	F	SU	NS	S
e with the first one cuz i think that's cool. and then change, do the second one, like this. i don't	think	it's gonna work do you? you don't do you?	Math Study Group	SGR385SU057	S2	F	SU	NS	S
ta of beer, a whole lotta of yeast. i mean i don't i don't kn- i think, but i	think	if you add, twenty liters of yeast to what do you have four hundred liters of, beer? i don't know tw	Chemical Engineering Group Project Meeting	SGR195SU127	S1	M	SU	NS	S
or a Common looks like a_ i	think	it's, a Common, but it's got this spot tail.	Biology of Fishes Field Lab	LAB175SU032	SU-f	F	UN	NS	S
gh i	think	a goldfinch, you would	Biology of Birds Field Lab	LAB175SU026	SU-f	F	SU	NS	S
i that's what_ i	think	it's a meadowlark too	Biology of Birds Field Lab	LAB175SU026	SU-f	F	SU	NS	S
is was just working five minutes before i came upstairs. i think, Paul i	think	you can come up here. let's see if this will, really blow it if you just walk up here but	Teaching Biochemistry Student Presentations	STP175SU141	S1	F	JF	NS	S
sometimes. yeah. i	think	that's right	Intro Biology Study Group	SGR175MU126	S3	F	JU	NS	S
yeah, i didn't whatever. i don't	think	she knows (some of the) there's too many people in our class.	Astronomy Peer Tutorial	OFC150MU042	S5	F	SU	NS	S
ther i	think	that, yeah that re- that like, the regulator protein never changes in,	Intro Biology Study Group	SGR175MU126	S1	F	SU	NS	S
e origin or something. yeah i	think	we wanna do the origin next. don't we wanna use one of the numbers that (they're) talking	Math Study Group	SGR385SU057	S2	F	SU	NS	S
i i are there any questions? is everyone i, you can't learn all the all the details but i want y- i	think	you should have a good enough appreciation now, for where the equations come from, and how we use th	Intro to Groundwater Hydrology Lecture	LES205JG124	S1	F	SF	NS	S
tical line. yeah. but i don't	think	we're gonna need to translate in the first one.	Math Study Group	SGR385SU057	S2	F	SU	NS	S
yeah, i think that they_ oh, i mean i don't know, i'm not really sure but i	think	that they maybe have classes that are more oriented towards the G-R-E too.	Astronomy Peer Tutorial	OFC150MU042	S1	F	SU	NS	S
e the environment is what shapes our practice and the environment is what shapes our behavior, and i	think	this inherently makes sense if you just take a minute to think about it not only in our professional	Nursing Student Presentations	STP450SG128	S3	F	SG	NS	S
about mutation and regulation of genes. that would take a week and a half in the regular term, and i	think	that would give you guys some time to to wrestle with it in your mind, and and, understand it maybe	Intro Biology First Day Lecture	LEL175MU014	S1	M	JF	NS	S
look like later. you know i i	think	, uh of course the reallocation is interesting but i, wouldn't necessarily, um, trivialize the initi	Artificial Intelligence Research Group Meeting	MTG270SG049	S1	M	SF	NS	S
um, i- this looks lower also, i- is that like_ i didn't	think	that	Biology of Fishes Field Lab	LAB175SU032	SU-f	F	UN	NS	S
quick that it is really atypical of what one would expect for background levels of S-O-D. so i don't	think	that's it but that is that is a formal possibility. it's w- we believe actually based on work i i ca	Chemical Biology Colloquium	COL200MX133	S3	M	SF	NS	S
assessment on it, i uh, i uh	think	that's what we wanna say. so evaluate?	Natural Resources Research Group Meeting	MTG425JG004	S3	M	JG	NS	S
Blackbirds, maybe? i don't	think	so i don't think they're big enough.	Biology of Birds Field Lab	LAB175SU026	SU-f	F	SU	NS	S
nk of the social etiquette things the, hi hello, excuse me, um, pardon me please thank you, those we	think	of easily. but the social closeness things, adults i think tend to kind of skim over. we, ignore the	Rehabilitation Engineering and Technology	LES165JG121	S1	F	RE	NS	S
on in fecundity. but that's not why that number is low. mainly, it's because there's approximately i	think	for that population something like uh six-point-six female eggs per female. but the survival of thos	Graduate Population Ecology Lecture	LES425JG077	S1	M	JF	NS	S
right. actually i don't	think	we can do that. i think only plants can do that right? (phospho) amino pyruvate	Biochemistry Study Group	SGR175SU123	S1	F	SU	NS	S
guy being permanently, affixed in its, in its on position. and i	think	that whooping cough, pertussis toxin, affects the inhibitory subunit which we're gonna talk about in	Intro to Biochemistry Lecture	LEL175SU098	S1	F	JF	NS	S
've gone over um, quite a lot uh, probably should end it but thanks for all for your, patience and i	think	we've raised a bunch of things that, will come up again in time and of course, the committee's gonna	Artificial Intelligence Research Group Meeting	MTG270SG049	S1	M	SF	NS	S
lado member is much greater than you see higher up in the section say in the ash bed sequences and i	think	, what's happening is you're getting, small amounts of sedimentation or periodic sedimentation all t	Fossil Plants Defense	DEF305MX131	S2	F	SG	NS	S
th, um, one last exhortation to you. and that is that this is the age of biology. okay? i personally	think	biology is the most exciting science and that this is the most exciting time to be a biologist. phys	Intro Biology First Day Lecture	LEL175MU014	S1	M	JF	NS	S
i think that's i	think	that's okay i i	Natural Resources Research Group Meeting	MTG425JG004	S1	M	JG	NS	S
about halfway down i	think	yeah	Natural Resources Research Group Meeting	MTG425JG004	S1	M	JG	NS	S
d i make the short answers medium and hard, um my feeling is that, uh in order to get an A or what i	think	of as an A student i think of that as somebody who can take one fact i've said and another fact i've	Intro Biology First Day Lecture	LEL175MU014	S1	M	JF	NS	S
(xx) no i don't	think	you'd you'd find one. see how it compares? this is an_ illustrates yet another point that it's alway	Biology of Fishes Lab	LAB175SU033	S1	M	SF	NSO	S
though... so if A equals Z, i	think	this sucks. and C equals one.	Math Study Group	SGR385SU057	S2	F	SU	NS	S
ay coffee prices have been set, we have, we have precedence in the past, for emergency situations, i	think	i'll i'll cite just one of them which is World War Two, where for political reasons, the United Stat	Ecological Agriculture Colloquium	COL425MX075	S2	M	SF	NS	S
mplex) with O-H or N-H-three and the acidity of the cation? um and and basically what we've, what we	think	is that the more acidic or the lower the P-H, um the more likely it is to complex. um and what we di	Chemistry Discussion Section Student Presentations	STP200JU019	S9	M	JU	NS	S
use that is important. and the data as i said are, are much more easily obtained. and, and, and so i	think	there're, Dennis correct me if i'm wrong there's like three slug tests, data sets from the, Gelman i	Intro to Groundwater Hydrology Lecture	LES205JG124	S1	F	SF	NS	S
that's pretty cool, i didn't	think	about it, like, twenty bucks really?	Astronomy Peer Tutorial	OFC150MU042	SU-m	M	UN	NS	S
as opposed to R-F-L-Ps? um i	think	those are just like more like, if there's an insertion or deletion it's going to be shorter or longe	Intro Biology Study Group	SGR175MU126	S4	F	SU	NS	S
the end, but in it not taking into account special cases. so for me when i put on, my bolo ties, i,	think	of, different things in in what i had learned and where i had been, and, though, all of my colleague	Radiological Health Engineering Lecture	LES445SU067	S1	F	SF	NS	S
richments you can make a bomb. remember though Mike the definition of enrichment is the percentage i	think	it's the weight percentage, of the fuel that is U-two-thirty-five. it also turns back going back to	Radiological Health Engineering Lecture	LES445SU067	S1	F	SF	NS	S
the creatine phosphate i	think	you can get either one. okay, so he's eating	Intro to Biochemistry Lecture	LEL175SU098	S1	F	JF	NS	S
and speaking of, how the action is specified, um we have, a very specific way that we	think	of a guaranteed action. now, if you remember from the plan, it was not an ordered set of actions so,	Artificial Intelligence Dissertation Defense	DEF270SF061	S1	F	SG	NS	S
lly think about, invasiveness in natural habitats, what are these transgenes doing? we didn't really	think	, when they first started developing these, are we gonna be impacting nontarget organisms, and so it	Graduate Cellular Biotechnology Lecture	LES405JG078	S1	F	SF	NS	S
yeah it's from last semester so i don't	think	they're gonna come back. mh	Intro Biology Discussion Section	DIS175JU081	S1	F	JF	NS	S
i didn't even finish this slide let me finish this slide first, sorry. so, we have motivation. um, i	think	, so the requirements that we have for our planning um, model are to select actions compute their de	Artificial Intelligence Dissertation Defense	DEF270SF061	S1	F	SG	NS	S
i don't	think	those are them	Biology of Birds Field Lab	LAB175SU026	SU-f	F	SU	NS	S
okay so we have to watch our grammar today, i don't	think	i can do that. um i, i wanted to thank you guys for coming out on the field trip i thought it was qu	Intro to Groundwater Hydrology Lecture	LES205JG124	S1	F	SF	NS	S
see them please? maybe. i'll	think	about it. (xx) brewing preparations (xx) i wish i had a, glossary around here or something. um, you'	Chemical Engineering Group Project Meeting	SGR195SU127	S1	M	SU	NS	S
that i've chosen to look at are spatial mapping and life-space mobility, um, spatial mapping, uh we	think	of th- of that um, in terms of the hippocampus i'm gonna go a little bit into theory just a tiny bit	Nursing Student Presentations	STP450SG128	S5	F	SG	NS	S
like what sort it's like a i	think	it's the distance it is from the Y-axis. if K equals negative-one that's	Math Study Group	SGR385SU057	S2	F	SU	NS	S
thing? is it like, i	think	it was kind of in our notes but, like if you change the P-H or whatever and stuff will happen	Biochemistry Study Group	SGR175SU123	S3	M	SU	NS	S
teen subtypes of receptor. at which L-S-D must be active to produce its hallucinatory effects. and i	think_	these are pharmacological studies, basically, looking at, the differential affinity of different hal	Drugs of Abuse Lecture	LEL500SU088	S1	M	SF	NS	S
y ex- extra copies of that? i	think	so i think i did eighteen... i'll just give you mine.	Biology of Birds Discussion Section	DIS175SU027	S1	F	SF	NS	S
is i	think	maybe i'll bring my own computer.	Nursing Student Presentations	STP450SG128	SU-f	F	SG	NS	S
this third stage. some cancer cells prefer to grow at specific sites certain sites. some kind of, we	think	biochemical affinity there's just something about the molecules and environment there, in certain ti	Biology of Cancer Lecture	LEL175SU106	S1	M	SF	NS	S
x) i	think	it looks like a little (xx)	Biology of Birds Field Lab	LAB175SU026	SU-f	F	SU	NS	S
ohh well i	think	you should just just assume, just assume the yeast without i mean, to be e- just the yeast i mean we	Chemical Engineering Group Project Meeting	SGR195SU127	S1	M	SU	NS	S
downward movement of water, through the substrate okay through the parent material. and, one thing i	think	that, is confusing is that, people tend to think that, these layers are getting added, to the the to	Spring Ecosystems Lecture	LES425SU093	S3	F	SG	NS	S
like what's the point? i	think	it just, they just	Intro Biology Study Group	SGR175MU126	S4	F	SU	NS	S
ld i i	think	it, i think it totally depends on the kind you get.	Chemical Engineering Group Project Meeting	SGR195SU127	S2	F	SU	NS	S
throw it in the garbage uh, i	think	we could maybe drop it from a very high (building.)	Physics Research Group Meeting	MTG485SG142	S1	M	SF	NS	S
yeah cuz i	think	it's kind of a overlap of what we, well, in terms of like th- the reaction st	Organic Chemistry Study Group	SGR200JU125	S2	M	JU	NS	S
and then if we add um uh other things to the oil this stuff must get in there too. so we're faced i	think	with a um chemical kinetics issue, um new surfaces are on the way to failure from uh the kickoff of	Professional Mechanical Engineering Seminar	LES365JG029	S1	M	SF	NS	S
well he's in his fourth year i	think	there's only three, three possibly four bands but he's in his fourth year	Biology of Fishes Lab	LAB175SU033	SU-m	M	UN	NS	S
i don't think so. hear a peedee? i don't	think	so. that's really strange..	Biology of Birds Field Lab	LAB175SU026	SU-f	F	SU	NS	S
yeah i	think	it's just because um, they l- they want to stay at like, when they're um, the hydrogen's being attac	Organic Chemistry Study Group	SGR200JU125	S4	M	JU	NS	S
as they were giving (their) presentations this year so that's how (we) came to be part of this. um i	think	we, finished up everything yesterday that i wanted to talk about about Mendelian genetics. i did hav	Intro to Evolution Lecture	LEL175JU154	S1	F	JF	NS	S
oh. no i	think	there are, evr- everybody_ are they still circulating? that's weird. he's gonna give you	Biology of Birds Discussion Section	DIS175SU027	S1	F	SF	NS	S
ope that the human heart is strong, in will to strive to seek to find and not, to yield. so i	think	i've explained, all my models now, so with that i'll quit. thank you very much.	Public Math Colloquium	COL385MU054	S3	M	SF	NS	S
it's like a little piece of D-N-A i	think	yeah,	Intro Biology Study Group	SGR175MU126	S4	F	SU	NS	S
e was one in there no i don't	think	so back um,	Chemical Engineering Group Project Meeting	SGR195SU127	S1	M	SU	NS	S
interested in that because i think and i talked last year a lot about environmental supports, and i	think	some people have a lot of supports, and, maybe they aren't good spa- at spatial mapping but they sti	Nursing Student Presentations	STP450SG128	S5	F	SG	NS	S
n digest this for a little while put a word in there, for now, and then if we	think	of something better, or change our mind	Natural Resources Research Group Meeting	MTG425JG004	S1	M	JG	NS	S
right yeah i	think	a lot of the stuff's kind of just, mostly what he said in class. except for, i don't really understa	Intro Biology Study Group	SGR175MU126	S4	F	SU	NS	S
so, i understand your (by your) picture i	think	i understand what you're talking about, well, you're talking about both fields acting at the same ti	Graduate Physics Lecture	LES485MG006	S2	M	JG	NS	S
ch that population is moving, and where it would be heading, if th- things did remain constant. so i	think	that's the, uh, a real take-home message here that, it's still valuable even if it's not a true pred	Graduate Population Ecology Lecture	LES425JG077	S1	M	JF	NS	S
e we can say about S-N-one? i	think	it's pretty good. think we've	Organic Chemistry Study Group	SGR200JU125	S4	M	JU	NS	S
oh. is it important to know? like, like some, some of them have, c- like cytochrome C i	think	is covalently bonded, n- but the other two aren't, the	Biochemistry Study Group	SGR175SU123	S2	M	SU	NS	S
so this is, many of these plants are now, completely commercialized at this point. um, let's see. i	think	i've said all of that. uh, the examples, um, i'm gonna go through a whole bunch of examples. the nex	Graduate Cellular Biotechnology Lecture	LES405JG078	S1	F	SF	NS	S
that's i	think	we have enough of that size.	Biology of Fishes Field Lab	LAB175SU032	S1	M	SF	NSO	S
yeah i think you hafta have a high school degree but i don't	think	you hafta have anything beyond that.	Radiological Health Engineering Lecture	LES445SU067	S6	M	SU	NS	S
well um i- i	think	there may be one missing there	Biology of Fishes Lab	LAB175SU033	S1	M	SF	NSO	S
screwy splicing all the way down to C-H-three. do you have a control f- that rules that out? i don't	think	that's likely. cuz it's it'll go to the...	Immunology Lab Meeting	MTG400MX008	S2	M	SF	NS	S
pulation so physically, what's going on here? this is what_ you can_ once you understand that then i	think	uh things are are fairly straightforward. what you're doing what you're going to be measuring here,	Graduate Physics Lecture	LES485MG006	S1	M	SF	NS	S
squared right? is it two-H? i	think	it's two H.	Intro to Groundwater Hydrology Lecture	LES205JG124	S5	M	SG	NS	S
maybe there is another picture, hm. (i	think	there was)	Biochemistry Study Group	SGR175SU123	S1	F	SU	NS	S
just in a very sorta general, um, sense. and and Glenda so- sh- m- that covered it don't you	think	that's sort of what	Natural Resources Research Group Meeting	MTG425JG004	S1	M	JG	NS	S
i didn't	think	(xx) a whole uh	Biology of Birds Field Lab	LAB175SU026	SU-f	F	SU	NS	S
no no i	think	it's the name of a plant that they observed it in	Nursing Student Presentations	STP450SG128	S4	F	SG	NS	S
okay, um, methods so i think... i	think	these are tasks. so this i- this is a method though... um	Natural Resources Research Group Meeting	MTG425JG004	S1	M	JG	NS	S
eally shy one? i	think	something was wrong with her but i don't know (xx)	Astronomy Peer Tutorial	OFC150MU042	S12	F	SU	NS	S
well, okay. i	think	it's_ isn't it like when you like learn it in physics it's always from negative charge t	Intro Biology Study Group	SGR175MU126	S1	F	SU	NS	S
ead you from the Ann Arbor News found all the things that were wrong with that study, i asked you to	think	, in this intervening week about the kinds of experiments you might do. uh, and do a better job of t	Biology of Cancer Lecture	LEL175SU106	S1	M	SF	NS	S
mhm... but that hasn't been confirmed yet. if that's when we, i'm just	thinking	more people probably want to go later than early. i don't think we'll have a problem	Natural Resources Research Group Meeting	MTG425JG004	S1	M	JG	NS	S
ca, whether it's phylogenetic or something else. um, i i think there's a lot of components to that i	think	, one um component is probably that in South America it was isolated and you had, lowland tropical f	Fossil Plants Defense	DEF305MX131	S2	F	SG	NS	S
i mean as long as we're able to run them back to back, i	think	we can avoid those sort of problems just because you can run it without, and you can run it with and	Physics Research Group Meeting	MTG485SG142	S3	M	JG	NS	S
s figure says that. so i think that that's like totally, up for grabs yeah, i	think	this figure says	Intro Biology Study Group	SGR175MU126	S3	F	JU	NS	S
term i won't make you know it. just in case you get confused, tryptophan is called a co-repressor. i	think	it's a bit confusing because tryptophan is an amino acid and so to think of it as a repressor is a l	Microbial Genetics Lecture	LES175SU079	S1	F	JF	NS	S
join up with a with a i	think	that's would that be fair assum-	Interview with Botanist	INT175SF003	S1	M	SF	NS	S
's what came out of the vacuum chamber, and then the other one is mounted on a (complat) flange so i	think	that's okay. okay it probably	Physics Research Group Meeting	MTG485SG142	S8	F	SG	NS	S
on the uh no it's not i don't	think	it's look on look on this one because this is an actually a sheep brain.	Biopsychology Lab	LAB500SU044	S7	M	SU	NS	S
l other points also. if biodiversity loss is regarded by the world as an emergency situation which i	think	it should be. unfortunately it's not. there is an emergency situation there, we can get the world to	Ecological Agriculture Colloquium	COL425MX075	S2	M	SF	NS	S
he News and Views, may not be, as straightforward as one might think. i	think	that's_ how embarrassing if it turns out to be true. oh gosh.	Immunology Lab Meeting	MTG400MX008	S2	M	SF	NS	S
so let's invert over negative-two zero first. and then let's invert, over the origin. that's what i	think	so what radius do you want? i	Math Study Group	SGR385SU057	S2	F	SU	NS	S
it it looks as if, um there's just one group of fishes, which frankly, i am very skeptical about. i	think	what you've actually got is a group of fish here, and perhaps a second group of fish, here. and, giv	Biology of Fishes Lab	LAB175SU033	S1	M	SF	NSO	S
d the Great Basin, okay one is it had never been collected in fact i tried, i	think	it was eighty-two, to get funded to collect that and i couldn't get funding from the National Scienc	Interview with Botanist	INT175SF003	S1	M	SF	NS	S
kay. well what i'd like to do first... is review the algorithm, we did go through it yesterday but i	think	this is uh tough enough to understand that we probably oughta go through it, uh, quicker this time b	Intro Programming Lecture	LES235SU099	S1	F	JF	NS	S
bject, on which an instructor, can capitalize. i am perhaps betraying my own ignorance, but i do not	think	, that most students come to a course in statistics, uh i would think quite the same kind of curiosi	Golden Apple Award Statistics Lecture	COL575MX055	S2	M	SF	NS	S
does that mean from there? i	think	that just like th- i-	Intro Biology Study Group	SGR175MU126	S5	F	JU	NS	S
es and the methods down, and then we can worry about the tasks later, okay? i	think	we're gonna go, you know as the whole idea progresses um	Natural Resources Research Group Meeting	MTG425JG004	S3	M	JG	NS	S
ings like that. right? so like, that's when i_ that's what immediately what i	think	of when you say like, it jumps from one part of the of the genome to the other part of the genome. d	Intro Biology Study Group	SGR175MU126	S1	F	SU	NS	S
so, but so, so that seems like a reasonable story, right? but i, and i	think	it's also true that it turns out that, these bidding policies, make it so that, you're almost always	Artificial Intelligence Research Group Meeting	MTG270SG049	S2	M	SG	NS	S
discipline, of nursing, and there would be great possibility i	think	that the operazational -zation would not	Nursing Student Presentations	STP450SG128	S7	F	SG	NS	S
yeah that's what i	think	too. cuz it, just looks li- i	Biopsychology Lab	LAB500SU044	S6	M	SU	NS	S
you wanna be, what i	think	is hilarious is that most students get like forty percent on the physics G-R-E, like who	Astronomy Peer Tutorial	OFC150MU042	S9	F	SU	NS	S
a go through it, uh, quicker this time but go through it again, and then when we look at the code, i	think	it'll be easier to understand if we've just looked at these, uh graphics again to see how the sort w	Intro Programming Lecture	LES235SU099	S1	F	JF	NS	S
do you agree with him? i	think	it's reasonable. you think it	Intro to Groundwater Hydrology Lecture	LES205JG124	S6	F	SU	NS	S
i mean this is our current model, we haven't discarded Markov decision processes as a possibility i	think	that was obvious from the pages and pages i had at least talking about it in the thesis, and, we thi	Artificial Intelligence Dissertation Defense	DEF270SF061	S1	F	SG	NS	S
on't know what time my flight gets in. i i have to fly in from D-C and depending upon the weather, i	think	i leave at one or two, i should be back by five or six, but we need flex time in case of traffic and	Microbial Genetics Lecture	LES175SU079	S1	F	JF	NS	S
their warning? mhm, yeah i	think	they have just a really, harsh, warning call.	Biology of Birds Field Lab	LAB175SU026	SU-f	F	SU	NS	S
(forever) um well sh- i	think	more than one_ i mean, now, in terms of addressing that way the problem, isn't it	Technical Communications Tutorial	OFC578SG037	S1	F	JF	NS	S
narios type oh um... yeah i i	think	i just wrote in options as a option. we came up	Natural Resources Research Group Meeting	MTG425JG004	S1	M	JG	NS	S
s of vegetation type, and so, uh in the early Miocene what y- we have is, lowland vegetation, what i	think	we've got based on the elevation and temperature estimates of the Nabon Basin is submontane vegetati	Fossil Plants Defense	DEF305MX131	S2	F	SG	NS	S
. so if we notice every morning that the sun rises in the east, then, we may say, ahah, i	think	the sun rises in the east because of, whatever whatever theory you come up with. the inductive part	Intro Biology First Day Lecture	LEL175MU014	S1	M	JF	NS	S
l. i	think	the head is darker than the body, i think.	Biology of Birds Field Lab	LAB175SU026	SU-f	F	SU	NS	S
on with just a tiny little, bug like this. kay any other questions about the, sort here? kay well, i	think	it's kind of amazing the first time i saw it which was i think nineteen seventy-four, uh, i thought	Intro Programming Lecture	LES235SU099	S1	F	JF	NS	S
so... i mean i_ it was just kind of uh, i i was thinking that most of the people_ i guess what i was	thinking	is that most people realize w- that_ how computers are advancing, and modelling i mean, pretty much	Technical Communications Tutorial	OFC578SG037	S2	M	SG	NS	S
m, a discussion in your textbook that i'd like you to read, um, i'm not gonna go into it cuz i don't	think	i'm gonna have time, and it talks about, how do they clone. how did they find, this internal operato	Microbial Genetics Lecture	LES175SU079	S1	F	JF	NS	S
qual to theta. like, so (xx) that, so we'll say uh, divide it by (xx) that... i think actually no, i	think	this has to be in degrees, theta has to be in degrees... radians, no no no, wait, sine (xx)	Astronomy Peer Tutorial	OFC150MU042	S1	F	SU	NS	S
a, s- system as a whole. i i	think	you know, that i- in a curious way, part of the problem might be just because of the the way the his	Ecological Agriculture Colloquium	COL425MX075	S2	M	SF	NS	S
history of the Galileo years i	think	, if uh, right so if you could uh, so the J- Jovian planets are a lot larger so they're almost like	Astronomy Peer Tutorial	OFC150MU042	S1	F	SU	NS	S
levels in the El Salado. i- i	think	actually that they probably are um, mostly reflective of, ta- actual temperature change and i_ and p	Fossil Plants Defense	DEF305MX131	S2	F	SG	NS	S
hink i	think	think (xx) i have seventy-three (siblings.) exactly.	Organic Chemistry Study Group	SGR200JU125	S2	M	JU	NS	S
this_ okay we wanna make this protein. okay? see okay number one i don't	think	that your professor meant to say that. and i don't think that he meant,	Intro Biology Study Group	SGR175MU126	S1	F	SU	NS	S
yeah i	think	that's more like what it is like it's just something that's always in there, but it can'	Intro Biology Study Group	SGR175MU126	S4	F	SU	NS	S
they are, what their age is. so you can use a model based on size or stage, rather than age class. i	think	we've mentioned the n- names before. but the certain names are often associated with different types	Graduate Population Ecology Lecture	LES425JG077	S1	M	JF	NS	S
my own ignorance, but i do not think, that most students come to a course in statistics, uh i would	think	quite the same kind of curiosity, as they come to the study of history. this is what makes the selec	Golden Apple Award Statistics Lecture	COL575MX055	S2	M	SF	NS	S
i gotta ask them, (at least cuz it's bugging me) yeah i	think	it's like something with an M, like do do do do do	Astronomy Peer Tutorial	OFC150MU042	S12	F	SU	NS	S
's a good one that's what i i	think	that's like too many choices for me. okay i'll pick one of 'em. okay my topic	Rehabilitation Engineering and Technology Student Presentations	STP165JG122	S2	F	JG	NS	S
s that, that this statement assumes that, MEANDRS would be restored or whatever. and i think i ph- i	think	i rephrased it. okay...	Natural Resources Research Group Meeting	MTG425JG004	S1	M	JG	NS	S
se? i don't think so. i don't	think	so. no	Professional Mechanical Engineering Seminar	LES365JG029	S1	M	SF	NS	S
i had a question in the book i	think_	i'm wondering if the book made	Computer Science Office Hours	OFC270MG048	S1	M	JG	NS	S
ht you were just making that up and i was like i don't	think	that's right okay but if that's the answer then i guess yeah.	Intro Biology Study Group	SGR175MU126	S4	F	SU	NS	S
high (building.) i mean i	think	, i think i mean the value in the Clark is that we take out all the mounts and optics and we have th	Physics Research Group Meeting	MTG485SG142	S3	M	JG	NS	S
some, here's some rules uh page one-thirty-five we got some some rules. oh i	think	she gave us rules too.	Math Study Group	SGR385SU057	S1	M	SU	NS	S
field i think that if you use the text and i i emailed you, various sections that we're covering, i	think	that'll help you and you'll be able to go ahead. in fact one of the homework problems i think is act	Graduate Physics Lecture	LES485MG006	S1	M	SF	NS	S
c and lysogenic cycles that, sometimes it can still insert into the the D-N-A but i don't	think	you need to know that.	Intro Biology Study Group	SGR175MU126	S1	F	SU	NS	S
d be that asexual reproduction. so, cloning does fit under sort of, creation of new life. y- you can	think	of lots of things like the classic example is is a virus alive. and my opinion is no it's not, becau	Intro Biology First Day Lecture	LEL175MU014	S1	M	JF	NS	S
en-five, i- again it's kind of big, but we had one group that was really really big, so that's why i	think	, that that happened to be, little bit higher than than it did. if we did more repetitions obviously	Intro Statistics Lab	LAB575JU095	S1	M	SG	NS	S
thirty, figure nine-five. and if you didn't understand the migration of the holiday junctions, um i	think	page two-twenty, the figure nine-point-two, is relatively clear. if you still don't understand it, e	Microbial Genetics Lecture	LES175SU079	S1	F	JF	NS	S
(xx) i	think	um, is	Organic Chemistry Study Group	SGR200JU125	S2	M	JU	NS	S
... this is my overview, um, that we've been in existence for over thirty-five years, and um i don't	think	we're taking this attack very seriously, and that we really need to get involved. so this is my mode	Nursing Student Presentations	STP450SG128	S6	F	SG	NS	S
d? i	think	we've heard it before so we understand it but,	Nursing Student Presentations	STP450SG128	SU-f	F	SG	NS	S
i think i hear some pleading. even though i	think	we could figure it out.	Math Study Group	SGR385SU057	S2	F	SU	NS	S
i did- i didn't	think	so. no, it doesn	Heat and Mass Transfer Office Hours	OFC195SU116	S8	M	SU	NS	S
ure i, i_ do you	think	a goldfinch is too small?	Biology of Birds Field Lab	LAB175SU026	SU-f	F	SU	NS	S
sment, that's what i was	thinking	educational materials.	Natural Resources Research Group Meeting	MTG425JG004	S3	M	JG	NS	S
sor or whatever, and then we also looked at, well now that we have more than one resource how can we	think	of fault tolerance in terms of, computational system failures. um and we also talked about uh, in th	Artificial Intelligence Dissertation Defense	DEF270SF061	S1	F	SG	NS	S
no well, that that's what i was	thinking	because the example was there. but something like that would happen. something would have to happen_	Intro Biology Exam Review	OFC175JU145	S1	F	JG	NS	S
s and then i kinda discard it it's really not relevant whatsoever, so that's the kinda thing where i	think	in the end my professor might say get rid of it, you know	Technical Communications Tutorial	OFC578SG037	S2	M	SG	NS	S
ent (xx) yeah, pretty much. i	think	that like, some she prefers over others, cuz i heard people like talking to her and stuff.	Astronomy Peer Tutorial	OFC150MU042	S5	F	SU	NS	S
it might be just breaking up on me i	think	okay Paul	Biology of Fishes Lab	LAB175SU033	SU-f	F	UN	NS	S
th Professor Olsen oh i don't	think	i'll have a problem with it it just_ i don't know there's other things i'm just working on right now	Technical Communications Tutorial	OFC578SG037	S2	M	SG	NS	S
ne thing but that has to be one component of it. the second component of it uh is the the one that i	think	you were getting at, and the one that you were getting at was the was whether you can have this this	Ecological Agriculture Colloquium	COL425MX075	S2	M	SF	NS	S
pretty much about quantum theory and the structure of the atom. um, relativity um... the reason, we	think	of it as being revolutionary, is the theory of relativity has changed the way we think, of space and	Intro to Physics Lecture	LEL485JU097	S1	M	SF	NS	S
y guys. um, the two concepts that i, chose to measure were child advocacy and injury prevention um i	think	, most of you are aware of my, um ongoing relationship with child advocacy, going back to eight-oh-o	Nursing Student Presentations	STP450SG128	S7	F	SG	NS	S
i saw him today, i just don't	think	he's coming in.	Astronomy Peer Tutorial	OFC150MU042	S7	M	SU	NS	S
do you really need about the environment about the world, uh because i don't	think	people understand that very well at this point and, probably	Artificial Intelligence Dissertation Defense	DEF270SF061	S6	M	SF	NS	S
(xx) i	think_	i don't think i'd be (xx) sp- sp- precipitated but you'd get, you'd get more of s- you'd	Chemistry Discussion Section Student Presentations	STP200JU019	S1	F	SG	NS	S
okay, i'm gonna go on to the next line. because i don't, i	think	you need to see it all and then, maybe we can talk about it. um, okay.	Immunology Lab Meeting	MTG400MX008	S4	F	SG	NS	S
okay, um, methods so i	think	... i think these are tasks. so this i- this is a method though... um	Natural Resources Research Group Meeting	MTG425JG004	S1	M	JG	NS	S
ncy here or how do we get anything in this experiment? if you think of it in terms of these clocks i	think	you'll, figure out what's going on. what phases are you comparing? there'	Graduate Physics Lecture	LES485MG006	S1	M	SF	NS	S
um, so, don't go away yet. um, you said that, you can infer color change for post-transition also? i	think	that's what you have written down?	Chemistry Discussion Section Student Presentations	STP200JU019	S2	M	JG	NS	S
get through (xx) cuz i	think	this is	Intro Biology Study Group	SGR175MU126	S5	F	JU	NS	S
i don't think so no i	think	it's Z-bar-squared.	Math Study Group	SGR385SU057	S3	F	SU	NS	S
o make more R-N-A? right, i i	think	this is the reason why we're here. like that what's	Intro Biology Study Group	SGR175MU126	S5	F	JU	NS	S
i don't think it will change it that much so then i just found, i found that (as in) turbulent and i	think	it'd still be if i used a thousand.	Heat and Mass Transfer Office Hours	OFC195SU116	S15	M	SU	NS	S
yeah they're supposed to i	think	it comes from the the black body (xx)	Astronomy Peer Tutorial	OFC150MU042	S7	M	SU	NS	S
well anyway i thi- we're actually, running way late on the (xx) but but i	think	the point, i- it's a good point is that there the (the sheet of) issues though are really complicate	Artificial Intelligence Research Group Meeting	MTG270SG049	S1	M	SF	NS	S
no i don't	think	that's a redstart. no that'	Biology of Birds Field Lab	LAB175SU026	SU-f	F	SU	NS	S
ot to get into that piece more i have to understand organizational structure organizations better. i	think	that's where i need to go, and to be able to say okay now what can nursing do? how can nursing uh be	Nursing Student Presentations	STP450SG128	S3	F	SG	NS	S
oh pachy- yes well actually, it's it's the sa- it's named the s- similar. i	think	pachy means thick, and poda means foot. and, so, before i trip on this thing, this there's two um ac	Spring Ecosystems Lecture	LES425SU093	S1	F	JF	NS	S
nse of um Beth's, thesis. and um i'd like to share with you something that um Josh Allens said and i	think	this had to do with completion of dissertations although the exact citation was not, clear. what he	Fossil Plants Defense	DEF305MX131	S1	F	SF	NS	S
and i was like ow, i	think	(xx) stomach muscle i was like	Astronomy Peer Tutorial	OFC150MU042	S1	F	SU	NS	S
) cuz you don't have enough okay. and what changes it is, phosphorylase kinase A? or, B i	think	it's B actually, i don't know. okay...	Biochemistry Study Group	SGR175SU123	S3	M	SU	NS	S
n zero i don't_ i still don't	think	that matters. i don't think the middle point even matters.	Math Study Group	SGR385SU057	S1	M	SU	NS	S
the same thing. i think is, i	think	it's exac- it looks like the same.	Computer Science Office Hours	OFC270MG048	S8	M	SU	NS	S
f it. (okay) thanks. um, i- i	think	you got the sense of what th- the method that that Chuck was involved in is a much more detailed met	Biology of Birds Discussion Section	DIS175SU027	S1	F	SF	NS	S
's not (xx) this one is it? i	think	that oh okay	Biopsychology Lab	LAB500SU044	S7	M	SU	NS	S
ge of what i would consider, plausible potential values, for, mu-one minus mu-two, hm? values that i	think	are likely to be mu-one minus mu-two at a ninety-five percent confidence level... and what they're a	Statistics Office Hours	OFC575MU046	S1	F	JF	NS	S
it's just that sometimes we	think	of them as tasks and sometimes we think of them, as resources but there's no,	Artificial Intelligence Research Group Meeting	MTG270SG049	S1	M	SF	NS	S
i have a story for everything, but i don't	think	it's it's appropriate to share it at this i don't think it would be a learning opportunity for me to	Organic Chemistry Study Group	SGR200JU125	S1	F	JU	NS	S
bucket of yeast. yeah i would	think	the least would be or yeast'd be.	Chemical Engineering Group Project Meeting	SGR195SU127	S4	M	SU	NS	S
ot birds of prey. um, a wide variety of birds have been harvested for food, even those that we don't	think	of as native species, and actually in other parts of the world, um people in some areas they, they f	Biology of Birds Lecture	LES175SU028	S1	F	SF	NS	S
i'm not looking at commitment to the role. i'm looking at commitment to the profession... i	think	they're two different things. i think that you could i think that if you, i would hope, that if you	Nursing Student Presentations	STP450SG128	S6	F	SG	NS	S
erfect timing for you and i think you should, listen on, Tuesday and Thursday because i think uh i i	think	it'll just, really fall into place for you but, uh some of the things that i've out- um highlighted	Technical Communications Tutorial	OFC578SG037	S1	F	JF	NS	S
proposed requiring only paper and pencils and the willingness of study subjects to participate, um i	think	it was adequate with consistency um in terms of every effort being made to, um rigorously adhere to	Nursing Student Presentations	STP450SG128	S7	F	SG	NS	S
i think it's cuz of the i think it's cuz like, that last time i don't	think	we did a lot on the homework, if i remember right.	Math Study Group	SGR385SU057	S1	M	SU	NS	S
is this is a very early solution so i think the solution has been modified so i'm laughing because i	think	what this means is that, um the solution itself is not correct so, i need to get a calculator and fi	Computer Science Office Hours	OFC270MG048	S2	F	SG	NS	S
act with. even if there's not much information transfer, going on, it creates a bond. um, we usually	think	of the social etiquette things the, hi hello, excuse me, um, pardon me please thank you, those we th	Rehabilitation Engineering and Technology	LES165JG121	S1	F	RE	NS	S
that (won't) do it. N-H-three makes it turn like purple with yellow polka-dots i	think	we've got it. alright, so a	Chemistry Lab	LAB200JU018	SU-m	M	UN	NS	S
say? i	think	one becomes anterior and one becomes_ you know like that sort of thing that's	Intro Biology Study Group	SGR175MU126	S3	F	JU	NS	S
do more seining? no i don't	think	you need to do more seining. if you have any, centrarchids if you could keep	Biology of Fishes Field Lab	LAB175SU032	S1	M	SF	NSO	S
ullhead (xx) um those are, i	think	those are dogs. are they?	Biology of Fishes Field Lab	LAB175SU032	S1	M	SF	NSO	S
nd between the yes and the no which one do you want? i really don't think that's a great idea, cuz i	think	that's a pretty boring, set to be choosing from especially if you're working with a child, for initi	Rehabilitation Engineering and Technology	LES165JG121	S1	F	RE	NS	S
t cousins? i don't	think	i thin	Organic Chemistry Study Group	SGR200JU125	S4	M	JU	NS	S
probably alright there yeah i	think	i think that most of it's in the book like this one is gonna involve some (computations) i don't kno	Astronomy Peer Tutorial	OFC150MU042	S1	F	SU	NS	S
that it's all the way on the right and has nothing outgoing is is enough of an identifier and i also	think	it's okay for it to be different, it is different (it) has a different bidding policy, um, you know	Artificial Intelligence Research Group Meeting	MTG270SG049	S1	M	SF	NS	S
of the ecosystems stuff, i've, the only way i can do that, is to collaborate. in other words i don't	think	i'll ever write another proposal, as a P-I in ecosystems. i i'll collaborate	Interview with Botanist	INT175SF003	S1	M	SF	NS	S
this one i	think	there's some debate on actually be- before the last test, if this is a racemic mixture, then you hav	Organic Chemistry Study Group	SGR200JU125	S2	M	JU	NS	S
ing, i think that'll help you and you'll be able to go ahead. in fact one of the homework problems i	think	is actually solved at the end of the Wolf, and also, the first volume of Cohen-Tannoudji's book, on	Graduate Physics Lecture	LES485MG006	S1	M	SF	NS	S
rk. alright... i	think	i'm getting pretty well to um towards the end uh... s- some years ago quite some years ago now i cam	Interview with Botanist	INT175SF003	S2	M	SF	NSO	S
developed here at Michigan in the rheumatology division by Joan McGowan David Fox and others. but i	think	the chemists in the audience can see that this is a a bisalkylating agent this is this is a a real s	Chemical Biology Colloquium	COL200MX133	S3	M	SF	NS	S
yeah i think that's when you seal it i	think	that's when you put the carbonation in i think.	Chemical Engineering Group Project Meeting	SGR195SU127	S4	M	SU	NS	S
yeah i don't	think	that (who was that)	Biology of Birds Field Lab	LAB175SU026	SU-f	F	SU	NS	S
what was that? oh my god i	think	i had whoa that's, my problem, twenty ounces of caffeine.	Astronomy Peer Tutorial	OFC150MU042	S1	F	SU	NS	S
uh it i	think	that would be it is by, the goal is by,	Natural Resources Research Group Meeting	MTG425JG004	S1	M	JG	NS	S
n the surface of cardiac tissue. okay, now we don't want our immune system fighting cardiac tissue i	think	that's clear, um and so the immune system has developed a mechanism of tolerance, peripheral toleran	Chemical Biology Colloquium	COL200MX133	S3	M	SF	NS	S
i	think	he needs a break from us so he just gets up and walks off.	Math Study Group	SGR385SU057	S2	F	SU	NS	S
why don't we um... what was your ins- it's kinda hard_ i still	think	like in a sense maybe just Pat doesn't know yet, how he feels about it, but that, you don't really h	Natural Resources Research Group Meeting	MTG425JG004	S1	M	JG	NS	S
this charac- or status, state? i	think	characteristics is good cuz we're looking at the whole system. um... yeah. um	Natural Resources Research Group Meeting	MTG425JG004	S3	M	JG	NS	S
, one f- (hey) we need a filter, so. fermenter. didn't i g- didn't i have a, price for a fermenter i	think	i did.	Chemical Engineering Group Project Meeting	SGR195SU127	S1	M	SU	NS	S
D-N-A binding protein in order for it to bind. but technically it's called a co-repressor. but don't	think	it can bind D-N-A by itself.	Microbial Genetics Lecture	LES175SU079	S1	F	JF	NS	S
t doesn't make sense. you know what i mean? two different species don't mate. and like, pr- that's i	think	that's that's pretty much it i don't think there's... and i think that what he's getting at is that	Intro Biology Study Group	SGR175MU126	S1	F	SU	NS	S
nants specifically M-R-N-A? i	think	they're just things that cause, the cell to be different in different regions i don't think it defin	Intro Biology Study Group	SGR175MU126	S4	F	SU	NS	S
se everybody comes along and he says, oh you know i use_ i organize my loops this way all the time i	think	i'll, sort of make that a new structure. for example when we look at Matlab Matlab has something cal	Intro Engineering Lecture	LEL295JU035	S1	M	SF	NS	S
i'm not an onion fan. i don't	think	it's i think, like it's green peppers. like it's looking and smelling like, green peppers comma onio	Organic Chemistry Study Group	SGR200JU125	S1	F	JU	NS	S
no it tells us that the population size is infinite, that we have an infinite number of M-and-Ms. i	think	i'm gonna take that number and become an economist.	Biology of Fishes Group Activity	LES175SU031	S1	M	SF	NSO	S
yeah, i	think	she did too.	Math Study Group	SGR385SU057	S2	F	SU	NS	S
k. i	think	(we saw one)	Biology of Birds Field Lab	LAB175SU026	SU-f	F	SU	NS	S
ook it. i think he took it. i	think	he took it but i've got a copy. (xx)	Natural Resources Research Group Meeting	MTG425JG004	S3	M	JG	NS	S
perator is actually inside of the gene. and that's, one reason why i'm bringing this up is because i	think	it's kinda cool. when when, you first start thinking about gene control you think that most of the c	Microbial Genetics Lecture	LES175SU079	S1	F	JF	NS	S
did i find C? maybe i'm just doing this wrong i	think	i might have found C. Z minus X...	Math Study Group	SGR385SU057	S3	F	SU	NS	S
to reach their goal? i don't	think	that necessarily to reach it just to pursue it. reaching is...	Natural Resources Research Group Meeting	MTG425JG004	S1	M	JG	NS	S
e any questions i	think	that i, yeah i w- i would like to add to that. i think you also have to look at what causes that. an	Ecological Agriculture Colloquium	COL425MX075	S2	M	SF	NS	S
mammillary bodies? i	think	they're mammillary bodies but i was pointing at i thought that mighta been the hypothalamus but that	Biopsychology Lab	LAB500SU044	S7	M	SU	NS	S
ing where i think well i	think	we'll really take off might say get rid of it, you know	Technical Communications Tutorial	OFC578SG037	S1	F	JF	NS	S
okay but i	think	you'll need to monitor that, dynamically. because there's gonna be a l- you know res- shock events y	Artificial Intelligence Research Group Meeting	MTG270SG049	S1	M	SF	NS	S
you know it really sucks that (i	think	) what's his name's test is this week. i mean but i really want to do a lot of studying a	Astronomy Peer Tutorial	OFC150MU042	S7	M	SU	NS	S
things. they can't do it year after year after year. any other questions about the movie? what'd you	think	of it? did you like it? should i show it again next time? yeah i, i sorta liked it. there's so much	Intro Oceanography Lecture	LEL305JU092	S1	M	SF	NS	S
sn't now it is again. so the lake is a, couple of feet down, two or three feet down, two fee- feet i	think	probably from where it was, but that's, quite a lot, compared to previous that's an awful lot of cha	Biology of Fishes Field Lab	LAB175SU032	S1	M	SF	NSO	S
no i	think	that was equal to one can of Surge what?	Astronomy Peer Tutorial	OFC150MU042	S1	F	SU	NS	S
s a receptor that's mostly performing a structural role. it has a binding site... so this could be i	think	your book, has epinephrine binding to it. this could be epinephrine, or glucagon that basically go t	Intro to Biochemistry Lecture	LEL175SU098	S1	F	JF	NS	S
who is that? who Sparett? i	think	M-CAT or someth- it's not m-	Astronomy Peer Tutorial	OFC150MU042	S4	M	SU	NS	S
i	think	that's i think that's okay	Natural Resources Research Group Meeting	MTG425JG004	S1	M	JG	NS	S
ar i	think	we should clear that up	Biology of Fishes Lab	LAB175SU033	SU-f	F	UN	NS	S
one over two, so, um well i don't	think	you can make, both these vanish and that one not be uh, not be zero but if you just take, the second	Graduate Physics Lecture	LES485MG006	S1	M	SF	NS	S
i know she's like alri- well cuz i	think	they ha- you know they can't play religious music. so she has to like, (xx) y	Astronomy Peer Tutorial	OFC150MU042	S5	F	SU	NS	S
i think they're just things that cause, the cell to be different in different regions i don't	think	it defines it does it?	Intro Biology Study Group	SGR175MU126	S4	F	SU	NS	S
oh Michelle's i	think	it's fine. i mean basically what they're what they're saying is that we can go ahead and	Microbial Genetics Lecture	LES175SU079	S1	F	JF	NS	S
hy cancer cells can be viewed sort of as activated lymphocytes there are a lot of similarities and i	think	that, uh, that is related to why we see efficacy of those models. um, how how well that is is really	Chemical Biology Colloquium	COL200MX133	S3	M	SF	NS	S
c person when he started out, and nothing could stop him in achieving what what his goals were and i	think	we can all say the same thing about, uh Gary. uh the other thing i wanted to comment on is the, the	Chemical Biology Colloquium	COL200MX133	S2	M	SF	NS	S
words that we threw in there. and this is more, okay, you know, this is, thi- i- and i	think	the reason why we wanted to keep 'em separate was, that, you know we wanna know first just, say what	Natural Resources Research Group Meeting	MTG425JG004	S1	M	JG	NS	S
ointed to that. well, i don't	think	anyone would suggest that they solve your whole problem for you, okay, the question is whether s- yo	Artificial Intelligence Dissertation Defense	DEF270SF061	S4	M	SF	NS	S
mm i	think	i'm gonna look it up in the book (xx)	Intro Biology Study Group	SGR175MU126	S4	F	SU	NS	S
e and then i'll move to a conclusion. um so, this, honeycomb shape, i can	think	of it as a sphere packing problem, and this is the best possible sphere packing, but if i look at th	Public Math Colloquium	COL385MU054	S3	M	SF	NS	S
uh i	think	like maybe briefly. yeah	Organic Chemistry Study Group	SGR200JU125	S3	F	JU	NS	S
i	think	there's, is that another Chipping Sparrow over there that, tshp?	Biology of Birds Field Lab	LAB175SU026	SU-f	F	SU	NS	S
iated and, under certain hormonal conditions you can get, this callus. you can find callus on here i	think	other places. and then add, here's where you're adding the D-N-A. so these blobs, are actually addin	Graduate Cellular Biotechnology Lecture	LES405JG078	S1	F	SF	NS	S
we could have a, cuz i don't	think	that'd be up to, F-D-A regulations	Chemical Engineering Group Project Meeting	SGR195SU127	S3	F	SU	NS	S
hm okay. so um, i	think	we beat this one to death.	Organic Chemistry Study Group	SGR200JU125	S2	M	JU	NS	S
that uh i have focused on the other tools i think i've uh given you enough examples of why i did not	think	that they were uh appropriate for evaluating the concept of autonomy, however that N-A-S scale, does	Nursing Student Presentations	STP450SG128	S3	F	SG	NS	S
that was for the fermenter, never mind... i don't_ but what about when you're mashing i think you, i	think	you go like to one temperature and then you raise it up to the next. has to do with the enzymes. i d	Chemical Engineering Group Project Meeting	SGR195SU127	S1	M	SU	NS	S
r things you think about is if we close our eyes we can sort of envision, certain environments. um i	think	of it as a looking-from-above view, where we don't really have to be in that environment in order to	Nursing Student Presentations	STP450SG128	S5	F	SG	NS	S
t goes however she says Moebius, it goes like that, and it's an actual vowel in linguistics and so i	think	that's why they spell it like that.	Math Study Group	SGR385SU057	S2	F	SU	NS	S
just frame it as research questions, and just take out the hypothesis, and, i	think	sorta just leave leave it the way it is, and if um, you know someone has a question about that, then	Natural Resources Research Group Meeting	MTG425JG004	S1	M	JG	NS	S
rts of, changes in in resource capability. i i don't know how to do it, but i	think	it would be worth your while to put a a fair bit of time into this.	Artificial Intelligence Dissertation Defense	DEF270SF061	S2	M	SF	NS	S
or is it some (other) i	think	, you might be right i- that's, no that's glycolysis i think, isn't it? i know you	Biochemistry Study Group	SGR175SU123	S1	F	SU	NS	S
you (can net E or Z?) yeah i	think	, that's what it's talking about.	Organic Chemistry Study Group	SGR200JU125	S4	M	JU	NS	S
so it was it was like somewhere here or s- like, like y- i	think	you make two cytochrome Cs, like, t- y- two cytochrome Cs are used to, make it go more.	Biochemistry Study Group	SGR175SU123	S2	M	SU	NS	S
h one fits, so this is on a different scale right now but what i've done is i selected a beta that i	think	fits. and if you go back and you were to do this you might select a different beta. and, who's right	Intro to Groundwater Hydrology Lecture	LES205JG124	S1	F	SF	NS	S
what is the agricultural potential, in general? and think if we explain if_ i	think	if we explained this if we don't just leave it as a sentence and they were sa	Natural Resources Research Group Meeting	MTG425JG004	S1	M	JG	NS	S
alright, i	think	that does it. okay.	Computer Science Office Hours	OFC270MG048	S1	M	JG	NS	S
well, i i think do they end up_ yeah i	think	they do end up adding to one remember that there are there are two equations.	Intro Biology Exam Review	OFC175JU145	S1	F	JG	NS	S
it is any, uh possession of so it's illegal to hold, any wild bird in captivity. a pet store was_ we	think	was probably, went out of business, in Cheboygan they had that goldfinch in a cage there, and uh som	Biology of Birds Lecture	LES175SU028	S1	F	SF	NS	S
K-squared... i	think	i've, did we say square root of two? or did we say square root o- okay.	Math Study Group	SGR385SU057	S2	F	SU	NS	S
he time, as opposed to one-third of the time, if you stay. and i'll just show you really fast why. i	think	some of the groups figured it out, fairly quickly, okay. so let's just say for instance, door one is	Intro Statistics Lab	LAB575JU095	S1	M	SG	NS	S
iteria for the evaluation of the N-A-S since that is one that uh i have focused on the other tools i	think	i've uh given you enough examples of why i did not think that they were uh appropriate for evaluatin	Nursing Student Presentations	STP450SG128	S3	F	SG	NS	S
- has it been kidnapped? (i	think	so) has a ransom note appear	Biology of Fishes Field Lab	LAB175SU032	SU-f	F	UN	NS	S
i could say_ i was gonna say you could even hook this one up there, almost. uh, but but i	think	a period is good. um, this this and this all of which increase the accurac-	Technical Communications Tutorial	OFC578SG037	S1	F	JF	NS	S
i	think	that and there's a	Intro Biology Study Group	SGR175MU126	S1	F	SU	NS	S
so i wonder if we can get him to meet us at, meet us at nine, i don't	think	i have my first appointment till ten or ten-thirty.	Microbial Genetics Lecture	LES175SU079	S1	F	JF	NS	S
aper because i don't wanna write it on this this paper, i can't write an abstract of this, because i	think	i'll i'm gonna read the abstract and then write an abstract, i can't do that.	Astronomy Peer Tutorial	OFC150MU042	S9	F	SU	NS	S
ive concentration, of f- free benzodiazepine in solution is in fact in the nanomolar range. so i th-	think	the intrinsic potency of this compound is is in fact much greater than one sees in these conditions	Chemical Biology Colloquium	COL200MX133	S3	M	SF	NS	S
r material. yeah. no, i don't	think	so. (xx) uh, um, the uh_ you see we're looking for the failure of asperities, and that involves both	Professional Mechanical Engineering Seminar	LES365JG029	S1	M	SF	NS	S
g on that at one location there was also another location forty-five minutes away um with another, i	think	fifteen people there there were twenty-seven of us, altogether, doing this project so it was, it's a	Biology of Birds Discussion Section	DIS175SU027	S7	M	JF	NS	S
eah attack the, i	think	that's and i think as i	Organic Chemistry Study Group	SGR200JU125	S3	F	JU	NS	S
two different species don't mate. and like, pr- that's i think that's that's pretty much it i don't	think	there's... and i think that what he's getting at is that like, okay remember like, um isn't it like	Intro Biology Study Group	SGR175MU126	S1	F	SU	NS	S
lation between those? i don't	think	so. i don't think so. no	Professional Mechanical Engineering Seminar	LES365JG029	S1	M	SF	NS	S
that sounds like a good idea. i	think	i'm gonna sleep. mm yeah	Math Study Group	SGR385SU057	S3	F	SU	NS	S
right. actually i don't think we can do that. i	think	only plants can do that right? (phospho) amino pyruvate	Biochemistry Study Group	SGR175SU123	S1	F	SU	NS	S
does that make sense? yeah, i	think	so. but why are you putting i	Intro Biology Study Group	SGR175MU126	S4	F	SU	NS	S
i don't	think	this is. you don't think that	Biochemistry Study Group	SGR175SU123	S3	M	SU	NS	S
er enough stuff. well i don't	think	i've learned anything in the last, three minutes	Biochemistry Study Group	SGR175SU123	S3	M	SU	NS	S
t? yeah, you do that and i'll	think	... seems like the first would be, square root of two. then we have... do the inversion, zero square	Math Study Group	SGR385SU057	S2	F	SU	NS	S
think their issue is, that they're just program voltages on the pixels, and they don't have these, i	think	, i m- i would also guess the the operators tend not to put in the linear, sweep. and, you know some	Physics Research Group Meeting	MTG485SG142	S3	M	JG	NS	S
ity study? it's... i mean i i	think	you can- i don't think there's any set, definition of a feasibility study but essentially you're jus	Natural Resources Research Group Meeting	MTG425JG004	S1	M	JG	NS	S
uh for two-point-two-three i- i really don't	think	there's an alpha for that one.	Statistics Office Hours	OFC575MU046	S7	F	SU	NS	S
we couldn't call 'em anything before i don't	think	they're any closer	Biology of Birds Field Lab	LAB175SU026	SU-f	F	SU	NS	S
ff? one-point-one-four (xx) i	think	that's... cuz, they say what is the Wein's Law applied to, continuous emission (xx)	Astronomy Peer Tutorial	OFC150MU042	S1	F	SU	NS	S
that would be, work i mean. i	think	i would have to pilot-test it.	Nursing Student Presentations	STP450SG128	S5	F	SG	NS	S
demoed, that you didn't get. but that's because there's like stacks and stacks of, these devices. i	think	communication devices may be one of the most, varied devices. because it's one that, someo- some eng	Rehabilitation Engineering and Technology	LES165JG121	S1	F	RE	NS	S
no you know what i don't_ i	think	i- i- he showed us this figure though and this figure says that. so i think t	Intro Biology Study Group	SGR175MU126	S3	F	JU	NS	S
, all the rage. yeah i mean i	think	if, if um you needed that device, eight thousand dollars, i mean in a way it's like, what's money? b	Rehabilitation Engineering and Technology Student Presentations	STP165JG122	S2	F	JG	NS	S
uh seventy-five, points, worth of multiple choice, and i	think	that that's likely to be twenty-five three point questions, and there're gonna be twenty-five points	Intro Biology First Day Lecture	LEL175MU014	S1	M	JF	NS	S
y accident in our fuel processing. in reprocessing and so on we might, have a different situation. i	think	not, but, who knows? okay so the the solid fuel is even safer than when you have it in solution.	Radiological Health Engineering Lecture	LES445SU067	S1	F	SF	NS	S
hey that's cool. uh (i	think	it's iron salt) can you hel	Chemistry Lab	LAB200JU018	SU-m	M	UN	NS	S
et for another example. but i	think	, you know you've got that overall curve but that's actually a composition of two separate things wh	Artificial Intelligence Dissertation Defense	DEF270SF061	S4	M	SF	NS	S
s the, it becomes so much harder to remove the second proton once we've removed the first one. and i	think	you know the answers to both of those questions, why is succinic acid more acidic, in its first ioni	Structure and Reactivity II Lecture	LEL200MU110	S1	F	SF	NS	S
back in a few years and say well we found 'em at a hundred and fifty or two hundred. i mean i don't	think	there's anything magic about a hundred and twenty frankly. anyway. speculation. now what we've uh, w	Intro Oceanography Lecture	LEL305JU092	S1	M	SF	NS	S
ny m- a whole group of people have been working on this. and, we're also dealing with a system, uh i	think	we can just actually, stop the slides, yeah thanks (we can get) a little more light here. um, and th	General Ecology Lecture	LEL175JU112	S1	F	SF	NS	S
yeah okay i	think	that's what it was yes. (xx) okay here you h	Astronomy Peer Tutorial	OFC150MU042	S9	F	SU	NS	S
i think it, i	think	it totally depends on the kind you get.	Chemical Engineering Group Project Meeting	SGR195SU127	S2	F	SU	NS	S
ve one of that size? okay. alright let's take another one of that size though. i think_ i'm sorry, i	think	we have enough young of the year.	Biology of Fishes Field Lab	LAB175SU032	S1	M	SF	NSO	S
it's pure water. like, i	think	i- i think it's safe enough to just do something like that for now.	Chemical Engineering Group Project Meeting	SGR195SU127	S4	M	SU	NS	S
swallows i don't	think	it's a swallow. well there'	Biology of Birds Field Lab	LAB175SU026	SU-m	M	SU	NS	S
i	think	we should just be quiet until (Velana) gets back with the radio... you guys are giddy	Biology of Fishes Lab	LAB175SU033	SU-f	F	UN	NS	S
i don't think it is either. but i	think	we have to try to find the formula.	Math Study Group	SGR385SU057	S2	F	SU	NS	S
e win,) as the prices rise. i	think	all all these price quotes are very, are tentative, y- um, i guess i'm still not...	Artificial Intelligence Research Group Meeting	MTG270SG049	S3	M	SG	NS	S
able to identify it better i	think	i toasted (my) (i can't get any further) cuz it seems like nowhere (xx) (from a different) way	Biopsychology Lab	LAB500SU044	S7	M	SU	NS	S
oh you do? six o'clock...? i	think	i asked you all my questions already	Biochemistry Study Group	SGR175SU123	S2	M	SU	NS	S
yeah, i	think	so okay	Natural Resources Research Group Meeting	MTG425JG004	S3	M	JG	NS	S
ll i was wondering about s- i	think	this is perfect the way it said it right here, is to address some of the mm,	Technical Communications Tutorial	OFC578SG037	S1	F	JF	NS	S
different than what you had up here, here we got point-two-five, imagine this is looking it up and i	think	this this would be closer to this if you had plugged in L-sub-C here, cuz you (need) L-sub-C in this	Heat and Mass Transfer Discussion Section	DIS195SU117	S1	M	JG	NS	S
lderly people are, um acting and behaving and it's almost a measure of functional status, you know i	think	we've limited ourself by looking at A-D-Ls. you know it kind of gives another, measure of how intera	Nursing Student Presentations	STP450SG128	S5	F	SG	NS	S
do in the coursepack is, put in uh those figures that i'm going to use uh, during my lectures that i	think	would be helpful to you to have. for example, when i show this figure in a couple of days i'm not in	Intro Biology First Day Lecture	LEL175MU014	S1	M	JF	NS	S
t a lotta different places? i	think	so okay	Intro Biology Study Group	SGR175MU126	S3	F	JU	NS	S
those tha- you know the, that particular precipitation environment also might, um change but i	think	in general you'd find maybe a hundred a hundred and fifty species on the high end in submontane fore	Fossil Plants Defense	DEF305MX131	S2	F	SG	NS	S
o no no no no no i really want to understand, you know, i i	think	i've, been getting part of it i want to get all of it. so, uh you're gonna ch	Artificial Intelligence Dissertation Defense	DEF270SF061	S4	M	SF	NS	S
have a much more complex brain. so as more studies are done that really needs to be looked at, and i	think	some of the ways we can do that is to look at um other types of deficits people have when they can't	Nursing Student Presentations	STP450SG128	S5	F	SG	NS	S
oh i don't know. i	think	may- somebody wrote to me and said they couldn't be here. hm maybe it was Stephanie. i think so i th	Organic Chemistry Study Group	SGR200JU125	S1	F	JU	NS	S
clicker or something. yeah, i	think	there'd be a way to design it, although that's why i thought i had to remove	Nursing Student Presentations	STP450SG128	S5	F	SG	NS	S
er?) i	think	it's started to come together now. just like the next two lecture	Intro Biology Study Group	SGR175MU126	S4	F	SU	NS	S
yes. okay. so if you can keep that straight, i	think	you're, you said pyruvate is	Intro Biology Discussion Section	DIS175JU081	S1	F	JF	NS	S
hanged enough, uh during that period to influence the evolution of those plants, as much. secondly i	think	, you're also seeing that there's a short time period since, connections between North and South Ame	Fossil Plants Defense	DEF305MX131	S2	F	SG	NS	S
you had three different scenarios i	think	right?	Artificial Intelligence Dissertation Defense	DEF270SF061	S2	M	SF	NS	S
go over that, at all? she, i	think_	well it was on that ho- remember that homework?	Biochemistry Study Group	SGR175SU123	S2	M	SU	NS	S
or maybe they're talking about_ this is the way i i i kinda	think	(over) that, is that in like eukaryotic cells like, there's a lotta things that can affect just a pr	Intro Biology Study Group	SGR175MU126	S1	F	SU	NS	S
N-H-three is actually one of the best Lewis bases. so. and O-H-minus actually if you recall from, i	think	procedure, one or two, from um, part two, y- you can infer that, N-H-three is a better Lewis base th	Chemistry Discussion Section Student Presentations	STP200JU019	S2	M	JG	NS	S
, and really help you along this way so with the node diagram and with the two lectures this week, i	think	it'll really help you shake out, a nice introduction, um, okay so	Technical Communications Tutorial	OFC578SG037	S1	F	JF	NS	S
like there's this_ i	think	it's like this, and then, at the bottom then the coenzyme A comes in and replaces that.	Biochemistry Study Group	SGR175SU123	S3	M	SU	NS	S
i i thi- i don't know he gave a lot of terms a- in, in that part and i have to refresh my memory i	think	incomplete penetrance was where, um you get variable variable expressions of,	Intro Biology Exam Review	OFC175JU145	S1	F	JG	NS	S
(xx) i	think	it's like important to say that they they're expressed by the mother that's like	Intro Biology Study Group	SGR175MU126	S4	F	SU	NS	S
i just	think	it'd be kind of neat with_ if you had, at the age of three children should be taught about bike helm	Nursing Student Presentations	STP450SG128	S5	F	SG	NS	S
eaves, that aren't catching enough sun energy, to at least maintain themselves. now as gardeners, we	think	a, hedge that's got a lot of bare sticks down here at the bottom, is really beautiful right? no. so	Practical Botany Lecture	LEL175JU086	S1	M	SF	NS	S
l. i	think	we can go with juvenile Chipping.	Biology of Birds Field Lab	LAB175SU026	SU-f	F	SU	NS	S
(i have) too many jells here. but no i	think	that one's on_ you wanted A that one's on film now.	Immunology Lab Meeting	MTG400MX008	S4	F	SG	NS	S
having them match. but but i didn't miss any- my algorithm worked and my use of the tool worked so i	think	that's sort of_ i don't know that's sort of a bookkeeping thing it's not really my grasp of what's g	Computer Science Office Hours	OFC270MG048	S5	M	SG	NS	S
consider in the management of those populations. okay. i think that's, i	think	that's the last one. yeah, okay any any further questions? have a good we	Graduate Population Ecology Lecture	LES425JG077	S1	M	JF	NS	S
he end of the term you'll know about thirty constellations and about twenty, twenty-five stars. so i	think	most people enjoy that part of the course, most, um, it's something that you'll remember ten years f	Intro Astronomy Discussion Section	DIS150JU130	S1	F	JG	NS	S
s worth of wonderfulness? i mean, does it really matter? so, that that's that's the the issue. and i	think	what it comes down to is that i'm not unhappy enough, with the Quantronics, it's not that bad, you k	Physics Research Group Meeting	MTG485SG142	S1	M	SF	NS	S
just kidding. i	think	it was a Chipping	Biology of Birds Field Lab	LAB175SU026	SU-f	F	SU	NS	S
i	think	i think their issue is, that they're just program voltages on the pixels, and they don't have these,	Physics Research Group Meeting	MTG485SG142	S3	M	JG	NS	S
acetyl CoA, uh citrate isocitrate, (xx) mm yeah. i	think	that's right very good	Biochemistry Study Group	SGR175SU123	S2	M	SU	NS	S
e dinners and if you wear your bolo tie, you can go there and a- hobnob with Barry Goldwater i don't	think	women are welcome thank you but i don't know anymore that's for the wives, girlfriends to wear this,	Radiological Health Engineering Lecture	LES445SU067	S1	F	SF	NS	S
okay folks. i	think	i'm gonna, bring us back now. um, so i wanna talk now about micro-evolution, which is usually define	Intro to Evolution Lecture	LEL175JU154	S1	F	JF	NS	S
i think it's cuz of the i	think	it's cuz like, that last time i don't think we did a lot on the homework, if i remember right.	Math Study Group	SGR385SU057	S1	M	SU	NS	S
yeah it is but i'm just saying i don't	think	it's as, there's not as many nutrients so you don't find the typha (xx)	Biology of Fishes Field Lab	LAB175SU032	SU-f	F	UN	NS	S
nd still no connection to areas where there are lots of toothed leaves and they're coming in. so i i	think	what you're seeing is probably a phylogenetic effect, because the plants that were in place to begin	Fossil Plants Defense	DEF305MX131	S2	F	SG	NS	S
anything else in that? i	think	i was okay with that. (xx) um	Intro Biology Study Group	SGR175MU126	S4	F	SU	NS	S
(xx) cuz i saw diff- i saw a couple that looked a little bit different so i don't	think	they're all (starlings)	Biology of Birds Field Lab	LAB175SU026	SU-f	F	SU	NS	S
that could, show this density dependence. and then they could set the population, at some other K i	think	i gave you a little K, a saturation K, level... so. and uh to remind you, this density dependence oc	General Ecology Lecture	LEL175JU112	S1	F	SF	NS	S
yeah. yeah, i	think	you are th- you and i are the only ones that can meet Monday. (xx)	Natural Resources Research Group Meeting	MTG425JG004	S3	M	JG	NS	S
mm i	think	it's more	Immunology Lab Meeting	MTG400MX008	S4	F	SG	NS	S
ss that has come since World War Two in, agroecosystems. indeed, we'd reject the notion that many, i	think	romantic uh, uh romantic uh, uh agroecologists have that we need to reject the scientific approach.	Ecological Agriculture Colloquium	COL425MX075	S2	M	SF	NS	S
percent of the total right? i	think	the beer is eighty-six percent.	Chemical Engineering Group Project Meeting	SGR195SU127	S2	F	SU	NS	S
okay i	think	that's what i did. yeah i just did	Heat and Mass Transfer Office Hours	OFC195SU116	S15	M	SU	NS	S
i don't know if you've noticed i've been putting stars by these problems saying how good a problem i	think	they are and this is a ten star problem, to show that the best	Public Math Colloquium	COL385MU054	S3	M	SF	NS	S
ransmissible, spongiform encephalopathy it's you know it's not prions it's just a disease in cows. i	think	it's spreading like it was with Mad Cow but it's a total different disease. so, yeah.	Teaching Biochemistry Student Presentations	STP175SU141	S2	M	SU	NS	S
eople did think there is something, that varies on that kind of cycle do people know what that is? i	think	i hear it sunspots. so people have actually looked to see, if for the snowshoe hare, this is related	General Ecology Lecture	LEL175JU112	S1	F	SF	NS	S
soo well no i don't	think_	i think it was a different bird.	Biology of Birds Field Lab	LAB175SU026	SU-f	F	SU	NS	S
d is they cloned, the gal-E gene, on a plasmid, and the observation was that, they got expression. i	think	what i'll do is i'll just draw the final panel. they got expression, of, the gal-E from the chromoso	Microbial Genetics Lecture	LES175SU079	S1	F	JF	NS	S
here scholarship interdisciplinary research, and collaborative research really can flourish i really	think	this is special about Michigan and it's really, um, probably one of the most enjoyable things and on	Chemical Biology Colloquium	COL200MX133	S3	M	SF	NS	S
if you go on the web page, the Stat one-hundred web page, under i think other information, maybe, i	think	it's there. they have on there an actual article by, statisticians and mathematicians arguing this e	Intro Statistics Lab	LAB575JU095	S1	M	SG	NS	S
f other reasons. dicot systems they tend, we tend to be using the Agrobacterium-based systems. um, i	think	the next page on your handout kind of just summarizes an example, of using Agrobacterium-based syste	Graduate Cellular Biotechnology Lecture	LES405JG078	S1	F	SF	NS	S
Catbird. i don't	think	so.	Biology of Birds Field Lab	LAB175SU026	SU-f	F	SU	NS	S
ne i	think	those are the ones we just put in (to that)	Biology of Fishes Lab	LAB175SU033	SU-f	F	UN	NS	S
i	think	we can b- we can bring this into our problem statement and our objectives and (like,) and just make	Natural Resources Research Group Meeting	MTG425JG004	S1	M	JG	NS	S
why? in fact, the only place i	think	it matters is when it's on a half... cuz only then is it the exact same distance from zero and one..	Math Study Group	SGR385SU057	S2	F	SU	NS	S
yeah. i	think	we could run it straight into the, mash tun.	Chemical Engineering Group Project Meeting	SGR195SU127	S4	M	SU	NS	S
i don't know. i don't	think	so. all i know is	Biochemistry Study Group	SGR175SU123	S3	M	SU	NS	S
s that um, medicine is saying oh yeah we need to, do more health promoting and risk reduction, and i	think	that as nursing we need to own that we've been doing this for a long time and it is our, our um disc	Nursing Student Presentations	STP450SG128	S6	F	SG	NS	S
i saw in m- our book. i don't	think	it really matters, where it comes out from	Biochemistry Study Group	SGR175SU123	S1	F	SU	NS	S
na go to a different spot? i	think	we_ i would suggest only one set of kill jars so that we're not lugging too much gear around just ma	Biology of Fishes Field Lab	LAB175SU032	S1	M	SF	NSO	S
e interactions, uh and including predator-prey, models so, he'll talk about that a little more but i	think	intuitively you can see, how predation could cause a cycle. and so what you can get, with uh predato	General Ecology Lecture	LEL175JU112	S1	F	SF	NS	S
ottails, one Rock Bass don't	think	we have many of the young of the year Rock Bass so do still take a couple of those.	Biology of Fishes Field Lab	LAB175SU032	S1	M	SF	NSO	S
and i like me so, um that doesn't bother me. um, uh so if you	think	i'm, pulling your leg it's possibly true and if you really still are having a question in your head	Intro Biology First Day Lecture	LEL175MU014	S1	M	JF	NS	S
i don't, think so. i	think	we're just skipping it	Biochemistry Study Group	SGR175SU123	S2	M	SU	NS	S
ht it says, i- uh it, try to find the uh, cranial nerves. i didn't think we cou- i didn't	think	we could do that. without the brain being (open there.) in the book it looks like it's,	Biopsychology Lab	LAB500SU044	S7	M	SU	NS	S
very good Scotty. so now, i	think	we need to, fill some forms out real fast, so that, this can be (xx) go ahead it's all yours.	Organic Chemistry Study Group	SGR200JU125	S1	F	JU	NS	S
can you see him? i	think	he just flew off (oh okay)	Biology of Birds Field Lab	LAB175SU026	SU-m	M	SU	NS	S
yeah. i	think	that multiplies by something... see first we need to multiply... we need to do the kind that multipl	Math Study Group	SGR385SU057	S2	F	SU	NS	S
come up with a range of Monte Carlo simulations where you stress i	think	the te	Artificial Intelligence Dissertation Defense	DEF270SF061	S2	M	SF	NS	S
ave eukaryotic cells? i don't	think	that like... i don't think that that's the necessarily like the correct way to think of it because s	Intro Biology Study Group	SGR175MU126	S1	F	SU	NS	S
okay. um, okay. so we've got that set for next week. great. i	think	we're done. {END OF TRANSCRIPT}	Artificial Intelligence Research Group Meeting	MTG270SG049	S1	M	SF	NS	S
ure water. like, i think i- i	think	it's safe enough to just do something like that for now.	Chemical Engineering Group Project Meeting	SGR195SU127	S4	M	SU	NS	S
ago. and, this was very puzzling why it should do that. why there should be big changes. and what we	think	it is, is that, it's all tied up into the... how'd i get this thing on backwards? no wonder i couldn	Intro Oceanography Lecture	LEL305JU092	S1	M	SF	NS	S
here's citrate okay? like, i	think	this one's the one that leaves.	Biochemistry Study Group	SGR175SU123	S2	M	SU	NS	S
m, okay, i think so we'll talk ab- we can talk about it. okay? i don't think we've decided yet but i	think	that's that's a good place to start.	Natural Resources Research Group Meeting	MTG425JG004	S3	M	JG	NS	S
by industrial pollution. let me show you this little movie, i don't	think	the sound on this works very well so you might not be able to hear it but i'll just point out to you	Intro to Evolution Lecture	LEL175JU154	S1	F	JF	NS	S
k it's the same thing. yeah i	think	so to. it's like,	Chemical Engineering Group Project Meeting	SGR195SU127	S4	M	SU	NS	S
uh knock each other's oxides loose, how else do we find, oxides piles up in flakes like this? and we	think	those flakes are of the same order of thickness as the, native oxide on the surface. twenty-eight or	Professional Mechanical Engineering Seminar	LES365JG029	S1	M	SF	NS	S
um the- uh there's kind of two separate things going on here. i	think	there is, s- at very old ages, there is some senescence and, uh, perhaps a reduction in fecundity. b	Graduate Population Ecology Lecture	LES425JG077	S1	M	JF	NS	S
i- but it looks a lot_ you know what? if this is the American Goldfinch, you know what i	think	if i	Biology of Birds Field Lab	LAB175SU026	SU-f	F	SU	NS	S
there's a lot of different, types of yeast. huh i, i	think	this, is not the right way to go about doing this.	Chemical Engineering Group Project Meeting	SGR195SU127	S1	M	SU	NS	S
i don't know why you multiply but that's what i would	think	we have to do first. no but w	Math Study Group	SGR385SU057	S2	F	SU	NS	S
brain over again. alright it says, i- uh it, try to find the uh, cranial nerves. i didn't	think	we cou- i didn't think we could do that. without the brain being (open there.) in the bo	Biopsychology Lab	LAB500SU044	S7	M	SU	NS	S
uh centromeres divide, i put, mitosis, and i	think	, does that happen in meiosis two? that's what i put but i wasn't sure.	Intro Biology Discussion Section	DIS175JU081	S16	F	JU	NS	S
fferent sizes because they're different data types. so we could picture a book going like this and i	think	it's helpful, uh, to think about it this way so that when you work with structs in a program you've	Intro Programming Lecture	LES235SU099	S1	F	JF	NS	S
then you've got oh okay... okay, this is what you're_ i	think	you're gonna do. you're gonna use this resolving power, thing here see it says	Astronomy Peer Tutorial	OFC150MU042	S1	F	SU	NS	S
t oxide layer is simply not equal to the task of uh carrying a signif- a significant load. uh, and i	think	by now we see on the basis of the uh those those curves those three wear rates that uh, with no oxid	Professional Mechanical Engineering Seminar	LES365JG029	S1	M	SF	NS	S
i mean please, whatever i write, you know please comment on anything that you don't agree with i	think	should be be (xx)	Natural Resources Research Group Meeting	MTG425JG004	S3	M	JG	NS	S
we need to choose a radius. i	think	we should, keep radius one or something.	Math Study Group	SGR385SU057	S1	M	SU	NS	S
i think	think	(xx) i have seventy-three (siblings.) exactly.	Organic Chemistry Study Group	SGR200JU125	S2	M	JU	NS	S
t narrow and and, and expand as we go out if we just leave it as, potential changes, um... because i	think	the limitations and possibilities are enough to like, or constraints, um, um	Natural Resources Research Group Meeting	MTG425JG004	S3	M	JG	NS	S
want to lose ('em) i don't	think	so. ohh no fish	Biology of Fishes Field Lab	LAB175SU032	SU-f	F	UN	NS	S
ay so i'm gonna propose mine, and that is the Kelvin problem i	think	it's uh, a really great, problem, it's very simple to state you're just packing equal volumes in a s	Public Math Colloquium	COL385MU054	S3	M	SF	NS	S
ould keep it going i really	think	we should not keep it going	Biology of Fishes Lab	LAB175SU033	SU-f	F	UN	NS	S
i think that's okay cuz, we'll have, Hiro work on his stuff, and, yeah i	think	that's the best thing. i think we're almost done	Natural Resources Research Group Meeting	MTG425JG004	S1	M	JG	NS	S
that i had, a packet of papers that i wanted to send him, um he wrote back saying if this is what i	think	it is, i can have something in the news within twenty-four hours. and so i told him to go ahead with	Public Math Colloquium	COL385MU054	S3	M	SF	NS	S
rs and there's actually, research related to injury prevention, regarding that they looked at like i	think	medical students who had received injury prevention training versus the ones who hadn't and how they	Nursing Student Presentations	STP450SG128	S7	F	SG	NS	S
same thing? no i	think	it d- makes more than one in eukaryotes, because of that whole like thing about the operons and the	Intro Biology Study Group	SGR175MU126	S4	F	SU	NS	S
a little bit i	think	it's just kind of	Organic Chemistry Study Group	SGR200JU125	S2	M	JU	NS	S
i don't know i don't	think	so no?	Chemical Engineering Group Project Meeting	SGR195SU127	S2	F	SU	NS	S
, i said do you want to publish before double A-S you know like publish be- and he's like oh i don't	think	we've done enough to publish it so yeah i know i've	Astronomy Peer Tutorial	OFC150MU042	SU-m	M	UN	NS	S
uh on the Stribeck curve, some put boundary lubrication here, some put boundary lubrication there, i	think	what you see is, that boundary lubrication is just everything to the left of where things work right	Professional Mechanical Engineering Seminar	LES365JG029	S1	M	SF	NS	S
ng to understand why coherent_ you mentioned that, coherent states have to do with the absorption, i	think	well at least we talked about it in in, field theory or whatever we call it, the quantum mechanics (	Graduate Physics Lecture	LES485MG006	S2	M	JG	NS	S
yeah, and i	think	as i remember it like, it doesn't, matter, i don't know this could be totally wrong it doesn't matte	Organic Chemistry Study Group	SGR200JU125	S2	M	JU	NS	S
(i	think	) we were up around a quarter million dollars weren't we?	Chemical Engineering Group Project Meeting	SGR195SU127	S4	M	SU	NS	S
is it a Clay-colored? or i	think	that's a Clay-colored Sparrow.	Biology of Birds Field Lab	LAB175SU026	SU-m	M	SU	NS	S
no and a lot of people are asking that because, i	think	it's transmitted the same way it goes from cow to cow by eating cows but it's just another disease i	Teaching Biochemistry Student Presentations	STP175SU141	S2	M	SU	NS	S
n it, repressor protein does that like go up or down? or is that an import- i	think	that was just kind of put in there.	Intro Biology Study Group	SGR175MU126	S4	F	SU	NS	S
lses are off we have the natural frequency here or how do we get anything in this experiment? if you	think	of it in terms of these clocks i think you'll, figure out what's going on. what phases are you compa	Graduate Physics Lecture	LES485MG006	S1	M	SF	NS	S
olymerase in transcription? i	think	so in order to_ yeah	Intro Biology Study Group	SGR175MU126	S5	F	JU	NS	S
tter i	think	everybody d- in general did better.	Organic Chemistry Study Group	SGR200JU125	S2	M	JU	NS	S
stem. i think that, we, see i started to work on that here, and i	think	maybe we can bring that into our objectives.	Natural Resources Research Group Meeting	MTG425JG004	S1	M	JG	NS	S
i	think	they i mean they have like tanks and reactors but...	Chemical Engineering Group Project Meeting	SGR195SU127	S4	M	SU	NS	S
i think may- somebody wrote to me and said they couldn't be here. hm maybe it was Stephanie. i	think	so i think she said she'll see us next week.	Organic Chemistry Study Group	SGR200JU125	S1	F	JU	NS	S
that at the end, or or i i i	think	right when you mention those numbers you've got to the o- the the next ones are l- are much less arb	Artificial Intelligence Research Group Meeting	MTG270SG049	S1	M	SF	NS	S
i'm seeing is much greater than global change, and over a much shorter time period. so that, what i	think	it is really the change in temperature is primarily due to uplift in that area not necessarily the g	Fossil Plants Defense	DEF305MX131	S2	F	SG	NS	S
get put directly into your genome, it may be something that's just floating out that's like, it h- i	think	it also has to do with context with the question. what exactly	Intro Biology Study Group	SGR175MU126	S1	F	SU	NS	S
w you're gonna find D. keeping this uh you can keep this still in meters, but make sure this is uh i	think	this is (xx) seconds so like, if uh, let's see what we can get, one of them divided by two, hundred,	Astronomy Peer Tutorial	OFC150MU042	S1	F	SU	NS	S
issertation but it's something that you can't ignore. i think it's getting a little bit better and i	think	part of that is because of acute care nurse practitioners, working directly with staff nurses so the	Nursing Student Presentations	STP450SG128	S6	F	SG	NS	S
i had a fluoro machine and there was an Arizona Regulatory, Radiation Regulatory Agency, um, rule, i	think	it was you couldn't have more than ten R per minute, entrance dose to the patient. well first thing	Radiological Health Engineering Lecture	LES445SU067	S1	F	SF	NS	S
well, i sort of a- i i sort of agree more with Pat on that than Glenda that um... i	think	we want to sort of identify um, agriculture, on its own right because of the fact that it is	Natural Resources Research Group Meeting	MTG425JG004	S1	M	JG	NS	S
erent sides on the Z-plane? i	think	so.	Organic Chemistry Study Group	SGR200JU125	S4	M	JU	NS	S
(xx) i	think	... (xx) kinda like	Intro Biology Study Group	SGR175MU126	S4	F	SU	NS	S
ometimes we get, these straight linear phases and i think, they i don't think they do and so i don't	think	it's much of an issue. so we asked Tom, and he's like oh it really hasn't been a problem.	Physics Research Group Meeting	MTG485SG142	S3	M	JG	NS	S
ith kilohertz system? i don't	think	we'll ever replace the back end, the high energy end. i don't think we'll go away from ten hertz for	Physics Research Group Meeting	MTG485SG142	S1	M	SF	NS	S
yeah yeah if i, i don't	think	did i, did i give	Chemical Engineering Group Project Meeting	SGR195SU127	S2	F	SU	NS	S
	think	it's just point-zero-two	Intro Biology Exam Review	OFC175JU145	S2	F	JU	NS	S
what i'm saying? so like, i feel like this doesn't affect higher life forms but it's something_ i i	think	that you just pretty much need to know that like, it goes from place to place like, know the example	Intro Biology Study Group	SGR175MU126	S1	F	SU	NS	S
i think Ann Arbor water is just fine. i don't	think	it's (gonna fail.)	Chemical Engineering Group Project Meeting	SGR195SU127	S3	F	SU	NS	S
ight get a blood transvu- transfusion and you could, somehow get the disease so now it's a ban on, i	think	anyone from the U-K really can't give blood across the world.	Teaching Biochemistry Student Presentations	STP175SU141	S2	M	SU	NS	S
no i (xx) i don't	think	we should (xx)	Biology of Birds Field Lab	LAB175SU026	SU-f	F	SU	NS	S
a cup of coffee real quick. i	think	we'll probably need to take a, if we don't make a lot of progress take a dinner break.	Chemical Engineering Group Project Meeting	SGR195SU127	S3	F	SU	NS	S
under? in part maybe, you're under skill if the more practice you had you might get better at it, i	think	even better would be, under study design and, what, we did was we basically had at Riggsville, it's	Biology of Birds Discussion Section	DIS175SU027	S1	F	SF	NS	S
well isn't it, isn't it addressed in help_ i	think	injury prevention is addressed in Helping People two thousand and ten isn't it? so usually from that	Nursing Student Presentations	STP450SG128	S4	F	SG	NS	S
g glug. i	think	there's three Cliff Swallows.	Biology of Birds Field Lab	LAB175SU026	SU-f	F	SU	NS	S
um, a mitotic error. okay. i	think	i have one more question. um,	Intro Biology Study Group	SGR175MU126	S4	F	SU	NS	S
r than mine, and that would be detected in P-C-R. or yours would be shorter if you had a deletion. i	think	it just does (like) the length	Intro Biology Study Group	SGR175MU126	S4	F	SU	NS	S
working on right now. yeah? i	think	it would go_ it would, blend nicely, and really help you along this way so with the node diagram and	Technical Communications Tutorial	OFC578SG037	S1	F	JF	NS	S
hy that doesn't seem to work in, South America, whether it's phylogenetic or something else. um, i i	think	there's a lot of components to that i think, one um component is probably that in South America it w	Fossil Plants Defense	DEF305MX131	S2	F	SG	NS	S
Brandon how are you doing? i	think	i'm doing (alright) now (xx) what you're trying to do here, or	Heat and Mass Transfer Office Hours	OFC195SU116	S13	M	SU	NS	S
leotemperature of an area which was experiencing uplift and i don't know what elevation it was at, i	think	it's important that any regression equation or other method of determining temperature that i use to	Fossil Plants Defense	DEF305MX131	S2	F	SG	NS	S
ended, when you then go for a swim in the cool water at the end. okay so Fred Fry reckoned, um and i	think	he's probably right that in general, metabolic requirements are met first. you respond to the enviro	Biology and Ecology of Fishes Lecture	LES175SU025	S1	M	SF	NSO	S
you later. okay but i didn't know the answer completely and this is what i've got for you. um and i	think	with that we're gonna go on and we're gonna start talking about, evolution and we're gonna start tal	Intro to Evolution Lecture	LEL175JU154	S1	F	JF	NS	S
gain i	think	we wanna invert twice.	Math Study Group	SGR385SU057	S1	M	SU	NS	S
) about it wow yeah you ca- i	think	you can buy that program for like on_ for your computer. the Digital Man. like it's like sixty bucks	Biopsychology Lab	LAB500SU044	S7	M	SU	NS	S
transposons? i- i	think	it does cuz use that	Intro Biology Study Group	SGR175MU126	S4	F	SU	NS	S
why am i d- using that? no i	think	they are but they just should've set 'em off you know made 'em look nice. so you're right it's two-Z	Math Study Group	SGR385SU057	S2	F	SU	NS	S
i think i- i- he showed us this figure though and this figure says that. so i	think	that that's like totally, up for grabs yeah, i think	Intro Biology Study Group	SGR175MU126	S3	F	JU	NS	S
said that, this is equal to theta. like, so (xx) that, so we'll say uh, divide it by (xx) that... i	think	actually no, i think this has to be in degrees, theta has to be in degrees... radians, no no no, wai	Astronomy Peer Tutorial	OFC150MU042	S1	F	SU	NS	S
an) show actually it's better. now if you go on the web page, the Stat one-hundred web page, under i	think	other information, maybe, i think it's there. they have on there an actual article by, statisticians	Intro Statistics Lab	LAB575JU095	S1	M	SG	NS	S
right? uh yeah, i	think	so oka	Biochemistry Study Group	SGR175SU123	S2	M	SU	NS	S
yeah i think we're (xx) like i	think	that he was	Intro Biology Study Group	SGR175MU126	S4	F	SU	NS	S
yes, i	think	we should focus on the lecture (xx)	Intro Biology Study Group	SGR175MU126	S4	F	SU	NS	S
st starts talking about isometries of R-two. then she goes and then she gives a theorem. and then, i	think	she might talk about hyperbolic space in the last half of the class.	Math Study Group	SGR385SU057	S2	F	SU	NS	S
so these are just switched. (i wonder how i did that) huh. okay. so i	think	that's my only question cuz w	Computer Science Office Hours	OFC270MG048	S1	M	JG	NS	S
like a meadowlark. i don't	think	it was that yellow.	Biology of Birds Field Lab	LAB175SU026	SU-f	F	SU	NS	S
otta have some questions. i	think	that you added wrong you have	Heat and Mass Transfer Discussion Section	DIS195SU117	SU-f	F	SU	NS	S
right i don't	think	explore quite works there though.	Natural Resources Research Group Meeting	MTG425JG004	S1	M	JG	NS	S
(xx) it usually has to do with some distinctive what i	think	is something distinctive about the species, like So- Sax Montana Rocky Mountains.	Interview with Botanist	INT175SF003	S1	M	SF	NS	S
ow makes it, legal to, shoot and eat songbirds again, they didn't_ for a while, it was um illegal. i	think	that that'll end up being, changed uh just because of of public pre- pressure but, um, we tend to th	Biology of Birds Lecture	LES175SU028	S1	F	SF	NS	S
lready put in more, we already put in more energy into the pulsator than we, can (cap.) i	think	we already put in right at the max. so, it burned once	Physics Research Group Meeting	MTG485SG142	S3	M	JG	NS	S
, School of Public Health Auditorium number two, School of Public Health Building Two, Auditorium. i	think	that's what it is. it starts at eleven thirty and it goes to one forty-five, um if you're interested	Teaching Biochemistry Student Presentations	STP175SU141	S1	F	JF	NS	S
isn't there one more? i	think	we skipped one at the turn.	Biology of Birds Field Lab	LAB175SU026	SU-f	F	SU	NS	S
s to answer these questions. yeah i	think	that we see what i'm saying?	Intro Biology Study Group	SGR175MU126	S4	F	SU	NS	S
um, okay, i think so we'll talk ab- we can talk about it. okay? i don't	think	we've decided yet but i think that's that's a good place to start.	Natural Resources Research Group Meeting	MTG425JG004	S3	M	JG	NS	S
um, i don't	think	he said why it would happen so you're not responsible for that. but what i would say was	Intro Biology Exam Review	OFC175JU145	S1	F	JG	NS	S
no i'm not i'm below average. i	think	i write like a German. i have too many	Interview with Botanist	INT175SF003	S1	M	SF	NS	S
this i	think	that's the key to this	Computer Science Office Hours	OFC270MG048	S2	F	SG	NS	S
know, is it it it's oh wait i	think	i lied. maybe not. i have done. what you just maybe okay... if you do the twelve sixty-three i've on	Immunology Lab Meeting	MTG400MX008	S4	F	SG	NS	S
um, pardon me please thank you, those we think of easily. but the social closeness things, adults i	think	tend to kind of skim over. we, ignore them as a need and i think when you're starting with a child t	Rehabilitation Engineering and Technology	LES165JG121	S1	F	RE	NS	S
nce, between community-based nurses and like an I-C-U nurse that's the most extreme, example which i	think	is totally ridiculous. because it's just a different, realm that you're dealing with.	Nursing Student Presentations	STP450SG128	S6	F	SG	NS	S
do you want us to like redo other people's? or... cuz i	think	we've done them all	Biology of Fishes Lab	LAB175SU033	SU-f	F	UN	NS	S
so i expect if she, ended up going over there that uh, she'll tell me what the scoop is but i jus- i	think	it is just a, simple um, uh, accident, but it comes on the wake of last year, when there was a chemi	Radiological Health Engineering Lecture	LES445SU067	S1	F	SF	NS	S
think we missed one. yeah i	think	we missed at the corner when we curved off, cuz we walked a ways.	Biology of Birds Field Lab	LAB175SU026	SU-f	F	SU	NS	S
yeah, i yeah i	think	you need, like a lot of reactions need M-G but that is not really important. okay, we're	Biochemistry Study Group	SGR175SU123	S1	F	SU	NS	S
yeah, because, i don't know i i	think	it has something to do with, you want it to be in, or it's gonna be in its most stable form like if	Organic Chemistry Study Group	SGR200JU125	S2	M	JU	NS	S
(xx) i	think	so it'	Intro Biology Study Group	SGR175MU126	S1	F	SU	NS	S
e? i don't think so i don't	think	they're big enough.	Biology of Birds Field Lab	LAB175SU026	SU-f	F	SU	NS	S
yeah i think it just re- i don't	think	it stops production.	Intro Biology Study Group	SGR175MU126	S4	F	SU	NS	S
ame out with S about two-point-nine times ten-to-the-minus-four, okay? that's what i came out with i	think	it's close to what you get for this one. okay? everybody see how we work, how we do that? and now we	Intro to Groundwater Hydrology Lecture	LES205JG124	S1	F	SF	NS	S
it is shallower, and the scirpus has grown in so there's a lot more cover. and i	think	you're getting a wider variety of fish.	Biology of Fishes Field Lab	LAB175SU032	S1	M	SF	NSO	S
hat's a Chipping no they_ i	think	Chipping Sparrow just goes like chip chip chip chip chip chip chip chip chip	Biology of Birds Field Lab	LAB175SU026	SU-f	F	SU	NS	S
ted to publish in a high-quality journal, you would do the point count the randomized point count. i	think	you would be highly criticized if you were walking a transect, and doing a point count on it. um...	Biology of Birds Discussion Section	DIS175SU027	S1	F	SF	NS	S
do you? i don't know i don't	think_	i i stopped thinking that guess-and-check's gonna work. i thought i'd be- i thought we'd be able to	Math Study Group	SGR385SU057	S1	M	SU	NS	S
you, like run it was, i	think	you and then just like try it with cost functional	Physics Research Group Meeting	MTG485SG142	S3	M	JG	NS	S
tcha i	think	that's what they're talking about.	Organic Chemistry Study Group	SGR200JU125	S3	F	JU	NS	S
ut- okay. because like i- and	think	of this as being like um, a mitotic error.	Intro Biology Study Group	SGR175MU126	S1	F	SU	NS	S
that. constitu- i	think	just know that constitu- are genes that are always expressed.	Intro Biology Study Group	SGR175MU126	S5	F	JU	NS	S
oh that's so dark. (xx) i	think	it's a Johnny Darter. okay	Biology of Fishes Field Lab	LAB175SU032	SU-f	F	UN	NS	S
okay lemme lemme see the textbook for a minute i	think	you're...	Computer Science Office Hours	OFC270MG048	S2	F	SG	NS	S
just forget it) i	think	we should get moving cuz we're not getting very far.	Intro Biology Study Group	SGR175MU126	S4	F	SU	NS	S
interest in. okay. um, she, i	think	what she said was, we just had, a list, of different, sources, and this doesn	Natural Resources Research Group Meeting	MTG425JG004	S3	M	JG	NS	S
way. does that make sense? i	think	it does yeah okay so there's	Astronomy Peer Tutorial	OFC150MU042	S11	M	SU	NS	S
i just kind of	think	it would be by P-C-R because yours would be longer than mine so when it went_ when we did P-C-R on i	Intro Biology Study Group	SGR175MU126	S4	F	SU	NS	S
, and get the pri- prize behind that. what is the probability of winning if you stay? well, i	think	we can, almost guess that one but, we'll get on to that later. what is the probability of winning wh	Intro Statistics Lab	LAB575JU095	S1	M	SG	NS	S
per minute. if you're only a one finger typist, people claim ten to twelve words per minute. now, i	think	there are one finger typists who go faster than that. um, if you're going through a scanning system,	Rehabilitation Engineering and Technology	LES165JG121	S1	F	RE	NS	S
e first Z. let's try, doing it over a vertical line now. stay where we were with the first one cuz i	think	that's cool. and then change, do the second one, like this. i don't think it's gonna work do you? yo	Math Study Group	SGR385SU057	S2	F	SU	NS	S
don't mate. and like, pr- that's i think that's that's pretty much it i don't think there's... and i	think	that what he's getting at is that like, okay remember like, um isn't it like uh, birds have um, like	Intro Biology Study Group	SGR175MU126	S1	F	SU	NS	S
ntain, positively charged ions called cations, and negatively charged ions, called anions. the way i	think	of cations is i picture a cat, two round circles for the eyes with, two, positive charges, (which) b	Inorganic Chemistry Lecture	LEL200JU105	S1	F	JF	NS	S
i don't think that like... i don't	think	that that's the necessarily like the correct way to think of it because sometimes, your D-N-A doesn'	Intro Biology Study Group	SGR175MU126	S1	F	SU	NS	S
yeah i	think	it just re- i don't think it stops production.	Intro Biology Study Group	SGR175MU126	S4	F	SU	NS	S
yeah i	think	it's interesting they kept saying on the news like the president has been decided, we just don't kno	Organic Chemistry Study Group	SGR200JU125	S1	F	JU	NS	S
hey can go a long ways but uh, mm, so it goes. anyway the uh, uh Wear journal, i, got two of them, i	think	they're different ones, yeah they're different ones, and uh, this is edited by Duncan Dawson, the au	Professional Mechanical Engineering Seminar	LES365JG029	S1	M	SF	NS	S
maybe there are two homeworks due, uh, no homework one is due in two weeks. and, i	think	that pretty much covers everything we need for an introduction are there questions about, anything w	Intro Astronomy Discussion Section	DIS150JU130	S1	F	JG	NS	S
anelles called glyoxosomes, um, not present in all plant tissues, yeah i	think	, you're right, it only happens in, uh, in plants. and that's, because you know we don't have these	Biochemistry Study Group	SGR175SU123	S1	F	SU	NS	S
now there are m- this is not necessarily the only way we would do scheduling but it it's certainly i	think	that it's a fairly general approach, um i'm assuming that uh, we're h- we have discrete time schedul	Artificial Intelligence Research Group Meeting	MTG270SG049	S3	M	SG	NS	S
i don't	think	they can hear him anymore i think our battery's probably out by now.	Biology of Fishes Field Lab	LAB175SU032	S2	F	ST	NS	S
ow cycles, right here in Michigan as i mentioned. and uh, and here is a lemming, aren't they cute? i	think	they're, adorable, but uh anyhow, these lemmings are very very interesting, and they occur in northe	General Ecology Lecture	LEL175JU112	S1	F	SF	NS	S
papers. okay, so we've only got two more, two more lectures in order to get you to the point where i	think	that you're gonna be comfortable reading papers. um, i do need to schedule a, review time. it's goin	Microbial Genetics Lecture	LES175SU079	S1	F	JF	NS	S
over there. but i also	think	that even though you didn't talk about the lytic and lysogenic cycles that, sometimes it can still i	Intro Biology Study Group	SGR175MU126	S1	F	SU	NS	S
they're probably the same things they_ we	think	they're probably Spottails. Spottail is a minnow is a schooling minnow, which is very very common on	Biology of Fishes Field Lab	LAB175SU032	S1	M	SF	NSO	S
to the role. i'm looking at commitment to the profession... i think they're two different things. i	think	that you could i think that if you, i would hope, that if you test it out on a professionalism scale	Nursing Student Presentations	STP450SG128	S6	F	SG	NS	S
i don't	think	i can remember th- what smiley face is.	Organic Chemistry Study Group	SGR200JU125	S4	M	JU	NS	S
t's my question i	think	you can t- e- break 'em up like you can get, two-Z, minus one, bar over Z, pl	Math Study Group	SGR385SU057	S3	F	SU	NS	S
precipitate (you) see you chose the wrong acid. if you chose i	think	uh H-two-S-O-four, it would precipitate, i think um, but, nitric acid, nitrates are always soluble s	Chemistry Discussion Section Student Presentations	STP200JU019	S2	M	JG	NS	S
out how to do it because it's all, i think it's all done, like, in the first like in two lines, so i	think	i'm doing it wrong (xx) strange	Astronomy Peer Tutorial	OFC150MU042	S1	F	SU	NS	S
's in your grand vision. and you've got to sort of embrace that i	think	to right so the, f- the idea	Artificial Intelligence Dissertation Defense	DEF270SF061	S4	M	SF	NS	S
Wernicke's aphasia, is damage to Wernicke's area of the brain it's actually, i	think	that one goes with the, the understanding cuz that's the connections from the hearing, area of the b	Rehabilitation Engineering and Technology	LES165JG121	S1	F	RE	NS	S
i don't	think	he cheers about very much do you cheer about very much?	Math Study Group	SGR385SU057	S2	F	SU	NS	S
that is up to the simulation (properties) is coming up with some parameters that we can vary. and i	think	that the overall result is just the composition of those two things, um, we	Artificial Intelligence Dissertation Defense	DEF270SF061	S4	M	SF	NS	S
ing the word nurse practitioner exclusively, um i had advanced practice nursing in here because i do	think	more globally, but, they kept telling me no you had to narrow it down and so obviously i'm a nurse p	Nursing Student Presentations	STP450SG128	S6	F	SG	NS	S
you know what i	think	i'm gonna go home and do some calculus, that'll be fun.	Chemistry Lab	LAB200JU018	S1	F	JU	NS	S
gradualists, don't require. okay (kind of i) guess is the, major distinction... species and type. i	think	this is really important and i think it becomes really important historically, and in terms of race.	Race and Human Evolution Lecture	LEL115SU107	S1	F	JF	NS	S
and take it for what it is? i	think	it's stability. cuz, i mean even if i- your transition state, your action sho	Organic Chemistry Study Group	SGR200JU125	S1	F	JU	NS	S
arted down that list. yeah, i	think	actually it says in here somewhere, right? (xx) oh yeah, (just,) where did i read that i just read t	Astronomy Peer Tutorial	OFC150MU042	S1	F	SU	NS	S
just the, um, the strength of the numbers in terms of the data, that's what really, um, counts and i	think	, that the, that the patterns, are quite accurate. i know, one um, for some species if_ they're not	Biology of Birds Lecture	LES175SU028	S1	F	SF	NS	S
medium and hard, um my feeling is that, uh in order to get an A or what i think of as an A student i	think	of that as somebody who can take one fact i've said and another fact i've said and put them together	Intro Biology First Day Lecture	LEL175MU014	S1	M	JF	NS	S
o even test this, uh, hypothesis. and of course Elton didn't, really buy this explanation as i don't	think	anyone here is going to do. and so he wanted to look for, what factors are actually determining, the	General Ecology Lecture	LEL175JU112	S1	F	SF	NS	S
again and let me see. i don't	think	i can do it. she's under pres	Math Study Group	SGR385SU057	S3	F	SU	NS	S
and we also say the Dowagiac river system. i	think	that, we, see i started to work on that here, and i think maybe w	Natural Resources Research Group Meeting	MTG425JG004	S1	M	JG	NS	S
is good. um, this this and this all of which increase the accurac- no i	think	that's a fine (sentence) it's not too	Technical Communications Tutorial	OFC578SG037	S1	F	JF	NS	S
t there. i don't	think	it's	Biology of Birds Field Lab	LAB175SU026	SU-f	F	SU	NS	S
i was gonna add it to hot water. and what would we	think	would happen? s	Chemistry Lab	LAB200JU018	SU-f	F	UN	NS	S
le to remember the different kinds, and the various approaches to, transmission through materials. i	think	we can uh manage this very well it should be review, for almost everyone, and you should look at the	Radiological Health Engineering Lecture	LES445SU067	S1	F	SF	NS	S
so i	think	i'm gonna start multiplying and getting that, Z-plus-two fraction outta there.	Math Study Group	SGR385SU057	S3	F	SU	NS	S
sible, and assurances that something cannot happen, and in some cases it's technically impossible, i	think	to have an accident like this at a processing plant, for CANDU fuel is technically, impossible. mm,	Radiological Health Engineering Lecture	LES445SU067	S1	F	SF	NS	S
ere i mean the earth's, going around the sun, so there's a small acceleration but if we just sort of	think	of you know the earth sort of sitting here, we're in an inertial frame now, and if i move past you,	Intro to Physics Lecture	LEL485JU097	S1	M	SF	NS	S
e surface, or we say there's scuffing or there's scoring, and uh other such words that we use, um, i	think	it doesn't help us understand how it all started, um, but we do call that, uh uh the situation that	Professional Mechanical Engineering Seminar	LES365JG029	S1	M	SF	NS	S
s ahead or you were Chip- you know you were saying oh man i think, you know i	think	that was the one we saw back there. so how do you, how do you deal with this? what we were talking a	Biology of Birds Discussion Section	DIS175SU027	S1	F	SF	NS	S
ssion for example they had the switch region and, they had the same amount of promoter, so i i don't	think	that this is the_ this_ the l	Immunology Lab Meeting	MTG400MX008	S2	M	SF	NS	S
rferometers. you could think of this now, if we remember those diagrams in terms of recoil, we could	think	of these as, two atoms going along different paths, because of recoil, and then recombining. so, in	Graduate Physics Lecture	LES485MG006	S1	M	SF	NS	S
ink that was obvious from the pages and pages i had at least talking about it in the thesis, and, we	think	this sort of representation is appropriate because, the alternative is that you somehow have to, rel	Artificial Intelligence Dissertation Defense	DEF270SF061	S1	F	SG	NS	S
or assess or, yeah, i	think	assess. or identify	Natural Resources Research Group Meeting	MTG425JG004	S3	M	JG	NS	S
, i remember saying that like retroviruses are used to_ in human genome. you know what i mean? but i	think	, it's the fact that like, maybe like when this when this um cell is like reproducing or when like t	Intro Biology Study Group	SGR175MU126	S1	F	SU	NS	S
so, in five years, he got back. and i have an older picture of him. i	think	this is probably not at age twenty-seven but it's just an older picture. um, he got married and he m	Intro to Evolution Lecture	LEL175JU154	S1	F	JF	NS	S
well no i don't think_ i	think	it was a different bird. ok	Biology of Birds Field Lab	LAB175SU026	SU-f	F	SU	NS	S
ah i	think	problem set four was the great equalizer for people who had been working hard and making a few mista	Computer Science Office Hours	OFC270MG048	S2	F	SG	NS	S
yeah. have you done that yet? i don't	think	you've done that.	Biochemistry Study Group	SGR175SU123	S1	F	SU	NS	S
that is correct. pres- preserved it's gone. i	think	it was a couple of years ago, the class caught a Bowfin like this, huge in a five-foot seine over in	Biology of Fishes Field Lab	LAB175SU032	S1	M	SF	NSO	S
learning will take place. that of course requires organization, it requires some preparation, and i	think	a a love for teaching. when i received the letter, back in January about being a recipient of this a	Golden Apple Award Statistics Lecture	COL575MX055	S3	F	JF	NS	S
nd of i) guess is the, major distinction... species and type. i think this is really important and i	think	it becomes really important historically, and in terms of race. because, it comes back to what we ta	Race and Human Evolution Lecture	LEL115SU107	S1	F	JF	NS	S
okay, so, again, i	think_	like i said, the lectures this week are really critical for you. um, okay now we m- move on to the g	Technical Communications Tutorial	OFC578SG037	S1	F	JF	NS	S
all that stuff is. i	think	these are just like different like designations but like, it represents like, this could be the same	Biochemistry Study Group	SGR175SU123	S2	M	SU	NS	S
member it has to have fertile offspring. but he didn't say that that way so i	think	that the biological species concept originally didn't include that statement, and that statement pro	Intro Biology Exam Review	OFC175JU145	S1	F	JG	NS	S
do you have it Herb? i	think	that was the first day though Friday March nineteenth.	Math Study Group	SGR385SU057	S1	M	SU	NS	S
i didn't	think	so, but	Biology of Birds Field Lab	LAB175SU026	SU-f	F	SU	NS	S
ere're o- other places where i did the same thing_ (i mean so) now i just wanna clarify, and i don't	think	this'll take long at all. um oh right. oh yeah. now, ah (xx) is this_ okay. oh yeah	Computer Science Office Hours	OFC270MG048	S5	M	SG	NS	S
ong does it typically take? i	think	it takes about an hour for people to go through the, um, advertisements and, look at the device. um,	Rehabilitation Engineering and Technology	LES165JG121	S1	F	RE	NS	S
. i think this week is a- is perfect timing, the lectures this week are perfect timing for you and i	think	you should, listen on, Tuesday and Thursday because i think uh i i think it'll just, really fall int	Technical Communications Tutorial	OFC578SG037	S1	F	JF	NS	S
Meselson-Stahl's experiment, that was nonmultiple choice last semester that could help you um, and i	think	, if you get a head start on it you'll be better off. um, we're gonna be doing the, Sordaria lab on	Intro Biology Discussion Section	DIS175JU081	S1	F	JF	NS	S
tten to either of this yet? i don't	think	so you didn't do any photosynthesis?	Biochemistry Study Group	SGR175SU123	S3	M	SU	NS	S
is the (when you when you) think about it i	think	like, mathematicians and statisticians have like an argument, i don't know.	Intro Statistics Lab	LAB575JU095	S4	F	JU	NS	S
to ask what he asked, in that thing, in your exam. because i don't	think	he was expecting you to know more than you should've. does that make sense? he wanted you to regurgi	Intro Biology Study Group	SGR175MU126	S1	F	SU	NS	S
i dunno i thought that's the cingulate gyrus? or the um, yeah i	think	it's the cingulate gyrus. look. it's that it's that curly (curly thing.) (xx)	Biopsychology Lab	LAB500SU044	S7	M	SU	NS	S
uh it's four-thirty, four-thirty-four, (i	think	) exercise nine-two nine-two.	Intro Statistics Lab	LAB575JU095	S5	M	JU	NS	S
blown some of it comes from rivers. but most of that, is windblown, material. so, right away you can	think	, well, if i go out there and sample, take a vertical, pipe, and drive it into the sediment, at some	Intro Oceanography Lecture	LEL305JU092	S1	M	SF	NS	S
um... this is probably the new spawning, and i haven't yet had a chance to put the numbers in, but i	think	they're about thirty-five. um, but you see this this kind of effect where with time, the growth rate	Biology of Fishes Lab	LAB175SU033	S1	M	SF	NSO	S
, (xx) it doesn't really matter (xx) i	think	this is it what this molecule allows t	Intro to Biochemistry Lecture	LEL175SU098	S1	F	JF	NS	S
cultural lands and they feed a lot on, new rice new wheat all kinds of, um, uh, typically what you'd	think	of as kind of short grass crops. they've been protected, there is a hunting season, on this species,	Biology of Birds Lecture	LES175SU028	S1	F	SF	NS	S
a-max divided by the temperature then multiply by temperature you're always gonna get this one. so i	think	it's only, continuous. that make sense?	Astronomy Peer Tutorial	OFC150MU042	S1	F	SU	NS	S
yeah i don't_ i	think	we were getting the smaller ones here.	Biology of Fishes Lab	LAB175SU033	S1	M	SF	NSO	S
rsonal best. discuss and listen, actively. give truth and honesty, and expect that back in return. i	think	these guidelines and skills can and should be reinforced, and followed at all stages of our lives...	Golden Apple Award Statistics Lecture	COL575MX055	S3	F	JF	NS	S
cuz this is about the same but th- wasn't that i	think	it wasn't as yellow as this though. i didn't see that much yellow.	Biology of Birds Field Lab	LAB175SU026	SU-f	F	SU	NS	S
ms i think. yep. i	think	you're, i'm	Intro Biology Study Group	SGR175MU126	S4	F	SU	NS	S
ff Swallow? it's a Cliff. i	think	i might see a Gray Catbird... um	Biology of Birds Field Lab	LAB175SU026	SU-f	F	SU	NS	S
nd included two innovative features this mkay i	think	you need to, just period here. oka	Technical Communications Tutorial	OFC578SG037	S1	F	JF	NS	S
e new type of box was, one of the most difficult parts, of the solution. uh the other part... that i	think	was very critical was finding that this solution was governed by linear, equations. you_ when you st	Public Math Colloquium	COL385MU054	S3	M	SF	NS	S
than A-sub-small? where small is where we save the index of the currently, smallest item the one we	think	is the, the smallest. now if it is we replace, small, with current. so, going back to when we found	Intro Programming Lecture	LES235SU099	S1	F	JF	NS	S
uh no i didn't put December fifteenth on the web i	think	it was actually November fourteenth. is what i put	Rehabilitation Engineering and Technology	LES165JG121	S1	F	RE	NS	S
they're getting precipitates i	think	you have to (xx)	Chemistry Lab	LAB200JU018	S2	F	SG	NS	S
all the planets yeah, yeah i	think	they (do) i think they do thi	Astronomy Peer Tutorial	OFC150MU042	S11	M	SU	NS	S
what do you mean by construct a figure? like, i don't, i don't	think	i exactly understand that term.	Hydraulics Problem Solving Lab	LAB205SU045	S5	F	SU	NS	S
at you see, uh might actually reflect changes in the temperatures of those areas. um and, secondly i	think	that the amount of time that you see in those, in the El Salado member is much greater than you see	Fossil Plants Defense	DEF305MX131	S2	F	SG	NS	S
you c- you can think of it like that um, we	think	of it as a cache because we're actually, um, have this definition of a control plan that includes a	Artificial Intelligence Dissertation Defense	DEF270SF061	S1	F	SG	NS	S
or was it something else? i	think	you might be right it only happens in plants but actually i'm not sure i'm no	Biochemistry Study Group	SGR175SU123	S1	F	SU	NS	S
on. this is where we do the filing of the patents that we're talking about this is what we, where we	think	we've got, this product, or potential product and so we file a lot of patents this takes one to two	Graduate Cellular Biotechnology Lecture	LES405JG078	S1	F	SF	NS	S
w row row your boat again i	think	we should too	Biology of Fishes Lab	LAB175SU033	SU-f	F	UN	NS	S
i	think	that, um, you need um,	Intro Biology Study Group	SGR175MU126	S1	F	SU	NS	S
h in there already? i don't	think	so. oh i (guess there is.) t	Biology of Fishes Field Lab	LAB175SU032	SU-m	M	UN	NS	S
not keep it going oh yeah i	think	we should break it into a round (xx)	Biology of Fishes Lab	LAB175SU033	SU-f	F	UN	NS	S
rametrize those, stresses, you came up with one stress or another stress and what you, would want, i	think	what you would want to do is you wanna study, the ways in which your decisions are wrong or right th	Artificial Intelligence Dissertation Defense	DEF270SF061	S2	M	SF	NS	S
ve, i- if you um, they have tours you have to go on tour, uh into the breeding area, in the spring i	think	they start uh late April maybe, the best time is anytime in May and you're, essentially guaranteed,	Biology of Birds Lecture	LES175SU028	S1	F	SF	NS	S
set up for someone. you know, stand between the yes and the no which one do you want? i really don't	think	that's a great idea, cuz i think that's a pretty boring, set to be choosing from especially if you'r	Rehabilitation Engineering and Technology	LES165JG121	S1	F	RE	NS	S
so what i'm going to do is i'm going to, i'm going to do a kind of aggregation, i	think	of it as aggregation but i'm really not sure what you did. um, the aggregatio	Artificial Intelligence Dissertation Defense	DEF270SF061	S2	M	SF	NS	S
is fourteen? i don't know. i	think	it is.	Math Study Group	SGR385SU057	S1	M	SU	NS	S
k? i	think	that was it sai	Biology of Birds Field Lab	LAB175SU026	SU-f	F	SU	NS	S
we uh, we can't find the hippocampus (still) but, (i	think	) we we got everything else i	Biopsychology Lab	LAB500SU044	S7	M	SU	NS	S
said, well we're looking into s- making things safer. which was a real P-R mistake. uh the_ i don't	think	their guy is is really in touch he didn't talk to the right people before making the statement becau	Radiological Health Engineering Lecture	LES445SU067	S1	F	SF	NS	S
s, to others, you must model those values in your own life. you must believe them yourself. i	think	that's quite a statement. that we are all models. as a teacher we are models for our students... as	Golden Apple Award Statistics Lecture	COL575MX055	S3	F	JF	NS	S
tha- it could we	think	there's one hee haw and one phoebe.	Biology of Birds Field Lab	LAB175SU026	SU-f	F	SU	NS	S
huh i don't	think	there is make green beer	Chemical Engineering Group Project Meeting	SGR195SU127	S3	F	SU	NS	S
eah. that sounds good... so i	think	Glenda just saw it sort of floating out there, and didn't really know why it	Natural Resources Research Group Meeting	MTG425JG004	S1	M	JG	NS	S
i don't_ i still don't think that matters. i don't	think	the middle point even matters.	Math Study Group	SGR385SU057	S1	M	SU	NS	S
thirteen hundred Chemistry Building, uh if by any chance you go to fourteen hundred Chem tomorrow i	think	you'll end up in a P chem class, which i assume most of you would, prefer not to be at, some of you	Biology of Cancer Lecture	LEL175SU106	S1	M	SF	NS	S
st tubes (left here?) uh, i	think	so. so, we're filtering we're	Chemistry Lab	LAB200JU018	SU-f	F	UN	NS	S
er i	think	they're too far away, for me to tell. (xx)	Biology of Birds Field Lab	LAB175SU026	SU-f	F	SU	NS	S
i don't think we'll ever replace the back end, the high energy end. i don't	think	we'll go away from ten hertz for that. because, y- there's always gonna be some di-laser reason or o	Physics Research Group Meeting	MTG485SG142	S1	M	SF	NS	S
like i	think	it's cuz of the i think it's cuz like, that last time i don't think we did a lot on the	Math Study Group	SGR385SU057	S1	M	SU	NS	S
right? i	think	so F-o	Math Study Group	SGR385SU057	S1	M	SU	NS	S
okay i	think	i know how to do it but, like i didn't_ i'm not sure i'm like setting it up right, we can do spreads	Heat and Mass Transfer Office Hours	OFC195SU116	S12	F	SU	NS	S
e with you with the Evening uh, i	think	Evening Grosbeak's (probably better)	Biology of Birds Field Lab	LAB175SU026	SU-m	M	SU	NS	S
people are missing. you know what i mean and that's like the only example that i think of is, when i	think	of like retroviruses being used. um, i think there's another thing, there's another like, i remember	Intro Biology Study Group	SGR175MU126	S1	F	SU	NS	S
n't that it wouldn't but i	think	that just meant that it wouldn't lose, the carbonation, if you, like it could keep it under that pre	Chemical Engineering Group Project Meeting	SGR195SU127	S3	F	SU	NS	S
r, our little home brewery. i	think	Ann Arbor water is just fine. i don't think it's (gonna fail.)	Chemical Engineering Group Project Meeting	SGR195SU127	S3	F	SU	NS	S
if this is- if this what you_ this is right you know i just i mean i don't	think	i messed it up.	Heat and Mass Transfer Office Hours	OFC195SU116	S7	M	SU	NS	S
was a key. no i- i- it's not i	think	, i mean again i can only say it's like flashbacks to eight-oh-one. because i i mean i was, constant	Nursing Student Presentations	STP450SG128	S7	F	SG	NS	S
okay. um i might_ i actually	think	(i have a mistake here) um, on this, you marked me off for not putting f- anything there i think?	Computer Science Office Hours	OFC270MG048	S5	M	SG	NS	S
it usually doesn't work for her. i don't	think	i wasn	Math Study Group	SGR385SU057	S2	F	SU	NS	S
i don't	think	they're gonna like shun you because you didn't, send them a letter. hopefully they'll lo	Chemical Engineering Group Project Meeting	SGR195SU127	S1	M	SU	NS	S
my final decision i do listen to them, um, quite a bit. uh if my exams turn out to be harder than i	think	, then we'll just drop these cutoffs down, um, as much as we need to again uh taking into account th	Intro Biology First Day Lecture	LEL175MU014	S1	M	JF	NS	S
our algebra let me look at the solution and make sure that, they're not doing something that i can't	think	of.	Computer Science Office Hours	OFC270MG048	S2	F	SG	NS	S
nk may- somebody wrote to me and said they couldn't be here. hm maybe it was Stephanie. i think so i	think	she said she'll see us next week.	Organic Chemistry Study Group	SGR200JU125	S1	F	JU	NS	S
u do that a- at all? i don't,	think	so. i think we're just skipping it	Biochemistry Study Group	SGR175SU123	S2	M	SU	NS	S
does that make sense? okay... um... so i	think	with these, we need to, save all of this, and we can use that in a in the task section. but, for the	Natural Resources Research Group Meeting	MTG425JG004	S3	M	JG	NS	S
t a red_ chickadee? i don't	think	so. hear a peedee? i don't think so.	Biology of Birds Field Lab	LAB175SU026	SU-f	F	SU	NS	S
melt. so, the communications improved, operator training, in everything was completely redone, and i	think	we now have much safer plants than before Three Mile Island. now we don't have new plants, but we ha	Radiological Health Engineering Lecture	LES445SU067	S1	F	SF	NS	S
, it would be in all of space it could_ it couldn't interact with any (of the other) so, what Lamb i	think	would agree to is that, the proper way to_ what you call a photon, are the corresponding, excitation	Graduate Physics Lecture	LES485MG006	S1	M	SF	NS	S
here ducks. i don't know. i	think	they mostly eat yeah, they	Biology of Fishes Field Lab	LAB175SU032	SU-m	M	UN	NS	S
well no i this is this is a very early solution so i	think	the solution has been modified so i'm laughing because i think what this means is that, um the solut	Computer Science Office Hours	OFC270MG048	S2	F	SG	NS	S
y honest i think it is, yeah that's on a blot right now, as we speak. i don't	think	i have that data for you.	Immunology Lab Meeting	MTG400MX008	S4	F	SG	NS	S
mhm, cuz they're f- much faster. i	think	that's what he said, in lecture, when he was talking about_ that was like the day of the exam.	Intro Biology Study Group	SGR175MU126	S4	F	SU	NS	S
the practical resp- possibilities and... pros and cons. identify or, evaluate. i mean i_ evaluate, i	think	, doesn't d- say whether or not you're gonna quantitative- uh quantitatively or, qualitatively, dete	Natural Resources Research Group Meeting	MTG425JG004	S1	M	JG	NS	S
ary a r- recharge boundary, that's supplying water. so this hap- this can happen um, m- more often i	think	you might encounter sort of a barrier boundary, or even a change in conductivity so if you're observ	Intro to Groundwater Hydrology Lecture	LES205JG124	S1	F	SF	NS	S
rough your head that, the default state is gonna be you're transcribing or you're not transcribing i	think	the chapter will make a lot more sense. okay? it goes through a lotta genetic terms. um, and i think	Microbial Genetics Lecture	LES175SU079	S1	F	JF	NS	S
nd i	think	they're starlings	Biology of Birds Field Lab	LAB175SU026	SU-m	M	SU	NS	S
do what we want. i	think	she meant the X-axis... like centered in on the X-axis. but because	Math Study Group	SGR385SU057	S3	F	SU	NS	S
i would hm, i wanna say natural convection, but i don't	think	that that's it.	Heat and Mass Transfer Office Hours	OFC195SU116	S18	F	SU	NS	S
onference the participants were deputized as referees and uh i	think	there're seven or eight referees working on it, another couple of people working on the computer asp	Public Math Colloquium	COL385MU054	S3	M	SF	NS	S
i think it was i	think	it's earlier than that (radial) telescopes	Astronomy Peer Tutorial	OFC150MU042	S11	M	SU	NS	S
i don't	think	there is. i'm i'm keeping the focal width the same. my only other question... do i need	Physics Research Group Meeting	MTG485SG142	S8	F	SG	NS	S
t define, as our goal well, i	think	one way to m- maybe make it easier is, in the, problem statement we defined, MEANDRS' objectives, an	Natural Resources Research Group Meeting	MTG425JG004	S3	M	JG	NS	S
ion stimulus is there, you get the same amount of cell death. so we would propose or what we what we	think	would be going on in the animals, is that the selectivity derived by working in concentrations, in t	Chemical Biology Colloquium	COL200MX133	S3	M	SF	NS	S
do. i	think	so yeah just cool	Chemical Engineering Group Project Meeting	SGR195SU127	S2	F	SU	NS	S
so i i	think	i think it is hard to justify in the end, i think you'd wanna jus	Artificial Intelligence Research Group Meeting	MTG270SG049	S1	M	SF	NS	S
it seems much, i	think	we missed one. yeah i think	Biology of Birds Field Lab	LAB175SU026	SU-f	F	SU	NS	S
i don't	think	it really, i think it's just adding a word in there i	Natural Resources Research Group Meeting	MTG425JG004	S1	M	JG	NS	S
s, then well, yeah so, i'm, i	think	that, there's, there's some way to help explai- to help raise the intuition about why you might not	Artificial Intelligence Research Group Meeting	MTG270SG049	S2	M	SG	NS	S
o get an experimental, or a, simulation of the, of that cur- that that rook or i i mean i i'm not, i	think	Don was asking something, more broad than just that measure but but it, i mean that's a measure but,	Artificial Intelligence Dissertation Defense	DEF270SF061	S6	M	SF	NS	S
okay, and these are just labeled one, two, three, four. i	think	the easiest thing to do is just draw you a cartoon of what a free R-N-A molecule, would look like. i	Microbial Genetics Lecture	LES175SU079	S1	F	JF	NS	S
e? i	think	that there might have been more than three though.	Biology of Birds Field Lab	LAB175SU026	SU-f	F	SU	NS	S
ons about the, sort here? kay well, i think it's kind of amazing the first time i saw it which was i	think	nineteen seventy-four, uh, i thought my goodness, this works?	Intro Programming Lecture	LES235SU099	S1	F	JF	NS	S
hink that's okay cuz, we'll have, Hiro work on his stuff, and, yeah i think that's the best thing. i	think	we're almost done okay. um, d	Natural Resources Research Group Meeting	MTG425JG004	S1	M	JG	NS	S
deal out about it cuz he just kinda said like this one's detected by P-C-R i	think	i- just as long as you know which is detected by what and get the general idea of what they're detec	Intro Biology Study Group	SGR175MU126	S4	F	SU	NS	S
contact each other you can use our group email list, um, and you guys can do that on your own too. i	think	it would be a better use of our group time while you have this many minds in one spot to work on con	Organic Chemistry Study Group	SGR200JU125	S1	F	JU	NS	S
h it just depends on how ambitious i get. this would be an optional thing for you guys to buy if you	think	it's helpful i forget the price i think it's, somewhere between ten and twenty bucks, probably on th	Intro Biology First Day Lecture	LEL175MU014	S1	M	JF	NS	S
is uh against federal law. so i point this out because, this piece of legislation was passed, and i	think	it's had a very, major, effect, on, uh bird conservation. prior to that time, birds were harvested v	Biology of Birds Lecture	LES175SU028	S1	F	SF	NS	S
nts that were in place had to have started to modify, based on their environment by then. and so i i	think	, there also during glacial periods, there there_ it has been suggested that, temperatures were decr	Fossil Plants Defense	DEF305MX131	S2	F	SG	NS	S
he article that i assigned that you were supposed to read prior to today's lecture, you know that we	think	that interaction between the immune system and this plasma membrane is somehow involved. now for you	Biology of Cancer Lecture	LEL175SU106	S1	M	SF	NS	S
up into the... how'd i get this thing on backwards? no wonder i couldn't tell what was going on. we	think	it has to do with the creation of the Tibetan plateau when, when uh India plowed into the southern A	Intro Oceanography Lecture	LEL305JU092	S1	M	SF	NS	S
start seeing, more in the newspaper, so you can remember that you heard about it here first. okay i	think	, that may be my last one, it is. and um, anybody have specific questions? or nonspecific questions.	Biology of Birds Lecture	LES175SU028	S1	F	SF	NS	S
joy lab, sure. somehow i forgot almost everything. (xx) i don't know i, i	think	i lost everything else. i have everything else somewhere. i'll give it to you by Wednesday for your	Intro Statistics Lab	LAB575JU095	S1	M	SG	NS	S
i	think	maybe we should just make our own tunes up	Biology of Fishes Lab	LAB175SU033	SU-m	M	UN	NS	S
e with time, what's that gonna tell you? if it's only, from the wind... you were close. what what we	think	it tells us, is that, the more dust you get, it must mean something about how arid, the source of th	Intro Oceanography Lecture	LEL305JU092	S1	M	SF	NS	S
side of the plastic. i don't	think	so. 'm'm	Heat and Mass Transfer Office Hours	OFC195SU116	S15	M	SU	NS	S
yeah, i looked it up i	think	it's right okay um, well, you	Chemistry Lab	LAB200JU018	SU-f	F	UN	NS	S
so it doesn't matter what real number we put in there. i	think	it doesn't matter so let's do	Math Study Group	SGR385SU057	S2	F	SU	NS	S
a, um low P-H then we would assume that it's towards, the heavy, metals heavy end and then we would	think	that it would be soluble in N-A-O-H. or if it's a little higher then we'd think it would be transiti	Chemistry Discussion Section Student Presentations	STP200JU019	S13	F	SU	NS	S
much better fitness, for it. and, i	think_	that's like	Physics Research Group Meeting	MTG485SG142	S3	M	JG	NS	S
okay, this is what i remember from fingerprinting but i	think	you guys should listen to me to make sure	Intro Biology Study Group	SGR175MU126	S1	F	SU	NS	S
you got like, two or three i think. oh my gosh. i	think	you only got_ did you get three?	Intro Statistics Lab	LAB575JU095	S4	F	JU	NS	S
but it's not specific gravity i mean i i	think	it's the same thing. yeah i t	Chemical Engineering Group Project Meeting	SGR195SU127	S1	M	SU	NS	S
umbers today, so i'm gonna show you another prime number code. this one i	think	it should do (xx) the code i just showed you, um, it asks for a number, you give it the number, it c	Intro Engineering Lecture	LEL295JU035	S1	M	SF	NS	S
at would it be better_ i	think	mo- to go into detail or	Technical Communications Tutorial	OFC578SG037	S1	F	JF	NS	S
like when they separate. i	think	they showed us like, they did some kind of chromatography for all the different, like, i- i- in our	Biochemistry Study Group	SGR175SU123	S2	M	SU	NS	S
ions, and possibilities? i, i	think	, like if we're gonna do the whole like start narrow and and, and expand as we go out if we just lea	Natural Resources Research Group Meeting	MTG425JG004	S3	M	JG	NS	S
straight into one, both feet and you're helpless... notice you see all the nests through here...? i	think	we're through the breeding for centrarchids.	Biology of Fishes Field Lab	LAB175SU032	S1	M	SF	NSO	S
is gonna be towards more the positive side and then, right. and i	think	that'll pretty much tell you what side it started from, like, when you draw the_ when they draw the	Intro Biology Study Group	SGR175MU126	S1	F	SU	NS	S
she was gonna update it. oh i	think	she updated it today right? c	Biochemistry Study Group	SGR175SU123	S1	F	SU	NS	S
tation equations and trying to figure out the best way to, to estimate precipitation in this area. i	think	that would be a good, future, um direction. so what we have are, a couple of different types of conc	Fossil Plants Defense	DEF305MX131	S2	F	SG	NS	S
er. uh, in the time we have remaining we can't um um, go on to great detail, in these theories but i	think	it's worth, uh it it it's very worthwhile for you to at least have a taste of what they're like. uh	Intro to Physics Lecture	LEL485JU097	S1	M	SF	NS	S
s fine but, this was just working five minutes before i came upstairs. i	think	, Paul i think you can come up here. let's see if this will, really blow it if you just walk up here	Teaching Biochemistry Student Presentations	STP175SU141	S1	F	JF	NS	S
does it come out? oh, it's still working. oh i	think	that's probably (xx)	Natural Resources Research Group Meeting	MTG425JG004	S3	M	JG	NS	S
ing it up, um that i probably i'm pretty, i'm on the right track, to developing this questionnaire i	think	, um the one thing wh- is the professional social and political action it was moderately disagree an	Nursing Student Presentations	STP450SG128	S6	F	SG	NS	S
thing kills these cells i mean concentrated hydrochloric acid i mean won't kill the cells. so uh i i	think	what's happening is that we are engaging in a very unique very, conserved very important, um part of	Chemical Biology Colloquium	COL200MX133	S3	M	SF	NS	S
but if you look on the syllabus we're only on, part four out of like six parts so i don't	think	we're gonna get to all the parts.	Math Study Group	SGR385SU057	S1	M	SU	NS	S
you know what? i don't i don't	think	you should decide yet. i think this week is a- is perfect timing, the lectures this week are perfect	Technical Communications Tutorial	OFC578SG037	S1	F	JF	NS	S
i	think	we have to (xx) (xx)	Biology of Birds Field Lab	LAB175SU026	SU-f	F	SU	NS	S
mhm... i can tell you what i got, i i	think	it's don't worry about. it's	Heat and Mass Transfer Office Hours	OFC195SU116	S13	M	SU	NS	S
t? i	think	it's an	Biology of Birds Field Lab	LAB175SU026	SU-f	F	SU	NS	S
ally, i think it's just adding a word in there i don't	think	we really need. yeah	Natural Resources Research Group Meeting	MTG425JG004	S1	M	JG	NS	S
go down do you? you_ i	think	it'd_ you know it'd be, uh, E, because once the double bo- bond forms it's not gonna be able to rota	Organic Chemistry Study Group	SGR200JU125	S2	M	JU	NS	S
ber to be completely honest i	think	part of the switch region's gone	Immunology Lab Meeting	MTG400MX008	S5	M	ST	NS	S
onuclides decay with the half w- in- inversely, to the one-point-two power of the half-life, which i	think	we covered in kinetics. so, you're not decaying exponentially because you have such a mixture. the o	Radiological Health Engineering Lecture	LES445SU067	S1	F	SF	NS	S
g it i	think	you do. cuz i did that part you did, you do that. it's a it's very different	Biochemistry Study Group	SGR175SU123	S1	F	SU	NS	S
picture of world state subclasses that's been floating around for a while um at the very outside we	think	all the world states that could possibly occur but then we acknowledge that we might not have, the m	Artificial Intelligence Dissertation Defense	DEF270SF061	S1	F	SG	NS	S
didn't seem to work, but... i	think	we're, gonna be good off if we start with what we have but, if we start with inversion.	Math Study Group	SGR385SU057	S1	M	SU	NS	S
ystem wants to do, no i don't	think	you have, if you can't, if you can't, if you can't state test scenarios, if y	Artificial Intelligence Dissertation Defense	DEF270SF061	S2	M	SF	NS	S
okay, but we probably wouldn't go, um... we probably wouldn't go like that. we would, i	think	we would just go like that, to go to oxaloacetate because, we don't need to d	Biochemistry Study Group	SGR175SU123	S1	F	SU	NS	S
pr- process without biasing the image you end up with? um, and, so i mean for a particular problem i	think	it makes a lot of sense to, you know use a cost functional and then maybe compare it to, a non cost	Physics Research Group Meeting	MTG485SG142	S2	M	SG	NS	S
but i'm, h- having trouble, understanding the math. i mean th- there's hardly any math there but, i	think	if maybe the symbols, or... or maybe just if you had a picture, for each of those two,	Artificial Intelligence Research Group Meeting	MTG270SG049	S2	M	SG	NS	S
no that's for hor- i	think	that's, yes	Organic Chemistry Study Group	SGR200JU125	S2	M	JU	NS	S
say with this is the the, given the tentative identifications on, on some of them and others that i	think	are m- are, more robustly identified. it's impossible to really say, that well, they don't contradic	Fossil Plants Defense	DEF305MX131	S2	F	SG	NS	S
do we have one of that size? okay. alright let's take another one of that size though. i	think_	i'm sorry, i think we have enough young of the year.	Biology of Fishes Field Lab	LAB175SU032	S1	M	SF	NSO	S
int at where we engage this machine basically circumvents all the normal resistance mechanisms. so i	think	it has a wide range of applicability, how useful it is really is gonna depend on the selectivity in	Chemical Biology Colloquium	COL200MX133	S3	M	SF	NS	S
know that that had happened but when they got there, the first time, it was decimated. wi- i i don't	think	they used this phrase but it was called the, the tube worm barbecue. i mean everything was	Intro Oceanography Lecture	LEL305JU092	S1	M	SF	NS	S
okay and this'll tell us maybe, see i	think	Barn mighta been what it was that's how it looked.	Biology of Birds Field Lab	LAB175SU026	SU-f	F	SU	NS	S
a raise just all sorts of, other, (considerably) comfortable things that, you can anticipate. but, i	think	you've got a lot to, sh- to defend yourself, i don't uh anticipate any difficulties	Artificial Intelligence Research Group Meeting	MTG270SG049	S1	M	SF	NS	S
t the answer is. so if you were able to identify certain things that the organization needed to do i	think	they some people would be more (xx.)	Nursing Student Presentations	STP450SG128	S5	F	SG	NS	S
this is the stuff that, was uh i think yeah, i	think	it's just that, they were so massive that they had their own, discs around them that actually form (	Astronomy Peer Tutorial	OFC150MU042	S1	F	SU	NS	S
ou fix it? they said yeah yeah. so i went back the next week, and they were using the fluoro unit. i	think	my posting do not use lasted about one night. then they were back making money with their fluoro. an	Radiological Health Engineering Lecture	LES445SU067	S1	F	SF	NS	S
g acid. if you chose i think uh H-two-S-O-four, it would precipitate, i	think	um, but, nitric acid, nitrates are always soluble so, you don't really have an anion that can be pre	Chemistry Discussion Section Student Presentations	STP200JU019	S2	M	JG	NS	S
we didn't get into that and i	think	, that_ i think they're gonna haf- that's something that they're gonna hafta decide amon	Natural Resources Research Group Meeting	MTG425JG004	S1	M	JG	NS	S
i think so. no i don't	think	you can. because those, it's, those two on the top are like, right in the same, like they're right n	Organic Chemistry Study Group	SGR200JU125	S4	M	JU	NS	S
ll if it's gonna be E or Z? i	think	so. no i don't think you can. because those, it's, those two on the top a	Organic Chemistry Study Group	SGR200JU125	S4	M	JU	NS	S
so i i think i think it is hard to justify in the end, i	think	you'd wanna just_ i mean the main justification is it's, it's myopic and simp	Artificial Intelligence Research Group Meeting	MTG270SG049	S1	M	SF	NS	S
it is different it's shallower the water level has dropped uh, i	think	as much as a couple of feet. and uh the scirpus has grown in more. that sand	Biology of Fishes Field Lab	LAB175SU032	S1	M	SF	NSO	S
um, my recollection's yes i don't	think	i have that data here. but my recollection is yes.	Immunology Lab Meeting	MTG400MX008	S4	F	SG	NS	S
ells you where X has to be and what side of the line it has to be on. and, the other way around so i	think	the only place it matters for infinity is, is if you're right smack between zero and one...	Math Study Group	SGR385SU057	S2	F	SU	NS	S
ose, a quarter of my time, uh is spent, going through papers and journals. you know? uh, and i don't	think	that's enough, to stay on top of the field i- i- in the manner i want to stay on top of the field yo	Professional Mechanical Engineering Seminar	LES365JG029	S1	M	SF	NS	S
hen destroyed somehow and then there's a there's a, inferior colliculus in here somewhere too, but i	think	that's probably (where it is) (though it could be that right there too) i don't know. how did you gu	Biopsychology Lab	LAB500SU044	S7	M	SU	NS	S
i	think	we can_ we're not doing options right? we're_ what did we come up with?	Natural Resources Research Group Meeting	MTG425JG004	S1	M	JG	NS	S
so i_ i	think	i dunno, i think the fact that it's all the way on the right and has nothing outgoing is is enough o	Artificial Intelligence Research Group Meeting	MTG270SG049	S1	M	SF	NS	S
c comment that she'd written in the margins, about that i, commented on it, i	think	on the copy that Julio has. she was just saying something along the lines that um, this is assum- th	Natural Resources Research Group Meeting	MTG425JG004	S1	M	JG	NS	S
method? yeah see i don't even	think	, we'd hafta worry about it if we do it, that way you know...? cuz what do you hafta wo- why do you	Chemical Engineering Group Project Meeting	SGR195SU127	S1	M	SU	NS	S
needs or that some people are missing. you know what i mean and that's like the only example that i	think	of is, when i think of like retroviruses being used. um, i think there's another thing, there's anot	Intro Biology Study Group	SGR175MU126	S1	F	SU	NS	S
right like i don't	think	he's gonna ask us to list the things in translation or anything r	Intro Biology Study Group	SGR175MU126	S4	F	SU	NS	S
okay. but they didn't test that, and i	think	th- we didn't either i don'	Chemistry Lab	LAB200JU018	SU-m	M	UN	NS	S
i don't	think	this is (xx) Ev	Biology of Birds Field Lab	LAB175SU026	SU-f	F	SU	NS	S
y team in the class? yeah i	think	so that's horrible	Chemistry Lab	LAB200JU018	SU-m	M	UN	NS	S
. yeah, i think, i	think	that's good. just broaden	Natural Resources Research Group Meeting	MTG425JG004	S3	M	JG	NS	S
t? i	think	the goldfinch	Biology of Birds Field Lab	LAB175SU026	SU-f	F	SU	NS	S
rted to a map, it is very, um, it's not at all accurate for some species. but for a lot of species i	think	it shows, you know very good (regional) patterns. we just have, you know we just, we, people, just h	Biology of Birds Lecture	LES175SU028	S1	F	SF	NS	S
(xx) i	think	that's you know, you know (lamp) pump, Quantronics	Physics Research Group Meeting	MTG485SG142	S3	M	JG	NS	S
so let's see, to augment to make greater or to increase, an alternative is a choice between things i	think	i was raiding my Webster's Dictionary again. um... so it's important when we're looking at assistive	Rehabilitation Engineering and Technology	LES165JG121	S1	F	RE	NS	S
m, but but you're not_ i mean i wouldn't try to say much about that i mean, i	think	just the i think the point that there's a lot of relevant, auction literature	Artificial Intelligence Research Group Meeting	MTG270SG049	S1	M	SF	NS	S
maze maze maze i	think	that was a maze, that was a classic	Biology of Birds Field Lab	LAB175SU026	SU-f	F	SU	NS	S
ere is uh i'll talk for a little bit, um, about sort of the underlying theoretical framework that we	think	we're operating under here, and then when i finish that, that'll just be about five minutes or so, a	Ecological Agriculture Colloquium	COL425MX075	S2	M	SF	NS	S
hmm. i got four-I minus twelve. oh but i	think	you're right, negative-five times negative-three, is fifteen. so that would give me, four-I plus eig	Math Study Group	SGR385SU057	S1	M	SU	NS	S
oh, yeah i don't	think	this book has a, big page full of cytochromes.	Biochemistry Study Group	SGR175SU123	S1	F	SU	NS	S
r the extra large (targets) i	think	that's why we don't have (xx)	Rehabilitation Engineering and Technology Student Presentations	STP165JG122	S1	F	JF	NS	S
. right is that right? yeah i	think	that (xx)	Intro Biology Study Group	SGR175MU126	S5	F	JU	NS	S
at that was. uh, you know i	think	yes. i totally forgot to say that yeah they (xx)	Biology of Birds Field Lab	LAB175SU026	SU-f	F	SU	NS	S
i don't	think	volume is conserved. from, in a fermenter (xx)	Chemical Engineering Group Project Meeting	SGR195SU127	S3	F	SU	NS	S
y gives you the same thing. i	think	is, i think it's exac- it looks like the same.	Computer Science Office Hours	OFC270MG048	S8	M	SU	NS	S
okay. well then i can change that but, i don't	think	it will change it that much so then i just found, i found that (as in) turbulent and i think it'd st	Heat and Mass Transfer Office Hours	OFC195SU116	S15	M	SU	NS	S
those kinds of conversations, are fairly common. um the social closeness is always a fun one, and i	think	if you're working with kids that may be the place to start. is ex- um, communication, that will expr	Rehabilitation Engineering and Technology	LES165JG121	S1	F	RE	NS	S
the period of basin sedimentation, by about six degrees as you go upsection. and at the same time, i	think	the reason that the temperature has decreased is because the elevation of that basin, was increasing	Fossil Plants Defense	DEF305MX131	S2	F	SG	NS	S
like if you d- looked at the (Numer) projection, so its most stable form is gonna be anti, and so i	think	you'd look at, whether it's E or Z in its anti, formation. is that	Organic Chemistry Study Group	SGR200JU125	S2	M	JU	NS	S
ng the_ well that was for the fermenter, never mind... i don't_ but what about when you're mashing i	think	you, i think you go like to one temperature and then you raise it up to the next. has to do with the	Chemical Engineering Group Project Meeting	SGR195SU127	S1	M	SU	NS	S
d in it i'm not going to make it part of my dissertation but it's something that you can't ignore. i	think	it's getting a little bit better and i think part of that is because of acute care nurse practitione	Nursing Student Presentations	STP450SG128	S6	F	SG	NS	S
e little lines there? that is, all fibers. that's all nerve fibers. i don't know what that is. um, i	think	, i think, it's like, basically, i mean this may actually be a thalamus and this may be the hypothal	Biopsychology Lab	LAB500SU044	S1	M	SG	NS	S
give you a lotta time to think about and prepare for this lecture, sometimes a little bit too much i	think	, nonetheless it's been a challenging task, and i've been very	Golden Apple Award Statistics Lecture	COL575MX055	S3	F	JF	NS	S
er filters work. i	think	we could i	Chemical Engineering Group Project Meeting	SGR195SU127	S4	M	SU	NS	S
a- when the school breaks up... did someone look after the fish? yes Sarah is that's good... okay. i	think_	yeah b- i'm_ this is, incredible... have you got a spare if anybody	Biology of Fishes Field Lab	LAB175SU032	S1	M	SF	NSO	S
ugh there have they? i don't	think	anyone has been out onto the, island there.	Biology of Fishes Field Lab	LAB175SU032	S1	M	SF	NSO	S
that structural, paper. then you can get the citation there, if you're very lucky and some of you i	think	have gone to great pains and at great lengths, to make sure that you only get a paper, that you can	Intro to Biochemistry Lecture	LEL175SU098	S1	F	JF	NS	S
the trees because they seem more resigned, to the way they live, than other things do. and i	think	Beth will explain, how that actually works, a little bit more	Fossil Plants Defense	DEF305MX131	S1	F	SF	NS	S
i	think	it must be in Stahl like on around page one-fifty-nine, cuz that's what our exercises are out of.	Math Study Group	SGR385SU057	S2	F	SU	NS	S
he limitations and possibilities are enough to like, or constraints, um, um i	think	that's sort of if we leave in the, the last sentence in the form of a feasibility	Natural Resources Research Group Meeting	MTG425JG004	S3	M	JG	NS	S
four-eighteen? really? i	think	so	Astronomy Peer Tutorial	OFC150MU042	S11	M	SU	NS	S
[truncated: 3,207 more rows]
