# Supplementary material for: Bridging corpus diagnostics and EAP pedagogy: A corpus-driven study on lexical hedges in Chinese scholars’ spoken academic English
Source: PLoS One. 2026 Jul 6;21(7):e0353106. doi: 10.1371/journal.pone.0353106 (PMC13336206; doi:10.1371/journal.pone.0353106)
Supplement: S1 File — A compressed file containing the complete dataset and analysis details underlying the study, organized into two folders: (i) CASEC — all lists and concordances of hedges in CASEC; (ii) MICASE — all lists and concordances of hedges in MICASE. All file names, folder names, and metadata have been prepared in English in accordance with PLOS ONE policy. (ZIP) [file pone.0353106.s001.zip › README.txt]

S1 DATA SET — ENGLISH-LANGUAGE VERSION

Manuscript: Bridging Corpus Diagnostics and EAP Pedagogy: A Corpus-Driven
Study on Lexical Hedges in Chinese Scholars' Spoken Academic English
(PLOS ONE, PONE-D-26-12996, revised April 2026).

This file is a cleaned, English-language version of the original CASEC/MICASE
concordance export. Two transformations were applied:

  (1) Automatic-transcription metadata produced by Whisper large-v3 was
      translated mechanically: the CJK string for 'speaker' was mapped to
      'Speaker N'; the string for 'unknown speaker' was mapped to 'Unknown';
      the string for 'transcript' was mapped to 'Transcript'; the string
      for 'keyword' was mapped to 'Keyword'; date and time markers were
      normalised (year/month/day, AM/PM, h/min/s); CJK enumeration and
      full-width punctuation (commas, periods, brackets, quotation marks)
      were mapped to ASCII equivalents.

  (2) Any residual CJK characters after Stage 1 represent genuine
      code-switches by the original speakers (proper names, cultural terms,
      brief Mandarin quotations within otherwise English presentations).
      These have been romanised to Hanyu Pinyin (with tone marks) and
      wrapped as [Mandarin: pinyin]. The original CJK-containing files
      are available from the corresponding author on request.

No English-language content, hedge node (Kwic / Hit string), or quantitative
value has been altered. Minor whitespace normalisation (collapse of
duplicated spaces to single spaces) has been applied throughout for
readability; this does not affect any analysis reported in the manuscript.
Columns and row counts are identical to the original.

Cleaning script and full provenance record are available from the
corresponding author (Yang Yu, yuyang89@dlmu.edu.cn).

File-by-file summary (cells modified):
  CASEC_assume.xlsx: 58 of 804 non-empty cells modified
  CASEC_consider.xlsx: 48 of 720 non-empty cells modified
  CASEC_evaluate.xlsx: 31 of 428 non-empty cells modified
  CASEC_feel.xlsx: 22 of 420 non-empty cells modified
  CASEC_indicate_Q.xlsx: 23 of 352 non-empty cells modified
  CASEC_look.xlsx: 20 of 276 non-empty cells modified
  CASEC_observe.xlsx: 20 of 280 non-empty cells modified
  CASEC_see.xlsx: 256 of 4220 non-empty cells modified
  CASEC_think_Q.xlsx: 26 of 364 non-empty cells modified
  CASEC_think_S.xlsx: 342 of 3925 non-empty cells modified
  assume.xlsx: 274 of 4293 non-empty cells modified
  consider.xlsx: 152 of 3294 non-empty cells modified
  evaluate.xlsx: 28 of 441 non-empty cells modified
  feel.xlsx: 662 of 8721 non-empty cells modified
  indicate.xlsx: 48 of 1410 non-empty cells modified
  look.xlsx: 441 of 4140 non-empty cells modified
  observe.xlsx: 14 of 396 non-empty cells modified
  see.xlsx: 429 of 5166 non-empty cells modified
  think.xlsx: 5188 of 51820 non-empty cells modified
